# Supplementary material for: G-Protein Subunit Gamma 4 as a Potential Biomarker for Predicting the Response of Chemotherapy and Immunotherapy in Bladder Cancer
Source: Genes (Basel). 2022 Apr 14;13(4):693. doi: 10.3390/genes13040693 (PMC9027884; doi:10.3390/genes13040693)
Supplement: Supplementary file 1 [file genes-13-00693-s001.zip]

Archive with 9 entries (9 files):
- figure S1new.tif
- figure S2new.tif
- figure S3new.tif
- figure S4new.tif
- Table S1.xlsx
- Table S2.xlsx
- Table S3.xlsx
- Table S4.xlsx
- Table S5.xlsx
