# Supplementary material for: G-Protein Subunit Gamma 4 as a Potential Biomarker for Predicting the Response of Chemotherapy and Immunotherapy in Bladder Cancer
Source: Genes (Basel). 2022 Apr 14;13(4):693. doi: 10.3390/genes13040693 (PMC9027884; doi:10.3390/genes13040693)
Supplement: Supplementary file 1 [file genes-13-00693-s001.zip › Table S1.xlsx]

## Sheet: Table S4
	orig.ident	nCount_RNA	nFeature_RNA	percent.mt	percent.RPL	Cancer	Patient	Tissue	recluster
BTCC_N1_Normal_Ds0NC0_AAACCTGAGTGTCTCA	BTCC	2316	962	1.59758	28.6269	BTCC	N1	Normal	Tcell
BTCC_N1_Normal_Ds0NC0_AAACCTGCAATTGCTG	BTCC	762	434	1.31234	24.6719	BTCC	N1	Normal	Tcell
BTCC_N1_Normal_Ds0NC0_AAAGATGCAAACTGTC	BTCC	3303	1115	1.51378	35.4223	BTCC	N1	Normal	Tcell
BTCC_N1_Normal_Ds0NC0_AAAGATGTCCTTGACC	BTCC	3274	1036	1.06903	37.3244	BTCC	N1	Normal	Tcell
BTCC_N1_Normal_Ds0NC0_AAAGCAAGTCAAAGCG	BTCC	2334	1026	1.7138	21.1654	BTCC	N1	Normal	Tcell
BTCC_N1_Normal_Ds0NC0_AAAGCAATCCTGTAGA	BTCC	4910	1197	1.1609	45.1935	BTCC	N1	Normal	Tcell
BTCC_N1_Normal_Ds0NC0_AAAGTAGGTCGGGTCT	BTCC	1721	724	1.0459	32.7135	BTCC	N1	Normal	Tcell
BTCC_N1_Normal_Ds0NC0_AAATGCCCACAGACAG	BTCC	2544	954	1.06132	35.4167	BTCC	N1	Normal	Tcell
BTCC_N1_Normal_Ds0NC0_AAATGCCCACCTCGGA	BTCC	2914	1125	1.78449	29.7529	BTCC	N1	Normal	Tcell
BTCC_N1_Normal_Ds0NC0_AACACGTCACAACTGT	BTCC	3160	1244	2.5	22.0253	BTCC	N1	Normal	Tcell
BTCC_N1_Normal_Ds0NC0_AACACGTCACATCTTT	BTCC	2884	1018	1.62968	39.3551	BTCC	N1	Normal	Tcell
BTCC_N1_Normal_Ds0NC0_AACACGTTCGGAAACG	BTCC	3809	1206	1.75899	38.2515	BTCC	N1	Normal	Tcell
BTCC_N1_Normal_Ds0NC0_AACACGTTCGTTTATC	BTCC	2315	1015	2.5054	21.8575	BTCC	N1	Normal	Tcell
BTCC_N1_Normal_Ds0NC0_AACCATGCAAGGTTCT	BTCC	1831	767	3.87766	29.3282	BTCC	N1	Normal	Tcell
BTCC_N1_Normal_Ds0NC0_AACCATGGTTACCGAT	BTCC	3896	1687	2.5154	17.2998	BTCC	N1	Normal	Tcell
BTCC_N1_Normal_Ds0NC0_AACCGCGCATACTCTT	BTCC	3989	1480	1.10303	26.3224	BTCC	N1	Normal	Tcell
BTCC_N1_Normal_Ds0NC0_AACGTTGAGGCTCAGA	BTCC	3545	1155	2.5952	30.6629	BTCC	N1	Normal	Tcell
BTCC_N1_Normal_Ds0NC0_AACTCAGCAGCTGTTA	BTCC	1768	856	2.94118	18.948	BTCC	N1	Normal	Tcell
BTCC_N1_Normal_Ds0NC0_AACTCCCTCTCGAGTA	BTCC	3071	998	1.10713	33.8001	BTCC	N1	Normal	Tcell
BTCC_N1_Normal_Ds0NC0_AACTCTTGTCTAGTCA	BTCC	3098	1016	1.0652	39.2189	BTCC	N1	Normal	Tcell
BTCC_N1_Normal_Ds0NC0_AACTGGTAGAGGGCTT	BTCC	2308	879	0.996534	28.6395	BTCC	N1	Normal	Tcell
BTCC_N1_Normal_Ds0NC0_AACTGGTCAGTCGATT	BTCC	3283	1044	2.01036	36.4301	BTCC	N1	Normal	Tcell
BTCC_N1_Normal_Ds0NC0_AACTGGTTCTTCCTTC	BTCC	2982	1103	2.51509	28.5044	BTCC	N1	Normal	Tcell
BTCC_N1_Normal_Ds0NC0_AACTTTCAGATGTTAG	BTCC	2226	832	3.00988	34.726	BTCC	N1	Normal	Tcell
BTCC_N1_Normal_Ds0NC0_AACTTTCAGCGATTCT	BTCC	3985	1399	2.9611	26.5997	BTCC	N1	Normal	Tcell
BTCC_N1_Normal_Ds0NC0_AAGACCTTCATGTCCC	BTCC	4624	1612	1.79498	20.7396	BTCC	N1	Normal	Tcell
BTCC_N1_Normal_Ds0NC0_AAGACCTTCTGGTATG	BTCC	4190	1452	2.21957	31.4797	BTCC	N1	Normal	Tcell
BTCC_N1_Normal_Ds0NC0_AAGCCGCGTAAGGATT	BTCC	4440	1772	2.79279	22.7027	BTCC	N1	Normal	Tcell
BTCC_N1_Normal_Ds0NC0_AAGCCGCGTAGGGTAC	BTCC	3428	1010	1.51692	37.077	BTCC	N1	Normal	Tcell
BTCC_N1_Normal_Ds0NC0_AAGGCAGAGAGAGCTC	BTCC	3717	1426	1.74872	23.0562	BTCC	N1	Normal	Tcell
BTCC_N1_Normal_Ds0NC0_AAGGCAGGTACAAGTA	BTCC	3358	1098	2.29303	26.1167	BTCC	N1	Normal	Tcell
BTCC_N1_Normal_Ds0NC0_AAGGCAGTCCTCCTAG	BTCC	2606	1085	1.68841	27.053	BTCC	N1	Normal	Tcell
BTCC_N1_Normal_Ds0NC0_AATCCAGTCCGCATCT	BTCC	2279	840	2.23782	32.3387	BTCC	N1	Normal	Tcell
BTCC_N1_Normal_Ds0NC0_AATCGGTTCTGTACGA	BTCC	1881	746	2.71132	30.1967	BTCC	N1	Normal	Tcell
BTCC_N1_Normal_Ds0NC0_ACACCAAAGGCTCTTA	BTCC	8178	2397	3.31377	27.3294	BTCC	N1	Normal	Tcell
BTCC_N1_Normal_Ds0NC0_ACACCAACATTCACTT	BTCC	3626	1195	2.3166	37.2035	BTCC	N1	Normal	Tcell
BTCC_N1_Normal_Ds0NC0_ACACCAATCAGCAACT	BTCC	2744	876	1.56706	29.3732	BTCC	N1	Normal	Tcell
BTCC_N1_Normal_Ds0NC0_ACACCCTCAAGGGTCA	BTCC	2332	964	2.01544	26.0292	BTCC	N1	Normal	Tcell
BTCC_N1_Normal_Ds0NC0_ACACCGGAGCCGATTT	BTCC	2702	922	1.77646	35.7883	BTCC	N1	Normal	Tcell
BTCC_N1_Normal_Ds0NC0_ACACCGGTCTTGCAAG	BTCC	3067	1132	2.31497	24.7147	BTCC	N1	Normal	Tcell
BTCC_N1_Normal_Ds0NC0_ACACTGAGTGTGCCTG	BTCC	2879	974	3.09135	38.2424	BTCC	N1	Normal	Tcell
BTCC_N1_Normal_Ds0NC0_ACAGCCGAGAAGGTGA	BTCC	3377	986	2.19129	47.4089	BTCC	N1	Normal	Tcell
BTCC_N1_Normal_Ds0NC0_ACAGCCGCACTGTCGG	BTCC	3392	1066	1.62146	40.4186	BTCC	N1	Normal	Tcell
BTCC_N1_Normal_Ds0NC0_ACAGCCGCAGAGCCAA	BTCC	4026	1231	2.73224	39.4188	BTCC	N1	Normal	Tcell
BTCC_N1_Normal_Ds0NC0_ACAGCCGTCTACTATC	BTCC	2812	1027	2.09815	35.2063	BTCC	N1	Normal	Tcell
BTCC_N1_Normal_Ds0NC0_ACATCAGCAGTCACTA	BTCC	2728	930	1.20968	26.1364	BTCC	N1	Normal	Tcell
BTCC_N1_Normal_Ds0NC0_ACATCAGGTATGGTTC	BTCC	2545	967	2.12181	28.1336	BTCC	N1	Normal	Tcell
BTCC_N1_Normal_Ds0NC0_ACATGGTCACCAGGTC	BTCC	3247	1062	1.20111	31.3212	BTCC	N1	Normal	Tcell
BTCC_N1_Normal_Ds0NC0_ACCAGTACACAGCCCA	BTCC	2362	871	2.58256	30.525	BTCC	N1	Normal	Tcell
BTCC_N1_Normal_Ds0NC0_ACCCACTAGTACATGA	BTCC	2588	1083	2.39567	25.2318	BTCC	N1	Normal	Tcell
BTCC_N1_Normal_Ds0NC0_ACCCACTTCGCCTGTT	BTCC	2246	803	1.15761	30.098	BTCC	N1	Normal	Tcell
BTCC_N1_Normal_Ds0NC0_ACCTTTAAGAGCTGGT	BTCC	3499	1148	1.82909	35.353	BTCC	N1	Normal	Tcell
BTCC_N1_Normal_Ds0NC0_ACGAGGAGTGGTTTCA	BTCC	3247	1213	1.53988	35.9409	BTCC	N1	Normal	Tcell
BTCC_N1_Normal_Ds0NC0_ACGAGGATCCTTGACC	BTCC	2568	1053	2.1028	30.4517	BTCC	N1	Normal	Tcell
BTCC_N1_Normal_Ds0NC0_ACGATACAGGCGATAC	BTCC	4514	1774	1.81657	20.0044	BTCC	N1	Normal	Tcell
BTCC_N1_Normal_Ds0NC0_ACGATACCAAGTCTAC	BTCC	2929	1226	2.1509	30.7272	BTCC	N1	Normal	Tcell
BTCC_N1_Normal_Ds0NC0_ACGATACTCTTCCTTC	BTCC	3237	1164	1.88446	30.1205	BTCC	N1	Normal	Tcell
BTCC_N1_Normal_Ds0NC0_ACGATGTGTTTGTTTC	BTCC	3995	1082	1.37672	44.8811	BTCC	N1	Normal	Tcell
BTCC_N1_Normal_Ds0NC0_ACGCAGCGTGCTTCTC	BTCC	1599	671	0.938086	24.0775	BTCC	N1	Normal	Tcell
BTCC_N1_Normal_Ds0NC0_ACGCCAGAGGCGATAC	BTCC	2990	911	1.87291	34.3144	BTCC	N1	Normal	Tcell
BTCC_N1_Normal_Ds0NC0_ACGCCAGGTTCGAATC	BTCC	3059	1094	1.43838	33.8019	BTCC	N1	Normal	Tcell
BTCC_N1_Normal_Ds0NC0_ACGGAGATCATGCAAC	BTCC	2309	880	3.59463	26.9381	BTCC	N1	Normal	Tcell
BTCC_N1_Normal_Ds0NC0_ACGGCCAAGTGTGAAT	BTCC	3632	1145	1.65198	37.7753	BTCC	N1	Normal	Tcell
BTCC_N1_Normal_Ds0NC0_ACGGCCACATTGAGCT	BTCC	3536	1076	1.27262	40.017	BTCC	N1	Normal	Tcell
BTCC_N1_Normal_Ds0NC0_ACGGGCTGTACGCACC	BTCC	3665	1117	1.4734	37.8172	BTCC	N1	Normal	Tcell
BTCC_N1_Normal_Ds0NC0_ACGGGCTGTTAGTGGG	BTCC	3125	1125	1.216	30.208	BTCC	N1	Normal	Tcell
BTCC_N1_Normal_Ds0NC0_ACGGGCTTCGCGGATC	BTCC	2254	889	1.59716	32.8749	BTCC	N1	Normal	Tcell
BTCC_N1_Normal_Ds0NC0_ACGGGTCAGCTCCTCT	BTCC	2645	920	2.04159	37.2401	BTCC	N1	Normal	Tcell
BTCC_N1_Normal_Ds0NC0_ACGGGTCTCTCGCATC	BTCC	1342	652	1.78838	22.5782	BTCC	N1	Normal	Tcell
BTCC_N1_Normal_Ds0NC0_ACGTCAAAGTGTACTC	BTCC	2786	1022	1.65111	35.6425	BTCC	N1	Normal	Tcell
BTCC_N1_Normal_Ds0NC0_ACGTCAACAGGAACGT	BTCC	1160	575	1.12069	26.6379	BTCC	N1	Normal	Tcell
BTCC_N1_Normal_Ds0NC0_ACGTCAAGTCTCCACT	BTCC	3738	1135	1.60514	39.4864	BTCC	N1	Normal	Tcell
BTCC_N1_Normal_Ds0NC0_ACTATCTGTACCGCTG	BTCC	3235	1041	1.051	36.0433	BTCC	N1	Normal	Tcell
BTCC_N1_Normal_Ds0NC0_ACTGAGTAGACCTTTG	BTCC	4406	1268	1.65683	37.8802	BTCC	N1	Normal	Tcell
BTCC_N1_Normal_Ds0NC0_ACTGAGTTCAGGTAAA	BTCC	3522	1186	1.59001	31.6581	BTCC	N1	Normal	Tcell
BTCC_N1_Normal_Ds0NC0_ACTGCTCAGGCCATAG	BTCC	4023	1254	2.58514	32.1899	BTCC	N1	Normal	Tcell
BTCC_N1_Normal_Ds0NC0_ACTGCTCCAAGTCTGT	BTCC	3011	1015	2.02591	38.3593	BTCC	N1	Normal	Tcell
BTCC_N1_Normal_Ds0NC0_ACTGCTCGTTCCACGG	BTCC	3954	1214	2.32676	38.8467	BTCC	N1	Normal	Tcell
BTCC_N1_Normal_Ds0NC0_ACTGTCCCACCGATAT	BTCC	2505	961	2.11577	26.7066	BTCC	N1	Normal	Tcell
BTCC_N1_Normal_Ds0NC0_ACTGTCCGTGTTCTTT	BTCC	3021	1030	4.36941	41.5094	BTCC	N1	Normal	Tcell
BTCC_N1_Normal_Ds0NC0_ACTGTCCTCGCATGAT	BTCC	4274	1546	2.99485	26.6495	BTCC	N1	Normal	Tcell
BTCC_N1_Normal_Ds0NC0_ACTTTCATCGTCCAGG	BTCC	2528	906	2.45253	33.1883	BTCC	N1	Normal	Tcell
BTCC_N1_Normal_Ds0NC0_AGAATAGTCCGAATGT	BTCC	2031	999	1.96947	25.4062	BTCC	N1	Normal	Tcell
BTCC_N1_Normal_Ds0NC0_AGAGCGATCAAACCGT	BTCC	1330	587	2.78195	40.9774	BTCC	N1	Normal	Tcell
BTCC_N1_Normal_Ds0NC0_AGAGCTTAGCAGGCTA	BTCC	5684	1646	1.70654	27.9381	BTCC	N1	Normal	Tcell
BTCC_N1_Normal_Ds0NC0_AGAGTGGAGCTGAAAT	BTCC	3025	991	1.28926	37.8512	BTCC	N1	Normal	Tcell
BTCC_N1_Normal_Ds0NC0_AGAGTGGAGGACACCA	BTCC	3670	1252	1.55313	25.3678	BTCC	N1	Normal	Tcell
BTCC_N1_Normal_Ds0NC0_AGATCTGGTCTAGAGG	BTCC	2108	809	1.66034	35.0569	BTCC	N1	Normal	Tcell
BTCC_N1_Normal_Ds0NC0_AGATTGCAGAGGGATA	BTCC	4145	1225	1.66466	39.3486	BTCC	N1	Normal	Tcell
BTCC_N1_Normal_Ds0NC0_AGCAGCCAGGAGTTTA	BTCC	2771	871	1.47961	40.2382	BTCC	N1	Normal	Tcell
BTCC_N1_Normal_Ds0NC0_AGCAGCCGTCGAGTTT	BTCC	3070	1069	1.9544	35.9609	BTCC	N1	Normal	Tcell
BTCC_N1_Normal_Ds0NC0_AGCATACCAGAGCCAA	BTCC	3630	1225	2.42424	35.124	BTCC	N1	Normal	Tcell
BTCC_N1_Normal_Ds0NC0_AGCCTAACACGAGAGT	BTCC	5090	1551	1.66994	24.0668	BTCC	N1	Normal	Tcell
BTCC_N1_Normal_Ds0NC0_AGCCTAAGTGAAGGCT	BTCC	1107	545	6.50407	32.43	BTCC	N1	Normal	Tcell
BTCC_N1_Normal_Ds0NC0_AGCGGTCGTATGGTTC	BTCC	2746	1119	1.60233	28.0408	BTCC	N1	Normal	Tcell
BTCC_N1_Normal_Ds0NC0_AGCGGTCTCATAACCG	BTCC	1463	669	3.62269	20.164	BTCC	N1	Normal	Tcell
BTCC_N1_Normal_Ds0NC0_AGCGGTCTCCCTTGTG	BTCC	2110	826	1.84834	32.1327	BTCC	N1	Normal	Tcell
BTCC_N1_Normal_Ds0NC0_AGCGTCGCAATGGATA	BTCC	2637	1013	1.06181	33.03	BTCC	N1	Normal	Tcell
BTCC_N1_Normal_Ds0NC0_AGCGTCGTCGCAAGCC	BTCC	2833	967	2.25909	32.1214	BTCC	N1	Normal	Tcell
BTCC_N1_Normal_Ds0NC0_AGCTCCTGTAGTACCT	BTCC	2109	865	2.32338	31.1522	BTCC	N1	Normal	Tcell
BTCC_N1_Normal_Ds0NC0_AGCTCTCAGAGTCGGT	BTCC	2053	764	2.28933	30.2484	BTCC	N1	Normal	Tcell
BTCC_N1_Normal_Ds0NC0_AGCTTGATCGCCGTGA	BTCC	735	449	1.4966	22.3129	BTCC	N1	Normal	Tcell
BTCC_N1_Normal_Ds0NC0_AGGCCACTCCTACAGA	BTCC	2623	950	2.21121	32.215	BTCC	N1	Normal	Tcell
BTCC_N1_Normal_Ds0NC0_AGGGAGTAGACAGAGA	BTCC	2544	883	2.00472	36.0849	BTCC	N1	Normal	Tcell
BTCC_N1_Normal_Ds0NC0_AGGGAGTGTGCCTTGG	BTCC	3345	1060	1.10613	35.4858	BTCC	N1	Normal	Tcell
BTCC_N1_Normal_Ds0NC0_AGGGATGCACATGGGA	BTCC	3119	1037	2.9176	37.6403	BTCC	N1	Normal	Tcell
BTCC_N1_Normal_Ds0NC0_AGGGATGCATTAACCG	BTCC	2302	1039	1.69418	26.7159	BTCC	N1	Normal	Tcell
BTCC_N1_Normal_Ds0NC0_AGGGATGTCGTTTAGG	BTCC	2864	893	1.15223	37.6397	BTCC	N1	Normal	Tcell
BTCC_N1_Normal_Ds0NC0_AGGGTGAGTTGCTCCT	BTCC	2138	952	3.22732	24.7895	BTCC	N1	Normal	Tcell
BTCC_N1_Normal_Ds0NC0_AGGTCCGAGCCGTCGT	BTCC	3953	1110	2.55502	43.2077	BTCC	N1	Normal	Tcell
BTCC_N1_Normal_Ds0NC0_AGGTCCGGTAGATTAG	BTCC	4036	1140	1.58573	35.9514	BTCC	N1	Normal	Tcell
BTCC_N1_Normal_Ds0NC0_AGGTCCGGTGTTCGAT	BTCC	2799	904	1.17899	37.7635	BTCC	N1	Normal	Tcell
BTCC_N1_Normal_Ds0NC0_AGTAGTCCAGGATCGA	BTCC	2920	977	2.02055	35.8219	BTCC	N1	Normal	Tcell
BTCC_N1_Normal_Ds0NC0_AGTGAGGGTGAGGGTT	BTCC	2596	968	1.849	28.4284	BTCC	N1	Normal	Tcell
BTCC_N1_Normal_Ds0NC0_AGTGGGACACAGATTC	BTCC	3842	1247	2.23842	29.4118	BTCC	N1	Normal	Tcell
BTCC_N1_Normal_Ds0NC0_AGTGTCACAAAGCAAT	BTCC	3395	1151	2.76878	35.1105	BTCC	N1	Normal	Tcell
BTCC_N1_Normal_Ds0NC0_AGTGTCATCATGTCCC	BTCC	3442	1367	1.77223	20.5113	BTCC	N1	Normal	Tcell
BTCC_N1_Normal_Ds0NC0_AGTTGGTGTAGCTAAA	BTCC	2743	1223	1.89573	24.4623	BTCC	N1	Normal	Tcell
BTCC_N1_Normal_Ds0NC0_ATAACGCAGGAACTGC	BTCC	3300	1180	1.48485	15.4848	BTCC	N1	Normal	Tcell
BTCC_N1_Normal_Ds0NC0_ATAACGCAGGTAGCCA	BTCC	1962	719	1.9368	36.6463	BTCC	N1	Normal	Tcell
BTCC_N1_Normal_Ds0NC0_ATAAGAGGTCAAGCGA	BTCC	2334	907	1.97087	32.9049	BTCC	N1	Normal	Tcell
BTCC_N1_Normal_Ds0NC0_ATCACGAGTTCAGGCC	BTCC	4653	1828	1.97722	22.1148	BTCC	N1	Normal	Tcell
BTCC_N1_Normal_Ds0NC0_ATCATCTCATTCGACA	BTCC	2332	976	2.18696	21.9125	BTCC	N1	Normal	Tcell
BTCC_N1_Normal_Ds0NC0_ATCATCTTCCAGAAGG	BTCC	2178	902	1.28558	31.8641	BTCC	N1	Normal	Tcell
BTCC_N1_Normal_Ds0NC0_ATCATCTTCCTTGGTC	BTCC	7056	2309	2.70692	16.5675	BTCC	N1	Normal	Tcell
BTCC_N1_Normal_Ds0NC0_ATCATCTTCGAGGTAG	BTCC	2121	828	0.612918	40.7355	BTCC	N1	Normal	Tcell
BTCC_N1_Normal_Ds0NC0_ATCATGGCATGATCCA	BTCC	2316	819	1.12263	36.7012	BTCC	N1	Normal	Tcell
BTCC_N1_Normal_Ds0NC0_ATCATGGTCTGCTGTC	BTCC	3867	1206	1.75847	40.7034	BTCC	N1	Normal	Tcell
BTCC_N1_Normal_Ds0NC0_ATCCACCCACAACGTT	BTCC	2713	1086	1.76926	28.7136	BTCC	N1	Normal	Tcell
BTCC_N1_Normal_Ds0NC0_ATCCACCTCACTTACT	BTCC	2632	931	1.48176	39.3997	BTCC	N1	Normal	Tcell
BTCC_N1_Normal_Ds0NC0_ATCGAGTCACAAGTAA	BTCC	1596	752	1.8797	27.1303	BTCC	N1	Normal	Tcell
BTCC_N1_Normal_Ds0NC0_ATCTACTGTGCATCTA	BTCC	4922	1404	1.58472	45.7538	BTCC	N1	Normal	Tcell
BTCC_N1_Normal_Ds0NC0_ATCTGCCCATCGATGT	BTCC	5683	1456	1.97079	39.7677	BTCC	N1	Normal	Tcell
BTCC_N1_Normal_Ds0NC0_ATTACTCTCTCGAGTA	BTCC	3434	1253	3.17414	30.1398	BTCC	N1	Normal	Tcell
BTCC_N1_Normal_Ds0NC0_ATTGGACGTAGTGAAT	BTCC	4576	1518	1.63899	27.2509	BTCC	N1	Normal	Tcell
BTCC_N1_Normal_Ds0NC0_CAACCAAAGGACACCA	BTCC	3482	1437	1.78059	20.0172	BTCC	N1	Normal	Tcell
BTCC_N1_Normal_Ds0NC0_CAACCAACAATCGAAA	BTCC	2901	1234	2.13719	24.2675	BTCC	N1	Normal	Tcell
BTCC_N1_Normal_Ds0NC0_CAACCAAGTTCTGTTT	BTCC	3331	1149	0.990693	31.3119	BTCC	N1	Normal	Tcell
BTCC_N1_Normal_Ds0NC0_CAACCTCCATACGCTA	BTCC	6067	1822	1.81309	37.4485	BTCC	N1	Normal	Tcell
BTCC_N1_Normal_Ds0NC0_CAACTAGCACAACTGT	BTCC	2647	953	1.70004	30.034	BTCC	N1	Normal	Tcell
BTCC_N1_Normal_Ds0NC0_CAAGAAAGTTGCCTCT	BTCC	5826	1853	2.0254	27.7549	BTCC	N1	Normal	Tcell
BTCC_N1_Normal_Ds0NC0_CAAGAAATCGGTCTAA	BTCC	3299	1175	1.4853	30.2213	BTCC	N1	Normal	Tcell
BTCC_N1_Normal_Ds0NC0_CAAGATCTCAACACCA	BTCC	3495	1227	2.74678	24.7783	BTCC	N1	Normal	Tcell
BTCC_N1_Normal_Ds0NC0_CAAGGCCAGGCCCGTT	BTCC	2881	955	2.7421	38.2159	BTCC	N1	Normal	Tcell
BTCC_N1_Normal_Ds0NC0_CAAGTTGAGCTAGTTC	BTCC	3168	1212	2.14646	27.8725	BTCC	N1	Normal	Tcell
BTCC_N1_Normal_Ds0NC0_CACAAACAGTACACCT	BTCC	1419	665	0.634249	32.7696	BTCC	N1	Normal	Tcell
BTCC_N1_Normal_Ds0NC0_CACACTCGTCAGAAGC	BTCC	2526	1025	1.74188	21.4964	BTCC	N1	Normal	Tcell
BTCC_N1_Normal_Ds0NC0_CACACTCTCGTACGGC	BTCC	3004	1000	1.23169	38.5486	BTCC	N1	Normal	Tcell
BTCC_N1_Normal_Ds0NC0_CACAGGCAGGTGCACA	BTCC	2434	851	1.23254	27.0748	BTCC	N1	Normal	Tcell
BTCC_N1_Normal_Ds0NC0_CACAGTAGTCCAGTTA	BTCC	3623	1136	1.8493	38.5592	BTCC	N1	Normal	Tcell
BTCC_N1_Normal_Ds0NC0_CACATAGAGTAGCGGT	BTCC	4675	1431	1.39037	34.7166	BTCC	N1	Normal	Tcell
BTCC_N1_Normal_Ds0NC0_CACATTTCAGGACCCT	BTCC	2360	876	2.07627	31.3559	BTCC	N1	Normal	Tcell
BTCC_N1_Normal_Ds0NC0_CACATTTTCATCGATG	BTCC	3134	1119	1.91449	27.3452	BTCC	N1	Normal	Tcell
BTCC_N1_Normal_Ds0NC0_CACCAGGTCAGTACGT	BTCC	2518	889	1.90627	40.5481	BTCC	N1	Normal	Tcell
BTCC_N1_Normal_Ds0NC0_CACCTTGGTGTTGGGA	BTCC	2616	995	1.64373	26.3761	BTCC	N1	Normal	Tcell
BTCC_N1_Normal_Ds0NC0_CACCTTGTCGCCTGTT	BTCC	2194	863	1.68642	34.5488	BTCC	N1	Normal	Tcell
BTCC_N1_Normal_Ds0NC0_CACCTTGTCGCGTTTC	BTCC	2064	786	8.91473	29.6512	BTCC	N1	Normal	Tcell
BTCC_N1_Normal_Ds0NC0_CACTCCAGTTTAGCTG	BTCC	6623	1823	6.08486	31.2396	BTCC	N1	Normal	Tcell
BTCC_N1_Normal_Ds0NC0_CACTCCATCTCCGGTT	BTCC	2621	1058	1.7169	26.0588	BTCC	N1	Normal	Tcell
BTCC_N1_Normal_Ds0NC0_CAGAATCAGATGTTAG	BTCC	3426	1091	2.13076	41.4478	BTCC	N1	Normal	Tcell
BTCC_N1_Normal_Ds0NC0_CAGAATCAGTTACCCA	BTCC	2211	962	2.12573	28.1773	BTCC	N1	Normal	Tcell
BTCC_N1_Normal_Ds0NC0_CAGAATCGTGTGACGA	BTCC	2579	1179	2.40403	18.6506	BTCC	N1	Normal	Tcell
BTCC_N1_Normal_Ds0NC0_CAGATCACACTGTGTA	BTCC	3595	1037	1.33519	40.7232	BTCC	N1	Normal	Tcell
BTCC_N1_Normal_Ds0NC0_CAGCAGCTCAGTCAGT	BTCC	3158	1029	2.0266	38.1571	BTCC	N1	Normal	Tcell
BTCC_N1_Normal_Ds0NC0_CAGCATATCCTTTCTC	BTCC	11608	3170	2.11061	15.3084	BTCC	N1	Normal	Tcell
BTCC_N1_Normal_Ds0NC0_CAGCGACAGTCCGTAT	BTCC	1898	849	0.89568	30.5585	BTCC	N1	Normal	Tcell
BTCC_N1_Normal_Ds0NC0_CAGCTAAAGAAACCTA	BTCC	2662	966	1.87829	21.7506	BTCC	N1	Normal	Tcell
BTCC_N1_Normal_Ds0NC0_CAGCTGGAGGAGTACC	BTCC	3376	1030	1.86611	36.0782	BTCC	N1	Normal	Tcell
BTCC_N1_Normal_Ds0NC0_CAGCTGGCAGACGTAG	BTCC	2163	848	2.12668	27.4619	BTCC	N1	Normal	Tcell
BTCC_N1_Normal_Ds0NC0_CAGGTGCTCCTCAACC	BTCC	3566	1312	2.72013	28.8839	BTCC	N1	Normal	Tcell
BTCC_N1_Normal_Ds0NC0_CAGTAACGTCATGCCG	BTCC	2537	1011	3.74458	27.9464	BTCC	N1	Normal	Tcell
BTCC_N1_Normal_Ds0NC0_CAGTCCTTCACATGCA	BTCC	2304	878	1.38889	32.6823	BTCC	N1	Normal	Tcell
BTCC_N1_Normal_Ds0NC0_CATATTCAGCCCGAAA	BTCC	3446	1218	3.30818	27.8874	BTCC	N1	Normal	Tcell
BTCC_N1_Normal_Ds0NC0_CATATTCGTGTGCGTC	BTCC	3477	1157	1.00661	35.778	BTCC	N1	Normal	Tcell
BTCC_N1_Normal_Ds0NC0_CATATTCTCAACGAAA	BTCC	2796	881	3.39771	40.701	BTCC	N1	Normal	Tcell
BTCC_N1_Normal_Ds0NC0_CATATTCTCTGAGTGT	BTCC	2135	875	3.0445	28.8056	BTCC	N1	Normal	Tcell
BTCC_N1_Normal_Ds0NC0_CATATTCTCTTGCAAG	BTCC	2144	859	1.1194	31.3433	BTCC	N1	Normal	Tcell
BTCC_N1_Normal_Ds0NC0_CATCAAGTCGTGACAT	BTCC	3020	1154	0.728477	21.4238	BTCC	N1	Normal	Tcell
BTCC_N1_Normal_Ds0NC0_CATCAGATCAAGAAGT	BTCC	3364	1120	1.84304	28.9536	BTCC	N1	Normal	Tcell
BTCC_N1_Normal_Ds0NC0_CATCGAAAGAGAACAG	BTCC	3070	1025	2.8013	35.0489	BTCC	N1	Normal	Tcell
BTCC_N1_Normal_Ds0NC0_CATCGAAAGCCACGCT	BTCC	1188	517	4.7138	26.6835	BTCC	N1	Normal	Tcell
BTCC_N1_Normal_Ds0NC0_CATCGAAAGTGTTAGA	BTCC	3409	1232	2.43473	33.7049	BTCC	N1	Normal	Tcell
BTCC_N1_Normal_Ds0NC0_CATCGAAGTATATGAG	BTCC	2335	856	2.31263	31.9486	BTCC	N1	Normal	Tcell
BTCC_N1_Normal_Ds0NC0_CATGACAAGGACAGCT	BTCC	5682	1340	1.90074	42.2914	BTCC	N1	Normal	Tcell
BTCC_N1_Normal_Ds0NC0_CATGACACACCAGCAC	BTCC	5510	1428	2.12341	40.726	BTCC	N1	Normal	Tcell
BTCC_N1_Normal_Ds0NC0_CATGACAGTAGCTCCG	BTCC	3228	1027	1.67286	32.6828	BTCC	N1	Normal	Tcell
BTCC_N1_Normal_Ds0NC0_CATGACATCAGTCCCT	BTCC	2974	1081	2.21923	24.5124	BTCC	N1	Normal	Tcell
BTCC_N1_Normal_Ds0NC0_CATGCCTAGATCCGAG	BTCC	2279	901	2.06231	27.7753	BTCC	N1	Normal	Tcell
BTCC_N1_Normal_Ds0NC0_CATGGCGAGGAGCGTT	BTCC	3896	1187	2.5924	34.8049	BTCC	N1	Normal	Tcell
BTCC_N1_Normal_Ds0NC0_CATGGCGAGTCCATAC	BTCC	2707	960	1.21906	37.7909	BTCC	N1	Normal	Tcell
BTCC_N1_Normal_Ds0NC0_CATTATCAGTGCGTGA	BTCC	4027	1072	1.6141	47.3802	BTCC	N1	Normal	Tcell
BTCC_N1_Normal_Ds0NC0_CATTATCTCAGCATGT	BTCC	5200	1632	2.65385	34.7115	BTCC	N1	Normal	Tcell
BTCC_N1_Normal_Ds0NC0_CATTATCTCGCGGATC	BTCC	1537	657	1.43136	31.9453	BTCC	N1	Normal	Tcell
BTCC_N1_Normal_Ds0NC0_CCAATCCCACCAGTTA	BTCC	3771	1116	1.56457	36.4625	BTCC	N1	Normal	Tcell
BTCC_N1_Normal_Ds0NC0_CCAATCCTCAAGGCTT	BTCC	2813	991	3.37718	29.3992	BTCC	N1	Normal	Tcell
BTCC_N1_Normal_Ds0NC0_CCACCTACAAGCCCAC	BTCC	3891	1271	1.51632	35.2352	BTCC	N1	Normal	Tcell
BTCC_N1_Normal_Ds0NC0_CCACGGAGTACAGTTC	BTCC	2574	901	1.8648	34.7319	BTCC	N1	Normal	Tcell
BTCC_N1_Normal_Ds0NC0_CCACGGAGTGGTCTCG	BTCC	4778	1370	2.99288	36.396	BTCC	N1	Normal	Tcell
BTCC_N1_Normal_Ds0NC0_CCACGGATCAAACAAG	BTCC	2138	783	1.21609	38.4471	BTCC	N1	Normal	Tcell
BTCC_N1_Normal_Ds0NC0_CCACTACTCTTGTACT	BTCC	4869	1463	1.15013	33.6209	BTCC	N1	Normal	Tcell
BTCC_N1_Normal_Ds0NC0_CCAGCGAAGCGTGAGT	BTCC	2620	937	0.992366	33.0153	BTCC	N1	Normal	Tcell
BTCC_N1_Normal_Ds0NC0_CCAGCGAAGTGCCAGA	BTCC	2229	872	1.30103	35.3073	BTCC	N1	Normal	Tcell
BTCC_N1_Normal_Ds0NC0_CCAGCGAGTATAAACG	BTCC	3568	1187	2.83072	26.2332	BTCC	N1	Normal	Tcell
BTCC_N1_Normal_Ds0NC0_CCAGCGATCTCCTATA	BTCC	3169	1094	1.32534	37.0779	BTCC	N1	Normal	Tcell
BTCC_N1_Normal_Ds0NC0_CCATGTCGTTGACGTT	BTCC	2529	1060	1.93752	31.7517	BTCC	N1	Normal	Tcell
BTCC_N1_Normal_Ds0NC0_CCATGTCTCATCGATG	BTCC	2816	917	3.19602	29.6875	BTCC	N1	Normal	Tcell
BTCC_N1_Normal_Ds0NC0_CCCAATCCATTTCACT	BTCC	3154	1249	1.68041	26.0304	BTCC	N1	Normal	Tcell
BTCC_N1_Normal_Ds0NC0_CCCAATCGTATTCGTG	BTCC	3097	1050	1.1947	37.4233	BTCC	N1	Normal	Tcell
BTCC_N1_Normal_Ds0NC0_CCCAATCTCGGCTTGG	BTCC	1672	675	1.79426	27.9306	BTCC	N1	Normal	Tcell
BTCC_N1_Normal_Ds0NC0_CCCAGTTAGGGTCTCC	BTCC	5251	1475	2.24719	33.8412	BTCC	N1	Normal	Tcell
BTCC_N1_Normal_Ds0NC0_CCCTCCTAGGACGAAA	BTCC	2669	1032	1.49869	24.6534	BTCC	N1	Normal	Tcell
BTCC_N1_Normal_Ds0NC0_CCCTCCTGTCCGTGAC	BTCC	3230	1216	0.495356	26.4396	BTCC	N1	Normal	Tcell
BTCC_N1_Normal_Ds0NC0_CCGGTAGAGTCAAGGC	BTCC	3201	1050	1.84317	29.647	BTCC	N1	Normal	Tcell
BTCC_N1_Normal_Ds0NC0_CCGGTAGGTCAGAGGT	BTCC	2633	1034	1.51918	26.9654	BTCC	N1	Normal	Tcell
BTCC_N1_Normal_Ds0NC0_CCGGTAGTCACATACG	BTCC	2001	770	2.49875	32.084	BTCC	N1	Normal	Tcell
BTCC_N1_Normal_Ds0NC0_CCGTACTGTACAAGTA	BTCC	4737	1302	1.77327	34.7055	BTCC	N1	Normal	Tcell
BTCC_N1_Normal_Ds0NC0_CCGTGGAGTTAAGAAC	BTCC	2237	901	1.5646	30.4873	BTCC	N1	Normal	Tcell
BTCC_N1_Normal_Ds0NC0_CCGTTCAAGCACACAG	BTCC	1707	822	4.74517	17.7504	BTCC	N1	Normal	Tcell
BTCC_N1_Normal_Ds0NC0_CCTAAAGAGAGATGAG	BTCC	4941	1527	4.04776	37.8871	BTCC	N1	Normal	Tcell
BTCC_N1_Normal_Ds0NC0_CCTACACCAAGCCATT	BTCC	1555	684	1.86495	30.418	BTCC	N1	Normal	Tcell
BTCC_N1_Normal_Ds0NC0_CCTACACCAGCATACT	BTCC	3435	1036	2.44541	39.9709	BTCC	N1	Normal	Tcell
BTCC_N1_Normal_Ds0NC0_CCTACCAAGACAGGCT	BTCC	3516	1124	2.41752	36.6041	BTCC	N1	Normal	Tcell
BTCC_N1_Normal_Ds0NC0_CCTACCAAGGTAGCTG	BTCC	6724	1924	2.33492	32.5699	BTCC	N1	Normal	Tcell
BTCC_N1_Normal_Ds0NC0_CCTACCATCGGCCGAT	BTCC	3973	1099	1.03197	33.627	BTCC	N1	Normal	Tcell
BTCC_N1_Normal_Ds0NC0_CCTACCATCTCCGGTT	BTCC	3195	1096	0.970266	29.8905	BTCC	N1	Normal	Tcell
BTCC_N1_Normal_Ds0NC0_CCTAGCTAGGATCGCA	BTCC	2678	894	1.68036	35.885	BTCC	N1	Normal	Tcell
BTCC_N1_Normal_Ds0NC0_CCTAGCTTCACCAGGC	BTCC	2823	948	2.19625	33.0499	BTCC	N1	Normal	Tcell
BTCC_N1_Normal_Ds0NC0_CCTAGCTTCCATGAAC	BTCC	3054	1029	1.17878	37.3608	BTCC	N1	Normal	Tcell
BTCC_N1_Normal_Ds0NC0_CCTATTAAGTACGTAA	BTCC	2905	1210	1.92771	25.6454	BTCC	N1	Normal	Tcell
BTCC_N1_Normal_Ds0NC0_CCTCAGTAGTGGCACA	BTCC	697	390	2.43902	19.9426	BTCC	N1	Normal	Tcell
BTCC_N1_Normal_Ds0NC0_CCTCAGTCATACCATG	BTCC	3892	1245	3.10894	36.7677	BTCC	N1	Normal	Tcell
BTCC_N1_Normal_Ds0NC0_CCTCTGAGTTTGACAC	BTCC	2560	928	2.69531	35.9375	BTCC	N1	Normal	Tcell
BTCC_N1_Normal_Ds0NC0_CCTTACGTCTTGAGGT	BTCC	3875	1190	2.42581	35.071	BTCC	N1	Normal	Tcell
BTCC_N1_Normal_Ds0NC0_CCTTCGAAGGAGCGTT	BTCC	1086	530	2.57827	32.1363	BTCC	N1	Normal	Tcell
BTCC_N1_Normal_Ds0NC0_CCTTCGACAGTTTACG	BTCC	2653	980	1.58311	32.3784	BTCC	N1	Normal	Tcell
BTCC_N1_Normal_Ds0NC0_CGAACATTCCCTAATT	BTCC	2298	846	3.22019	31.4621	BTCC	N1	Normal	Tcell
BTCC_N1_Normal_Ds0NC0_CGAATGTTCTTCCTTC	BTCC	4135	1260	2.00726	32.3579	BTCC	N1	Normal	Tcell
BTCC_N1_Normal_Ds0NC0_CGACCTTAGGGAACGG	BTCC	1602	737	0.998752	30.9613	BTCC	N1	Normal	Tcell
BTCC_N1_Normal_Ds0NC0_CGACCTTCATGTTCCC	BTCC	2198	883	4.04914	31.6652	BTCC	N1	Normal	Tcell
BTCC_N1_Normal_Ds0NC0_CGACTTCAGTGCAAGC	BTCC	2038	857	1.42296	33.4151	BTCC	N1	Normal	Tcell
BTCC_N1_Normal_Ds0NC0_CGACTTCCACGGTAGA	BTCC	2253	1166	1.77541	15.4017	BTCC	N1	Normal	Tcell
BTCC_N1_Normal_Ds0NC0_CGACTTCCATCCGTGG	BTCC	2178	876	2.15794	35.9045	BTCC	N1	Normal	Tcell
BTCC_N1_Normal_Ds0NC0_CGAGAAGAGTTGAGTA	BTCC	2465	1067	2.35294	21.0548	BTCC	N1	Normal	Tcell
BTCC_N1_Normal_Ds0NC0_CGAGAAGGTAGGCTGA	BTCC	3473	1198	2.99453	33.6597	BTCC	N1	Normal	Tcell
BTCC_N1_Normal_Ds0NC0_CGAGAAGGTCCGACGT	BTCC	3236	1079	2.41038	35.8158	BTCC	N1	Normal	Tcell
BTCC_N1_Normal_Ds0NC0_CGAGCCAAGGAGTTTA	BTCC	2600	1055	3.53846	23.2308	BTCC	N1	Normal	Tcell
BTCC_N1_Normal_Ds0NC0_CGAGCCATCTGCAGTA	BTCC	3188	1135	1.03513	28.0113	BTCC	N1	Normal	Tcell
BTCC_N1_Normal_Ds0NC0_CGATCGGCAATAGAGT	BTCC	1672	708	4.30622	27.4522	BTCC	N1	Normal	Tcell
BTCC_N1_Normal_Ds0NC0_CGATCGGCAGCCAATT	BTCC	3163	967	2.18147	34.9036	BTCC	N1	Normal	Tcell
BTCC_N1_Normal_Ds0NC0_CGATCGGTCGTGACAT	BTCC	1099	498	3.09372	22.293	BTCC	N1	Normal	Tcell
BTCC_N1_Normal_Ds0NC0_CGCCAAGCAACTTGAC	BTCC	3114	1034	1.44509	27.3924	BTCC	N1	Normal	Tcell
BTCC_N1_Normal_Ds0NC0_CGCCAAGGTGCGAAAC	BTCC	3497	1033	2.00172	42.2934	BTCC	N1	Normal	Tcell
BTCC_N1_Normal_Ds0NC0_CGCGGTATCACAGGCC	BTCC	2512	910	2.07006	38.336	BTCC	N1	Normal	Tcell
BTCC_N1_Normal_Ds0NC0_CGCGGTATCGCGTAGC	BTCC	1315	585	2.88973	20.6844	BTCC	N1	Normal	Tcell
BTCC_N1_Normal_Ds0NC0_CGCGTTTAGAGACTTA	BTCC	3131	1251	1.78857	29.5433	BTCC	N1	Normal	Tcell
BTCC_N1_Normal_Ds0NC0_CGCGTTTGTCCGTTAA	BTCC	2299	794	3.52327	30.8395	BTCC	N1	Normal	Tcell
BTCC_N1_Normal_Ds0NC0_CGCGTTTGTTACCGAT	BTCC	5235	1292	1.27985	41.0124	BTCC	N1	Normal	Tcell
BTCC_N1_Normal_Ds0NC0_CGCGTTTTCACGGTTA	BTCC	2564	912	2.06708	37.5585	BTCC	N1	Normal	Tcell
BTCC_N1_Normal_Ds0NC0_CGCTATCAGCAACGGT	BTCC	2528	1004	2.5712	30.8544	BTCC	N1	Normal	Tcell
BTCC_N1_Normal_Ds0NC0_CGCTATCGTACTTAGC	BTCC	1295	597	2.39382	22.8571	BTCC	N1	Normal	Tcell
BTCC_N1_Normal_Ds0NC0_CGCTATCGTCTAGTCA	BTCC	2995	1291	3.77295	18.197	BTCC	N1	Normal	Tcell
BTCC_N1_Normal_Ds0NC0_CGCTATCTCTGACCTC	BTCC	3487	1174	1.60597	36.8225	BTCC	N1	Normal	Tcell
BTCC_N1_Normal_Ds0NC0_CGCTTCACAGCTGTGC	BTCC	2239	861	0.714605	30.728	BTCC	N1	Normal	Tcell
BTCC_N1_Normal_Ds0NC0_CGCTTCACAGTATCTG	BTCC	3616	1116	2.15708	36.3938	BTCC	N1	Normal	Tcell
BTCC_N1_Normal_Ds0NC0_CGCTTCATCTATCGCC	BTCC	3641	1060	2.00494	40.6756	BTCC	N1	Normal	Tcell
BTCC_N1_Normal_Ds0NC0_CGGACACAGAATCTCC	BTCC	3079	989	1.20169	44.0078	BTCC	N1	Normal	Tcell
BTCC_N1_Normal_Ds0NC0_CGGACACAGTGAAGTT	BTCC	3529	1083	0.765089	38.8212	BTCC	N1	Normal	Tcell
BTCC_N1_Normal_Ds0NC0_CGGACGTGTCTTCTCG	BTCC	3198	1062	2.18887	34.9593	BTCC	N1	Normal	Tcell
BTCC_N1_Normal_Ds0NC0_CGGACTGGTTCCGTCT	BTCC	3051	1103	2.03212	26.4176	BTCC	N1	Normal	Tcell
BTCC_N1_Normal_Ds0NC0_CGGAGCTAGCAGATCG	BTCC	1589	749	1.82505	19.1945	BTCC	N1	Normal	Tcell
BTCC_N1_Normal_Ds0NC0_CGGCTAGGTGAGGGTT	BTCC	3854	1203	1.53088	38.6871	BTCC	N1	Normal	Tcell
BTCC_N1_Normal_Ds0NC0_CGGGTCACATCACCCT	BTCC	5582	1613	2.02436	40.344	BTCC	N1	Normal	Tcell
BTCC_N1_Normal_Ds0NC0_CGGGTCATCCGCGTTT	BTCC	3139	1005	1.46543	38.165	BTCC	N1	Normal	Tcell
BTCC_N1_Normal_Ds0NC0_CGGGTCATCGTGGTCG	BTCC	1838	694	4.18934	39.173	BTCC	N1	Normal	Tcell
BTCC_N1_Normal_Ds0NC0_CGGTTAAGTAAGCACG	BTCC	3364	1031	1.60523	34.8395	BTCC	N1	Normal	Tcell
BTCC_N1_Normal_Ds0NC0_CGTAGGCGTTACGACT	BTCC	3828	1159	2.27273	38.6625	BTCC	N1	Normal	Tcell
BTCC_N1_Normal_Ds0NC0_CGTAGGCGTTCAGCGC	BTCC	2606	880	1.22794	34.4206	BTCC	N1	Normal	Tcell
BTCC_N1_Normal_Ds0NC0_CGTCACTAGCGTAATA	BTCC	4051	1202	3.6781	30.2888	BTCC	N1	Normal	Tcell
BTCC_N1_Normal_Ds0NC0_CGTCACTGTTCCACAA	BTCC	1526	645	1.96592	27.1298	BTCC	N1	Normal	Tcell
BTCC_N1_Normal_Ds0NC0_CGTCAGGAGAGTAAGG	BTCC	1050	515	0.857143	35.3333	BTCC	N1	Normal	Tcell
BTCC_N1_Normal_Ds0NC0_CGTCAGGTCCTTCAAT	BTCC	4728	1274	2.32657	44.3739	BTCC	N1	Normal	Tcell
BTCC_N1_Normal_Ds0NC0_CGTCCATAGGACATTA	BTCC	2511	942	2.50896	26.4436	BTCC	N1	Normal	Tcell
BTCC_N1_Normal_Ds0NC0_CGTCCATGTAGAGTGC	BTCC	3675	1354	1.46939	27.0748	BTCC	N1	Normal	Tcell
BTCC_N1_Normal_Ds0NC0_CGTCTACAGTATCGAA	BTCC	3960	1288	1.89394	25.9848	BTCC	N1	Normal	Tcell
BTCC_N1_Normal_Ds0NC0_CGTCTACCACGGTAAG	BTCC	2733	1014	1.20746	26.1617	BTCC	N1	Normal	Tcell
BTCC_N1_Normal_Ds0NC0_CGTGTAACAACTGGCC	BTCC	1676	704	2.68496	33.1742	BTCC	N1	Normal	Tcell
BTCC_N1_Normal_Ds0NC0_CGTGTAAGTACCTACA	BTCC	3139	1294	1.52915	21.6311	BTCC	N1	Normal	Tcell
BTCC_N1_Normal_Ds0NC0_CGTTAGAAGCTAGTCT	BTCC	2483	1030	1.81232	28.9569	BTCC	N1	Normal	Tcell
BTCC_N1_Normal_Ds0NC0_CGTTAGAGTTCGGGCT	BTCC	2512	1205	2.2293	19.0685	BTCC	N1	Normal	Tcell
BTCC_N1_Normal_Ds0NC0_CGTTAGAGTTGTTTGG	BTCC	3029	999	2.34401	32.7501	BTCC	N1	Normal	Tcell
BTCC_N1_Normal_Ds0NC0_CGTTAGATCTTAGAGC	BTCC	2223	775	2.92398	40.2609	BTCC	N1	Normal	Tcell
BTCC_N1_Normal_Ds0NC0_CGTTCTGAGGCAGTCA	BTCC	4114	1170	1.21536	43.5586	BTCC	N1	Normal	Tcell
BTCC_N1_Normal_Ds0NC0_CGTTGGGGTGGCTCCA	BTCC	1928	763	3.68257	29.8755	BTCC	N1	Normal	Tcell
BTCC_N1_Normal_Ds0NC0_CTAACTTAGTTCGATC	BTCC	3422	1131	1.75336	27.3524	BTCC	N1	Normal	Tcell
BTCC_N1_Normal_Ds0NC0_CTAACTTCATCGATTG	BTCC	2547	929	1.57048	26.6196	BTCC	N1	Normal	Tcell
BTCC_N1_Normal_Ds0NC0_CTAAGACAGACTGGGT	BTCC	3169	867	1.23067	34.1117	BTCC	N1	Normal	Tcell
BTCC_N1_Normal_Ds0NC0_CTAAGACGTTGGTGGA	BTCC	2490	960	2.28916	34.2169	BTCC	N1	Normal	Tcell
BTCC_N1_Normal_Ds0NC0_CTAATGGAGAGTCTGG	BTCC	3436	1162	1.16414	30.908	BTCC	N1	Normal	Tcell
BTCC_N1_Normal_Ds0NC0_CTAATGGAGTAACCCT	BTCC	2024	898	1.18577	26.087	BTCC	N1	Normal	Tcell
BTCC_N1_Normal_Ds0NC0_CTACACCAGTGGGTTG	BTCC	2971	1066	0.942444	30.865	BTCC	N1	Normal	Tcell
BTCC_N1_Normal_Ds0NC0_CTACACCCAGACAAGC	BTCC	2755	952	1.37931	33.3212	BTCC	N1	Normal	Tcell
BTCC_N1_Normal_Ds0NC0_CTACACCGTCAAACTC	BTCC	2900	984	1.7931	34.5517	BTCC	N1	Normal	Tcell
BTCC_N1_Normal_Ds0NC0_CTACATTAGCCACGCT	BTCC	2954	1112	1.21869	24.8138	BTCC	N1	Normal	Tcell
BTCC_N1_Normal_Ds0NC0_CTACATTCAGTCTTCC	BTCC	1668	708	2.93765	19.4245	BTCC	N1	Normal	Tcell
BTCC_N1_Normal_Ds0NC0_CTACATTGTACCGTAT	BTCC	5270	1391	2.20114	44.2505	BTCC	N1	Normal	Tcell
BTCC_N1_Normal_Ds0NC0_CTACGTCCAATGAATG	BTCC	2315	841	1.42549	40.0864	BTCC	N1	Normal	Tcell
BTCC_N1_Normal_Ds0NC0_CTACGTCCACGGACAA	BTCC	3441	1074	1.59837	37.6925	BTCC	N1	Normal	Tcell
BTCC_N1_Normal_Ds0NC0_CTAGAGTCATGATCCA	BTCC	3139	980	1.81586	40.4587	BTCC	N1	Normal	Tcell
BTCC_N1_Normal_Ds0NC0_CTAGCCTAGCTGCCCA	BTCC	3499	1219	1.2575	24.6356	BTCC	N1	Normal	Tcell
BTCC_N1_Normal_Ds0NC0_CTAGCCTCACGGACAA	BTCC	2372	823	1.2226	32.2091	BTCC	N1	Normal	Tcell
BTCC_N1_Normal_Ds0NC0_CTAGTGACAAATACAG	BTCC	2470	926	2.22672	36.5182	BTCC	N1	Normal	Tcell
BTCC_N1_Normal_Ds0NC0_CTCACACAGTCGATAA	BTCC	4155	1174	1.39591	41.5644	BTCC	N1	Normal	Tcell
BTCC_N1_Normal_Ds0NC0_CTCACACGTTGGGACA	BTCC	2942	1089	1.4276	32.8008	BTCC	N1	Normal	Tcell
BTCC_N1_Normal_Ds0NC0_CTCAGAACAGTTCCCT	BTCC	3084	987	0.940337	30.3502	BTCC	N1	Normal	Tcell
BTCC_N1_Normal_Ds0NC0_CTCATTAGTCCTCTTG	BTCC	1634	620	1.83599	20.0734	BTCC	N1	Normal	Tcell
BTCC_N1_Normal_Ds0NC0_CTCATTAGTGTCCTCT	BTCC	1936	823	1.44628	27.376	BTCC	N1	Normal	Tcell
BTCC_N1_Normal_Ds0NC0_CTCATTAGTGTGGTTT	BTCC	4477	1471	0.80411	26.6473	BTCC	N1	Normal	Tcell
BTCC_N1_Normal_Ds0NC0_CTCATTATCGGATGTT	BTCC	2433	1104	2.17838	21.2084	BTCC	N1	Normal	Tcell
BTCC_N1_Normal_Ds0NC0_CTCCTAGAGATGAGAG	BTCC	3094	1155	2.06852	34.9063	BTCC	N1	Normal	Tcell
BTCC_N1_Normal_Ds0NC0_CTCCTAGGTTACGCGC	BTCC	1474	637	3.25645	20.6242	BTCC	N1	Normal	Tcell
BTCC_N1_Normal_Ds0NC0_CTCCTAGTCGTTACGA	BTCC	3627	1166	2.81224	28.4257	BTCC	N1	Normal	Tcell
BTCC_N1_Normal_Ds0NC0_CTCGAAACATCCGTGG	BTCC	2836	1040	1.26939	33.4626	BTCC	N1	Normal	Tcell
BTCC_N1_Normal_Ds0NC0_CTCGAAATCCCAAGAT	BTCC	2735	1033	3.29068	22.9616	BTCC	N1	Normal	Tcell
BTCC_N1_Normal_Ds0NC0_CTCGAGGCACTTCTGC	BTCC	2568	861	2.06386	36.6044	BTCC	N1	Normal	Tcell
BTCC_N1_Normal_Ds0NC0_CTCGGAGCACATAACC	BTCC	2797	1206	2.39542	22.3096	BTCC	N1	Normal	Tcell
BTCC_N1_Normal_Ds0NC0_CTCGGGAGTGCCTGGT	BTCC	2724	965	1.79883	32.8561	BTCC	N1	Normal	Tcell
BTCC_N1_Normal_Ds0NC0_CTCGTCACAGATTGCT	BTCC	2466	1032	2.31144	21.1679	BTCC	N1	Normal	Tcell
BTCC_N1_Normal_Ds0NC0_CTCGTCAGTGTTCGAT	BTCC	5172	1679	1.81748	29.4857	BTCC	N1	Normal	Tcell
BTCC_N1_Normal_Ds0NC0_CTCGTCATCAGGTTCA	BTCC	2958	1152	3.34686	21.2306	BTCC	N1	Normal	Tcell
BTCC_N1_Normal_Ds0NC0_CTCTAATCAAAGGAAG	BTCC	2962	1089	2.26199	27.3126	BTCC	N1	Normal	Tcell
BTCC_N1_Normal_Ds0NC0_CTCTACGTCTAACGGT	BTCC	4165	1231	1.39256	43.5294	BTCC	N1	Normal	Tcell
BTCC_N1_Normal_Ds0NC0_CTCTGGTAGACTTTCG	BTCC	3182	1121	1.44563	32.6524	BTCC	N1	Normal	Tcell
BTCC_N1_Normal_Ds0NC0_CTCTGGTTCGTATCAG	BTCC	2395	923	1.29436	34.4468	BTCC	N1	Normal	Tcell
BTCC_N1_Normal_Ds0NC0_CTCTGGTTCTGCCCTA	BTCC	1983	912	0.958144	26.475	BTCC	N1	Normal	Tcell
BTCC_N1_Normal_Ds0NC0_CTGAAACAGCACCGCT	BTCC	2075	908	2.60241	28	BTCC	N1	Normal	Tcell
BTCC_N1_Normal_Ds0NC0_CTGAAACCATGGATGG	BTCC	8515	2474	2.45449	25.778	BTCC	N1	Normal	Tcell
BTCC_N1_Normal_Ds0NC0_CTGAAGTAGGATGGAA	BTCC	2290	821	2.40175	33.7118	BTCC	N1	Normal	Tcell
BTCC_N1_Normal_Ds0NC0_CTGATAGAGCTGGAAC	BTCC	2436	883	1.80624	32.1018	BTCC	N1	Normal	Tcell
BTCC_N1_Normal_Ds0NC0_CTGATAGAGTTACCCA	BTCC	3031	1086	1.48466	36.0277	BTCC	N1	Normal	Tcell
BTCC_N1_Normal_Ds0NC0_CTGATAGTCTGTCTCG	BTCC	2774	932	2.16294	44.881	BTCC	N1	Normal	Tcell
BTCC_N1_Normal_Ds0NC0_CTGATCCGTGCCTGGT	BTCC	2599	935	1.57753	33.9746	BTCC	N1	Normal	Tcell
BTCC_N1_Normal_Ds0NC0_CTGCGGAAGCGATTCT	BTCC	2296	897	1.78571	32.3171	BTCC	N1	Normal	Tcell
BTCC_N1_Normal_Ds0NC0_CTGGTCTGTTGTTTGG	BTCC	1353	572	2.14339	36.5854	BTCC	N1	Normal	Tcell
BTCC_N1_Normal_Ds0NC0_CTGTGCTCATTACGAC	BTCC	3526	1125	1.5882	33.9478	BTCC	N1	Normal	Tcell
BTCC_N1_Normal_Ds0NC0_CTGTGCTTCATGTCTT	BTCC	2933	1136	2.11388	17.6952	BTCC	N1	Normal	Tcell
BTCC_N1_Normal_Ds0NC0_CTGTGCTTCATTCACT	BTCC	2579	1130	2.21016	20.9771	BTCC	N1	Normal	Tcell
BTCC_N1_Normal_Ds0NC0_CTGTTTAAGGTTCCTA	BTCC	2271	812	2.68604	35.491	BTCC	N1	Normal	Tcell
BTCC_N1_Normal_Ds0NC0_CTGTTTAGTTCCACGG	BTCC	2579	850	1.35712	30.9035	BTCC	N1	Normal	Tcell
BTCC_N1_Normal_Ds0NC0_CTTACCGGTCGACTAT	BTCC	2642	935	1.55185	36.9796	BTCC	N1	Normal	Tcell
BTCC_N1_Normal_Ds0NC0_CTTAGGACACAACGCC	BTCC	2516	926	1.66932	26.9475	BTCC	N1	Normal	Tcell
BTCC_N1_Normal_Ds0NC0_CTTCTCTAGATCCTGT	BTCC	1925	773	2.54545	32	BTCC	N1	Normal	Tcell
BTCC_N1_Normal_Ds0NC0_CTTCTCTAGCGATGAC	BTCC	2025	785	1.18519	39.4074	BTCC	N1	Normal	Tcell
BTCC_N1_Normal_Ds0NC0_CTTCTCTCAGGACGTA	BTCC	2090	836	0.909091	35.5981	BTCC	N1	Normal	Tcell
BTCC_N1_Normal_Ds0NC0_CTTGGCTAGACCCACC	BTCC	2803	870	1.07028	36.0685	BTCC	N1	Normal	Tcell
BTCC_N1_Normal_Ds0NC0_CTTGGCTAGTAGCGGT	BTCC	1911	864	1.88383	27.7865	BTCC	N1	Normal	Tcell
BTCC_N1_Normal_Ds0NC0_CTTGGCTGTTGCCTCT	BTCC	3103	1058	1.57912	31.3568	BTCC	N1	Normal	Tcell
BTCC_N1_Normal_Ds0NC0_CTTTGCGAGGGCTTGA	BTCC	1185	566	1.68776	29.0295	BTCC	N1	Normal	Tcell
BTCC_N1_Normal_Ds0NC0_CTTTGCGGTATCTGCA	BTCC	2895	968	1.58895	31.7444	BTCC	N1	Normal	Tcell
BTCC_N1_Normal_Ds0NC0_GAAACTCAGAAGCCCA	BTCC	2413	953	1.94778	25.4869	BTCC	N1	Normal	Tcell
BTCC_N1_Normal_Ds0NC0_GAAACTCCACAGGCCT	BTCC	2858	1088	2.51924	26.3471	BTCC	N1	Normal	Tcell
BTCC_N1_Normal_Ds0NC0_GAAACTCCACTTAACG	BTCC	4218	1369	1.32764	37.3163	BTCC	N1	Normal	Tcell
BTCC_N1_Normal_Ds0NC0_GAAATGAAGCGTAGTG	BTCC	893	517	0.55991	28.6674	BTCC	N1	Normal	Tcell
BTCC_N1_Normal_Ds0NC0_GAAATGACAATAACGA	BTCC	4139	1159	1.73955	37.4487	BTCC	N1	Normal	Tcell
BTCC_N1_Normal_Ds0NC0_GAAATGACACACCGCA	BTCC	2389	922	1.67434	33.6124	BTCC	N1	Normal	Tcell
BTCC_N1_Normal_Ds0NC0_GAACGGACACGGCGTT	BTCC	3395	1012	1.23711	40.2946	BTCC	N1	Normal	Tcell
BTCC_N1_Normal_Ds0NC0_GAAGCAGTCTGTGCAA	BTCC	2663	1172	3.3421	22.1555	BTCC	N1	Normal	Tcell
BTCC_N1_Normal_Ds0NC0_GAATAAGGTCTGCCAG	BTCC	2782	943	2.22861	35.7297	BTCC	N1	Normal	Tcell
BTCC_N1_Normal_Ds0NC0_GACACGCAGATACACA	BTCC	2810	1037	2.4911	28.3986	BTCC	N1	Normal	Tcell
BTCC_N1_Normal_Ds0NC0_GACACGCTCTTAGAGC	BTCC	2648	1013	1.88822	33.7236	BTCC	N1	Normal	Tcell
BTCC_N1_Normal_Ds0NC0_GACAGAGCATGCCACG	BTCC	2517	884	2.58244	31.1482	BTCC	N1	Normal	Tcell
BTCC_N1_Normal_Ds0NC0_GACGTTATCACTTACT	BTCC	4185	1220	1.09916	36.7742	BTCC	N1	Normal	Tcell
BTCC_N1_Normal_Ds0NC0_GACTACAAGGCATGGT	BTCC	4141	1471	1.32818	22.41	BTCC	N1	Normal	Tcell
BTCC_N1_Normal_Ds0NC0_GACTACACAGCTCCGA	BTCC	932	469	1.39485	27.2532	BTCC	N1	Normal	Tcell
BTCC_N1_Normal_Ds0NC0_GACTGCGGTGAGGCTA	BTCC	2650	929	2.98113	30.3396	BTCC	N1	Normal	Tcell
BTCC_N1_Normal_Ds0NC0_GAGGTGAAGACAGACC	BTCC	3252	1086	2.39852	27.9828	BTCC	N1	Normal	Tcell
BTCC_N1_Normal_Ds0NC0_GAGGTGAAGATCCTGT	BTCC	3256	1358	1.81204	28.3477	BTCC	N1	Normal	Tcell
BTCC_N1_Normal_Ds0NC0_GAGGTGACACGGTAGA	BTCC	2494	1116	2.04491	14.9158	BTCC	N1	Normal	Tcell
BTCC_N1_Normal_Ds0NC0_GAGGTGATCTTACCGC	BTCC	3841	1339	2.18693	35.1992	BTCC	N1	Normal	Tcell
BTCC_N1_Normal_Ds0NC0_GAGTCCGTCGGTCCGA	BTCC	2598	1064	2.46343	25.5196	BTCC	N1	Normal	Tcell
BTCC_N1_Normal_Ds0NC0_GATCAGTTCACGGTTA	BTCC	1743	704	1.43431	25.2438	BTCC	N1	Normal	Tcell
BTCC_N1_Normal_Ds0NC0_GATCGATAGTGTACGG	BTCC	3491	1049	3.03638	38.0407	BTCC	N1	Normal	Tcell
BTCC_N1_Normal_Ds0NC0_GATCGATTCATCATTC	BTCC	3232	1039	2.38243	32.6114	BTCC	N1	Normal	Tcell
BTCC_N1_Normal_Ds0NC0_GATCGTAAGGGTTCCC	BTCC	4870	1494	2.25873	39.9179	BTCC	N1	Normal	Tcell
BTCC_N1_Normal_Ds0NC0_GATCTAGCATGCATGT	BTCC	2198	861	1.81984	31.1192	BTCC	N1	Normal	Tcell
BTCC_N1_Normal_Ds0NC0_GATGAGGGTGGTTTCA	BTCC	2479	978	2.09762	29.9314	BTCC	N1	Normal	Tcell
BTCC_N1_Normal_Ds0NC0_GATGCTATCGCCTGAG	BTCC	2850	934	2.24561	31.7895	BTCC	N1	Normal	Tcell
BTCC_N1_Normal_Ds0NC0_GATTCAGAGTTCGATC	BTCC	3163	1115	0.948467	33.8286	BTCC	N1	Normal	Tcell
BTCC_N1_Normal_Ds0NC0_GATTCAGCAGCCTTGG	BTCC	2907	994	2.09838	33.2645	BTCC	N1	Normal	Tcell
BTCC_N1_Normal_Ds0NC0_GATTCAGGTTCGCGAC	BTCC	10267	3064	2.22071	18.4085	BTCC	N1	Normal	Tcell
BTCC_N1_Normal_Ds0NC0_GCAATCACATGCTAGT	BTCC	2089	770	0.957396	38.1044	BTCC	N1	Normal	Tcell
BTCC_N1_Normal_Ds0NC0_GCACATACACAGGCCT	BTCC	3829	1239	1.69757	32.1494	BTCC	N1	Normal	Tcell
BTCC_N1_Normal_Ds0NC0_GCACATACACCGATAT	BTCC	1564	650	3.6445	27.4297	BTCC	N1	Normal	Tcell
BTCC_N1_Normal_Ds0NC0_GCACTCTAGGTGCTAG	BTCC	2830	1112	2.65018	26.1837	BTCC	N1	Normal	Tcell
BTCC_N1_Normal_Ds0NC0_GCACTCTTCAGGCCCA	BTCC	4044	1575	2.49753	23.0712	BTCC	N1	Normal	Tcell
BTCC_N1_Normal_Ds0NC0_GCAGTTAAGCCTATGT	BTCC	2975	1246	1.98319	30.0504	BTCC	N1	Normal	Tcell
BTCC_N1_Normal_Ds0NC0_GCAGTTACACCATCCT	BTCC	4063	1312	1.35368	31.11	BTCC	N1	Normal	Tcell
BTCC_N1_Normal_Ds0NC0_GCAGTTAGTCATTAGC	BTCC	3677	1324	1.11504	30.8132	BTCC	N1	Normal	Tcell
BTCC_N1_Normal_Ds0NC0_GCAGTTATCTTGACGA	BTCC	3785	1392	1.98151	24.5707	BTCC	N1	Normal	Tcell
BTCC_N1_Normal_Ds0NC0_GCATACACACATTTCT	BTCC	3248	1198	2.03202	32.6355	BTCC	N1	Normal	Tcell
BTCC_N1_Normal_Ds0NC0_GCATGATGTAATCGTC	BTCC	3014	1329	1.75846	12.276	BTCC	N1	Normal	Tcell
BTCC_N1_Normal_Ds0NC0_GCATGCGAGTTATCGC	BTCC	2352	931	1.78571	28.4014	BTCC	N1	Normal	Tcell
BTCC_N1_Normal_Ds0NC0_GCATGTATCGTCTGCT	BTCC	3343	1108	1.37601	30.9303	BTCC	N1	Normal	Tcell
BTCC_N1_Normal_Ds0NC0_GCCAAATGTTTACTCT	BTCC	3209	1094	4.11343	28.6694	BTCC	N1	Normal	Tcell
BTCC_N1_Normal_Ds0NC0_GCCTCTAGTAGAGGAA	BTCC	3238	1356	1.42063	21.68	BTCC	N1	Normal	Tcell
BTCC_N1_Normal_Ds0NC0_GCGACCAAGGGAACGG	BTCC	2072	791	2.41313	38.2722	BTCC	N1	Normal	Tcell
BTCC_N1_Normal_Ds0NC0_GCGACCACACCGAAAG	BTCC	1217	540	2.46508	31.1422	BTCC	N1	Normal	Tcell
BTCC_N1_Normal_Ds0NC0_GCGACCACAGTAACGG	BTCC	2622	1020	1.94508	30.9687	BTCC	N1	Normal	Tcell
BTCC_N1_Normal_Ds0NC0_GCGACCACAGTCCTTC	BTCC	2112	967	2.65152	22.8693	BTCC	N1	Normal	Tcell
BTCC_N1_Normal_Ds0NC0_GCGACCAGTCTGCAAT	BTCC	2753	959	1.99782	38.5035	BTCC	N1	Normal	Tcell
BTCC_N1_Normal_Ds0NC0_GCGAGAAAGCCATCGC	BTCC	2916	998	1.50892	37.5171	BTCC	N1	Normal	Tcell
BTCC_N1_Normal_Ds0NC0_GCGCAACGTCGTGGCT	BTCC	2032	868	2.65748	27.7067	BTCC	N1	Normal	Tcell
BTCC_N1_Normal_Ds0NC0_GCGCAGTTCTTAACCT	BTCC	3093	1125	2.29551	32.4604	BTCC	N1	Normal	Tcell
BTCC_N1_Normal_Ds0NC0_GCGCCAAAGGCGCTCT	BTCC	2922	887	2.25873	34.9418	BTCC	N1	Normal	Tcell
BTCC_N1_Normal_Ds0NC0_GCGGGTTAGTGGGTTG	BTCC	2511	939	2.62843	28.1561	BTCC	N1	Normal	Tcell
BTCC_N1_Normal_Ds0NC0_GCTCCTATCATAAAGG	BTCC	2368	1079	1.85811	17.9899	BTCC	N1	Normal	Tcell
BTCC_N1_Normal_Ds0NC0_GCTCTGTGTTTGGGCC	BTCC	2758	1003	1.70413	28.5714	BTCC	N1	Normal	Tcell
BTCC_N1_Normal_Ds0NC0_GCTGCAGCAGTAAGCG	BTCC	2874	1066	1.35699	26.8267	BTCC	N1	Normal	Tcell
BTCC_N1_Normal_Ds0NC0_GCTGCAGGTGCAACGA	BTCC	3630	1128	1.26722	37.989	BTCC	N1	Normal	Tcell
BTCC_N1_Normal_Ds0NC0_GCTGCAGTCCGAATGT	BTCC	3727	1288	1.7172	32.0365	BTCC	N1	Normal	Tcell
BTCC_N1_Normal_Ds0NC0_GCTGCAGTCTTTCCTC	BTCC	3175	1235	0.913386	21.6378	BTCC	N1	Normal	Tcell
BTCC_N1_Normal_Ds0NC0_GCTGCGAAGCCTCGTG	BTCC	3471	1351	2.10314	19.9942	BTCC	N1	Normal	Tcell
BTCC_N1_Normal_Ds0NC0_GCTGCGAAGGACGAAA	BTCC	2503	1087	1.75789	24.7703	BTCC	N1	Normal	Tcell
BTCC_N1_Normal_Ds0NC0_GCTTCCAGTAAGGGAA	BTCC	4451	1135	1.55021	32.3747	BTCC	N1	Normal	Tcell
BTCC_N1_Normal_Ds0NC0_GGAACTTCAGTCACTA	BTCC	3632	1157	1.40419	27.2302	BTCC	N1	Normal	Tcell
BTCC_N1_Normal_Ds0NC0_GGAACTTGTCCCTACT	BTCC	1077	519	1.02136	28.8765	BTCC	N1	Normal	Tcell
BTCC_N1_Normal_Ds0NC0_GGAATAAAGGTTACCT	BTCC	6037	2053	3.14726	22.1136	BTCC	N1	Normal	Tcell
BTCC_N1_Normal_Ds0NC0_GGACAAGAGACCCACC	BTCC	2998	1029	2.00133	37.3916	BTCC	N1	Normal	Tcell
BTCC_N1_Normal_Ds0NC0_GGACAGATCGCACTCT	BTCC	5120	1943	3.125	21.7383	BTCC	N1	Normal	Tcell
BTCC_N1_Normal_Ds0NC0_GGACATTAGGGTCTCC	BTCC	2214	919	2.52936	30.2168	BTCC	N1	Normal	Tcell
BTCC_N1_Normal_Ds0NC0_GGACATTCAAAGCGGT	BTCC	1630	787	4.72393	17.2393	BTCC	N1	Normal	Tcell
BTCC_N1_Normal_Ds0NC0_GGACATTGTACTTGAC	BTCC	4666	1953	2.55036	17.5096	BTCC	N1	Normal	Tcell
BTCC_N1_Normal_Ds0NC0_GGACGTCAGATCCTGT	BTCC	2623	940	1.75372	31.7575	BTCC	N1	Normal	Tcell
BTCC_N1_Normal_Ds0NC0_GGACGTCCAGCTTCGG	BTCC	2464	1100	2.80032	24.1071	BTCC	N1	Normal	Tcell
BTCC_N1_Normal_Ds0NC0_GGACGTCGTCTTGTCC	BTCC	2593	969	1.27266	28.4998	BTCC	N1	Normal	Tcell
BTCC_N1_Normal_Ds0NC0_GGACGTCTCATCTGCC	BTCC	2245	874	1.95991	34.5212	BTCC	N1	Normal	Tcell
BTCC_N1_Normal_Ds0NC0_GGAGCAAAGGCATGGT	BTCC	2671	993	1.46013	27.6301	BTCC	N1	Normal	Tcell
BTCC_N1_Normal_Ds0NC0_GGAGCAAGTCAACATC	BTCC	2517	969	1.62892	28.1287	BTCC	N1	Normal	Tcell
BTCC_N1_Normal_Ds0NC0_GGATGTTAGATCCGAG	BTCC	3336	1103	1.52878	35.8513	BTCC	N1	Normal	Tcell
BTCC_N1_Normal_Ds0NC0_GGATTACTCAGTTAGC	BTCC	1994	828	1.50451	32.5978	BTCC	N1	Normal	Tcell
BTCC_N1_Normal_Ds0NC0_GGCAATTCACTGAAGG	BTCC	2976	951	1.6129	39.2137	BTCC	N1	Normal	Tcell
BTCC_N1_Normal_Ds0NC0_GGCAATTCATTCTTAC	BTCC	2828	996	1.80339	32.7086	BTCC	N1	Normal	Tcell
BTCC_N1_Normal_Ds0NC0_GGCAATTGTCATTAGC	BTCC	3431	1088	3.26435	37.2486	BTCC	N1	Normal	Tcell
BTCC_N1_Normal_Ds0NC0_GGCCGATCATGTCTCC	BTCC	2984	996	0.97185	36.9303	BTCC	N1	Normal	Tcell
BTCC_N1_Normal_Ds0NC0_GGCGACTGTTCAGTAC	BTCC	2099	901	1.7151	31.3483	BTCC	N1	Normal	Tcell
BTCC_N1_Normal_Ds0NC0_GGCGTGTTCAGCATGT	BTCC	1947	747	1.54083	32.1007	BTCC	N1	Normal	Tcell
BTCC_N1_Normal_Ds0NC0_GGCTCGAAGTAGCCGA	BTCC	4260	1306	2.11268	41.1033	BTCC	N1	Normal	Tcell
BTCC_N1_Normal_Ds0NC0_GGCTGGTGTTATGCGT	BTCC	2892	1130	2.31674	22.9253	BTCC	N1	Normal	Tcell
BTCC_N1_Normal_Ds0NC0_GGCTGGTTCAAGAAGT	BTCC	3018	1015	1.49105	37.9059	BTCC	N1	Normal	Tcell
BTCC_N1_Normal_Ds0NC0_GGGACCTGTGTTCTTT	BTCC	2047	863	1.80752	28.041	BTCC	N1	Normal	Tcell
BTCC_N1_Normal_Ds0NC0_GGGAGATGTTACGGAG	BTCC	2345	828	1.32196	36.3753	BTCC	N1	Normal	Tcell
BTCC_N1_Normal_Ds0NC0_GGGCACTGTCTAGAGG	BTCC	3196	1257	1.65832	23.0288	BTCC	N1	Normal	Tcell
BTCC_N1_Normal_Ds0NC0_GGGCATCAGACTCGGA	BTCC	2230	921	2.19731	31.2108	BTCC	N1	Normal	Tcell
BTCC_N1_Normal_Ds0NC0_GGGTCTGAGTCTCCTC	BTCC	3283	1004	2.25404	35.4554	BTCC	N1	Normal	Tcell
BTCC_N1_Normal_Ds0NC0_GGGTCTGGTCGTTGTA	BTCC	3016	1036	2.51989	35.7427	BTCC	N1	Normal	Tcell
BTCC_N1_Normal_Ds0NC0_GTAACGTGTAGGGACT	BTCC	4423	1501	1.40176	23.1743	BTCC	N1	Normal	Tcell
BTCC_N1_Normal_Ds0NC0_GTAACGTTCGCCTGAG	BTCC	2179	895	2.20285	17.531	BTCC	N1	Normal	Tcell
BTCC_N1_Normal_Ds0NC0_GTAACTGTCTTAGAGC	BTCC	2639	910	1.93255	41.493	BTCC	N1	Normal	Tcell
BTCC_N1_Normal_Ds0NC0_GTACTTTCATGAAGTA	BTCC	2032	808	2.60827	29.626	BTCC	N1	Normal	Tcell
BTCC_N1_Normal_Ds0NC0_GTAGGCCGTTAAAGAC	BTCC	1543	657	2.26831	31.8859	BTCC	N1	Normal	Tcell
BTCC_N1_Normal_Ds0NC0_GTATCTTCAGCGAACA	BTCC	1103	570	1.08794	30.4624	BTCC	N1	Normal	Tcell
BTCC_N1_Normal_Ds0NC0_GTATCTTGTGTTAAGA	BTCC	1681	723	3.45033	27.3647	BTCC	N1	Normal	Tcell
BTCC_N1_Normal_Ds0NC0_GTATCTTGTTCGCTAA	BTCC	3249	1099	1.93906	40.8433	BTCC	N1	Normal	Tcell
BTCC_N1_Normal_Ds0NC0_GTATTCTCATGGGAAC	BTCC	3334	1233	0.869826	32.3635	BTCC	N1	Normal	Tcell
BTCC_N1_Normal_Ds0NC0_GTCAAGTCAGTAGAGC	BTCC	3497	1296	3.11696	24.0492	BTCC	N1	Normal	Tcell
BTCC_N1_Normal_Ds0NC0_GTCACAAGTCTCATCC	BTCC	3620	1438	1.07735	21.9613	BTCC	N1	Normal	Tcell
BTCC_N1_Normal_Ds0NC0_GTCACGGAGGATGCGT	BTCC	2625	981	1.5619	34.1714	BTCC	N1	Normal	Tcell
BTCC_N1_Normal_Ds0NC0_GTCACGGCAGCTTCGG	BTCC	3330	1082	2.1021	37.9279	BTCC	N1	Normal	Tcell
BTCC_N1_Normal_Ds0NC0_GTCATTTAGCTGCAAG	BTCC	2270	807	1.10132	36.4758	BTCC	N1	Normal	Tcell
BTCC_N1_Normal_Ds0NC0_GTCATTTCAGACTCGC	BTCC	3294	1289	1.48755	16.5756	BTCC	N1	Normal	Tcell
BTCC_N1_Normal_Ds0NC0_GTCATTTGTAAACGCG	BTCC	2879	1101	2.29246	33.3102	BTCC	N1	Normal	Tcell
BTCC_N1_Normal_Ds0NC0_GTCATTTTCACGCATA	BTCC	2592	922	1.50463	29.2824	BTCC	N1	Normal	Tcell
BTCC_N1_Normal_Ds0NC0_GTCCTCACACACCGAC	BTCC	3096	1094	1.97028	36.1111	BTCC	N1	Normal	Tcell
BTCC_N1_Normal_Ds0NC0_GTCCTCATCGGCGCAT	BTCC	2463	919	1.17743	26.1064	BTCC	N1	Normal	Tcell
BTCC_N1_Normal_Ds0NC0_GTCCTCATCTCTGTCG	BTCC	3471	1183	1.18122	33.5926	BTCC	N1	Normal	Tcell
BTCC_N1_Normal_Ds0NC0_GTCGGGTCAGGCTGAA	BTCC	2092	797	1.86424	32.5048	BTCC	N1	Normal	Tcell
BTCC_N1_Normal_Ds0NC0_GTCGGGTGTATGAAAC	BTCC	3967	1146	2.44517	45.6264	BTCC	N1	Normal	Tcell
BTCC_N1_Normal_Ds0NC0_GTCGTAAAGAAACCTA	BTCC	2352	846	1.19048	36.5221	BTCC	N1	Normal	Tcell
BTCC_N1_Normal_Ds0NC0_GTCTCGTGTTGGAGGT	BTCC	2947	1288	1.35731	15.168	BTCC	N1	Normal	Tcell
BTCC_N1_Normal_Ds0NC0_GTCTCGTTCGTTGCCT	BTCC	4689	1404	3.90275	33.44	BTCC	N1	Normal	Tcell
BTCC_N1_Normal_Ds0NC0_GTGAAGGCATTTCAGG	BTCC	1208	618	5.96026	18.543	BTCC	N1	Normal	Tcell
BTCC_N1_Normal_Ds0NC0_GTGCAGCAGGTGGGTT	BTCC	2000	805	1.25	32.75	BTCC	N1	Normal	Tcell
BTCC_N1_Normal_Ds0NC0_GTGCAGCAGTCTTGCA	BTCC	2418	933	1.98511	37.0968	BTCC	N1	Normal	Tcell
BTCC_N1_Normal_Ds0NC0_GTGCAGCGTGTGACCC	BTCC	2211	847	2.08051	34.1927	BTCC	N1	Normal	Tcell
BTCC_N1_Normal_Ds0NC0_GTGCATAGTAATTGGA	BTCC	2960	976	2.22973	42.8378	BTCC	N1	Normal	Tcell
BTCC_N1_Normal_Ds0NC0_GTGCATAGTCGACTGC	BTCC	2249	786	1.55625	30.1912	BTCC	N1	Normal	Tcell
BTCC_N1_Normal_Ds0NC0_GTGCATATCAAGGCTT	BTCC	2251	907	2.79876	35.8952	BTCC	N1	Normal	Tcell
BTCC_N1_Normal_Ds0NC0_GTGCGGTTCTCCCTGA	BTCC	4211	1253	2.11351	35.5735	BTCC	N1	Normal	Tcell
BTCC_N1_Normal_Ds0NC0_GTGCTTCAGCTGCGAA	BTCC	5730	2058	5.25305	19.2496	BTCC	N1	Normal	Tcell
BTCC_N1_Normal_Ds0NC0_GTGCTTCAGGCCCGTT	BTCC	1036	536	1.64093	30.5985	BTCC	N1	Normal	Tcell
BTCC_N1_Normal_Ds0NC0_GTGCTTCCATGTCGAT	BTCC	2735	946	1.90128	34.7715	BTCC	N1	Normal	Tcell
BTCC_N1_Normal_Ds0NC0_GTGGGTCCAACGCACC	BTCC	2772	1014	1.91198	29.329	BTCC	N1	Normal	Tcell
BTCC_N1_Normal_Ds0NC0_GTGGGTCTCTGCGTAA	BTCC	3120	1102	2.4359	24.6474	BTCC	N1	Normal	Tcell
BTCC_N1_Normal_Ds0NC0_GTGTGCGAGGAATTAC	BTCC	3372	1119	2.04626	37.1293	BTCC	N1	Normal	Tcell
BTCC_N1_Normal_Ds0NC0_GTGTGCGAGGGTTTCT	BTCC	2664	1229	1.27628	25.6757	BTCC	N1	Normal	Tcell
BTCC_N1_Normal_Ds0NC0_GTTAAGCCACTACAGT	BTCC	3589	1134	0.86375	38.3672	BTCC	N1	Normal	Tcell
BTCC_N1_Normal_Ds0NC0_GTTACAGTCTGCAGTA	BTCC	2986	1195	1.27261	28.2317	BTCC	N1	Normal	Tcell
BTCC_N1_Normal_Ds0NC0_GTTCATTCACGAGAGT	BTCC	2870	1206	2.36934	18.2578	BTCC	N1	Normal	Tcell
BTCC_N1_Normal_Ds0NC0_GTTCGGGCATGGTCAT	BTCC	5106	1411	2.4481	35.5072	BTCC	N1	Normal	Tcell
BTCC_N1_Normal_Ds0NC0_GTTTCTACAAGTTAAG	BTCC	3168	1084	1.98864	39.7096	BTCC	N1	Normal	Tcell
BTCC_N1_Normal_Ds0NC0_TAAACCGAGCTCCTTC	BTCC	3149	1087	1.39727	37.2182	BTCC	N1	Normal	Tcell
BTCC_N1_Normal_Ds0NC0_TAAACCGAGTTCCACA	BTCC	2623	869	0.838734	42.7373	BTCC	N1	Normal	Tcell
BTCC_N1_Normal_Ds0NC0_TAAACCGCACGTGAGA	BTCC	1405	566	3.91459	23.9858	BTCC	N1	Normal	Tcell
BTCC_N1_Normal_Ds0NC0_TAAACCGGTAAGTTCC	BTCC	3086	1069	1.68503	26.9281	BTCC	N1	Normal	Tcell
BTCC_N1_Normal_Ds0NC0_TAAGAGAAGTCGAGTG	BTCC	2307	1002	1.17035	23.2336	BTCC	N1	Normal	Tcell
BTCC_N1_Normal_Ds0NC0_TAAGCGTGTCCGTGAC	BTCC	2697	825	2.18762	42.8254	BTCC	N1	Normal	Tcell
BTCC_N1_Normal_Ds0NC0_TAAGTGCCAAATCCGT	BTCC	2945	942	1.79966	35.8234	BTCC	N1	Normal	Tcell
BTCC_N1_Normal_Ds0NC0_TACACGAAGTCCGTAT	BTCC	3576	1050	2.93624	28.9989	BTCC	N1	Normal	Tcell
BTCC_N1_Normal_Ds0NC0_TACACGAGTCTGATTG	BTCC	3586	1164	2.25878	35.3318	BTCC	N1	Normal	Tcell
BTCC_N1_Normal_Ds0NC0_TACAGTGTCCAAGCCG	BTCC	4186	1064	1.50502	42.9049	BTCC	N1	Normal	Tcell
BTCC_N1_Normal_Ds0NC0_TACCTATTCTGAAAGA	BTCC	5100	1769	1.58824	22.6471	BTCC	N1	Normal	Tcell
BTCC_N1_Normal_Ds0NC0_TACGGATAGACTGTAA	BTCC	2844	1021	0.80872	27.9887	BTCC	N1	Normal	Tcell
BTCC_N1_Normal_Ds0NC0_TACGGATTCTCTTATG	BTCC	2992	947	3.17513	37.0989	BTCC	N1	Normal	Tcell
BTCC_N1_Normal_Ds0NC0_TACGGTACAAGCGCTC	BTCC	3247	1055	0.739144	37.1728	BTCC	N1	Normal	Tcell
BTCC_N1_Normal_Ds0NC0_TACTCATGTCACAAGG	BTCC	4440	1562	0.878378	25.991	BTCC	N1	Normal	Tcell
BTCC_N1_Normal_Ds0NC0_TACTCGCAGCTGATAA	BTCC	1281	616	1.79547	20.2966	BTCC	N1	Normal	Tcell
BTCC_N1_Normal_Ds0NC0_TACTCGCAGGACACCA	BTCC	2707	1116	0.628001	18.4706	BTCC	N1	Normal	Tcell
BTCC_N1_Normal_Ds0NC0_TAGACCAAGTCTTGCA	BTCC	3374	1172	1.80794	35.2401	BTCC	N1	Normal	Tcell
BTCC_N1_Normal_Ds0NC0_TAGACCATCGACCAGC	BTCC	2410	949	2.61411	24.1909	BTCC	N1	Normal	Tcell
BTCC_N1_Normal_Ds0NC0_TAGAGCTAGCTTATCG	BTCC	2332	868	2.5729	31.0034	BTCC	N1	Normal	Tcell
BTCC_N1_Normal_Ds0NC0_TAGAGCTGTGTTTGGT	BTCC	2802	1194	1.99857	25.6602	BTCC	N1	Normal	Tcell
BTCC_N1_Normal_Ds0NC0_TAGAGCTTCTGAGGGA	BTCC	5460	1436	2.12454	39.1575	BTCC	N1	Normal	Tcell
BTCC_N1_Normal_Ds0NC0_TAGCCGGAGGGTTCCC	BTCC	3871	1278	2.29915	29.4756	BTCC	N1	Normal	Tcell
BTCC_N1_Normal_Ds0NC0_TAGGCATAGACAGAGA	BTCC	2880	1178	1.97917	29.2708	BTCC	N1	Normal	Tcell
BTCC_N1_Normal_Ds0NC0_TAGGCATCACCAACCG	BTCC	2931	1080	1.91061	24.3262	BTCC	N1	Normal	Tcell
BTCC_N1_Normal_Ds0NC0_TAGGCATCACTAGTAC	BTCC	3794	1149	1.0543	41.7765	BTCC	N1	Normal	Tcell
BTCC_N1_Normal_Ds0NC0_TAGTGGTCATATGCTG	BTCC	2189	807	1.50754	32.2065	BTCC	N1	Normal	Tcell
BTCC_N1_Normal_Ds0NC0_TAGTGGTTCGGTTAAC	BTCC	3517	1411	1.9619	22.2633	BTCC	N1	Normal	Tcell
BTCC_N1_Normal_Ds0NC0_TATGCCCAGTGGTAAT	BTCC	3838	1236	1.92809	33.3507	BTCC	N1	Normal	Tcell
BTCC_N1_Normal_Ds0NC0_TATGCCCCAACGCACC	BTCC	1587	685	2.20542	29.0485	BTCC	N1	Normal	Tcell
BTCC_N1_Normal_Ds0NC0_TATGCCCCAAGTTAAG	BTCC	2319	861	1.12117	34.7564	BTCC	N1	Normal	Tcell
BTCC_N1_Normal_Ds0NC0_TATTACCAGTTTGCGT	BTCC	2684	1025	2.1237	23.7332	BTCC	N1	Normal	Tcell
BTCC_N1_Normal_Ds0NC0_TATTACCCACTGCCAG	BTCC	2894	1107	2.10781	25.2592	BTCC	N1	Normal	Tcell
BTCC_N1_Normal_Ds0NC0_TCAACGATCGTCCGTT	BTCC	3045	1035	1.7734	19.3432	BTCC	N1	Normal	Tcell
BTCC_N1_Normal_Ds0NC0_TCACAAGGTGACGGTA	BTCC	1934	811	1.44778	36.6081	BTCC	N1	Normal	Tcell
BTCC_N1_Normal_Ds0NC0_TCAGATGGTACCGAGA	BTCC	2941	926	1.7341	35.9742	BTCC	N1	Normal	Tcell
BTCC_N1_Normal_Ds0NC0_TCAGATGGTGGTTTCA	BTCC	3049	1111	2.06625	25.9429	BTCC	N1	Normal	Tcell
BTCC_N1_Normal_Ds0NC0_TCAGCAACAGTGGAGT	BTCC	2696	885	1.89169	33.9021	BTCC	N1	Normal	Tcell
BTCC_N1_Normal_Ds0NC0_TCAGCAAGTGTGCGTC	BTCC	2623	885	1.94434	34.045	BTCC	N1	Normal	Tcell
BTCC_N1_Normal_Ds0NC0_TCAGGATTCACTCCTG	BTCC	3668	1534	1.71756	24.1276	BTCC	N1	Normal	Tcell
BTCC_N1_Normal_Ds0NC0_TCAGGTAGTTCAACCA	BTCC	3034	1091	1.54911	31.0152	BTCC	N1	Normal	Tcell
BTCC_N1_Normal_Ds0NC0_TCATTACGTTCGCTAA	BTCC	3647	1184	0.932273	34.8231	BTCC	N1	Normal	Tcell
BTCC_N1_Normal_Ds0NC0_TCATTACTCCGAACGC	BTCC	4731	1822	2.05031	18.9812	BTCC	N1	Normal	Tcell
BTCC_N1_Normal_Ds0NC0_TCATTTGCATACAGCT	BTCC	2701	1103	0.77749	24.7686	BTCC	N1	Normal	Tcell
BTCC_N1_Normal_Ds0NC0_TCCACACTCGAATGGG	BTCC	3327	1184	2.91554	32.131	BTCC	N1	Normal	Tcell
BTCC_N1_Normal_Ds0NC0_TCCCGATCATGCAACT	BTCC	2803	996	1.17731	27.9344	BTCC	N1	Normal	Tcell
BTCC_N1_Normal_Ds0NC0_TCGAGGCAGGCAGGTT	BTCC	5669	1760	2.0815	30.2699	BTCC	N1	Normal	Tcell
BTCC_N1_Normal_Ds0NC0_TCGAGGCAGTTTGCGT	BTCC	2992	935	2.13904	39.0374	BTCC	N1	Normal	Tcell
BTCC_N1_Normal_Ds0NC0_TCGCGTTAGATCCCAT	BTCC	1744	666	4.18578	34.289	BTCC	N1	Normal	Tcell
BTCC_N1_Normal_Ds0NC0_TCGGTAAAGCTTTGGT	BTCC	2628	906	0.608828	33.7519	BTCC	N1	Normal	Tcell
BTCC_N1_Normal_Ds0NC0_TCGTACCCAATACGCT	BTCC	4404	1454	1.3851	26.4532	BTCC	N1	Normal	Tcell
BTCC_N1_Normal_Ds0NC0_TCGTACCTCAGCTCTC	BTCC	4256	1171	1.78571	39.8261	BTCC	N1	Normal	Tcell
BTCC_N1_Normal_Ds0NC0_TCGTACCTCTCTAGGA	BTCC	1517	658	1.18655	38.3652	BTCC	N1	Normal	Tcell
BTCC_N1_Normal_Ds0NC0_TCGTAGATCAACCATG	BTCC	2127	878	4.1843	17.0193	BTCC	N1	Normal	Tcell
BTCC_N1_Normal_Ds0NC0_TCTATTGAGGGCTCTC	BTCC	2968	1150	1.21294	38.7129	BTCC	N1	Normal	Tcell
BTCC_N1_Normal_Ds0NC0_TCTCATAAGCGATTCT	BTCC	2819	1116	1.45442	26.215	BTCC	N1	Normal	Tcell
BTCC_N1_Normal_Ds0NC0_TCTCATAGTGTTCTTT	BTCC	2864	980	2.86313	39.0014	BTCC	N1	Normal	Tcell
BTCC_N1_Normal_Ds0NC0_TCTCATATCTCGCTTG	BTCC	3583	1158	1.33966	32.0681	BTCC	N1	Normal	Tcell
BTCC_N1_Normal_Ds0NC0_TCTCATATCTGCCAGG	BTCC	3843	1302	2.39396	27.6867	BTCC	N1	Normal	Tcell
BTCC_N1_Normal_Ds0NC0_TCTGAGACATATGAGA	BTCC	2065	953	1.54964	21.1138	BTCC	N1	Normal	Tcell
BTCC_N1_Normal_Ds0NC0_TCTGGAAAGTGGTAAT	BTCC	2530	905	1.3834	35.7312	BTCC	N1	Normal	Tcell
BTCC_N1_Normal_Ds0NC0_TCTGGAACATCTCGCT	BTCC	2130	852	2.58216	33.2864	BTCC	N1	Normal	Tcell
BTCC_N1_Normal_Ds0NC0_TGAAAGAAGGCCCGTT	BTCC	3676	1490	2.25789	16.8118	BTCC	N1	Normal	Tcell
BTCC_N1_Normal_Ds0NC0_TGAAAGAGTAACGTTC	BTCC	1428	566	2.59104	28.4314	BTCC	N1	Normal	Tcell
BTCC_N1_Normal_Ds0NC0_TGACAACTCACCACCT	BTCC	3725	1161	1.87919	33.745	BTCC	N1	Normal	Tcell
BTCC_N1_Normal_Ds0NC0_TGACGGCTCCGAACGC	BTCC	2752	1071	2.68895	28.7427	BTCC	N1	Normal	Tcell
BTCC_N1_Normal_Ds0NC0_TGACTTTTCGTATCAG	BTCC	1907	762	3.09386	29.0509	BTCC	N1	Normal	Tcell
BTCC_N1_Normal_Ds0NC0_TGAGAGGCACTTAAGC	BTCC	2199	883	3.63802	18.9632	BTCC	N1	Normal	Tcell
BTCC_N1_Normal_Ds0NC0_TGAGAGGTCATTGCGA	BTCC	4589	1615	1.5036	19.4596	BTCC	N1	Normal	Tcell
BTCC_N1_Normal_Ds0NC0_TGAGCATTCTGTCAAG	BTCC	3148	980	2.0648	39.5172	BTCC	N1	Normal	Tcell
BTCC_N1_Normal_Ds0NC0_TGAGCCGAGGACATTA	BTCC	4656	1657	1.33162	20.5112	BTCC	N1	Normal	Tcell
BTCC_N1_Normal_Ds0NC0_TGAGCCGTCCCAAGAT	BTCC	2286	948	2.14348	31.9773	BTCC	N1	Normal	Tcell
BTCC_N1_Normal_Ds0NC0_TGAGCCGTCGCTGATA	BTCC	2988	937	1.8407	34.7724	BTCC	N1	Normal	Tcell
BTCC_N1_Normal_Ds0NC0_TGAGGGAGTCTAGGTT	BTCC	3629	1375	1.32268	25.7647	BTCC	N1	Normal	Tcell
BTCC_N1_Normal_Ds0NC0_TGAGGGATCGGCATCG	BTCC	1880	807	2.07447	32.4468	BTCC	N1	Normal	Tcell
BTCC_N1_Normal_Ds0NC0_TGCCAAACATTACGAC	BTCC	2535	928	1.22288	33.7673	BTCC	N1	Normal	Tcell
BTCC_N1_Normal_Ds0NC0_TGCCCATAGGCGTACA	BTCC	2895	1025	2.65976	28.601	BTCC	N1	Normal	Tcell
BTCC_N1_Normal_Ds0NC0_TGCCCTAGTAGGGACT	BTCC	3886	1418	1.544	22.5425	BTCC	N1	Normal	Tcell
BTCC_N1_Normal_Ds0NC0_TGCGCAGCAAGTCTAC	BTCC	4135	1423	2.3942	23.555	BTCC	N1	Normal	Tcell
BTCC_N1_Normal_Ds0NC0_TGCGGGTTCCTATGTT	BTCC	2654	1040	1.65787	26.3753	BTCC	N1	Normal	Tcell
BTCC_N1_Normal_Ds0NC0_TGCGTGGGTATCAGTC	BTCC	3302	1422	1.3931	19.5336	BTCC	N1	Normal	Tcell
BTCC_N1_Normal_Ds0NC0_TGCGTGGGTGTTTGTG	BTCC	2790	984	2.00717	34.5878	BTCC	N1	Normal	Tcell
BTCC_N1_Normal_Ds0NC0_TGCGTGGTCCACGAAT	BTCC	3727	1173	1.31473	43.7886	BTCC	N1	Normal	Tcell
BTCC_N1_Normal_Ds0NC0_TGCTGCTTCAACTCTT	BTCC	2674	998	1.15931	27.9357	BTCC	N1	Normal	Tcell
BTCC_N1_Normal_Ds0NC0_TGGACGCAGATCCTGT	BTCC	2549	997	3.21695	29.6195	BTCC	N1	Normal	Tcell
BTCC_N1_Normal_Ds0NC0_TGGACGCGTAACGCGA	BTCC	3804	1223	1.84017	36.2776	BTCC	N1	Normal	Tcell
BTCC_N1_Normal_Ds0NC0_TGGCCAGCATGTAAGA	BTCC	2777	1062	2.8448	32.4811	BTCC	N1	Normal	Tcell
BTCC_N1_Normal_Ds0NC0_TGGCCAGGTCCAGTGC	BTCC	2280	996	0.921053	23.7719	BTCC	N1	Normal	Tcell
BTCC_N1_Normal_Ds0NC0_TGGCCAGTCACCTCGT	BTCC	2907	893	1.89198	40.7637	BTCC	N1	Normal	Tcell
BTCC_N1_Normal_Ds0NC0_TGGCCAGTCGAGAACG	BTCC	2366	969	1.64835	28.4446	BTCC	N1	Normal	Tcell
BTCC_N1_Normal_Ds0NC0_TGGCGCAAGGACTGGT	BTCC	2591	1214	0.810498	12.0031	BTCC	N1	Normal	Tcell
BTCC_N1_Normal_Ds0NC0_TGGCGCAGTAAATGTG	BTCC	2306	833	2.47181	29.1414	BTCC	N1	Normal	Tcell
BTCC_N1_Normal_Ds0NC0_TGGCTGGCAGTTAACC	BTCC	2806	917	1.71062	29.33	BTCC	N1	Normal	Tcell
BTCC_N1_Normal_Ds0NC0_TGGCTGGTCAAGCCTA	BTCC	3219	1022	1.70861	40.1988	BTCC	N1	Normal	Tcell
BTCC_N1_Normal_Ds0NC0_TGGGAAGCACGCATCG	BTCC	2704	1046	1.70118	34.9112	BTCC	N1	Normal	Tcell
BTCC_N1_Normal_Ds0NC0_TGGGAAGCATTCCTCG	BTCC	2452	975	2.1615	25.7341	BTCC	N1	Normal	Tcell
BTCC_N1_Normal_Ds0NC0_TGGGCGTGTGGACGAT	BTCC	3660	1183	1.47541	41.3934	BTCC	N1	Normal	Tcell
BTCC_N1_Normal_Ds0NC0_TGGTTAGCAAACGCGA	BTCC	3172	1181	1.35561	24.401	BTCC	N1	Normal	Tcell
BTCC_N1_Normal_Ds0NC0_TGGTTAGCAAAGGAAG	BTCC	2770	903	1.87726	30.4693	BTCC	N1	Normal	Tcell
BTCC_N1_Normal_Ds0NC0_TGGTTAGGTTACCAGT	BTCC	2738	921	0.913075	32.6516	BTCC	N1	Normal	Tcell
BTCC_N1_Normal_Ds0NC0_TGGTTCCAGTGAAGTT	BTCC	2622	913	0.800915	34.7826	BTCC	N1	Normal	Tcell
BTCC_N1_Normal_Ds0NC0_TGTCCCATCTGTTTGT	BTCC	2340	864	1.23932	31.1538	BTCC	N1	Normal	Tcell
BTCC_N1_Normal_Ds0NC0_TGTGGTACAGTAAGCG	BTCC	2172	859	2.34807	27.3941	BTCC	N1	Normal	Tcell
BTCC_N1_Normal_Ds0NC0_TGTGTTTCATCATCCC	BTCC	2374	874	2.5695	29.3176	BTCC	N1	Normal	Tcell
BTCC_N1_Normal_Ds0NC0_TGTTCCGCACGGTGTC	BTCC	1872	783	2.13675	36.859	BTCC	N1	Normal	Tcell
BTCC_N1_Normal_Ds0NC0_TGTTCCGTCCAGAGGA	BTCC	2707	1175	1.92095	22.0539	BTCC	N1	Normal	Tcell
BTCC_N1_Normal_Ds0NC0_TGTTCCGTCTAAGCCA	BTCC	4326	1170	1.52566	42.9034	BTCC	N1	Normal	Tcell
BTCC_N1_Normal_Ds0NC0_TTAACTCCAGCCAATT	BTCC	2073	878	2.17077	25.6151	BTCC	N1	Normal	Tcell
BTCC_N1_Normal_Ds0NC0_TTAACTCGTCAAGCGA	BTCC	2509	944	1.03627	28.8163	BTCC	N1	Normal	Tcell
BTCC_N1_Normal_Ds0NC0_TTAACTCTCAACGCTA	BTCC	3125	1103	8.672	29.216	BTCC	N1	Normal	Tcell
BTCC_N1_Normal_Ds0NC0_TTAGGCAGTCTAGCCG	BTCC	3652	1141	2.90252	36.7744	BTCC	N1	Normal	Tcell
BTCC_N1_Normal_Ds0NC0_TTAGGCAGTGGTTTCA	BTCC	1742	801	1.49254	22.8473	BTCC	N1	Normal	Tcell
BTCC_N1_Normal_Ds0NC0_TTAGTTCCACATCCGG	BTCC	4248	1246	1.53013	41.3371	BTCC	N1	Normal	Tcell
BTCC_N1_Normal_Ds0NC0_TTATGCTGTTCGTCTC	BTCC	2567	902	2.14258	33.7748	BTCC	N1	Normal	Tcell
BTCC_N1_Normal_Ds0NC0_TTCGGTCTCCTGCAGG	BTCC	3432	1226	2.70979	24.6212	BTCC	N1	Normal	Tcell
BTCC_N1_Normal_Ds0NC0_TTCTACAAGACTTTCG	BTCC	4048	1499	1.82806	22.4802	BTCC	N1	Normal	Tcell
BTCC_N1_Normal_Ds0NC0_TTCTCAAGTGTGCGTC	BTCC	3014	1369	2.12342	20.438	BTCC	N1	Normal	Tcell
BTCC_N1_Normal_Ds0NC0_TTGCCGTGTATTAGCC	BTCC	3165	1166	2.1485	30.6161	BTCC	N1	Normal	Tcell
BTCC_N1_Normal_Ds0NC0_TTGCGTCAGTTGAGAT	BTCC	3166	1081	2.33733	34.6494	BTCC	N1	Normal	Tcell
BTCC_N1_Normal_Ds0NC0_TTGGCAACACACCGCA	BTCC	2755	888	2.50454	28.9292	BTCC	N1	Normal	Tcell
BTCC_N1_Normal_Ds0NC0_TTTATGCCATACTCTT	BTCC	8311	2477	2.49068	23.2463	BTCC	N1	Normal	Tcell
BTCC_N1_Normal_Ds0NC0_TTTCCTCCAGGTTTCA	BTCC	3437	1118	2.67675	36.3398	BTCC	N1	Normal	Tcell
BTCC_N1_Normal_Ds0NC0_TTTCCTCTCAACACTG	BTCC	2933	1004	1.84112	31.7081	BTCC	N1	Normal	Tcell
BTCC_N1_Normal_Ds0NC0_TTTGCGCAGTAGATGT	BTCC	3361	1032	1.66617	41.922	BTCC	N1	Normal	Tcell
BTCC_N1_Normal_Ds0NC0_TTTGCGCCAGGAACGT	BTCC	1189	528	4.54163	25.5677	BTCC	N1	Normal	Tcell
BTCC_N1_Normal_Ds0NC0_TTTGGTTAGATCCCAT	BTCC	3313	1158	2.23363	25.9583	BTCC	N1	Normal	Tcell
BTCC_N1_Normal_Ds0NC0_TTTGTCAAGTAGTGCG	BTCC	2148	888	2.04842	29.5158	BTCC	N1	Normal	Tcell
BTCC_N1_Normal_Ds0NC0_TTTGTCACAATGTAAG	BTCC	3577	1240	2.51607	36.3153	BTCC	N1	Normal	Tcell
BTCC_N1_Normal_Ds0NC0_TTTGTCACAGTTCATG	BTCC	4506	1644	1.57568	21.7044	BTCC	N1	Normal	Tcell
BTCC_N1_Normal_Ds0NC0_TTTGTCAGTCTAGAGG	BTCC	2752	951	1.99855	41.5334	BTCC	N1	Normal	Tcell
BTCC_N1_Normal_Ds0NC0_TTTGTCATCACCTCGT	BTCC	1278	622	1.56495	20.5008	BTCC	N1	Normal	Tcell
BTCC_N2_Normal_Ds0NC0_AAACCTGCATCCGCGA	BTCC	4392	1611	1.11566	26.8443	BTCC	N2	Normal	Tcell
BTCC_N2_Normal_Ds0NC0_AAACCTGTCCAGGGCT	BTCC	2849	1077	1.3338	29.8701	BTCC	N2	Normal	Tcell
BTCC_N2_Normal_Ds0NC0_AAACGGGCATCCGGGT	BTCC	2211	913	1.80914	27.5441	BTCC	N2	Normal	Tcell
BTCC_N2_Normal_Ds0NC0_AAACGGGGTTGTCTTT	BTCC	3467	1108	2.45169	38.2463	BTCC	N2	Normal	Tcell
BTCC_N2_Normal_Ds0NC0_AAAGATGAGGTGCAAC	BTCC	3290	1083	2.43161	43.0699	BTCC	N2	Normal	Tcell
BTCC_N2_Normal_Ds0NC0_AAAGATGCACCACCAG	BTCC	1339	546	3.21135	30.9933	BTCC	N2	Normal	Tcell
BTCC_N2_Normal_Ds0NC0_AAAGCAACAGGATCGA	BTCC	2696	1077	3.67211	27.819	BTCC	N2	Normal	Tcell
BTCC_N2_Normal_Ds0NC0_AAAGTAGGTAATCACC	BTCC	3372	933	1.33452	46.5006	BTCC	N2	Normal	Tcell
BTCC_N2_Normal_Ds0NC0_AAATGCCAGTAGGTGC	BTCC	3529	1293	3.48541	22.0742	BTCC	N2	Normal	Tcell
BTCC_N2_Normal_Ds0NC0_AAATGCCCATCGGGTC	BTCC	3323	1073	2.73849	36.5333	BTCC	N2	Normal	Tcell
BTCC_N2_Normal_Ds0NC0_AACACGTAGTACGTTC	BTCC	3358	975	2.68017	46.0691	BTCC	N2	Normal	Tcell
BTCC_N2_Normal_Ds0NC0_AACCGCGCAAATTGCC	BTCC	3055	804	2.16039	39.4108	BTCC	N2	Normal	Tcell
BTCC_N2_Normal_Ds0NC0_AACCGCGCAATCGGTT	BTCC	1964	738	2.59674	39.2566	BTCC	N2	Normal	Tcell
BTCC_N2_Normal_Ds0NC0_AACTCCCGTTAAAGAC	BTCC	4266	1100	1.68776	49.6015	BTCC	N2	Normal	Tcell
BTCC_N2_Normal_Ds0NC0_AACTCTTGTGAGTGAC	BTCC	1929	819	2.6957	34.9404	BTCC	N2	Normal	Tcell
BTCC_N2_Normal_Ds0NC0_AACTGGTAGGTAGCTG	BTCC	3690	986	1.35501	43.8753	BTCC	N2	Normal	Tcell
BTCC_N2_Normal_Ds0NC0_AAGACCTAGCGTGAAC	BTCC	2406	928	2.95096	26.8495	BTCC	N2	Normal	Tcell
BTCC_N2_Normal_Ds0NC0_AAGACCTCAGTATAAG	BTCC	4062	1181	2.8065	42.1221	BTCC	N2	Normal	Tcell
BTCC_N2_Normal_Ds0NC0_AAGACCTGTAAAGTCA	BTCC	2767	790	2.27683	46.3679	BTCC	N2	Normal	Tcell
BTCC_N2_Normal_Ds0NC0_AAGCCGCGTCGGCTCA	BTCC	6297	1812	1.84215	37.24	BTCC	N2	Normal	Tcell
BTCC_N2_Normal_Ds0NC0_AAGGAGCAGTGACATA	BTCC	2942	978	3.16111	40.4147	BTCC	N2	Normal	Tcell
BTCC_N2_Normal_Ds0NC0_AAGGCAGAGACTGGGT	BTCC	2695	951	4.26716	37.18	BTCC	N2	Normal	Tcell
BTCC_N2_Normal_Ds0NC0_AAGGCAGTCGCCAGCA	BTCC	3281	1264	2.34685	26.6077	BTCC	N2	Normal	Tcell
BTCC_N2_Normal_Ds0NC0_AAGGCAGTCTAACTGG	BTCC	3418	926	1.81393	49.8245	BTCC	N2	Normal	Tcell
BTCC_N2_Normal_Ds0NC0_AAGGTTCCAGACACTT	BTCC	5175	1311	1.66184	45.3913	BTCC	N2	Normal	Tcell
BTCC_N2_Normal_Ds0NC0_AAGTCTGAGACCACGA	BTCC	2214	908	1.53568	26.7389	BTCC	N2	Normal	Tcell
BTCC_N2_Normal_Ds0NC0_AAGTCTGCATTGGGCC	BTCC	2467	822	3.56709	40.7783	BTCC	N2	Normal	Tcell
BTCC_N2_Normal_Ds0NC0_AATCCAGAGAAACCTA	BTCC	2314	819	2.98185	39.0666	BTCC	N2	Normal	Tcell
BTCC_N2_Normal_Ds0NC0_AATCCAGCATACGCTA	BTCC	3296	1147	1.63835	36.1044	BTCC	N2	Normal	Tcell
BTCC_N2_Normal_Ds0NC0_AATCGGTCACCCTATC	BTCC	3843	963	3.77309	43.7939	BTCC	N2	Normal	Tcell
BTCC_N2_Normal_Ds0NC0_AATCGGTCATTGTGCA	BTCC	4065	969	3.27183	47.8229	BTCC	N2	Normal	Tcell
BTCC_N2_Normal_Ds0NC0_AATCGGTGTAAAGTCA	BTCC	2495	856	1.36273	45.8517	BTCC	N2	Normal	Tcell
BTCC_N2_Normal_Ds0NC0_ACACCAAAGAATAGGG	BTCC	2739	1170	1.78897	26.3235	BTCC	N2	Normal	Tcell
BTCC_N2_Normal_Ds0NC0_ACACCAATCTCATTCA	BTCC	3561	1108	2.94861	40.7751	BTCC	N2	Normal	Tcell
BTCC_N2_Normal_Ds0NC0_ACACCAATCTGTACGA	BTCC	3136	990	2.29592	36.7028	BTCC	N2	Normal	Tcell
BTCC_N2_Normal_Ds0NC0_ACACCCTGTAGCTTGT	BTCC	2174	799	2.20791	38.0405	BTCC	N2	Normal	Tcell
BTCC_N2_Normal_Ds0NC0_ACACCGGCACTGCCAG	BTCC	2538	1050	5.27975	26.9504	BTCC	N2	Normal	Tcell
BTCC_N2_Normal_Ds0NC0_ACACCGGGTTTGACAC	BTCC	2622	863	1.44928	42.5248	BTCC	N2	Normal	Tcell
BTCC_N2_Normal_Ds0NC0_ACACCGGTCTGTGCAA	BTCC	3243	1045	2.43602	37.7428	BTCC	N2	Normal	Tcell
BTCC_N2_Normal_Ds0NC0_ACACTGAAGGGTGTGT	BTCC	3871	1004	2.42831	48.9538	BTCC	N2	Normal	Tcell
BTCC_N2_Normal_Ds0NC0_ACAGCCGCAGTCTTCC	BTCC	2686	1045	3.16456	28.7416	BTCC	N2	Normal	Tcell
BTCC_N2_Normal_Ds0NC0_ACAGCCGGTTTGTTTC	BTCC	3666	1170	1.88216	39.1435	BTCC	N2	Normal	Tcell
BTCC_N2_Normal_Ds0NC0_ACATACGAGGACAGAA	BTCC	5432	1854	2.24595	29.8233	BTCC	N2	Normal	Tcell
BTCC_N2_Normal_Ds0NC0_ACATACGTCAGGATCT	BTCC	4020	1387	0.79602	33.806	BTCC	N2	Normal	Tcell
BTCC_N2_Normal_Ds0NC0_ACATACGTCCACGTTC	BTCC	3662	994	1.91152	38.3124	BTCC	N2	Normal	Tcell
BTCC_N2_Normal_Ds0NC0_ACATCAGGTTGTGGCC	BTCC	1929	648	2.64386	31.9336	BTCC	N2	Normal	Tcell
BTCC_N2_Normal_Ds0NC0_ACATGGTGTGTTGGGA	BTCC	1472	609	6.86141	22.1467	BTCC	N2	Normal	Tcell
BTCC_N2_Normal_Ds0NC0_ACATGGTTCGAATCCA	BTCC	2417	851	1.77906	34.5056	BTCC	N2	Normal	Tcell
BTCC_N2_Normal_Ds0NC0_ACATGGTTCGTCGTTC	BTCC	2791	793	2.47223	49.3372	BTCC	N2	Normal	Tcell
BTCC_N2_Normal_Ds0NC0_ACCCACTCATGGATGG	BTCC	2910	1006	2.74914	33.9519	BTCC	N2	Normal	Tcell
BTCC_N2_Normal_Ds0NC0_ACCGTAACAAAGGAAG	BTCC	3418	1001	1.60913	46.7525	BTCC	N2	Normal	Tcell
BTCC_N2_Normal_Ds0NC0_ACGAGGAAGCACGCCT	BTCC	3961	1149	2.85281	43.7263	BTCC	N2	Normal	Tcell
BTCC_N2_Normal_Ds0NC0_ACGATACAGATGAGAG	BTCC	1035	557	5.31401	20.9662	BTCC	N2	Normal	Tcell
BTCC_N2_Normal_Ds0NC0_ACGATACCATGAGCGA	BTCC	2508	1062	2.27273	28.3493	BTCC	N2	Normal	Tcell
BTCC_N2_Normal_Ds0NC0_ACGATGTAGCACGCCT	BTCC	2767	1004	1.98771	33.9357	BTCC	N2	Normal	Tcell
BTCC_N2_Normal_Ds0NC0_ACGATGTCAATCAGAA	BTCC	2766	844	3.18149	39.6602	BTCC	N2	Normal	Tcell
BTCC_N2_Normal_Ds0NC0_ACGATGTGTAAATGTG	BTCC	3049	1290	1.14792	25.7133	BTCC	N2	Normal	Tcell
BTCC_N2_Normal_Ds0NC0_ACGCAGCAGGCCGAAT	BTCC	3024	1002	3.24074	34.7553	BTCC	N2	Normal	Tcell
BTCC_N2_Normal_Ds0NC0_ACGCAGCAGGGAAACA	BTCC	3413	1280	1.75798	32.7278	BTCC	N2	Normal	Tcell
BTCC_N2_Normal_Ds0NC0_ACGCAGCTCCTAGTGA	BTCC	1860	654	6.12903	29.5699	BTCC	N2	Normal	Tcell
BTCC_N2_Normal_Ds0NC0_ACGCCAGGTGCACCAC	BTCC	4855	1608	4.88157	28.6715	BTCC	N2	Normal	Tcell
BTCC_N2_Normal_Ds0NC0_ACGCCGATCAGTCCCT	BTCC	3159	1272	3.7037	20.9877	BTCC	N2	Normal	Tcell
BTCC_N2_Normal_Ds0NC0_ACGCCGATCTGCCAGG	BTCC	1897	778	2.74117	19.8735	BTCC	N2	Normal	Tcell
BTCC_N2_Normal_Ds0NC0_ACGGAGAAGGAGCGAG	BTCC	2517	879	2.78109	36.0747	BTCC	N2	Normal	Tcell
BTCC_N2_Normal_Ds0NC0_ACGGAGAGTAGCTGCC	BTCC	4173	1529	3.16319	27.6779	BTCC	N2	Normal	Tcell
BTCC_N2_Normal_Ds0NC0_ACGGAGAGTTCCACAA	BTCC	2931	966	1.26237	39.4746	BTCC	N2	Normal	Tcell
BTCC_N2_Normal_Ds0NC0_ACGGCCATCATAGCAC	BTCC	3557	1188	1.49002	39.2466	BTCC	N2	Normal	Tcell
BTCC_N2_Normal_Ds0NC0_ACGGGCTGTGATAAGT	BTCC	2299	838	1.95737	39.4954	BTCC	N2	Normal	Tcell
BTCC_N2_Normal_Ds0NC0_ACGGGTCCAGGCAGTA	BTCC	3052	1050	2.12975	34.6986	BTCC	N2	Normal	Tcell
BTCC_N2_Normal_Ds0NC0_ACGGGTCGTCTAAAGA	BTCC	8771	2331	1.63037	28.2978	BTCC	N2	Normal	Tcell
BTCC_N2_Normal_Ds0NC0_ACGGGTCGTGTTGGGA	BTCC	3785	1174	1.79657	39.5244	BTCC	N2	Normal	Tcell
BTCC_N2_Normal_Ds0NC0_ACGTCAAAGACACGAC	BTCC	3490	974	3.0086	38.5387	BTCC	N2	Normal	Tcell
BTCC_N2_Normal_Ds0NC0_ACGTCAACATTAGCCA	BTCC	4016	1180	2.06673	41.5588	BTCC	N2	Normal	Tcell
BTCC_N2_Normal_Ds0NC0_ACGTCAAGTGTTCGAT	BTCC	3744	1016	1.36218	46.6079	BTCC	N2	Normal	Tcell
BTCC_N2_Normal_Ds0NC0_ACTATCTAGACTCGGA	BTCC	3711	1166	2.42522	39.3964	BTCC	N2	Normal	Tcell
BTCC_N2_Normal_Ds0NC0_ACTATCTAGTAATCCC	BTCC	4662	1316	1.9734	35.4783	BTCC	N2	Normal	Tcell
BTCC_N2_Normal_Ds0NC0_ACTATCTTCGGTGTTA	BTCC	3794	1309	1.89773	29.0195	BTCC	N2	Normal	Tcell
BTCC_N2_Normal_Ds0NC0_ACTGAACAGTAGTGCG	BTCC	5274	1680	2.06674	30.2048	BTCC	N2	Normal	Tcell
BTCC_N2_Normal_Ds0NC0_ACTGAGTGTACACCGC	BTCC	2609	1029	2.2614	28.325	BTCC	N2	Normal	Tcell
BTCC_N2_Normal_Ds0NC0_ACTGATGAGAACAACT	BTCC	3508	1310	2.10946	24.5439	BTCC	N2	Normal	Tcell
BTCC_N2_Normal_Ds0NC0_ACTGATGAGACGACGT	BTCC	3175	1237	2.04724	34.6457	BTCC	N2	Normal	Tcell
BTCC_N2_Normal_Ds0NC0_ACTGATGAGAGACGAA	BTCC	1220	531	2.62295	25.9016	BTCC	N2	Normal	Tcell
BTCC_N2_Normal_Ds0NC0_ACTGATGAGTAATCCC	BTCC	5066	1253	2.01342	46.7627	BTCC	N2	Normal	Tcell
BTCC_N2_Normal_Ds0NC0_ACTGATGCATGCTGGC	BTCC	2131	832	1.92398	31.4406	BTCC	N2	Normal	Tcell
BTCC_N2_Normal_Ds0NC0_ACTGATGTCTCTTGAT	BTCC	3248	963	2.64778	35.314	BTCC	N2	Normal	Tcell
BTCC_N2_Normal_Ds0NC0_ACTGTCCCACATGACT	BTCC	4992	1385	2.08333	40.1843	BTCC	N2	Normal	Tcell
BTCC_N2_Normal_Ds0NC0_ACTGTCCGTGCTGTAT	BTCC	2141	777	2.47548	38.2999	BTCC	N2	Normal	Tcell
BTCC_N2_Normal_Ds0NC0_ACTTACTAGAAACGAG	BTCC	3143	1429	2.64079	13.9994	BTCC	N2	Normal	Tcell
BTCC_N2_Normal_Ds0NC0_ACTTGTTAGGGATACC	BTCC	1394	588	3.01291	41.8221	BTCC	N2	Normal	Tcell
BTCC_N2_Normal_Ds0NC0_ACTTGTTCAATCGAAA	BTCC	3996	1393	2.2022	26.5265	BTCC	N2	Normal	Tcell
BTCC_N2_Normal_Ds0NC0_ACTTGTTGTGAGCGAT	BTCC	2221	797	1.57587	33.4984	BTCC	N2	Normal	Tcell
BTCC_N2_Normal_Ds0NC0_AGAATAGAGTGTCTCA	BTCC	4674	1478	1.98973	35.5156	BTCC	N2	Normal	Tcell
BTCC_N2_Normal_Ds0NC0_AGACGTTGTCCGAACC	BTCC	3629	944	3.25158	43.0697	BTCC	N2	Normal	Tcell
BTCC_N2_Normal_Ds0NC0_AGAGCGAAGAATGTTG	BTCC	3010	935	2.25914	36.0797	BTCC	N2	Normal	Tcell
BTCC_N2_Normal_Ds0NC0_AGAGCGAAGATACACA	BTCC	3135	906	2.16906	48.6443	BTCC	N2	Normal	Tcell
BTCC_N2_Normal_Ds0NC0_AGAGCTTGTTACCAGT	BTCC	3131	1003	2.61897	39.5401	BTCC	N2	Normal	Tcell
BTCC_N2_Normal_Ds0NC0_AGAGTGGAGAATGTGT	BTCC	2505	941	2.51497	34.5309	BTCC	N2	Normal	Tcell
BTCC_N2_Normal_Ds0NC0_AGATCTGAGTGAACGC	BTCC	3303	1259	1.05964	28.8223	BTCC	N2	Normal	Tcell
BTCC_N2_Normal_Ds0NC0_AGATCTGCAAGGACTG	BTCC	2103	818	2.42511	26.2007	BTCC	N2	Normal	Tcell
BTCC_N2_Normal_Ds0NC0_AGATCTGCATATACGC	BTCC	2857	983	1.47007	41.2671	BTCC	N2	Normal	Tcell
BTCC_N2_Normal_Ds0NC0_AGATCTGTCAATCTCT	BTCC	2805	983	2.99465	41.3191	BTCC	N2	Normal	Tcell
BTCC_N2_Normal_Ds0NC0_AGATTGCCATACTCTT	BTCC	2482	957	7.81628	23.5294	BTCC	N2	Normal	Tcell
BTCC_N2_Normal_Ds0NC0_AGCATACCACTTCGAA	BTCC	4971	1252	3.05773	45.0614	BTCC	N2	Normal	Tcell
BTCC_N2_Normal_Ds0NC0_AGCGGTCGTATATGAG	BTCC	2209	862	4.34586	32.7297	BTCC	N2	Normal	Tcell
BTCC_N2_Normal_Ds0NC0_AGCGTATTCAAGCCTA	BTCC	3278	1144	0.793167	37.0653	BTCC	N2	Normal	Tcell
BTCC_N2_Normal_Ds0NC0_AGCGTCGCACCATGTA	BTCC	1385	595	3.68231	33.213	BTCC	N2	Normal	Tcell
BTCC_N2_Normal_Ds0NC0_AGCGTCGGTTCCTCCA	BTCC	2858	924	2.55423	43.457	BTCC	N2	Normal	Tcell
BTCC_N2_Normal_Ds0NC0_AGCTCTCGTCAAACTC	BTCC	4464	1108	2.08333	46.6846	BTCC	N2	Normal	Tcell
BTCC_N2_Normal_Ds0NC0_AGCTTGATCGAACGGA	BTCC	2611	1184	1.45538	16.9667	BTCC	N2	Normal	Tcell
BTCC_N2_Normal_Ds0NC0_AGGCCACGTAGTACCT	BTCC	3371	1280	1.80955	25.5117	BTCC	N2	Normal	Tcell
BTCC_N2_Normal_Ds0NC0_AGGCCGTAGAGCTGCA	BTCC	3001	956	2.86571	40.2199	BTCC	N2	Normal	Tcell
BTCC_N2_Normal_Ds0NC0_AGGCCGTGTCTCTTAT	BTCC	2260	836	4.38053	35.2655	BTCC	N2	Normal	Tcell
BTCC_N2_Normal_Ds0NC0_AGGGTGATCGCGCCAA	BTCC	2417	768	3.51676	46.5867	BTCC	N2	Normal	Tcell
BTCC_N2_Normal_Ds0NC0_AGGTCATAGATCACGG	BTCC	4501	1219	1.44412	46.9229	BTCC	N2	Normal	Tcell
BTCC_N2_Normal_Ds0NC0_AGGTCATCATCGGAAG	BTCC	2274	909	2.72647	33.7291	BTCC	N2	Normal	Tcell
BTCC_N2_Normal_Ds0NC0_AGGTCATGTCTTCAAG	BTCC	2590	872	2.89575	31.2741	BTCC	N2	Normal	Tcell
BTCC_N2_Normal_Ds0NC0_AGGTCATTCATCACCC	BTCC	3167	1177	1.48405	31.4809	BTCC	N2	Normal	Tcell
BTCC_N2_Normal_Ds0NC0_AGTCTTTTCACATACG	BTCC	2593	965	1.73544	33.2819	BTCC	N2	Normal	Tcell
BTCC_N2_Normal_Ds0NC0_AGTCTTTTCACCACCT	BTCC	3031	979	4.19004	39.7888	BTCC	N2	Normal	Tcell
BTCC_N2_Normal_Ds0NC0_AGTCTTTTCCAGAGGA	BTCC	4251	1075	2.44648	45.4011	BTCC	N2	Normal	Tcell
BTCC_N2_Normal_Ds0NC0_AGTGAGGAGTCCGTAT	BTCC	3340	1312	1.76647	28.2335	BTCC	N2	Normal	Tcell
BTCC_N2_Normal_Ds0NC0_AGTGTCAGTCTAAAGA	BTCC	2495	1043	3.28657	29.6994	BTCC	N2	Normal	Tcell
BTCC_N2_Normal_Ds0NC0_AGTTGGTCAATCGGTT	BTCC	3239	930	2.19203	44.0259	BTCC	N2	Normal	Tcell
BTCC_N2_Normal_Ds0NC0_ATAACGCGTAAGTGTA	BTCC	2717	1006	1.3618	36.1428	BTCC	N2	Normal	Tcell
BTCC_N2_Normal_Ds0NC0_ATAAGAGAGAACAATC	BTCC	3733	932	2.38414	49.5848	BTCC	N2	Normal	Tcell
BTCC_N2_Normal_Ds0NC0_ATAGACCAGTGTGAAT	BTCC	1996	712	5.46092	32.3647	BTCC	N2	Normal	Tcell
BTCC_N2_Normal_Ds0NC0_ATCATGGGTAGCTGCC	BTCC	6573	1777	2.60155	35.4024	BTCC	N2	Normal	Tcell
BTCC_N2_Normal_Ds0NC0_ATCATGGTCGTTTATC	BTCC	4317	1501	1.96896	27.5191	BTCC	N2	Normal	Tcell
BTCC_N2_Normal_Ds0NC0_ATCCACCTCTTAACCT	BTCC	3091	1156	1.74701	23.9081	BTCC	N2	Normal	Tcell
BTCC_N2_Normal_Ds0NC0_ATCGAGTGTACCCAAT	BTCC	2661	964	2.55543	32.2059	BTCC	N2	Normal	Tcell
BTCC_N2_Normal_Ds0NC0_ATCTGCCGTGTGCGTC	BTCC	2315	877	2.07343	34.3844	BTCC	N2	Normal	Tcell
BTCC_N2_Normal_Ds0NC0_ATGAGGGCACATCTTT	BTCC	11417	2636	3.4072	32.1976	BTCC	N2	Normal	Tcell
BTCC_N2_Normal_Ds0NC0_ATGCGATAGCTGATAA	BTCC	2191	866	2.78412	29.5755	BTCC	N2	Normal	Tcell
BTCC_N2_Normal_Ds0NC0_ATGTGTGAGATCCTGT	BTCC	2199	955	2.04638	27.7399	BTCC	N2	Normal	Tcell
BTCC_N2_Normal_Ds0NC0_ATGTGTGAGTTGCAGG	BTCC	4634	1305	2.37376	42.5766	BTCC	N2	Normal	Tcell
BTCC_N2_Normal_Ds0NC0_ATGTGTGGTACAGACG	BTCC	2616	980	2.10245	36.4297	BTCC	N2	Normal	Tcell
BTCC_N2_Normal_Ds0NC0_ATGTGTGGTTAGAACA	BTCC	3260	940	2.85276	43.7423	BTCC	N2	Normal	Tcell
BTCC_N2_Normal_Ds0NC0_ATTATCCAGCAGACTG	BTCC	3408	1104	1.73122	39.2606	BTCC	N2	Normal	Tcell
BTCC_N2_Normal_Ds0NC0_ATTCTACAGGTTACCT	BTCC	2900	909	1.68966	39.4828	BTCC	N2	Normal	Tcell
BTCC_N2_Normal_Ds0NC0_ATTCTACAGTGAAGAG	BTCC	1872	893	1.12179	27.5641	BTCC	N2	Normal	Tcell
BTCC_N2_Normal_Ds0NC0_ATTGGTGCAGTCGATT	BTCC	2916	988	2.60631	41.2209	BTCC	N2	Normal	Tcell
BTCC_N2_Normal_Ds0NC0_CAACCAAAGACCTAGG	BTCC	4369	1163	2.86107	44.7242	BTCC	N2	Normal	Tcell
BTCC_N2_Normal_Ds0NC0_CAACCAACACCAGATT	BTCC	4305	1603	2.13705	25.8072	BTCC	N2	Normal	Tcell
BTCC_N2_Normal_Ds0NC0_CAACCTCAGATGTAAC	BTCC	3974	1033	2.28988	48.1631	BTCC	N2	Normal	Tcell
BTCC_N2_Normal_Ds0NC0_CAACTAGAGAGGTACC	BTCC	2471	868	1.82113	36.7463	BTCC	N2	Normal	Tcell
BTCC_N2_Normal_Ds0NC0_CAAGAAATCAGGCCCA	BTCC	3663	967	2.3478	40.6497	BTCC	N2	Normal	Tcell
BTCC_N2_Normal_Ds0NC0_CAAGATCTCACGATGT	BTCC	3618	946	2.59812	48.4245	BTCC	N2	Normal	Tcell
BTCC_N2_Normal_Ds0NC0_CAAGATCTCTTGCATT	BTCC	2586	889	3.44161	34.9961	BTCC	N2	Normal	Tcell
BTCC_N2_Normal_Ds0NC0_CAAGGCCAGGCATGTG	BTCC	3807	1070	1.54978	46.6246	BTCC	N2	Normal	Tcell
BTCC_N2_Normal_Ds0NC0_CACAAACGTAAATGAC	BTCC	2734	860	3.54792	41.624	BTCC	N2	Normal	Tcell
BTCC_N2_Normal_Ds0NC0_CACACAAAGTCGAGTG	BTCC	2818	892	1.45493	44.2512	BTCC	N2	Normal	Tcell
BTCC_N2_Normal_Ds0NC0_CACACCTCATTTGCCC	BTCC	3959	1425	2.14701	27.9111	BTCC	N2	Normal	Tcell
BTCC_N2_Normal_Ds0NC0_CACACCTTCGCTGATA	BTCC	2679	862	1.9037	40.0896	BTCC	N2	Normal	Tcell
BTCC_N2_Normal_Ds0NC0_CACACTCTCTTTACAC	BTCC	2612	869	2.45023	35.8346	BTCC	N2	Normal	Tcell
BTCC_N2_Normal_Ds0NC0_CACAGGCCAGCTGGCT	BTCC	3566	1038	1.96298	38.7549	BTCC	N2	Normal	Tcell
BTCC_N2_Normal_Ds0NC0_CACAGGCGTCTTCTCG	BTCC	2350	782	2.08511	41.7447	BTCC	N2	Normal	Tcell
BTCC_N2_Normal_Ds0NC0_CACAGGCTCCTTGGTC	BTCC	2037	787	1.57094	33.137	BTCC	N2	Normal	Tcell
BTCC_N2_Normal_Ds0NC0_CACAGGCTCGCTTGTC	BTCC	1839	702	3.64328	32.7352	BTCC	N2	Normal	Tcell
BTCC_N2_Normal_Ds0NC0_CACAGTAAGTGCCAGA	BTCC	1584	657	5.55556	24.9369	BTCC	N2	Normal	Tcell
BTCC_N2_Normal_Ds0NC0_CACAGTACATGAGCGA	BTCC	2235	897	3.75839	37.6286	BTCC	N2	Normal	Tcell
BTCC_N2_Normal_Ds0NC0_CACAGTAGTTACGGAG	BTCC	3613	1315	1.93745	31.0822	BTCC	N2	Normal	Tcell
BTCC_N2_Normal_Ds0NC0_CACATTTAGAACTGTA	BTCC	2927	979	1.7424	37.8886	BTCC	N2	Normal	Tcell
BTCC_N2_Normal_Ds0NC0_CACATTTAGGAGCGTT	BTCC	4056	1531	2.95858	21.499	BTCC	N2	Normal	Tcell
BTCC_N2_Normal_Ds0NC0_CACATTTCATTGCGGC	BTCC	1684	631	1.84086	38.4798	BTCC	N2	Normal	Tcell
BTCC_N2_Normal_Ds0NC0_CACATTTGTGGAAAGA	BTCC	3855	1101	2.30869	42.2309	BTCC	N2	Normal	Tcell
BTCC_N2_Normal_Ds0NC0_CACCAGGGTCCAAGTT	BTCC	3193	957	1.72252	42.0608	BTCC	N2	Normal	Tcell
BTCC_N2_Normal_Ds0NC0_CACCAGGTCAGTCAGT	BTCC	1753	687	1.59726	32.8009	BTCC	N2	Normal	Tcell
BTCC_N2_Normal_Ds0NC0_CACCAGGTCCGAATGT	BTCC	3741	1113	1.65731	45.3355	BTCC	N2	Normal	Tcell
BTCC_N2_Normal_Ds0NC0_CACCTTGAGGACACCA	BTCC	3456	1205	2.0544	29.022	BTCC	N2	Normal	Tcell
BTCC_N2_Normal_Ds0NC0_CACCTTGCAGACACTT	BTCC	3105	821	2.6087	43.7037	BTCC	N2	Normal	Tcell
BTCC_N2_Normal_Ds0NC0_CACTCCAAGACGCACA	BTCC	1819	676	1.86916	33.6449	BTCC	N2	Normal	Tcell
BTCC_N2_Normal_Ds0NC0_CAGAATCCAGGATCGA	BTCC	3266	924	2.69443	41.6412	BTCC	N2	Normal	Tcell
BTCC_N2_Normal_Ds0NC0_CAGAGAGTCACTTATC	BTCC	2644	955	1.89107	38.9183	BTCC	N2	Normal	Tcell
BTCC_N2_Normal_Ds0NC0_CAGCAGCGTGCAGGTA	BTCC	2456	937	2.07655	28.5831	BTCC	N2	Normal	Tcell
BTCC_N2_Normal_Ds0NC0_CAGCATAAGAAGAAGC	BTCC	1611	654	1.67598	40.4718	BTCC	N2	Normal	Tcell
BTCC_N2_Normal_Ds0NC0_CAGCATAGTTGGTGGA	BTCC	4326	1167	2.47342	44.4753	BTCC	N2	Normal	Tcell
BTCC_N2_Normal_Ds0NC0_CAGCCGACAACGATGG	BTCC	3763	1011	1.78049	45.2564	BTCC	N2	Normal	Tcell
BTCC_N2_Normal_Ds0NC0_CAGCCGACACAGACTT	BTCC	2966	857	1.78692	38.5367	BTCC	N2	Normal	Tcell
BTCC_N2_Normal_Ds0NC0_CAGCCGAGTGGTAACG	BTCC	3768	1107	2.20276	43.0467	BTCC	N2	Normal	Tcell
BTCC_N2_Normal_Ds0NC0_CAGCGACCACACTGCG	BTCC	1766	731	3.45413	22.3103	BTCC	N2	Normal	Tcell
BTCC_N2_Normal_Ds0NC0_CAGCTAATCAACACCA	BTCC	3089	1196	2.33085	29.7507	BTCC	N2	Normal	Tcell
BTCC_N2_Normal_Ds0NC0_CAGGTGCCACCGAAAG	BTCC	3707	1213	3.72269	30.2401	BTCC	N2	Normal	Tcell
BTCC_N2_Normal_Ds0NC0_CAGGTGCCAGACGCAA	BTCC	3920	1120	1.55612	44.5663	BTCC	N2	Normal	Tcell
BTCC_N2_Normal_Ds0NC0_CAGTAACCATTAACCG	BTCC	3718	964	2.20549	47.4449	BTCC	N2	Normal	Tcell
BTCC_N2_Normal_Ds0NC0_CAGTAACGTCCTCCAT	BTCC	2296	811	3.00523	38.7195	BTCC	N2	Normal	Tcell
BTCC_N2_Normal_Ds0NC0_CAGTCCTAGCACGCCT	BTCC	3018	984	2.58449	39.894	BTCC	N2	Normal	Tcell
BTCC_N2_Normal_Ds0NC0_CATATTCAGGCATGTG	BTCC	3547	925	2.81928	43.2196	BTCC	N2	Normal	Tcell
BTCC_N2_Normal_Ds0NC0_CATCAAGTCGCCTGAG	BTCC	6510	2144	2.96467	24.9616	BTCC	N2	Normal	Tcell
BTCC_N2_Normal_Ds0NC0_CATCAGAAGAAGGACA	BTCC	2991	898	2.47409	45.2023	BTCC	N2	Normal	Tcell
BTCC_N2_Normal_Ds0NC0_CATCAGATCAGAGACG	BTCC	1794	776	1.11483	27.146	BTCC	N2	Normal	Tcell
BTCC_N2_Normal_Ds0NC0_CATCGAACAGGTTTCA	BTCC	2542	782	3.4225	49.3706	BTCC	N2	Normal	Tcell
BTCC_N2_Normal_Ds0NC0_CATCGAAGTAGCGCTC	BTCC	2400	1025	1.54167	33.5833	BTCC	N2	Normal	Tcell
BTCC_N2_Normal_Ds0NC0_CATCGGGCACGGCGTT	BTCC	3044	991	1.41261	40.6045	BTCC	N2	Normal	Tcell
BTCC_N2_Normal_Ds0NC0_CATGACACAGGCGATA	BTCC	3290	926	1.8845	46.9909	BTCC	N2	Normal	Tcell
BTCC_N2_Normal_Ds0NC0_CATGGCGCACCTCGTT	BTCC	2734	877	6.218	36.8325	BTCC	N2	Normal	Tcell
BTCC_N2_Normal_Ds0NC0_CATTATCAGTGGGATC	BTCC	2638	1022	1.74375	32.4488	BTCC	N2	Normal	Tcell
BTCC_N2_Normal_Ds0NC0_CCAATCCGTATAGGGC	BTCC	1871	723	2.51203	37.039	BTCC	N2	Normal	Tcell
BTCC_N2_Normal_Ds0NC0_CCACCTATCAACCATG	BTCC	3264	987	1.47059	46.0784	BTCC	N2	Normal	Tcell
BTCC_N2_Normal_Ds0NC0_CCACGGACACCCATGG	BTCC	3617	1171	3.12414	44.3738	BTCC	N2	Normal	Tcell
BTCC_N2_Normal_Ds0NC0_CCACTACTCATGCATG	BTCC	3445	1096	2.75762	35.0363	BTCC	N2	Normal	Tcell
BTCC_N2_Normal_Ds0NC0_CCACTACTCCACGCAG	BTCC	3474	1138	1.35291	31.5199	BTCC	N2	Normal	Tcell
BTCC_N2_Normal_Ds0NC0_CCAGCGATCAGTTAGC	BTCC	4397	1298	2.16056	40.3684	BTCC	N2	Normal	Tcell
BTCC_N2_Normal_Ds0NC0_CCATTCGCACGAAACG	BTCC	3758	951	2.23523	44.8909	BTCC	N2	Normal	Tcell
BTCC_N2_Normal_Ds0NC0_CCATTCGTCACATGCA	BTCC	2667	1027	1.42482	32.3585	BTCC	N2	Normal	Tcell
BTCC_N2_Normal_Ds0NC0_CCCAGTTAGTAGCCGA	BTCC	2905	1123	1.85886	28.0895	BTCC	N2	Normal	Tcell
BTCC_N2_Normal_Ds0NC0_CCCAGTTTCAAACGGG	BTCC	7243	1913	1.32542	41.7645	BTCC	N2	Normal	Tcell
BTCC_N2_Normal_Ds0NC0_CCCAGTTTCAGTGTTG	BTCC	2432	807	2.42599	43.8322	BTCC	N2	Normal	Tcell
BTCC_N2_Normal_Ds0NC0_CCCAGTTTCTGTGCAA	BTCC	2571	829	1.98366	39.7511	BTCC	N2	Normal	Tcell
BTCC_N2_Normal_Ds0NC0_CCCATACAGGTGCACA	BTCC	3534	996	2.26372	48.1324	BTCC	N2	Normal	Tcell
BTCC_N2_Normal_Ds0NC0_CCCTCCTAGGACCACA	BTCC	3174	1170	1.41777	30.1512	BTCC	N2	Normal	Tcell
BTCC_N2_Normal_Ds0NC0_CCGGGATCAATAACGA	BTCC	3486	960	3.04073	48.4223	BTCC	N2	Normal	Tcell
BTCC_N2_Normal_Ds0NC0_CCGGTAGAGATGTCGG	BTCC	3075	921	2.69919	49.8211	BTCC	N2	Normal	Tcell
BTCC_N2_Normal_Ds0NC0_CCGTACTGTACTCGCG	BTCC	3798	1030	1.84308	42.0221	BTCC	N2	Normal	Tcell
BTCC_N2_Normal_Ds0NC0_CCGTGGACACGACTCG	BTCC	4564	1344	3.54952	37.4452	BTCC	N2	Normal	Tcell
BTCC_N2_Normal_Ds0NC0_CCGTGGAGTGGGTATG	BTCC	4503	1077	2.55385	49.034	BTCC	N2	Normal	Tcell
BTCC_N2_Normal_Ds0NC0_CCGTTCAAGCAACGGT	BTCC	2574	784	2.44755	44.5221	BTCC	N2	Normal	Tcell
BTCC_N2_Normal_Ds0NC0_CCGTTCAGTCGAATCT	BTCC	3134	1265	2.07403	16.3689	BTCC	N2	Normal	Tcell
BTCC_N2_Normal_Ds0NC0_CCTAAAGCAATAACGA	BTCC	3623	1196	2.81535	37.9796	BTCC	N2	Normal	Tcell
BTCC_N2_Normal_Ds0NC0_CCTACACTCAATAAGG	BTCC	3951	1130	2.65756	42.369	BTCC	N2	Normal	Tcell
BTCC_N2_Normal_Ds0NC0_CCTACCAAGCTCTCGG	BTCC	1738	721	3.16456	26.0644	BTCC	N2	Normal	Tcell
BTCC_N2_Normal_Ds0NC0_CCTAGCTGTCGCTTCT	BTCC	2160	880	1.2963	31.5278	BTCC	N2	Normal	Tcell
BTCC_N2_Normal_Ds0NC0_CCTATTAAGCGATCCC	BTCC	3304	1089	0.877724	39.1646	BTCC	N2	Normal	Tcell
BTCC_N2_Normal_Ds0NC0_CCTATTAAGGTCATCT	BTCC	3183	987	2.92177	40.5906	BTCC	N2	Normal	Tcell
BTCC_N2_Normal_Ds0NC0_CCTATTAGTTCAACCA	BTCC	2525	844	1.30693	42.2178	BTCC	N2	Normal	Tcell
BTCC_N2_Normal_Ds0NC0_CCTATTATCCCGACTT	BTCC	2385	865	4.15094	31.9497	BTCC	N2	Normal	Tcell
BTCC_N2_Normal_Ds0NC0_CCTCTGAAGTTCCACA	BTCC	1935	662	3.41085	35.969	BTCC	N2	Normal	Tcell
BTCC_N2_Normal_Ds0NC0_CCTTACGTCATTCACT	BTCC	6877	2064	1.64316	20.7212	BTCC	N2	Normal	Tcell
BTCC_N2_Normal_Ds0NC0_CCTTCCCCACGACTCG	BTCC	5935	1670	2.83067	33.5805	BTCC	N2	Normal	Tcell
BTCC_N2_Normal_Ds0NC0_CCTTCCCCAGGGAGAG	BTCC	7923	2073	3.25634	36.1227	BTCC	N2	Normal	Tcell
BTCC_N2_Normal_Ds0NC0_CCTTCCCGTAGGGTAC	BTCC	2435	708	3.73717	37.9466	BTCC	N2	Normal	Tcell
BTCC_N2_Normal_Ds0NC0_CCTTCCCGTTGCTCCT	BTCC	2481	905	2.17654	32.2854	BTCC	N2	Normal	Tcell
BTCC_N2_Normal_Ds0NC0_CCTTCGATCAGCCTAA	BTCC	3360	1045	3.45238	36.6964	BTCC	N2	Normal	Tcell
BTCC_N2_Normal_Ds0NC0_CCTTTCTTCCGCGCAA	BTCC	3099	1014	0.613101	32.1717	BTCC	N2	Normal	Tcell
BTCC_N2_Normal_Ds0NC0_CGAACATCAGTAACGG	BTCC	4799	1299	1.91707	46.1971	BTCC	N2	Normal	Tcell
BTCC_N2_Normal_Ds0NC0_CGAATGTGTACAGCAG	BTCC	2773	923	2.30797	40.3534	BTCC	N2	Normal	Tcell
BTCC_N2_Normal_Ds0NC0_CGACCTTAGCTCCTCT	BTCC	3052	1032	3.57143	33.945	BTCC	N2	Normal	Tcell
BTCC_N2_Normal_Ds0NC0_CGACCTTCACGCATCG	BTCC	2856	900	3.39636	32.8081	BTCC	N2	Normal	Tcell
BTCC_N2_Normal_Ds0NC0_CGACTTCAGATGTGTA	BTCC	2741	930	1.60525	38.672	BTCC	N2	Normal	Tcell
BTCC_N2_Normal_Ds0NC0_CGACTTCCAGTCACTA	BTCC	3549	1196	1.57791	39.166	BTCC	N2	Normal	Tcell
BTCC_N2_Normal_Ds0NC0_CGACTTCGTACAGACG	BTCC	1849	726	1.51433	26.8253	BTCC	N2	Normal	Tcell
BTCC_N2_Normal_Ds0NC0_CGAGAAGAGCCCAATT	BTCC	2846	1117	1.68658	29.7259	BTCC	N2	Normal	Tcell
BTCC_N2_Normal_Ds0NC0_CGAGCACAGATGTGGC	BTCC	2399	855	3.25135	36.0984	BTCC	N2	Normal	Tcell
BTCC_N2_Normal_Ds0NC0_CGAGCCAAGGTGCTAG	BTCC	3230	1143	2.6935	38.3282	BTCC	N2	Normal	Tcell
BTCC_N2_Normal_Ds0NC0_CGAGCCAAGGTGTGGT	BTCC	2821	808	2.09146	48.7416	BTCC	N2	Normal	Tcell
BTCC_N2_Normal_Ds0NC0_CGAGCCAGTAGCAAAT	BTCC	4505	1329	0.976693	46.9922	BTCC	N2	Normal	Tcell
BTCC_N2_Normal_Ds0NC0_CGAGCCAGTTATCGGT	BTCC	2149	842	2.2336	35.8306	BTCC	N2	Normal	Tcell
BTCC_N2_Normal_Ds0NC0_CGAGCCATCAGATAAG	BTCC	2753	958	2.8696	42.3538	BTCC	N2	Normal	Tcell
BTCC_N2_Normal_Ds0NC0_CGATCGGAGAGGTTAT	BTCC	2429	830	1.56443	42.4455	BTCC	N2	Normal	Tcell
BTCC_N2_Normal_Ds0NC0_CGATCGGCAAGCCATT	BTCC	2885	1027	2.77296	34.9047	BTCC	N2	Normal	Tcell
BTCC_N2_Normal_Ds0NC0_CGATGTAGTACTCTCC	BTCC	2304	989	1.6059	33.4635	BTCC	N2	Normal	Tcell
BTCC_N2_Normal_Ds0NC0_CGATGTATCTTTCCTC	BTCC	3267	929	2.47934	41.0774	BTCC	N2	Normal	Tcell
BTCC_N2_Normal_Ds0NC0_CGCCAAGGTGACCAAG	BTCC	4270	1274	2.74005	39.6019	BTCC	N2	Normal	Tcell
BTCC_N2_Normal_Ds0NC0_CGCCAAGTCAAAGACA	BTCC	3665	1012	1.77353	46.4393	BTCC	N2	Normal	Tcell
BTCC_N2_Normal_Ds0NC0_CGCCAAGTCTTGTACT	BTCC	3049	890	2.03345	46.2447	BTCC	N2	Normal	Tcell
BTCC_N2_Normal_Ds0NC0_CGCGGTACACATCTTT	BTCC	4594	1520	2.26382	34.0444	BTCC	N2	Normal	Tcell
BTCC_N2_Normal_Ds0NC0_CGCGGTAGTAGAGCTG	BTCC	3836	1001	1.5902	48.2534	BTCC	N2	Normal	Tcell
BTCC_N2_Normal_Ds0NC0_CGCGTTTCAAAGGTGC	BTCC	2655	822	2.29755	47.533	BTCC	N2	Normal	Tcell
BTCC_N2_Normal_Ds0NC0_CGCTTCATCTGAGGGA	BTCC	1646	676	3.15917	23.5723	BTCC	N2	Normal	Tcell
BTCC_N2_Normal_Ds0NC0_CGGACACGTCCCGACA	BTCC	2580	1037	1.27907	29.8837	BTCC	N2	Normal	Tcell
BTCC_N2_Normal_Ds0NC0_CGGGTCACACATGTGT	BTCC	2152	803	2.09108	42.8903	BTCC	N2	Normal	Tcell
BTCC_N2_Normal_Ds0NC0_CGTAGCGGTTCCGTCT	BTCC	1711	626	2.39626	39.6844	BTCC	N2	Normal	Tcell
BTCC_N2_Normal_Ds0NC0_CGTAGGCAGATGTTAG	BTCC	3294	1311	1.79114	23.8009	BTCC	N2	Normal	Tcell
BTCC_N2_Normal_Ds0NC0_CGTAGGCTCCCACTTG	BTCC	1655	784	4.65257	15.4079	BTCC	N2	Normal	Tcell
BTCC_N2_Normal_Ds0NC0_CGTCACTAGAATGTGT	BTCC	3432	947	2.331	40.1224	BTCC	N2	Normal	Tcell
BTCC_N2_Normal_Ds0NC0_CGTCCATCAAAGGAAG	BTCC	2391	995	1.46382	28.5655	BTCC	N2	Normal	Tcell
BTCC_N2_Normal_Ds0NC0_CGTCCATGTCACACGC	BTCC	2763	1105	2.35252	28.2302	BTCC	N2	Normal	Tcell
BTCC_N2_Normal_Ds0NC0_CGTCCATGTGCACTTA	BTCC	2862	887	4.4724	41.5444	BTCC	N2	Normal	Tcell
BTCC_N2_Normal_Ds0NC0_CGTCTACAGCTAACTC	BTCC	6205	1742	2.75584	32.2804	BTCC	N2	Normal	Tcell
BTCC_N2_Normal_Ds0NC0_CGTCTACCATTGGGCC	BTCC	2970	984	2.22222	32.7273	BTCC	N2	Normal	Tcell
BTCC_N2_Normal_Ds0NC0_CGTGAGCTCGGAATCT	BTCC	1456	575	3.36538	40.2473	BTCC	N2	Normal	Tcell
BTCC_N2_Normal_Ds0NC0_CGTGTAAAGTGTGGCA	BTCC	1820	721	1.81319	37.1978	BTCC	N2	Normal	Tcell
BTCC_N2_Normal_Ds0NC0_CGTGTCTAGCTAGGCA	BTCC	2092	879	2.67686	33.7954	BTCC	N2	Normal	Tcell
BTCC_N2_Normal_Ds0NC0_CGTGTCTGTGTGGCTC	BTCC	3949	1356	3.01342	31.0712	BTCC	N2	Normal	Tcell
BTCC_N2_Normal_Ds0NC0_CGTTAGAAGGTGTGGT	BTCC	2553	1001	1.95848	35.2526	BTCC	N2	Normal	Tcell
BTCC_N2_Normal_Ds0NC0_CGTTAGACAAGCTGAG	BTCC	2196	916	1.86703	35.337	BTCC	N2	Normal	Tcell
BTCC_N2_Normal_Ds0NC0_CGTTCTGCAAATTGCC	BTCC	3719	1228	2.28556	33.7456	BTCC	N2	Normal	Tcell
BTCC_N2_Normal_Ds0NC0_CGTTGGGAGGATGGAA	BTCC	2476	914	3.63489	31.3409	BTCC	N2	Normal	Tcell
BTCC_N2_Normal_Ds0NC0_CGTTGGGGTCTGGTCG	BTCC	2444	1020	4.25532	27.5368	BTCC	N2	Normal	Tcell
BTCC_N2_Normal_Ds0NC0_CTAACTTCAACAACCT	BTCC	3140	961	2.10191	36.5605	BTCC	N2	Normal	Tcell
BTCC_N2_Normal_Ds0NC0_CTAACTTCAGGCTGAA	BTCC	2665	978	2.96435	39.2871	BTCC	N2	Normal	Tcell
BTCC_N2_Normal_Ds0NC0_CTAAGACAGTACGCCC	BTCC	3792	1044	1.58228	43.6181	BTCC	N2	Normal	Tcell
BTCC_N2_Normal_Ds0NC0_CTAATGGCAGCCACCA	BTCC	3123	922	2.3375	37.5921	BTCC	N2	Normal	Tcell
BTCC_N2_Normal_Ds0NC0_CTAATGGTCACCTTAT	BTCC	6967	2070	2.09559	28.9938	BTCC	N2	Normal	Tcell
BTCC_N2_Normal_Ds0NC0_CTACACCCACAAGCCC	BTCC	1808	822	3.4292	24.0597	BTCC	N2	Normal	Tcell
BTCC_N2_Normal_Ds0NC0_CTACACCGTCCAGTAT	BTCC	3207	1010	2.43218	37.2934	BTCC	N2	Normal	Tcell
BTCC_N2_Normal_Ds0NC0_CTACATTAGCGATATA	BTCC	4372	1116	1.3495	48.4446	BTCC	N2	Normal	Tcell
BTCC_N2_Normal_Ds0NC0_CTACATTCAAGCCATT	BTCC	2637	943	1.47895	37.0876	BTCC	N2	Normal	Tcell
BTCC_N2_Normal_Ds0NC0_CTACATTCAATCACAC	BTCC	4023	1208	1.61571	41.1136	BTCC	N2	Normal	Tcell
BTCC_N2_Normal_Ds0NC0_CTACATTTCTGAGTGT	BTCC	3116	942	2.79204	46.0847	BTCC	N2	Normal	Tcell
BTCC_N2_Normal_Ds0NC0_CTACCCAAGCCTTGAT	BTCC	2256	782	1.37411	41.8883	BTCC	N2	Normal	Tcell
BTCC_N2_Normal_Ds0NC0_CTACCCAAGGCCCGTT	BTCC	3677	1076	2.50204	40.3862	BTCC	N2	Normal	Tcell
BTCC_N2_Normal_Ds0NC0_CTACGTCGTTGGTTTG	BTCC	1556	633	3.72751	33.162	BTCC	N2	Normal	Tcell
BTCC_N2_Normal_Ds0NC0_CTACGTCTCCGGCACA	BTCC	5632	1511	2.37926	42.8977	BTCC	N2	Normal	Tcell
BTCC_N2_Normal_Ds0NC0_CTAGAGTGTGATGATA	BTCC	2840	1112	1.97183	30.4577	BTCC	N2	Normal	Tcell
BTCC_N2_Normal_Ds0NC0_CTAGCCTAGAAGGTTT	BTCC	4103	1646	2.58348	22.447	BTCC	N2	Normal	Tcell
BTCC_N2_Normal_Ds0NC0_CTAGCCTGTCTGGTCG	BTCC	4217	1054	3.20133	49.2293	BTCC	N2	Normal	Tcell
BTCC_N2_Normal_Ds0NC0_CTAGTGATCAGCGATT	BTCC	3924	1085	2.44648	48.42	BTCC	N2	Normal	Tcell
BTCC_N2_Normal_Ds0NC0_CTCACACTCCCGACTT	BTCC	3695	1429	1.16373	22.4899	BTCC	N2	Normal	Tcell
BTCC_N2_Normal_Ds0NC0_CTCATTAAGGGTATCG	BTCC	3584	1086	2.20424	41.7411	BTCC	N2	Normal	Tcell
BTCC_N2_Normal_Ds0NC0_CTCATTACACTCGACG	BTCC	2439	940	2.87003	28.5773	BTCC	N2	Normal	Tcell
BTCC_N2_Normal_Ds0NC0_CTCATTAGTCTGATCA	BTCC	3740	1137	3.28877	40.0535	BTCC	N2	Normal	Tcell
BTCC_N2_Normal_Ds0NC0_CTCGAAAGTGACGCCT	BTCC	1940	770	5.30928	30.1031	BTCC	N2	Normal	Tcell
BTCC_N2_Normal_Ds0NC0_CTCGAAATCTTAACCT	BTCC	3276	984	2.6862	40.5678	BTCC	N2	Normal	Tcell
BTCC_N2_Normal_Ds0NC0_CTCGAGGAGTCCAGGA	BTCC	2859	859	2.86814	46.0301	BTCC	N2	Normal	Tcell
BTCC_N2_Normal_Ds0NC0_CTCGGAGGTGCAGTAG	BTCC	1927	730	1.81629	34.4577	BTCC	N2	Normal	Tcell
BTCC_N2_Normal_Ds0NC0_CTCGTACAGTTAGCGG	BTCC	3011	950	3.32116	40.5513	BTCC	N2	Normal	Tcell
BTCC_N2_Normal_Ds0NC0_CTCGTACCAGGTGCCT	BTCC	2421	810	1.40438	39.4052	BTCC	N2	Normal	Tcell
BTCC_N2_Normal_Ds0NC0_CTCGTACGTATCTGCA	BTCC	2003	753	3.64453	35.8962	BTCC	N2	Normal	Tcell
BTCC_N2_Normal_Ds0NC0_CTCGTACGTCACCCAG	BTCC	2703	856	3.03367	38.1058	BTCC	N2	Normal	Tcell
BTCC_N2_Normal_Ds0NC0_CTCGTACTCACGATGT	BTCC	3482	1271	2.58472	30.5859	BTCC	N2	Normal	Tcell
BTCC_N2_Normal_Ds0NC0_CTCGTCATCAACACCA	BTCC	4030	1416	1.66253	28.66	BTCC	N2	Normal	Tcell
BTCC_N2_Normal_Ds0NC0_CTCTAATAGAATCTCC	BTCC	1558	583	4.42875	24.2619	BTCC	N2	Normal	Tcell
BTCC_N2_Normal_Ds0NC0_CTCTAATAGGGATACC	BTCC	1855	684	4.04313	44.2588	BTCC	N2	Normal	Tcell
BTCC_N2_Normal_Ds0NC0_CTCTAATTCCGAGCCA	BTCC	4445	1143	1.77728	46.5242	BTCC	N2	Normal	Tcell
BTCC_N2_Normal_Ds0NC0_CTCTACGGTCGTTGTA	BTCC	3831	1078	2.92352	43.148	BTCC	N2	Normal	Tcell
BTCC_N2_Normal_Ds0NC0_CTCTGGTAGGACAGAA	BTCC	3427	949	2.0426	44.8789	BTCC	N2	Normal	Tcell
BTCC_N2_Normal_Ds0NC0_CTGAAGTCAATAACGA	BTCC	2104	728	4.03992	38.5932	BTCC	N2	Normal	Tcell
BTCC_N2_Normal_Ds0NC0_CTGAAGTGTCCGTGAC	BTCC	3529	1130	1.92689	42.8733	BTCC	N2	Normal	Tcell
BTCC_N2_Normal_Ds0NC0_CTGAAGTGTTCGCTAA	BTCC	3434	1025	1.80547	47.9033	BTCC	N2	Normal	Tcell
BTCC_N2_Normal_Ds0NC0_CTGATAGCAATGGAAT	BTCC	2593	882	1.81257	37.5627	BTCC	N2	Normal	Tcell
BTCC_N2_Normal_Ds0NC0_CTGATCCAGCTACCTA	BTCC	2190	874	1.78082	36.5753	BTCC	N2	Normal	Tcell
BTCC_N2_Normal_Ds0NC0_CTGATCCAGTTGCAGG	BTCC	2328	786	1.20275	46.3918	BTCC	N2	Normal	Tcell
BTCC_N2_Normal_Ds0NC0_CTGCGGAGTTATCCGA	BTCC	2808	863	1.9943	48.5399	BTCC	N2	Normal	Tcell
BTCC_N2_Normal_Ds0NC0_CTGCTGTCATCCGCGA	BTCC	2412	890	3.68988	34.204	BTCC	N2	Normal	Tcell
BTCC_N2_Normal_Ds0NC0_CTGCTGTTCTTCCTTC	BTCC	2875	1071	1.66957	22.6435	BTCC	N2	Normal	Tcell
BTCC_N2_Normal_Ds0NC0_CTGGTCTCAAGTAATG	BTCC	2195	900	2.09567	35.9453	BTCC	N2	Normal	Tcell
BTCC_N2_Normal_Ds0NC0_CTGGTCTGTGCGCTTG	BTCC	2218	733	2.07394	43.4175	BTCC	N2	Normal	Tcell
BTCC_N2_Normal_Ds0NC0_CTGGTCTTCCTAGAAC	BTCC	3932	1059	7.706	37.7162	BTCC	N2	Normal	Tcell
BTCC_N2_Normal_Ds0NC0_CTGTGCTCATGGAATA	BTCC	1937	783	2.47806	30.3562	BTCC	N2	Normal	Tcell
BTCC_N2_Normal_Ds0NC0_CTTAACTAGCCACTAT	BTCC	2927	871	3.75811	43.2525	BTCC	N2	Normal	Tcell
BTCC_N2_Normal_Ds0NC0_CTTACCGAGAGACTAT	BTCC	1509	693	2.05434	34.5924	BTCC	N2	Normal	Tcell
BTCC_N2_Normal_Ds0NC0_CTTACCGTCCTATGTT	BTCC	4645	1147	2.17438	49.408	BTCC	N2	Normal	Tcell
BTCC_N2_Normal_Ds0NC0_CTTAGGACAGGTCCAC	BTCC	2341	885	1.32422	35.9675	BTCC	N2	Normal	Tcell
BTCC_N2_Normal_Ds0NC0_CTTCTCTGTCTAGCCG	BTCC	7491	2051	2.72327	35.0554	BTCC	N2	Normal	Tcell
BTCC_N2_Normal_Ds0NC0_CTTCTCTGTTGGAGGT	BTCC	1944	774	2.72634	32.0988	BTCC	N2	Normal	Tcell
BTCC_N2_Normal_Ds0NC0_CTTCTCTTCACAGTAC	BTCC	2678	1064	1.15758	23.8984	BTCC	N2	Normal	Tcell
BTCC_N2_Normal_Ds0NC0_CTTTGCGAGAATTGTG	BTCC	2154	729	2.64624	38.1616	BTCC	N2	Normal	Tcell
BTCC_N2_Normal_Ds0NC0_CTTTGCGAGCTTTGGT	BTCC	2367	892	1.64766	33.4178	BTCC	N2	Normal	Tcell
BTCC_N2_Normal_Ds0NC0_GAAACTCTCTTTAGGG	BTCC	4156	1243	2.02117	39.7979	BTCC	N2	Normal	Tcell
BTCC_N2_Normal_Ds0NC0_GAACATCGTGGTCCGT	BTCC	3567	1217	1.85029	34.7631	BTCC	N2	Normal	Tcell
BTCC_N2_Normal_Ds0NC0_GAACCTACATCCGTGG	BTCC	3481	1006	1.69492	42.574	BTCC	N2	Normal	Tcell
BTCC_N2_Normal_Ds0NC0_GAACGGAGTTCGTCTC	BTCC	2700	902	1.59259	37.1481	BTCC	N2	Normal	Tcell
BTCC_N2_Normal_Ds0NC0_GAAGCAGAGTAGCGGT	BTCC	2239	868	2.50112	33.8544	BTCC	N2	Normal	Tcell
BTCC_N2_Normal_Ds0NC0_GAAGCAGTCGAATGCT	BTCC	2421	1073	3.05659	23.4614	BTCC	N2	Normal	Tcell
BTCC_N2_Normal_Ds0NC0_GACACGCGTACCCAAT	BTCC	4834	1711	1.94456	27.1825	BTCC	N2	Normal	Tcell
BTCC_N2_Normal_Ds0NC0_GACACGCTCTCGCTTG	BTCC	2392	790	1.67224	38.1271	BTCC	N2	Normal	Tcell
BTCC_N2_Normal_Ds0NC0_GACACGCTCTGCCCTA	BTCC	3296	1098	2.00243	38.0765	BTCC	N2	Normal	Tcell
BTCC_N2_Normal_Ds0NC0_GACCTGGCAAAGTCAA	BTCC	2756	938	1.12482	41.7634	BTCC	N2	Normal	Tcell
BTCC_N2_Normal_Ds0NC0_GACGCGTCACTCAGGC	BTCC	2934	1019	2.28357	37.7301	BTCC	N2	Normal	Tcell
BTCC_N2_Normal_Ds0NC0_GACGGCTAGCTGAACG	BTCC	2851	850	3.57769	49.0004	BTCC	N2	Normal	Tcell
BTCC_N2_Normal_Ds0NC0_GACGGCTCATCACGAT	BTCC	2723	987	2.57069	31.6563	BTCC	N2	Normal	Tcell
BTCC_N2_Normal_Ds0NC0_GACGTGCCACTCGACG	BTCC	4584	1565	2.72688	31.5227	BTCC	N2	Normal	Tcell
BTCC_N2_Normal_Ds0NC0_GACGTTAAGCGCTCCA	BTCC	7098	2221	3.31079	29.2759	BTCC	N2	Normal	Tcell
BTCC_N2_Normal_Ds0NC0_GACTAACAGGAGCGAG	BTCC	3239	954	1.97592	48.5644	BTCC	N2	Normal	Tcell
BTCC_N2_Normal_Ds0NC0_GACTAACCACATGTGT	BTCC	4818	1379	2.28311	38.5015	BTCC	N2	Normal	Tcell
BTCC_N2_Normal_Ds0NC0_GACTAACCACGTTGGC	BTCC	4610	1097	2.45119	49.436	BTCC	N2	Normal	Tcell
BTCC_N2_Normal_Ds0NC0_GACTAACCACTCGACG	BTCC	1977	849	2.98432	25.8472	BTCC	N2	Normal	Tcell
BTCC_N2_Normal_Ds0NC0_GACTAACGTGTAACGG	BTCC	1256	585	4.37898	29.2994	BTCC	N2	Normal	Tcell
BTCC_N2_Normal_Ds0NC0_GACTAACTCGCGTTTC	BTCC	2560	899	3.78906	36.4062	BTCC	N2	Normal	Tcell
BTCC_N2_Normal_Ds0NC0_GACTACACATCAGTCA	BTCC	2833	976	3.84751	34.3805	BTCC	N2	Normal	Tcell
BTCC_N2_Normal_Ds0NC0_GACTGCGCACGGTGTC	BTCC	2650	788	2.41509	47.283	BTCC	N2	Normal	Tcell
BTCC_N2_Normal_Ds0NC0_GACTGCGTCTGTCCGT	BTCC	2796	1006	2.82546	33.5479	BTCC	N2	Normal	Tcell
BTCC_N2_Normal_Ds0NC0_GAGGTGAAGAGTGACC	BTCC	2689	1091	1.74786	31.2012	BTCC	N2	Normal	Tcell
BTCC_N2_Normal_Ds0NC0_GAGGTGAAGTTAGGTA	BTCC	2471	857	2.54958	43.7879	BTCC	N2	Normal	Tcell
BTCC_N2_Normal_Ds0NC0_GAGTCCGGTTGCTCCT	BTCC	2634	750	2.69552	41.1162	BTCC	N2	Normal	Tcell
BTCC_N2_Normal_Ds0NC0_GATCAGTAGTCCGTAT	BTCC	3798	1191	1.34281	45.0764	BTCC	N2	Normal	Tcell
BTCC_N2_Normal_Ds0NC0_GATCAGTCATGGTCTA	BTCC	3997	1082	1.40105	43.1323	BTCC	N2	Normal	Tcell
BTCC_N2_Normal_Ds0NC0_GATCAGTTCGATGAGG	BTCC	3561	1038	1.76917	42.4881	BTCC	N2	Normal	Tcell
BTCC_N2_Normal_Ds0NC0_GATCAGTTCGCTTGTC	BTCC	2923	908	2.32638	42.4906	BTCC	N2	Normal	Tcell
BTCC_N2_Normal_Ds0NC0_GATCGATGTCGCATAT	BTCC	2298	766	2.26284	42.5152	BTCC	N2	Normal	Tcell
BTCC_N2_Normal_Ds0NC0_GATCGTAAGGATGGTC	BTCC	3198	1001	1.87617	46.8105	BTCC	N2	Normal	Tcell
BTCC_N2_Normal_Ds0NC0_GATCGTAGTCGCCATG	BTCC	2592	841	2.77778	46.6435	BTCC	N2	Normal	Tcell
BTCC_N2_Normal_Ds0NC0_GATCTAGAGAGCAATT	BTCC	4236	1225	2.17186	43.0831	BTCC	N2	Normal	Tcell
BTCC_N2_Normal_Ds0NC0_GATCTAGTCACTCTTA	BTCC	2131	720	3.00328	35.2886	BTCC	N2	Normal	Tcell
BTCC_N2_Normal_Ds0NC0_GATGAAATCACATGCA	BTCC	3394	1166	1.62051	33.7949	BTCC	N2	Normal	Tcell
BTCC_N2_Normal_Ds0NC0_GATGAGGAGAATGTTG	BTCC	2412	1065	2.28027	26.0365	BTCC	N2	Normal	Tcell
BTCC_N2_Normal_Ds0NC0_GATTCAGAGTCGTACT	BTCC	4628	1194	2.07433	44.7277	BTCC	N2	Normal	Tcell
BTCC_N2_Normal_Ds0NC0_GCAAACTAGATGCCAG	BTCC	2354	892	1.40187	25.446	BTCC	N2	Normal	Tcell
BTCC_N2_Normal_Ds0NC0_GCAAACTCAAGACACG	BTCC	2829	1131	2.12089	22.6228	BTCC	N2	Normal	Tcell
BTCC_N2_Normal_Ds0NC0_GCAAACTTCTCGCATC	BTCC	4190	1194	2.00477	43.1504	BTCC	N2	Normal	Tcell
BTCC_N2_Normal_Ds0NC0_GCAATCAGTCTAGTGT	BTCC	3071	1073	4.20059	35.8841	BTCC	N2	Normal	Tcell
BTCC_N2_Normal_Ds0NC0_GCACTCTGTCTAGTGT	BTCC	4213	1384	2.53976	24.6618	BTCC	N2	Normal	Tcell
BTCC_N2_Normal_Ds0NC0_GCAGTTATCATAGCAC	BTCC	3182	926	2.48272	35.8894	BTCC	N2	Normal	Tcell
BTCC_N2_Normal_Ds0NC0_GCATACAAGTACGTTC	BTCC	3802	1069	2.10416	40.4261	BTCC	N2	Normal	Tcell
BTCC_N2_Normal_Ds0NC0_GCATGATCAAGGCTCC	BTCC	2083	767	1.72828	35.9097	BTCC	N2	Normal	Tcell
BTCC_N2_Normal_Ds0NC0_GCATGATGTTTAAGCC	BTCC	3798	1065	2.50132	45.5503	BTCC	N2	Normal	Tcell
BTCC_N2_Normal_Ds0NC0_GCATGCGAGGGATCTG	BTCC	4026	1117	3.55191	47.2181	BTCC	N2	Normal	Tcell
BTCC_N2_Normal_Ds0NC0_GCCAAATTCCTGCTTG	BTCC	2683	855	2.04994	40.8125	BTCC	N2	Normal	Tcell
BTCC_N2_Normal_Ds0NC0_GCCTCTAAGTTTGCGT	BTCC	2773	975	4.50775	31.3018	BTCC	N2	Normal	Tcell
BTCC_N2_Normal_Ds0NC0_GCCTCTACACGTTGGC	BTCC	4766	1222	2.62274	46.3701	BTCC	N2	Normal	Tcell
BTCC_N2_Normal_Ds0NC0_GCGAGAAAGGTGCTTT	BTCC	3251	1040	1.63027	44.8477	BTCC	N2	Normal	Tcell
BTCC_N2_Normal_Ds0NC0_GCGCAACGTAGCGTAG	BTCC	2374	821	3.03286	37.2367	BTCC	N2	Normal	Tcell
BTCC_N2_Normal_Ds0NC0_GCGCAGTAGGCATTGG	BTCC	2521	983	4.08568	33.3994	BTCC	N2	Normal	Tcell
BTCC_N2_Normal_Ds0NC0_GCGCCAAAGTACGTAA	BTCC	4918	1608	2.01301	26.9215	BTCC	N2	Normal	Tcell
BTCC_N2_Normal_Ds0NC0_GCGCGATCATTAGCCA	BTCC	7528	1699	2.15197	47.5027	BTCC	N2	Normal	Tcell
BTCC_N2_Normal_Ds0NC0_GCGGGTTAGAGAACAG	BTCC	2476	828	1.29241	42.1244	BTCC	N2	Normal	Tcell
BTCC_N2_Normal_Ds0NC0_GCGGGTTTCCAGGGCT	BTCC	2492	958	1.72552	30.7384	BTCC	N2	Normal	Tcell
BTCC_N2_Normal_Ds0NC0_GCTCCTAAGTGTCTCA	BTCC	3628	1034	2.39802	39.774	BTCC	N2	Normal	Tcell
BTCC_N2_Normal_Ds0NC0_GCTCCTATCCCAACGG	BTCC	2249	823	2.40107	31.1249	BTCC	N2	Normal	Tcell
BTCC_N2_Normal_Ds0NC0_GCTCCTATCGGTCTAA	BTCC	3882	1040	2.26687	46.9861	BTCC	N2	Normal	Tcell
BTCC_N2_Normal_Ds0NC0_GCTGCAGAGTCGCCGT	BTCC	1983	849	1.81543	32.2743	BTCC	N2	Normal	Tcell
BTCC_N2_Normal_Ds0NC0_GCTGCAGCACCACCAG	BTCC	2365	795	2.19873	37.4207	BTCC	N2	Normal	Tcell
BTCC_N2_Normal_Ds0NC0_GCTGCAGTCAGAAATG	BTCC	3664	954	3.54803	48.4443	BTCC	N2	Normal	Tcell
BTCC_N2_Normal_Ds0NC0_GCTGCAGTCTAACTTC	BTCC	2302	797	3.2146	43.5708	BTCC	N2	Normal	Tcell
BTCC_N2_Normal_Ds0NC0_GCTGCGAAGTGGTCCC	BTCC	2206	932	1.94923	29.6917	BTCC	N2	Normal	Tcell
BTCC_N2_Normal_Ds0NC0_GCTGCGACACCAGTTA	BTCC	2080	734	3.125	36.6827	BTCC	N2	Normal	Tcell
BTCC_N2_Normal_Ds0NC0_GCTGGGTCAAGCTGTT	BTCC	2347	847	2.72689	32.6374	BTCC	N2	Normal	Tcell
BTCC_N2_Normal_Ds0NC0_GCTGGGTGTAAACGCG	BTCC	2244	778	1.15865	45.3209	BTCC	N2	Normal	Tcell
BTCC_N2_Normal_Ds0NC0_GCTTCCACAGATCTGT	BTCC	2773	1001	3.42589	30.9773	BTCC	N2	Normal	Tcell
BTCC_N2_Normal_Ds0NC0_GCTTCCACATACGCTA	BTCC	3725	1366	2.49664	27.5436	BTCC	N2	Normal	Tcell
BTCC_N2_Normal_Ds0NC0_GCTTCCAGTGTGAATA	BTCC	3440	956	2.41279	42.7907	BTCC	N2	Normal	Tcell
BTCC_N2_Normal_Ds0NC0_GCTTGAACAATGGACG	BTCC	2709	895	1.73496	42.6726	BTCC	N2	Normal	Tcell
BTCC_N2_Normal_Ds0NC0_GCTTGAACAGCTGGCT	BTCC	2206	751	1.49592	30.8704	BTCC	N2	Normal	Tcell
BTCC_N2_Normal_Ds0NC0_GGAAAGCAGGTAGCCA	BTCC	2692	872	2.67459	39.896	BTCC	N2	Normal	Tcell
BTCC_N2_Normal_Ds0NC0_GGAAAGCGTAGTACCT	BTCC	2560	1137	2.46094	19.1797	BTCC	N2	Normal	Tcell
BTCC_N2_Normal_Ds0NC0_GGAACTTCAGCGTTCG	BTCC	1778	706	2.30596	33.2396	BTCC	N2	Normal	Tcell
BTCC_N2_Normal_Ds0NC0_GGAACTTGTAAACGCG	BTCC	1875	751	2.98667	36.32	BTCC	N2	Normal	Tcell
BTCC_N2_Normal_Ds0NC0_GGAACTTGTTCCAACA	BTCC	2921	927	3.62889	43.9918	BTCC	N2	Normal	Tcell
BTCC_N2_Normal_Ds0NC0_GGAATAAAGATCTGCT	BTCC	3140	948	4.4586	41.3057	BTCC	N2	Normal	Tcell
BTCC_N2_Normal_Ds0NC0_GGAATAACATACTCTT	BTCC	2495	914	2.80561	27.8958	BTCC	N2	Normal	Tcell
BTCC_N2_Normal_Ds0NC0_GGAATAACATATGGTC	BTCC	4915	1327	2.29908	43.0722	BTCC	N2	Normal	Tcell
BTCC_N2_Normal_Ds0NC0_GGACATTCAAGGACTG	BTCC	5182	1471	2.3736	37.418	BTCC	N2	Normal	Tcell
BTCC_N2_Normal_Ds0NC0_GGACATTGTTACGACT	BTCC	3100	1084	2.80645	35.7419	BTCC	N2	Normal	Tcell
BTCC_N2_Normal_Ds0NC0_GGATGTTTCACCTTAT	BTCC	3901	1176	1.46116	41.3484	BTCC	N2	Normal	Tcell
BTCC_N2_Normal_Ds0NC0_GGATTACAGAAACCGC	BTCC	2881	786	1.3537	49.0108	BTCC	N2	Normal	Tcell
BTCC_N2_Normal_Ds0NC0_GGATTACGTCACCCAG	BTCC	4604	1285	1.23805	47.98	BTCC	N2	Normal	Tcell
BTCC_N2_Normal_Ds0NC0_GGATTACGTCAGAATA	BTCC	12490	2495	4.21938	47.6942	BTCC	N2	Normal	Tcell
BTCC_N2_Normal_Ds0NC0_GGCAATTGTCATCGGC	BTCC	1871	804	2.72582	32.9236	BTCC	N2	Normal	Tcell
BTCC_N2_Normal_Ds0NC0_GGCGACTCAGCATGAG	BTCC	2468	816	2.30956	39.7893	BTCC	N2	Normal	Tcell
BTCC_N2_Normal_Ds0NC0_GGCGACTGTTGGACCC	BTCC	3531	1099	1.67091	42.7924	BTCC	N2	Normal	Tcell
BTCC_N2_Normal_Ds0NC0_GGCGTGTGTAAGGGCT	BTCC	2340	791	3.03419	40.2991	BTCC	N2	Normal	Tcell
BTCC_N2_Normal_Ds0NC0_GGCGTGTGTAGAGCTG	BTCC	5590	1629	1.21646	37.6029	BTCC	N2	Normal	Tcell
BTCC_N2_Normal_Ds0NC0_GGCGTGTGTTGCTCCT	BTCC	3110	956	2.09003	43.8585	BTCC	N2	Normal	Tcell
BTCC_N2_Normal_Ds0NC0_GGCGTGTGTTTGGCGC	BTCC	3552	1241	2.50563	25.9009	BTCC	N2	Normal	Tcell
BTCC_N2_Normal_Ds0NC0_GGCGTGTTCCACGAAT	BTCC	2453	972	2.89442	30.1671	BTCC	N2	Normal	Tcell
BTCC_N2_Normal_Ds0NC0_GGCTCGATCTTGAGAC	BTCC	5340	1260	1.31086	46.1985	BTCC	N2	Normal	Tcell
BTCC_N2_Normal_Ds0NC0_GGCTGGTGTGGTAACG	BTCC	2398	949	1.04254	34.5705	BTCC	N2	Normal	Tcell
BTCC_N2_Normal_Ds0NC0_GGCTGGTTCAAGCCTA	BTCC	4284	1232	2.0775	43.8375	BTCC	N2	Normal	Tcell
BTCC_N2_Normal_Ds0NC0_GGGAATGAGAGTTGGC	BTCC	3509	1125	2.16586	43.4882	BTCC	N2	Normal	Tcell
BTCC_N2_Normal_Ds0NC0_GGGAATGCATTAGCCA	BTCC	3350	1109	1.55224	38.3881	BTCC	N2	Normal	Tcell
BTCC_N2_Normal_Ds0NC0_GGGACCTGTGCACGAA	BTCC	2450	935	3.38776	31.6735	BTCC	N2	Normal	Tcell
BTCC_N2_Normal_Ds0NC0_GGGACCTTCGCCAAAT	BTCC	3149	1172	2.41346	24.7698	BTCC	N2	Normal	Tcell
BTCC_N2_Normal_Ds0NC0_GGGATGAGTCAGAATA	BTCC	3175	1122	2.3937	35.4961	BTCC	N2	Normal	Tcell
BTCC_N2_Normal_Ds0NC0_GGGATGAGTCCTAGCG	BTCC	3981	1159	1.3062	38.1311	BTCC	N2	Normal	Tcell
BTCC_N2_Normal_Ds0NC0_GGGATGAGTCTCTTAT	BTCC	3832	1067	2.47912	43.5804	BTCC	N2	Normal	Tcell
BTCC_N2_Normal_Ds0NC0_GGGCACTGTCTTGATG	BTCC	3849	1088	2.5721	45.7781	BTCC	N2	Normal	Tcell
BTCC_N2_Normal_Ds0NC0_GGGCATCAGTTATCGC	BTCC	3731	1429	3.53793	18.9761	BTCC	N2	Normal	Tcell
BTCC_N2_Normal_Ds0NC0_GGGCATCCACTGCCAG	BTCC	3204	1023	2.90262	37.9526	BTCC	N2	Normal	Tcell
BTCC_N2_Normal_Ds0NC0_GGGTTGCAGGCTAGAC	BTCC	3960	1471	3.10606	31.0101	BTCC	N2	Normal	Tcell
BTCC_N2_Normal_Ds0NC0_GGGTTGCTCACAAACC	BTCC	3344	1209	1.85407	32.1172	BTCC	N2	Normal	Tcell
BTCC_N2_Normal_Ds0NC0_GGTATTGTCTCTGCTG	BTCC	3067	1051	1.43463	35.0179	BTCC	N2	Normal	Tcell
BTCC_N2_Normal_Ds0NC0_GGTGAAGGTGTCTGAT	BTCC	3668	962	2.04471	49.5911	BTCC	N2	Normal	Tcell
BTCC_N2_Normal_Ds0NC0_GGTGAAGTCCGTCATC	BTCC	4166	1169	2.66443	42.0547	BTCC	N2	Normal	Tcell
BTCC_N2_Normal_Ds0NC0_GGTGCGTCACCTCGGA	BTCC	2768	1029	2.78179	30.9971	BTCC	N2	Normal	Tcell
BTCC_N2_Normal_Ds0NC0_GGTGTTAAGGGAAACA	BTCC	2258	758	1.32861	48.3614	BTCC	N2	Normal	Tcell
BTCC_N2_Normal_Ds0NC0_GGTGTTACAGATCCAT	BTCC	2739	1129	1.86199	27.3823	BTCC	N2	Normal	Tcell
BTCC_N2_Normal_Ds0NC0_GGTGTTAGTCCAGTTA	BTCC	2575	828	1.5534	47.9612	BTCC	N2	Normal	Tcell
BTCC_N2_Normal_Ds0NC0_GGTGTTAGTTGAACTC	BTCC	3332	911	1.80072	43.9676	BTCC	N2	Normal	Tcell
BTCC_N2_Normal_Ds0NC0_GGTGTTATCCTCAATT	BTCC	2278	806	1.88762	37.4012	BTCC	N2	Normal	Tcell
BTCC_N2_Normal_Ds0NC0_GTAACGTTCCTTAATC	BTCC	4296	1301	1.97858	35.7309	BTCC	N2	Normal	Tcell
BTCC_N2_Normal_Ds0NC0_GTAACGTTCTTGGGTA	BTCC	2554	923	1.84025	39.4675	BTCC	N2	Normal	Tcell
BTCC_N2_Normal_Ds0NC0_GTAACTGTCGGTTCGG	BTCC	3533	1052	2.60402	44.2117	BTCC	N2	Normal	Tcell
BTCC_N2_Normal_Ds0NC0_GTACTCCAGACTGTAA	BTCC	2970	973	1.6835	37.6431	BTCC	N2	Normal	Tcell
BTCC_N2_Normal_Ds0NC0_GTACTCCGTCATGCAT	BTCC	8872	2237	3.27998	34.7047	BTCC	N2	Normal	Tcell
BTCC_N2_Normal_Ds0NC0_GTAGGCCCAGCTCCGA	BTCC	3369	1044	1.89967	46.0374	BTCC	N2	Normal	Tcell
BTCC_N2_Normal_Ds0NC0_GTAGGCCGTTCACCTC	BTCC	2764	1200	1.70043	22.7931	BTCC	N2	Normal	Tcell
BTCC_N2_Normal_Ds0NC0_GTAGTCACAGCGATCC	BTCC	2368	885	2.44932	33.6571	BTCC	N2	Normal	Tcell
BTCC_N2_Normal_Ds0NC0_GTAGTCACATATACGC	BTCC	2967	972	3.3367	39.636	BTCC	N2	Normal	Tcell
BTCC_N2_Normal_Ds0NC0_GTATCTTGTTCCAACA	BTCC	1600	578	2.25	39.625	BTCC	N2	Normal	Tcell
BTCC_N2_Normal_Ds0NC0_GTATCTTTCCCTAACC	BTCC	4399	1468	5.45579	29.4385	BTCC	N2	Normal	Tcell
BTCC_N2_Normal_Ds0NC0_GTATCTTTCTAGAGTC	BTCC	2600	990	3.80769	25.5	BTCC	N2	Normal	Tcell
BTCC_N2_Normal_Ds0NC0_GTATTCTCAGGATTGG	BTCC	3953	1049	2.25145	48.8996	BTCC	N2	Normal	Tcell
BTCC_N2_Normal_Ds0NC0_GTCAAGTCAATAAGCA	BTCC	3434	960	1.74723	45.0786	BTCC	N2	Normal	Tcell
BTCC_N2_Normal_Ds0NC0_GTCAAGTGTCTCTTAT	BTCC	2240	903	3.08036	27.0536	BTCC	N2	Normal	Tcell
BTCC_N2_Normal_Ds0NC0_GTCAAGTTCGTCGTTC	BTCC	2678	955	2.20314	38.6856	BTCC	N2	Normal	Tcell
BTCC_N2_Normal_Ds0NC0_GTCACAAGTTCGTTGA	BTCC	2879	1080	1.66725	31.2956	BTCC	N2	Normal	Tcell
BTCC_N2_Normal_Ds0NC0_GTCACGGCACAGTCGC	BTCC	3349	923	2.1499	49.4476	BTCC	N2	Normal	Tcell
BTCC_N2_Normal_Ds0NC0_GTCATTTGTAAGAGAG	BTCC	2651	849	2.41418	41.7955	BTCC	N2	Normal	Tcell
BTCC_N2_Normal_Ds0NC0_GTCGGGTTCCGGGTGT	BTCC	3148	1025	2.66836	40.2478	BTCC	N2	Normal	Tcell
BTCC_N2_Normal_Ds0NC0_GTCGTAACACATTTCT	BTCC	2044	802	3.81605	35.1761	BTCC	N2	Normal	Tcell
BTCC_N2_Normal_Ds0NC0_GTCGTAAGTCACCCAG	BTCC	2138	748	2.24509	41.8148	BTCC	N2	Normal	Tcell
BTCC_N2_Normal_Ds0NC0_GTCTCGTCAGCTGGCT	BTCC	5727	1526	1.4842	38.9733	BTCC	N2	Normal	Tcell
BTCC_N2_Normal_Ds0NC0_GTGAAGGGTATGAAAC	BTCC	1983	792	2.37015	40.4942	BTCC	N2	Normal	Tcell
BTCC_N2_Normal_Ds0NC0_GTGCAGCAGAGGGCTT	BTCC	2287	877	2.01137	33.8435	BTCC	N2	Normal	Tcell
BTCC_N2_Normal_Ds0NC0_GTGCAGCAGGGATCTG	BTCC	2514	830	1.7502	41.8059	BTCC	N2	Normal	Tcell
BTCC_N2_Normal_Ds0NC0_GTGCGGTTCGAACTGT	BTCC	4360	1640	2.56881	23.6927	BTCC	N2	Normal	Tcell
BTCC_N2_Normal_Ds0NC0_GTGCTTCTCCCTAACC	BTCC	3346	1095	1.1058	34.728	BTCC	N2	Normal	Tcell
BTCC_N2_Normal_Ds0NC0_GTGGGTCAGCTCTCGG	BTCC	3168	976	2.77778	42.8662	BTCC	N2	Normal	Tcell
BTCC_N2_Normal_Ds0NC0_GTGGGTCCAGCTCGCA	BTCC	4078	1068	2.15792	47.9402	BTCC	N2	Normal	Tcell
BTCC_N2_Normal_Ds0NC0_GTGTGCGGTGATAAGT	BTCC	2003	727	1.997	46.0809	BTCC	N2	Normal	Tcell
BTCC_N2_Normal_Ds0NC0_GTGTGCGTCGTGACAT	BTCC	3224	845	1.79901	47.9218	BTCC	N2	Normal	Tcell
BTCC_N2_Normal_Ds0NC0_GTGTTAGAGTAAGTAC	BTCC	4542	1149	0.836636	49.2734	BTCC	N2	Normal	Tcell
BTCC_N2_Normal_Ds0NC0_GTGTTAGCATCGATTG	BTCC	2723	984	1.54242	38.5971	BTCC	N2	Normal	Tcell
BTCC_N2_Normal_Ds0NC0_GTGTTAGGTTTAGCTG	BTCC	3339	934	1.82689	48.1881	BTCC	N2	Normal	Tcell
BTCC_N2_Normal_Ds0NC0_GTGTTAGTCCACTGGG	BTCC	2453	853	1.99755	36.0375	BTCC	N2	Normal	Tcell
BTCC_N2_Normal_Ds0NC0_GTTACAGGTCCCGACA	BTCC	2344	849	2.85836	25.7253	BTCC	N2	Normal	Tcell
BTCC_N2_Normal_Ds0NC0_GTTCGGGGTGTCGCTG	BTCC	1925	808	5.2987	28.5714	BTCC	N2	Normal	Tcell
BTCC_N2_Normal_Ds0NC0_GTTCTCGGTAGCAAAT	BTCC	3747	1242	2.37523	35.6285	BTCC	N2	Normal	Tcell
BTCC_N2_Normal_Ds0NC0_GTTTCTAGTTAGATGA	BTCC	2795	1024	1.53846	37.0662	BTCC	N2	Normal	Tcell
BTCC_N2_Normal_Ds0NC0_GTTTCTATCACTTATC	BTCC	2973	1186	2.95997	21.4934	BTCC	N2	Normal	Tcell
BTCC_N2_Normal_Ds0NC0_TAAGAGAGTTGCTCCT	BTCC	3517	1176	4.80523	35.3711	BTCC	N2	Normal	Tcell
BTCC_N2_Normal_Ds0NC0_TAAGAGATCCGCAGTG	BTCC	5270	1553	1.78368	33.3776	BTCC	N2	Normal	Tcell
BTCC_N2_Normal_Ds0NC0_TAAGCGTCAAACAACA	BTCC	1607	633	3.3603	37.8345	BTCC	N2	Normal	Tcell
BTCC_N2_Normal_Ds0NC0_TAAGCGTCAACGATGG	BTCC	4150	1458	2.40964	27.6627	BTCC	N2	Normal	Tcell
BTCC_N2_Normal_Ds0NC0_TAAGTGCAGAGCTGCA	BTCC	2028	747	2.5641	34.1716	BTCC	N2	Normal	Tcell
BTCC_N2_Normal_Ds0NC0_TACACGAAGCTCCTTC	BTCC	2337	972	1.49765	33.0766	BTCC	N2	Normal	Tcell
BTCC_N2_Normal_Ds0NC0_TACACGATCAGAAATG	BTCC	2748	995	2.5837	38.246	BTCC	N2	Normal	Tcell
BTCC_N2_Normal_Ds0NC0_TACAGTGAGATCCTGT	BTCC	2453	916	2.60905	38.0351	BTCC	N2	Normal	Tcell
BTCC_N2_Normal_Ds0NC0_TACCTATAGAGTCTGG	BTCC	3680	1005	2.11957	49.6467	BTCC	N2	Normal	Tcell
BTCC_N2_Normal_Ds0NC0_TACCTATAGGTAGCTG	BTCC	4635	1431	2.30852	34.9299	BTCC	N2	Normal	Tcell
BTCC_N2_Normal_Ds0NC0_TACCTATGTGGAAAGA	BTCC	4214	1522	1.94589	26.1509	BTCC	N2	Normal	Tcell
BTCC_N2_Normal_Ds0NC0_TACCTTACATGAACCT	BTCC	2813	843	4.37256	39.744	BTCC	N2	Normal	Tcell
BTCC_N2_Normal_Ds0NC0_TACGGATTCTGTGCAA	BTCC	2685	988	1.78771	40.7076	BTCC	N2	Normal	Tcell
BTCC_N2_Normal_Ds0NC0_TACGGTATCATGTCCC	BTCC	2819	865	2.73147	45.0514	BTCC	N2	Normal	Tcell
BTCC_N2_Normal_Ds0NC0_TACGGTATCGCGCCAA	BTCC	2019	806	2.1793	36.5032	BTCC	N2	Normal	Tcell
BTCC_N2_Normal_Ds0NC0_TACTCATCAAACCTAC	BTCC	4400	1216	1.77273	42.6364	BTCC	N2	Normal	Tcell
BTCC_N2_Normal_Ds0NC0_TACTCGCTCTGCGTAA	BTCC	4693	1449	7.73492	23.4605	BTCC	N2	Normal	Tcell
BTCC_N2_Normal_Ds0NC0_TACTTACAGCGAAGGG	BTCC	2703	959	1.18387	42.9893	BTCC	N2	Normal	Tcell
BTCC_N2_Normal_Ds0NC0_TACTTACAGTCTCAAC	BTCC	3690	1286	2.11382	31.6802	BTCC	N2	Normal	Tcell
BTCC_N2_Normal_Ds0NC0_TACTTACGTTGCCTCT	BTCC	2717	823	1.95068	47.7365	BTCC	N2	Normal	Tcell
BTCC_N2_Normal_Ds0NC0_TACTTGTGTATTCTCT	BTCC	3217	1395	2.6733	18.4333	BTCC	N2	Normal	Tcell
BTCC_N2_Normal_Ds0NC0_TACTTGTGTCTGGAGA	BTCC	2046	759	3.56794	39.4428	BTCC	N2	Normal	Tcell
BTCC_N2_Normal_Ds0NC0_TAGACCAAGCCAGAAC	BTCC	2587	865	2.3966	39.196	BTCC	N2	Normal	Tcell
BTCC_N2_Normal_Ds0NC0_TAGACCAGTTTAGCTG	BTCC	3331	1029	1.17082	35.4548	BTCC	N2	Normal	Tcell
BTCC_N2_Normal_Ds0NC0_TAGACCATCAGCTCGG	BTCC	1956	732	1.89162	40.5419	BTCC	N2	Normal	Tcell
BTCC_N2_Normal_Ds0NC0_TAGAGCTCAATCGAAA	BTCC	4464	1504	2.46416	25.112	BTCC	N2	Normal	Tcell
BTCC_N2_Normal_Ds0NC0_TAGAGCTGTGCTGTAT	BTCC	4275	1124	3.1345	48.0936	BTCC	N2	Normal	Tcell
BTCC_N2_Normal_Ds0NC0_TAGGCATGTACAGTGG	BTCC	2376	1065	1.72559	14.3098	BTCC	N2	Normal	Tcell
BTCC_N2_Normal_Ds0NC0_TAGTTGGAGGGTCTCC	BTCC	6918	1833	2.60191	39.7225	BTCC	N2	Normal	Tcell
BTCC_N2_Normal_Ds0NC0_TAGTTGGGTGCCTGCA	BTCC	2915	1016	2.19554	40.3087	BTCC	N2	Normal	Tcell
BTCC_N2_Normal_Ds0NC0_TAGTTGGTCAACCATG	BTCC	4338	1452	1.77501	31.0973	BTCC	N2	Normal	Tcell
BTCC_N2_Normal_Ds0NC0_TATCTCACAGGTTTCA	BTCC	3026	917	2.115	40.3503	BTCC	N2	Normal	Tcell
BTCC_N2_Normal_Ds0NC0_TATCTCAGTACTCAAC	BTCC	3331	1074	2.31162	41.5791	BTCC	N2	Normal	Tcell
BTCC_N2_Normal_Ds0NC0_TATGCCCAGGACAGCT	BTCC	2701	927	4.14661	33.6172	BTCC	N2	Normal	Tcell
BTCC_N2_Normal_Ds0NC0_TATTACCGTAGCTAAA	BTCC	4842	1164	1.09459	49.6902	BTCC	N2	Normal	Tcell
BTCC_N2_Normal_Ds0NC0_TATTACCGTCTCCCTA	BTCC	2101	865	1.71347	26.5112	BTCC	N2	Normal	Tcell
BTCC_N2_Normal_Ds0NC0_TCAACGAGTAAATGTG	BTCC	2837	838	1.48044	42.0515	BTCC	N2	Normal	Tcell
BTCC_N2_Normal_Ds0NC0_TCAACGATCTGAGGGA	BTCC	7007	1772	1.61267	39.1323	BTCC	N2	Normal	Tcell
BTCC_N2_Normal_Ds0NC0_TCACAAGAGGAGTAGA	BTCC	2229	913	2.24316	30.8659	BTCC	N2	Normal	Tcell
BTCC_N2_Normal_Ds0NC0_TCACGAACACCAACCG	BTCC	4158	1165	2.28475	49.2063	BTCC	N2	Normal	Tcell
BTCC_N2_Normal_Ds0NC0_TCACGAACATCCTAGA	BTCC	1570	629	3.12102	22.9299	BTCC	N2	Normal	Tcell
BTCC_N2_Normal_Ds0NC0_TCACGAATCCCAACGG	BTCC	2507	901	4.70682	35.341	BTCC	N2	Normal	Tcell
BTCC_N2_Normal_Ds0NC0_TCAGATGAGATCGATA	BTCC	4047	1377	3.97826	30.0222	BTCC	N2	Normal	Tcell
BTCC_N2_Normal_Ds0NC0_TCAGATGAGGGATCTG	BTCC	6190	1901	2.08401	29.5638	BTCC	N2	Normal	Tcell
BTCC_N2_Normal_Ds0NC0_TCAGATGTCTTTACAC	BTCC	3852	1337	2.02492	33.1516	BTCC	N2	Normal	Tcell
BTCC_N2_Normal_Ds0NC0_TCAGCAAAGCTAACAA	BTCC	751	425	4.66045	32.7563	BTCC	N2	Normal	Tcell
BTCC_N2_Normal_Ds0NC0_TCAGCAAAGTACGACG	BTCC	4875	1330	1.86667	42.4205	BTCC	N2	Normal	Tcell
BTCC_N2_Normal_Ds0NC0_TCAGGATCAAAGTGCG	BTCC	3024	1064	2.08333	29.7619	BTCC	N2	Normal	Tcell
BTCC_N2_Normal_Ds0NC0_TCAGGATGTCTAAAGA	BTCC	3274	1114	2.04643	31.0018	BTCC	N2	Normal	Tcell
BTCC_N2_Normal_Ds0NC0_TCAGGTAAGTGTACCT	BTCC	2258	834	4.11869	35.4739	BTCC	N2	Normal	Tcell
BTCC_N2_Normal_Ds0NC0_TCAGGTACAAGTACCT	BTCC	3134	919	2.16975	37.5877	BTCC	N2	Normal	Tcell
BTCC_N2_Normal_Ds0NC0_TCAGGTACAGACAGGT	BTCC	2333	797	2.9147	44.3635	BTCC	N2	Normal	Tcell
BTCC_N2_Normal_Ds0NC0_TCAGGTACAGGGTTAG	BTCC	3833	1096	2.29585	47.9781	BTCC	N2	Normal	Tcell
BTCC_N2_Normal_Ds0NC0_TCAGGTACATCGGACC	BTCC	3306	921	3.26679	44.8881	BTCC	N2	Normal	Tcell
BTCC_N2_Normal_Ds0NC0_TCATTACGTTAAGATG	BTCC	2026	941	3.84995	22.2113	BTCC	N2	Normal	Tcell
BTCC_N2_Normal_Ds0NC0_TCATTACTCACAGGCC	BTCC	4049	1122	2.34626	39.343	BTCC	N2	Normal	Tcell
BTCC_N2_Normal_Ds0NC0_TCATTACTCCCATTAT	BTCC	6119	1850	2.81092	36.9832	BTCC	N2	Normal	Tcell
BTCC_N2_Normal_Ds0NC0_TCCACACCATGGGACA	BTCC	3763	1060	3.08265	42.5724	BTCC	N2	Normal	Tcell
BTCC_N2_Normal_Ds0NC0_TCCACACGTACAGTTC	BTCC	5022	1620	1.43369	33.0944	BTCC	N2	Normal	Tcell
BTCC_N2_Normal_Ds0NC0_TCCCGATAGAGCTGGT	BTCC	2883	1035	4.37045	35.5879	BTCC	N2	Normal	Tcell
BTCC_N2_Normal_Ds0NC0_TCGAGGCGTGTAACGG	BTCC	3197	1089	1.47013	40.319	BTCC	N2	Normal	Tcell
BTCC_N2_Normal_Ds0NC0_TCGCGAGTCTCCAACC	BTCC	3442	1008	3.10866	37.7106	BTCC	N2	Normal	Tcell
BTCC_N2_Normal_Ds0NC0_TCGCGTTCAGCTGCAC	BTCC	3538	1101	1.72414	39.7682	BTCC	N2	Normal	Tcell
BTCC_N2_Normal_Ds0NC0_TCGGGACCAGCGAACA	BTCC	2944	834	1.86821	48.1997	BTCC	N2	Normal	Tcell
BTCC_N2_Normal_Ds0NC0_TCGGGACGTCGAATCT	BTCC	3760	1100	2.23404	41.4628	BTCC	N2	Normal	Tcell
BTCC_N2_Normal_Ds0NC0_TCGGGACTCACTCTTA	BTCC	3722	969	3.30467	44.3579	BTCC	N2	Normal	Tcell
BTCC_N2_Normal_Ds0NC0_TCGTAGACATGGGACA	BTCC	3653	999	1.58774	48.6997	BTCC	N2	Normal	Tcell
BTCC_N2_Normal_Ds0NC0_TCTATTGGTGCGGTAA	BTCC	2118	830	1.88857	39.9906	BTCC	N2	Normal	Tcell
BTCC_N2_Normal_Ds0NC0_TCTCATAAGTACGTAA	BTCC	3725	1258	4.13423	35.5705	BTCC	N2	Normal	Tcell
BTCC_N2_Normal_Ds0NC0_TCTCTAAAGGGTTTCT	BTCC	3686	1052	2.4688	43.7873	BTCC	N2	Normal	Tcell
BTCC_N2_Normal_Ds0NC0_TCTGAGATCGCCTGTT	BTCC	3332	921	3.0012	39.1657	BTCC	N2	Normal	Tcell
BTCC_N2_Normal_Ds0NC0_TCTGAGATCTGACCTC	BTCC	3590	1208	1.81058	36.2396	BTCC	N2	Normal	Tcell
BTCC_N2_Normal_Ds0NC0_TCTGGAAAGGTAGCCA	BTCC	3853	971	2.54347	43.9917	BTCC	N2	Normal	Tcell
BTCC_N2_Normal_Ds0NC0_TCTGGAATCATGTCCC	BTCC	4154	1011	1.58883	49.5426	BTCC	N2	Normal	Tcell
BTCC_N2_Normal_Ds0NC0_TCTTCGGGTCGTTGTA	BTCC	3170	1273	2.87066	25.6467	BTCC	N2	Normal	Tcell
BTCC_N2_Normal_Ds0NC0_TCTTCGGTCTGATTCT	BTCC	2232	1006	2.73297	15.457	BTCC	N2	Normal	Tcell
BTCC_N2_Normal_Ds0NC0_TCTTTCCCAAACCTAC	BTCC	1952	747	1.28074	30.8402	BTCC	N2	Normal	Tcell
BTCC_N2_Normal_Ds0NC0_TCTTTCCGTAAATGAC	BTCC	3445	957	1.6836	44.9637	BTCC	N2	Normal	Tcell
BTCC_N2_Normal_Ds0NC0_TCTTTCCGTCAATACC	BTCC	5179	1501	1.96949	35.9529	BTCC	N2	Normal	Tcell
BTCC_N2_Normal_Ds0NC0_TGACGGCAGGCTAGAC	BTCC	1249	510	4.40352	24.7398	BTCC	N2	Normal	Tcell
BTCC_N2_Normal_Ds0NC0_TGACGGCTCTGCGTAA	BTCC	3380	1076	1.95266	45.4142	BTCC	N2	Normal	Tcell
BTCC_N2_Normal_Ds0NC0_TGACTAGAGATAGCAT	BTCC	2377	956	1.13589	23.3067	BTCC	N2	Normal	Tcell
BTCC_N2_Normal_Ds0NC0_TGACTAGCACTAAGTC	BTCC	4504	1363	5.3508	36.4787	BTCC	N2	Normal	Tcell
BTCC_N2_Normal_Ds0NC0_TGACTTTAGAATGTTG	BTCC	4721	1497	1.60983	31.7517	BTCC	N2	Normal	Tcell
BTCC_N2_Normal_Ds0NC0_TGACTTTGTGCGGTAA	BTCC	2646	1157	1.85185	28.3069	BTCC	N2	Normal	Tcell
BTCC_N2_Normal_Ds0NC0_TGAGAGGAGCCAGGAT	BTCC	2888	945	1.90443	43.9058	BTCC	N2	Normal	Tcell
BTCC_N2_Normal_Ds0NC0_TGAGCATAGCGAGAAA	BTCC	3706	1268	2.75229	31.7593	BTCC	N2	Normal	Tcell
BTCC_N2_Normal_Ds0NC0_TGAGCATGTCATGCCG	BTCC	4519	1251	1.9252	43.8593	BTCC	N2	Normal	Tcell
BTCC_N2_Normal_Ds0NC0_TGAGCATTCATCTGCC	BTCC	1208	455	4.96689	15.0662	BTCC	N2	Normal	Tcell
BTCC_N2_Normal_Ds0NC0_TGAGCCGCATGAGCGA	BTCC	3428	1206	2.56709	32.5263	BTCC	N2	Normal	Tcell
BTCC_N2_Normal_Ds0NC0_TGAGGGAAGGTCGGAT	BTCC	576	388	1.73611	28.9931	BTCC	N2	Normal	Tcell
BTCC_N2_Normal_Ds0NC0_TGAGGGAGTGCCTGCA	BTCC	3125	1152	1.568	32.896	BTCC	N2	Normal	Tcell
BTCC_N2_Normal_Ds0NC0_TGATTTCTCAGCGATT	BTCC	2656	822	2.18373	44.8795	BTCC	N2	Normal	Tcell
BTCC_N2_Normal_Ds0NC0_TGCACCTCAAGGCTCC	BTCC	2996	902	2.26969	38.8852	BTCC	N2	Normal	Tcell
BTCC_N2_Normal_Ds0NC0_TGCACCTGTCGACTGC	BTCC	2968	1139	2.35849	27.8976	BTCC	N2	Normal	Tcell
BTCC_N2_Normal_Ds0NC0_TGCACCTGTTAAAGTG	BTCC	4168	1415	2.32726	32.3896	BTCC	N2	Normal	Tcell
BTCC_N2_Normal_Ds0NC0_TGCACCTGTTACGGAG	BTCC	2098	807	4.57579	28.837	BTCC	N2	Normal	Tcell
BTCC_N2_Normal_Ds0NC0_TGCGGGTCAAGACACG	BTCC	2384	883	2.01342	34.8993	BTCC	N2	Normal	Tcell
BTCC_N2_Normal_Ds0NC0_TGCGTGGCAGTGGAGT	BTCC	3950	1343	2.91139	25.7722	BTCC	N2	Normal	Tcell
BTCC_N2_Normal_Ds0NC0_TGCGTGGGTCTAGTGT	BTCC	3458	1071	1.93754	41.5847	BTCC	N2	Normal	Tcell
BTCC_N2_Normal_Ds0NC0_TGCTACCGTAAGTTCC	BTCC	3971	1109	1.71242	38.9574	BTCC	N2	Normal	Tcell
BTCC_N2_Normal_Ds0NC0_TGGCGCAAGGGCTCTC	BTCC	3566	1081	2.63601	42.9893	BTCC	N2	Normal	Tcell
BTCC_N2_Normal_Ds0NC0_TGGCTGGTCACCGGGT	BTCC	4031	1351	1.95981	27.0404	BTCC	N2	Normal	Tcell
BTCC_N2_Normal_Ds0NC0_TGGTTCCCACCACGTG	BTCC	4079	1282	1.81417	32.2138	BTCC	N2	Normal	Tcell
BTCC_N2_Normal_Ds0NC0_TGTATTCAGAGACTAT	BTCC	5616	1922	2.79558	21.8839	BTCC	N2	Normal	Tcell
BTCC_N2_Normal_Ds0NC0_TGTATTCTCCAATGGT	BTCC	3401	1137	2.7933	38.2241	BTCC	N2	Normal	Tcell
BTCC_N2_Normal_Ds0NC0_TGTATTCTCGTAGATC	BTCC	2203	777	1.54335	47.2537	BTCC	N2	Normal	Tcell
BTCC_N2_Normal_Ds0NC0_TGTCCCAAGCAGACTG	BTCC	2601	874	4.6905	39.4464	BTCC	N2	Normal	Tcell
BTCC_N2_Normal_Ds0NC0_TGTGGTAGTATATGAG	BTCC	4239	1192	1.93442	45.3409	BTCC	N2	Normal	Tcell
BTCC_N2_Normal_Ds0NC0_TGTGGTAGTGCCTGTG	BTCC	3338	964	2.81606	42.0012	BTCC	N2	Normal	Tcell
BTCC_N2_Normal_Ds0NC0_TGTTCCGGTAGCTAAA	BTCC	2316	807	1.98618	37.2193	BTCC	N2	Normal	Tcell
BTCC_N2_Normal_Ds0NC0_TGTTCCGGTCGGCATC	BTCC	4680	1181	1.79487	46.4103	BTCC	N2	Normal	Tcell
BTCC_N2_Normal_Ds0NC0_TTAGGCAAGTCGAGTG	BTCC	3409	1296	1.05603	29.3048	BTCC	N2	Normal	Tcell
BTCC_N2_Normal_Ds0NC0_TTAGGCACAGCTCCGA	BTCC	2043	732	4.16055	33.8718	BTCC	N2	Normal	Tcell
BTCC_N2_Normal_Ds0NC0_TTAGTTCCACCGTTGG	BTCC	3558	997	1.18044	48.0045	BTCC	N2	Normal	Tcell
BTCC_N2_Normal_Ds0NC0_TTAGTTCCAGGCTGAA	BTCC	2457	915	3.2967	31.6646	BTCC	N2	Normal	Tcell
BTCC_N2_Normal_Ds0NC0_TTAGTTCGTTACCGAT	BTCC	3653	1000	2.05311	43.7996	BTCC	N2	Normal	Tcell
BTCC_N2_Normal_Ds0NC0_TTCCCAGGTGCTCTTC	BTCC	2575	815	1.86408	46.9515	BTCC	N2	Normal	Tcell
BTCC_N2_Normal_Ds0NC0_TTCGAAGGTTGCGTTA	BTCC	2591	880	2.3929	41.1424	BTCC	N2	Normal	Tcell
BTCC_N2_Normal_Ds0NC0_TTCGGTCCACCGCTAG	BTCC	2576	900	3.37733	33.6957	BTCC	N2	Normal	Tcell
BTCC_N2_Normal_Ds0NC0_TTCTACAGTCGGCACT	BTCC	3021	1210	2.44952	23.5022	BTCC	N2	Normal	Tcell
BTCC_N2_Normal_Ds0NC0_TTCTACATCCTTGGTC	BTCC	5046	1255	1.88268	43.9358	BTCC	N2	Normal	Tcell
BTCC_N2_Normal_Ds0NC0_TTCTCAAAGACTTGAA	BTCC	1943	756	2.72774	28.9758	BTCC	N2	Normal	Tcell
BTCC_N2_Normal_Ds0NC0_TTCTCCTCATATACGC	BTCC	2900	1042	2.37931	33.4828	BTCC	N2	Normal	Tcell
BTCC_N2_Normal_Ds0NC0_TTCTTAGAGAGTACCG	BTCC	1901	682	1.99895	43.6086	BTCC	N2	Normal	Tcell
BTCC_N2_Normal_Ds0NC0_TTCTTAGGTTCATGGT	BTCC	4637	1581	0.862627	27.1296	BTCC	N2	Normal	Tcell
BTCC_N2_Normal_Ds0NC0_TTGAACGAGCCCAATT	BTCC	1209	565	6.53433	19.024	BTCC	N2	Normal	Tcell
BTCC_N2_Normal_Ds0NC0_TTGACTTGTAGCCTCG	BTCC	2179	898	2.52409	30.7022	BTCC	N2	Normal	Tcell
BTCC_N2_Normal_Ds0NC0_TTGCCGTGTCTTGTCC	BTCC	4462	1031	2.01703	48.4088	BTCC	N2	Normal	Tcell
BTCC_N2_Normal_Ds0NC0_TTGGAACGTGCTGTAT	BTCC	2760	904	2.97101	38.8768	BTCC	N2	Normal	Tcell
BTCC_N2_Normal_Ds0NC0_TTGGCAAGTCTTCAAG	BTCC	2620	959	1.41221	33.6641	BTCC	N2	Normal	Tcell
BTCC_N2_Normal_Ds0NC0_TTGGCAATCACAGTAC	BTCC	3336	1274	1.22902	18.1655	BTCC	N2	Normal	Tcell
BTCC_N2_Normal_Ds0NC0_TTTACTGGTTAGATGA	BTCC	3409	922	2.4054	44.9692	BTCC	N2	Normal	Tcell
BTCC_N2_Normal_Ds0NC0_TTTATGCAGACCGGAT	BTCC	4096	1303	7.6416	32.7393	BTCC	N2	Normal	Tcell
BTCC_N2_Normal_Ds0NC0_TTTCCTCCACAACGCC	BTCC	1906	820	5.66632	23.9244	BTCC	N2	Normal	Tcell
BTCC_N2_Normal_Ds0NC0_TTTCCTCGTCCAAGTT	BTCC	3578	1203	2.12409	33.7898	BTCC	N2	Normal	Tcell
BTCC_N2_Normal_Ds0NC0_TTTCCTCGTGAAAGAG	BTCC	2476	809	2.22132	45.1131	BTCC	N2	Normal	Tcell
BTCC_N2_Normal_Ds0NC0_TTTCCTCGTGATGATA	BTCC	3363	998	1.84359	41.7484	BTCC	N2	Normal	Tcell
BTCC_N2_Normal_Ds0NC0_TTTCCTCGTGTGTGCC	BTCC	2091	769	1.76949	34.9115	BTCC	N2	Normal	Tcell
BTCC_N2_Normal_Ds0NC0_TTTGCGCAGATATGCA	BTCC	4691	1214	3.1763	42.0593	BTCC	N2	Normal	Tcell
BTCC_N2_Normal_Ds0NC0_TTTGCGCGTTCCACTC	BTCC	2071	660	3.23515	28.7301	BTCC	N2	Normal	Tcell
BTCC_N2_Normal_Ds0NC0_TTTGGTTTCACCGGGT	BTCC	2123	863	2.16675	27.0372	BTCC	N2	Normal	Tcell
BTCC_N2_Normal_Ds0NC0_TTTGGTTTCGGTGTTA	BTCC	3536	1184	1.80995	34.6437	BTCC	N2	Normal	Tcell
BTCC_N2_Normal_Ds0NC0_TTTGGTTTCTGCTTGC	BTCC	2589	801	1.89262	46.6976	BTCC	N2	Normal	Tcell
BTCC_N3_Normal_Ds0NC0_AAACCTGAGAGCTGGT	BTCC	1782	734	0.953984	32.716	BTCC	N3	Normal	Tcell
BTCC_N3_Normal_Ds0NC0_AAAGCAAAGGCAGGTT	BTCC	2720	923	1.47059	32.3162	BTCC	N3	Normal	Tcell
BTCC_N3_Normal_Ds0NC0_AAAGTAGAGGTGCACA	BTCC	2713	863	1.25323	31.4043	BTCC	N3	Normal	Tcell
BTCC_N3_Normal_Ds0NC0_AAAGTAGAGTGTACGG	BTCC	3737	1104	2.48863	44.2869	BTCC	N3	Normal	Tcell
BTCC_N3_Normal_Ds0NC0_AAATGCCGTAGTGAAT	BTCC	2516	910	1.86804	38.1161	BTCC	N3	Normal	Tcell
BTCC_N3_Normal_Ds0NC0_AACACGTCACAAGACG	BTCC	1903	762	2.99527	34.2617	BTCC	N3	Normal	Tcell
BTCC_N3_Normal_Ds0NC0_AACCATGGTTCGGCAC	BTCC	3148	859	1.36595	47.2363	BTCC	N3	Normal	Tcell
BTCC_N3_Normal_Ds0NC0_AACCGCGTCAAACAAG	BTCC	3058	1014	1.70046	34.6959	BTCC	N3	Normal	Tcell
BTCC_N3_Normal_Ds0NC0_AACGTTGAGTCCGTAT	BTCC	2603	891	2.38187	34.4218	BTCC	N3	Normal	Tcell
BTCC_N3_Normal_Ds0NC0_AACTCAGAGATGTTAG	BTCC	3304	1212	1.66465	34.201	BTCC	N3	Normal	Tcell
BTCC_N3_Normal_Ds0NC0_AACTCAGCACTTAACG	BTCC	3530	1072	1.16147	38.0737	BTCC	N3	Normal	Tcell
BTCC_N3_Normal_Ds0NC0_AACTCAGGTAGCGATG	BTCC	2448	982	2.32843	29.1667	BTCC	N3	Normal	Tcell
BTCC_N3_Normal_Ds0NC0_AACTCAGTCGCCCTTA	BTCC	2621	866	0.572301	35.0248	BTCC	N3	Normal	Tcell
BTCC_N3_Normal_Ds0NC0_AACTCCCAGCCAGTTT	BTCC	3187	1060	1.63163	34.4838	BTCC	N3	Normal	Tcell
BTCC_N3_Normal_Ds0NC0_AACTCCCTCTACTCAT	BTCC	2652	981	1.84766	31.6742	BTCC	N3	Normal	Tcell
BTCC_N3_Normal_Ds0NC0_AACTGGTTCAAGCCTA	BTCC	1706	750	2.34467	19.7538	BTCC	N3	Normal	Tcell
BTCC_N3_Normal_Ds0NC0_AAGACCTAGTTGCAGG	BTCC	3408	874	3.0223	44.5423	BTCC	N3	Normal	Tcell
BTCC_N3_Normal_Ds0NC0_AAGACCTCAGCCAGAA	BTCC	3107	982	1.80238	42.4203	BTCC	N3	Normal	Tcell
BTCC_N3_Normal_Ds0NC0_AAGACCTGTTGAACTC	BTCC	3732	1185	1.66131	38.746	BTCC	N3	Normal	Tcell
BTCC_N3_Normal_Ds0NC0_AAGGAGCAGTCTCGGC	BTCC	2526	934	2.88994	29.2953	BTCC	N3	Normal	Tcell
BTCC_N3_Normal_Ds0NC0_AAGGAGCCACCATGTA	BTCC	2902	910	3.58374	35.5272	BTCC	N3	Normal	Tcell
BTCC_N3_Normal_Ds0NC0_AAGGCAGAGGTACTCT	BTCC	3727	979	1.50255	48.5109	BTCC	N3	Normal	Tcell
BTCC_N3_Normal_Ds0NC0_AAGGCAGGTTTGTGTG	BTCC	1962	796	2.95617	26.9113	BTCC	N3	Normal	Tcell
BTCC_N3_Normal_Ds0NC0_AAGGCAGTCGAATGCT	BTCC	2478	961	4.43906	30.2663	BTCC	N3	Normal	Tcell
BTCC_N3_Normal_Ds0NC0_AAGGTTCCATATACGC	BTCC	3125	1082	1.92	30.816	BTCC	N3	Normal	Tcell
BTCC_N3_Normal_Ds0NC0_AAGGTTCGTGCACGAA	BTCC	4063	1379	1.27984	27.049	BTCC	N3	Normal	Tcell
BTCC_N3_Normal_Ds0NC0_AAGTCTGGTAAATACG	BTCC	1274	557	1.88383	33.3595	BTCC	N3	Normal	Tcell
BTCC_N3_Normal_Ds0NC0_AAGTCTGGTATGCTTG	BTCC	3293	999	3.64409	44.4276	BTCC	N3	Normal	Tcell
BTCC_N3_Normal_Ds0NC0_AATCCAGGTAGCGTAG	BTCC	3665	953	2.15553	47.6944	BTCC	N3	Normal	Tcell
BTCC_N3_Normal_Ds0NC0_AATCCAGGTCGAACAG	BTCC	3163	873	1.4227	41.5745	BTCC	N3	Normal	Tcell
BTCC_N3_Normal_Ds0NC0_AATCCAGTCTTCGAGA	BTCC	3160	1034	2.46835	36.8038	BTCC	N3	Normal	Tcell
BTCC_N3_Normal_Ds0NC0_AATCGGTCATAGTAAG	BTCC	2041	721	1.51886	26.6046	BTCC	N3	Normal	Tcell
BTCC_N3_Normal_Ds0NC0_AATCGGTTCGTTACGA	BTCC	2153	749	1.34696	31.4909	BTCC	N3	Normal	Tcell
BTCC_N3_Normal_Ds0NC0_ACACCAAGTAATTGGA	BTCC	3018	952	1.45792	41.9152	BTCC	N3	Normal	Tcell
BTCC_N3_Normal_Ds0NC0_ACACCGGTCACGGTTA	BTCC	3459	1077	2.31281	36.5424	BTCC	N3	Normal	Tcell
BTCC_N3_Normal_Ds0NC0_ACACCGGTCTCATTCA	BTCC	1797	628	1.55815	28.325	BTCC	N3	Normal	Tcell
BTCC_N3_Normal_Ds0NC0_ACAGCCGAGGAATTAC	BTCC	916	488	0.982533	30.131	BTCC	N3	Normal	Tcell
BTCC_N3_Normal_Ds0NC0_ACAGCCGTCTCGATGA	BTCC	2808	954	1.49573	35.0783	BTCC	N3	Normal	Tcell
BTCC_N3_Normal_Ds0NC0_ACAGCTACATGGGACA	BTCC	1826	753	3.12158	22.0701	BTCC	N3	Normal	Tcell
BTCC_N3_Normal_Ds0NC0_ACAGCTATCTCTTGAT	BTCC	2467	904	1.74301	38.103	BTCC	N3	Normal	Tcell
BTCC_N3_Normal_Ds0NC0_ACATACGAGTTGTAGA	BTCC	3038	1070	2.13957	32.9822	BTCC	N3	Normal	Tcell
BTCC_N3_Normal_Ds0NC0_ACATGGTAGGAACTGC	BTCC	3442	1166	2.38234	35.9384	BTCC	N3	Normal	Tcell
BTCC_N3_Normal_Ds0NC0_ACCAGTACATCCTTGC	BTCC	2978	941	1.07455	30.0537	BTCC	N3	Normal	Tcell
BTCC_N3_Normal_Ds0NC0_ACCAGTATCATGCAAC	BTCC	2297	803	0.783631	38.0061	BTCC	N3	Normal	Tcell
BTCC_N3_Normal_Ds0NC0_ACCCACTGTCTTGCGG	BTCC	3254	961	1.41364	45.3288	BTCC	N3	Normal	Tcell
BTCC_N3_Normal_Ds0NC0_ACCCACTTCCACGCAG	BTCC	2191	770	2.8754	24.555	BTCC	N3	Normal	Tcell
BTCC_N3_Normal_Ds0NC0_ACCGTAACAATACGCT	BTCC	1838	751	3.1556	35.691	BTCC	N3	Normal	Tcell
BTCC_N3_Normal_Ds0NC0_ACCGTAATCCACGACG	BTCC	3307	993	3.14484	22.6489	BTCC	N3	Normal	Tcell
BTCC_N3_Normal_Ds0NC0_ACCGTAATCCTTAATC	BTCC	4009	1184	1.17236	40.0599	BTCC	N3	Normal	Tcell
BTCC_N3_Normal_Ds0NC0_ACGAGCCTCCATGAGT	BTCC	2439	892	2.50103	36.9414	BTCC	N3	Normal	Tcell
BTCC_N3_Normal_Ds0NC0_ACGAGGAAGGTTACCT	BTCC	1776	744	2.53378	32.9955	BTCC	N3	Normal	Tcell
BTCC_N3_Normal_Ds0NC0_ACGATACCAGGGATTG	BTCC	3762	1034	2.44551	42.2648	BTCC	N3	Normal	Tcell
BTCC_N3_Normal_Ds0NC0_ACGCAGCTCACATGCA	BTCC	2611	901	0.957488	43.9295	BTCC	N3	Normal	Tcell
BTCC_N3_Normal_Ds0NC0_ACGCAGCTCTTCCTTC	BTCC	2234	768	0.850492	36.1235	BTCC	N3	Normal	Tcell
BTCC_N3_Normal_Ds0NC0_ACGCCAGGTGCAACTT	BTCC	3015	995	1.55887	36.0199	BTCC	N3	Normal	Tcell
BTCC_N3_Normal_Ds0NC0_ACGCCAGGTGTTGGGA	BTCC	5494	1293	1.49254	44.1209	BTCC	N3	Normal	Tcell
BTCC_N3_Normal_Ds0NC0_ACGGAGAGTGCGATAG	BTCC	3093	1145	2.03686	34.8529	BTCC	N3	Normal	Tcell
BTCC_N3_Normal_Ds0NC0_ACGGCCACAAGCGATG	BTCC	1840	719	1.68478	29.1848	BTCC	N3	Normal	Tcell
BTCC_N3_Normal_Ds0NC0_ACGGGCTAGTACTTGC	BTCC	3735	961	1.04418	44.8461	BTCC	N3	Normal	Tcell
BTCC_N3_Normal_Ds0NC0_ACGGGTCCATACGCTA	BTCC	1734	699	1.49942	25.6055	BTCC	N3	Normal	Tcell
BTCC_N3_Normal_Ds0NC0_ACGGGTCTCCTTGGTC	BTCC	2832	974	2.54237	36.8291	BTCC	N3	Normal	Tcell
BTCC_N3_Normal_Ds0NC0_ACTGAGTGTCAAGCGA	BTCC	1368	621	5.19006	25	BTCC	N3	Normal	Tcell
BTCC_N3_Normal_Ds0NC0_ACTGAGTGTGGCCCTA	BTCC	2039	740	3.87445	24.669	BTCC	N3	Normal	Tcell
BTCC_N3_Normal_Ds0NC0_ACTGAGTTCGGTGTCG	BTCC	2323	941	1.76496	31.8123	BTCC	N3	Normal	Tcell
BTCC_N3_Normal_Ds0NC0_ACTGATGTCAAACGGG	BTCC	2341	865	0.982486	36.7364	BTCC	N3	Normal	Tcell
BTCC_N3_Normal_Ds0NC0_ACTGCTCAGGGAACGG	BTCC	4166	1144	2.32837	42.5108	BTCC	N3	Normal	Tcell
BTCC_N3_Normal_Ds0NC0_ACTGTCCAGTGTCCCG	BTCC	1810	722	1.04972	19.1713	BTCC	N3	Normal	Tcell
BTCC_N3_Normal_Ds0NC0_ACTGTCCCAATGAAAC	BTCC	2521	957	2.41967	26.9734	BTCC	N3	Normal	Tcell
BTCC_N3_Normal_Ds0NC0_ACTGTCCGTCAGAAGC	BTCC	2086	770	3.06807	27.4688	BTCC	N3	Normal	Tcell
BTCC_N3_Normal_Ds0NC0_ACTGTCCTCATGTCTT	BTCC	3667	1052	1.52713	39.5419	BTCC	N3	Normal	Tcell
BTCC_N3_Normal_Ds0NC0_ACTTGTTGTAGAGCTG	BTCC	3111	978	1.35005	40.9193	BTCC	N3	Normal	Tcell
BTCC_N3_Normal_Ds0NC0_ACTTTCATCCCTAACC	BTCC	1968	839	2.69309	19.1057	BTCC	N3	Normal	Tcell
BTCC_N3_Normal_Ds0NC0_AGAATAGTCCACGACG	BTCC	2708	953	2.69572	33.9365	BTCC	N3	Normal	Tcell
BTCC_N3_Normal_Ds0NC0_AGACGTTGTTGATTGC	BTCC	1306	556	0.995406	27.4119	BTCC	N3	Normal	Tcell
BTCC_N3_Normal_Ds0NC0_AGAGCGACAGTCTTCC	BTCC	1259	513	2.85941	23.2724	BTCC	N3	Normal	Tcell
BTCC_N3_Normal_Ds0NC0_AGAGCTTCAGCTTCGG	BTCC	1951	775	1.48642	39.672	BTCC	N3	Normal	Tcell
BTCC_N3_Normal_Ds0NC0_AGATCTGCAGCTGGCT	BTCC	2622	855	0.991609	35.2021	BTCC	N3	Normal	Tcell
BTCC_N3_Normal_Ds0NC0_AGATCTGGTAGTACCT	BTCC	2518	976	0.953137	23.8681	BTCC	N3	Normal	Tcell
BTCC_N3_Normal_Ds0NC0_AGATTGCGTCATATGC	BTCC	3109	1078	2.25153	34.2876	BTCC	N3	Normal	Tcell
BTCC_N3_Normal_Ds0NC0_AGCATACGTCCATCCT	BTCC	1273	586	0.785546	34.3284	BTCC	N3	Normal	Tcell
BTCC_N3_Normal_Ds0NC0_AGCCTAAAGTATGACA	BTCC	1721	703	1.56886	30.0407	BTCC	N3	Normal	Tcell
BTCC_N3_Normal_Ds0NC0_AGCCTAATCGCAAACT	BTCC	1491	606	1.07311	27.8337	BTCC	N3	Normal	Tcell
BTCC_N3_Normal_Ds0NC0_AGCCTAATCGCCTGTT	BTCC	3060	1035	2.4183	30.8497	BTCC	N3	Normal	Tcell
BTCC_N3_Normal_Ds0NC0_AGCGGTCTCATTTGGG	BTCC	3008	926	1.69548	44.7141	BTCC	N3	Normal	Tcell
BTCC_N3_Normal_Ds0NC0_AGCTCCTGTCTTGTCC	BTCC	2444	814	2.57774	30.1555	BTCC	N3	Normal	Tcell
BTCC_N3_Normal_Ds0NC0_AGCTCTCTCAACCAAC	BTCC	2705	901	2.14418	36.1922	BTCC	N3	Normal	Tcell
BTCC_N3_Normal_Ds0NC0_AGCTTGATCCCAAGTA	BTCC	2737	1004	1.6076	34.0519	BTCC	N3	Normal	Tcell
BTCC_N3_Normal_Ds0NC0_AGGCCACCAAGGTTTC	BTCC	2933	818	2.42073	40.0614	BTCC	N3	Normal	Tcell
BTCC_N3_Normal_Ds0NC0_AGGCCACGTAAACGCG	BTCC	4073	1048	1.12939	47.4834	BTCC	N3	Normal	Tcell
BTCC_N3_Normal_Ds0NC0_AGGCCGTTCTGTCTCG	BTCC	2754	965	1.70661	37.618	BTCC	N3	Normal	Tcell
BTCC_N3_Normal_Ds0NC0_AGGGTGAAGGGAGTAA	BTCC	1815	723	1.43251	33.4435	BTCC	N3	Normal	Tcell
BTCC_N3_Normal_Ds0NC0_AGGTCATTCTCCAGGG	BTCC	2473	930	2.4262	29.3571	BTCC	N3	Normal	Tcell
BTCC_N3_Normal_Ds0NC0_AGTCTTTGTCTAAACC	BTCC	2077	803	3.08137	20.6548	BTCC	N3	Normal	Tcell
BTCC_N3_Normal_Ds0NC0_AGTGAGGAGGTCATCT	BTCC	3752	1004	2.05224	46.322	BTCC	N3	Normal	Tcell
BTCC_N3_Normal_Ds0NC0_AGTGAGGGTAAACGCG	BTCC	1678	709	3.93325	28.6055	BTCC	N3	Normal	Tcell
BTCC_N3_Normal_Ds0NC0_AGTGAGGGTAAGTGTA	BTCC	2484	899	1.69082	36.0709	BTCC	N3	Normal	Tcell
BTCC_N3_Normal_Ds0NC0_AGTGAGGGTGACGGTA	BTCC	1984	776	2.52016	33.1653	BTCC	N3	Normal	Tcell
BTCC_N3_Normal_Ds0NC0_AGTGAGGTCCCTTGCA	BTCC	6391	1584	1.75246	41.4176	BTCC	N3	Normal	Tcell
BTCC_N3_Normal_Ds0NC0_AGTGGGACACATCCAA	BTCC	5977	1538	1.43885	41.1912	BTCC	N3	Normal	Tcell
BTCC_N3_Normal_Ds0NC0_AGTGTCAAGAAGGGTA	BTCC	2333	889	2.9147	31.1616	BTCC	N3	Normal	Tcell
BTCC_N3_Normal_Ds0NC0_AGTGTCAAGGCCGAAT	BTCC	2480	933	1.93548	33.2258	BTCC	N3	Normal	Tcell
BTCC_N3_Normal_Ds0NC0_AGTGTCATCTGGTTCC	BTCC	1454	626	1.65062	26.8913	BTCC	N3	Normal	Tcell
BTCC_N3_Normal_Ds0NC0_ATAACGCTCGCTTAGA	BTCC	3472	1034	0.518433	41.5611	BTCC	N3	Normal	Tcell
BTCC_N3_Normal_Ds0NC0_ATAACGCTCGTCCAGG	BTCC	2510	849	2.3506	28.8845	BTCC	N3	Normal	Tcell
BTCC_N3_Normal_Ds0NC0_ATAAGAGTCTACCTGC	BTCC	3078	1033	3.21637	30.7342	BTCC	N3	Normal	Tcell
BTCC_N3_Normal_Ds0NC0_ATAAGAGTCTACTATC	BTCC	2798	980	9.72123	32.9164	BTCC	N3	Normal	Tcell
BTCC_N3_Normal_Ds0NC0_ATAGACCGTGGGTCAA	BTCC	2931	824	1.19413	38.144	BTCC	N3	Normal	Tcell
BTCC_N3_Normal_Ds0NC0_ATCATCTAGATATGCA	BTCC	2927	906	2.45986	44.3116	BTCC	N3	Normal	Tcell
BTCC_N3_Normal_Ds0NC0_ATCATCTAGGATGGTC	BTCC	1951	787	3.17786	29.1645	BTCC	N3	Normal	Tcell
BTCC_N3_Normal_Ds0NC0_ATCATCTGTACCGTAT	BTCC	2612	1041	2.48851	28.9051	BTCC	N3	Normal	Tcell
BTCC_N3_Normal_Ds0NC0_ATCCGAATCTCTAAGG	BTCC	1339	559	1.04556	23.6744	BTCC	N3	Normal	Tcell
BTCC_N3_Normal_Ds0NC0_ATCGAGTAGGCTCTTA	BTCC	3003	906	2.1645	45.6876	BTCC	N3	Normal	Tcell
BTCC_N3_Normal_Ds0NC0_ATCGAGTCACCGATAT	BTCC	2691	989	2.5641	31.7354	BTCC	N3	Normal	Tcell
BTCC_N3_Normal_Ds0NC0_ATCGAGTTCTACCAGA	BTCC	2055	746	2.23844	30.2676	BTCC	N3	Normal	Tcell
BTCC_N3_Normal_Ds0NC0_ATCTACTAGTTGAGTA	BTCC	1824	767	2.19298	28.5636	BTCC	N3	Normal	Tcell
BTCC_N3_Normal_Ds0NC0_ATCTACTCAGCTGTAT	BTCC	2909	1044	2.78446	32.3479	BTCC	N3	Normal	Tcell
BTCC_N3_Normal_Ds0NC0_ATCTGCCCAGTACACT	BTCC	3238	1008	1.82211	34.2187	BTCC	N3	Normal	Tcell
BTCC_N3_Normal_Ds0NC0_ATGAGGGAGTACGACG	BTCC	1724	744	3.94432	25.348	BTCC	N3	Normal	Tcell
BTCC_N3_Normal_Ds0NC0_ATGCGATCACGACGAA	BTCC	3320	1021	2.31928	38.9157	BTCC	N3	Normal	Tcell
BTCC_N3_Normal_Ds0NC0_ATGGGAGTCCGTTGTC	BTCC	2667	906	1.6123	35.2081	BTCC	N3	Normal	Tcell
BTCC_N3_Normal_Ds0NC0_ATGTGTGAGCCACCTG	BTCC	1507	627	2.3225	24.8839	BTCC	N3	Normal	Tcell
BTCC_N3_Normal_Ds0NC0_ATGTGTGTCAGCAACT	BTCC	3881	1209	3.47848	32.0536	BTCC	N3	Normal	Tcell
BTCC_N3_Normal_Ds0NC0_ATGTGTGTCCCAGGTG	BTCC	3399	1093	1.08856	35.3045	BTCC	N3	Normal	Tcell
BTCC_N3_Normal_Ds0NC0_ATTACTCCACACATGT	BTCC	3823	1031	1.83102	43.9969	BTCC	N3	Normal	Tcell
BTCC_N3_Normal_Ds0NC0_ATTACTCTCACAGTAC	BTCC	2674	942	1.64547	38.1077	BTCC	N3	Normal	Tcell
BTCC_N3_Normal_Ds0NC0_ATTCTACAGGCATGGT	BTCC	3263	1150	2.57432	21.6672	BTCC	N3	Normal	Tcell
BTCC_N3_Normal_Ds0NC0_ATTCTACAGGGATCTG	BTCC	1377	644	4.3573	25.5628	BTCC	N3	Normal	Tcell
BTCC_N3_Normal_Ds0NC0_ATTCTACTCAACCATG	BTCC	2857	991	2.52013	34.6517	BTCC	N3	Normal	Tcell
BTCC_N3_Normal_Ds0NC0_ATTTCTGGTCCATGAT	BTCC	1422	559	1.33615	26.4416	BTCC	N3	Normal	Tcell
BTCC_N3_Normal_Ds0NC0_CAACCAACATAAGACA	BTCC	4317	1439	2.38592	32.8006	BTCC	N3	Normal	Tcell
BTCC_N3_Normal_Ds0NC0_CAACCAACATCTATGG	BTCC	2518	954	3.45512	31.4138	BTCC	N3	Normal	Tcell
BTCC_N3_Normal_Ds0NC0_CAACCTCCACAGCGTC	BTCC	2362	794	3.72566	34.2083	BTCC	N3	Normal	Tcell
BTCC_N3_Normal_Ds0NC0_CAACCTCTCCTCTAGC	BTCC	4911	1529	2.23987	31.1953	BTCC	N3	Normal	Tcell
BTCC_N3_Normal_Ds0NC0_CAACTAGCATGACGGA	BTCC	2957	911	2.67163	44.0987	BTCC	N3	Normal	Tcell
BTCC_N3_Normal_Ds0NC0_CAAGAAACAGCAGTTT	BTCC	2180	837	1.05505	34.1284	BTCC	N3	Normal	Tcell
BTCC_N3_Normal_Ds0NC0_CAAGAAAGTCCAAGTT	BTCC	3542	1108	2.62564	41.0785	BTCC	N3	Normal	Tcell
BTCC_N3_Normal_Ds0NC0_CAAGGCCCACAGATTC	BTCC	2702	993	3.92302	25.7217	BTCC	N3	Normal	Tcell
BTCC_N3_Normal_Ds0NC0_CAAGGCCTCTTACCTA	BTCC	2725	932	2.16514	34.2385	BTCC	N3	Normal	Tcell
BTCC_N3_Normal_Ds0NC0_CAAGTTGTCTTAACCT	BTCC	2081	808	3.55598	23.0178	BTCC	N3	Normal	Tcell
BTCC_N3_Normal_Ds0NC0_CACAAACCAAATCCGT	BTCC	1470	576	2.58503	24.1497	BTCC	N3	Normal	Tcell
BTCC_N3_Normal_Ds0NC0_CACAAACCATCCTTGC	BTCC	3233	915	1.14445	40.5506	BTCC	N3	Normal	Tcell
BTCC_N3_Normal_Ds0NC0_CACAAACTCAGCAACT	BTCC	3542	1057	1.5528	38.3117	BTCC	N3	Normal	Tcell
BTCC_N3_Normal_Ds0NC0_CACACAACACGTGAGA	BTCC	3573	982	1.34341	41.7576	BTCC	N3	Normal	Tcell
BTCC_N3_Normal_Ds0NC0_CACACCTGTAAGTGTA	BTCC	1989	787	1.96078	32.6797	BTCC	N3	Normal	Tcell
BTCC_N3_Normal_Ds0NC0_CACACCTGTGCATCTA	BTCC	3951	1408	2.15135	28.8028	BTCC	N3	Normal	Tcell
BTCC_N3_Normal_Ds0NC0_CACACCTGTTGGAGGT	BTCC	2034	767	1.9174	31.4651	BTCC	N3	Normal	Tcell
BTCC_N3_Normal_Ds0NC0_CACACTCAGCAATCTC	BTCC	4695	1316	1.44835	40.5751	BTCC	N3	Normal	Tcell
BTCC_N3_Normal_Ds0NC0_CACACTCAGGTAGCCA	BTCC	2920	1113	0.993151	30.5822	BTCC	N3	Normal	Tcell
BTCC_N3_Normal_Ds0NC0_CACACTCGTATGAAAC	BTCC	3535	1030	2.60255	42.5743	BTCC	N3	Normal	Tcell
BTCC_N3_Normal_Ds0NC0_CACAGGCAGTGGGTTG	BTCC	2879	923	2.04932	41.438	BTCC	N3	Normal	Tcell
BTCC_N3_Normal_Ds0NC0_CACAGGCGTTCAGCGC	BTCC	2922	955	1.23203	39.9042	BTCC	N3	Normal	Tcell
BTCC_N3_Normal_Ds0NC0_CACATTTCAGGTCCAC	BTCC	3236	1118	1.01978	29.5426	BTCC	N3	Normal	Tcell
BTCC_N3_Normal_Ds0NC0_CACCACTTCTAACTTC	BTCC	2070	826	2.51208	29.9034	BTCC	N3	Normal	Tcell
BTCC_N3_Normal_Ds0NC0_CACCAGGAGTTCGCAT	BTCC	1957	804	1.99285	28.4619	BTCC	N3	Normal	Tcell
BTCC_N3_Normal_Ds0NC0_CACCAGGCAATAAGCA	BTCC	2124	701	1.36535	26.8362	BTCC	N3	Normal	Tcell
BTCC_N3_Normal_Ds0NC0_CACCAGGGTGACAAAT	BTCC	2952	751	0.609756	45.2575	BTCC	N3	Normal	Tcell
BTCC_N3_Normal_Ds0NC0_CACCTTGCAAGGTTTC	BTCC	3671	1057	1.25306	40.3977	BTCC	N3	Normal	Tcell
BTCC_N3_Normal_Ds0NC0_CACCTTGCAGACGCCT	BTCC	1816	704	3.90969	33.9207	BTCC	N3	Normal	Tcell
BTCC_N3_Normal_Ds0NC0_CACCTTGCATCACGTA	BTCC	2608	950	1.22699	35.4294	BTCC	N3	Normal	Tcell
BTCC_N3_Normal_Ds0NC0_CACCTTGTCTCCTATA	BTCC	3187	1152	0.690304	28.1456	BTCC	N3	Normal	Tcell
BTCC_N3_Normal_Ds0NC0_CAGAATCGTAAATGAC	BTCC	2665	939	1.83865	35.3846	BTCC	N3	Normal	Tcell
BTCC_N3_Normal_Ds0NC0_CAGAGAGTCCTTTCTC	BTCC	2733	1030	1.427	34.9433	BTCC	N3	Normal	Tcell
BTCC_N3_Normal_Ds0NC0_CAGATCAGTCAACATC	BTCC	2961	991	1.75616	37.4873	BTCC	N3	Normal	Tcell
BTCC_N3_Normal_Ds0NC0_CAGCAGCAGGGCTCTC	BTCC	3275	999	1.98473	38.6565	BTCC	N3	Normal	Tcell
BTCC_N3_Normal_Ds0NC0_CAGCAGCCACAGGCCT	BTCC	2455	892	1.95519	28.0244	BTCC	N3	Normal	Tcell
BTCC_N3_Normal_Ds0NC0_CAGCCGAAGCCAGGAT	BTCC	2870	954	1.42857	32.0209	BTCC	N3	Normal	Tcell
BTCC_N3_Normal_Ds0NC0_CAGCCGATCACGCATA	BTCC	2228	818	3.85996	18.4022	BTCC	N3	Normal	Tcell
BTCC_N3_Normal_Ds0NC0_CAGCTGGTCCAGAAGG	BTCC	3066	956	2.15264	41.4873	BTCC	N3	Normal	Tcell
BTCC_N3_Normal_Ds0NC0_CAGGTGCTCGCTAGCG	BTCC	2995	994	2.50417	36.6945	BTCC	N3	Normal	Tcell
BTCC_N3_Normal_Ds0NC0_CAGTAACAGGTAGCTG	BTCC	1809	797	2.76396	22.8856	BTCC	N3	Normal	Tcell
BTCC_N3_Normal_Ds0NC0_CAGTAACGTCATACTG	BTCC	5587	1515	2.45212	38.8939	BTCC	N3	Normal	Tcell
BTCC_N3_Normal_Ds0NC0_CAGTAACTCAACGGCC	BTCC	4120	1046	1.35922	45.7039	BTCC	N3	Normal	Tcell
BTCC_N3_Normal_Ds0NC0_CATATTCGTTACGTCA	BTCC	2792	1041	2.00573	27.937	BTCC	N3	Normal	Tcell
BTCC_N3_Normal_Ds0NC0_CATATTCTCCACGAAT	BTCC	3024	779	0.529101	44.1799	BTCC	N3	Normal	Tcell
BTCC_N3_Normal_Ds0NC0_CATCAAGTCGCTTAGA	BTCC	3017	923	2.22075	40.3381	BTCC	N3	Normal	Tcell
BTCC_N3_Normal_Ds0NC0_CATCAGAGTAGCTCCG	BTCC	2452	919	2.97716	33.279	BTCC	N3	Normal	Tcell
BTCC_N3_Normal_Ds0NC0_CATCAGAGTATGAATG	BTCC	1584	644	3.91414	22.1591	BTCC	N3	Normal	Tcell
BTCC_N3_Normal_Ds0NC0_CATCCACTCCAAATGC	BTCC	3532	1068	1.78369	35.8154	BTCC	N3	Normal	Tcell
BTCC_N3_Normal_Ds0NC0_CATCCACTCTTGGGTA	BTCC	2181	741	2.75103	34.0669	BTCC	N3	Normal	Tcell
BTCC_N3_Normal_Ds0NC0_CATCGAATCAACGGCC	BTCC	3131	944	1.27755	42.191	BTCC	N3	Normal	Tcell
BTCC_N3_Normal_Ds0NC0_CATCGAATCGTCGTTC	BTCC	1643	743	2.79976	28.1193	BTCC	N3	Normal	Tcell
BTCC_N3_Normal_Ds0NC0_CATGACACAGGAACGT	BTCC	2745	934	1.02004	34.8634	BTCC	N3	Normal	Tcell
BTCC_N3_Normal_Ds0NC0_CATGCCTAGTCGTTTG	BTCC	2437	857	1.39516	33.0324	BTCC	N3	Normal	Tcell
BTCC_N3_Normal_Ds0NC0_CATGGCGCAATCACAC	BTCC	1770	817	2.42938	30.0565	BTCC	N3	Normal	Tcell
BTCC_N3_Normal_Ds0NC0_CATGGCGTCTGATTCT	BTCC	3065	920	0.880914	42.2512	BTCC	N3	Normal	Tcell
BTCC_N3_Normal_Ds0NC0_CCAATCCAGTCGAGTG	BTCC	1857	737	4.25417	23.0479	BTCC	N3	Normal	Tcell
BTCC_N3_Normal_Ds0NC0_CCAATCCGTTCTGGTA	BTCC	3423	946	3.5057	38.9424	BTCC	N3	Normal	Tcell
BTCC_N3_Normal_Ds0NC0_CCACCTAGTGGACGAT	BTCC	3408	919	2.4061	44.865	BTCC	N3	Normal	Tcell
BTCC_N3_Normal_Ds0NC0_CCACTACCAGGTCGTC	BTCC	2917	957	4.55948	36.4073	BTCC	N3	Normal	Tcell
BTCC_N3_Normal_Ds0NC0_CCACTACGTTAGTGGG	BTCC	3190	1148	1.5047	35.0157	BTCC	N3	Normal	Tcell
BTCC_N3_Normal_Ds0NC0_CCATTCGAGTTAACGA	BTCC	3552	1111	2.11149	37.0777	BTCC	N3	Normal	Tcell
BTCC_N3_Normal_Ds0NC0_CCATTCGGTAAGGATT	BTCC	3215	937	1.05754	46.4075	BTCC	N3	Normal	Tcell
BTCC_N3_Normal_Ds0NC0_CCATTCGTCTACGAGT	BTCC	3638	966	0.989555	35.9813	BTCC	N3	Normal	Tcell
BTCC_N3_Normal_Ds0NC0_CCCAATCTCGCGTAGC	BTCC	4047	1362	1.50729	33.0862	BTCC	N3	Normal	Tcell
BTCC_N3_Normal_Ds0NC0_CCCATACAGAGTCTGG	BTCC	3022	1120	1.91926	29.1198	BTCC	N3	Normal	Tcell
BTCC_N3_Normal_Ds0NC0_CCCATACCAAGCTGAG	BTCC	3349	904	1.28397	40.5494	BTCC	N3	Normal	Tcell
BTCC_N3_Normal_Ds0NC0_CCGTACTAGTTAGCGG	BTCC	2310	1047	2.25108	23.5931	BTCC	N3	Normal	Tcell
BTCC_N3_Normal_Ds0NC0_CCGTGGATCCAAACTG	BTCC	2799	943	1.64344	37.8707	BTCC	N3	Normal	Tcell
BTCC_N3_Normal_Ds0NC0_CCTAAAGGTGTAACGG	BTCC	2162	860	2.49769	35.4302	BTCC	N3	Normal	Tcell
BTCC_N3_Normal_Ds0NC0_CCTACACTCGCATGGC	BTCC	2759	975	0.94237	35.5201	BTCC	N3	Normal	Tcell
BTCC_N3_Normal_Ds0NC0_CCTACCAAGAGCTTCT	BTCC	1552	683	1.99742	23.4536	BTCC	N3	Normal	Tcell
BTCC_N3_Normal_Ds0NC0_CCTCAGTAGCAGACTG	BTCC	2296	802	1.17596	27.9181	BTCC	N3	Normal	Tcell
BTCC_N3_Normal_Ds0NC0_CCTTCCCTCGGTCTAA	BTCC	3386	1022	2.24454	40.2245	BTCC	N3	Normal	Tcell
BTCC_N3_Normal_Ds0NC0_CCTTCCCTCTAGAGTC	BTCC	1933	735	3.46611	30.3156	BTCC	N3	Normal	Tcell
BTCC_N3_Normal_Ds0NC0_CCTTCGACAGATAATG	BTCC	3746	1148	2.34917	30.6994	BTCC	N3	Normal	Tcell
BTCC_N3_Normal_Ds0NC0_CCTTCGAGTGGTAACG	BTCC	2857	981	1.64508	35.2468	BTCC	N3	Normal	Tcell
BTCC_N3_Normal_Ds0NC0_CCTTTCTGTACCGTTA	BTCC	2776	997	1.29683	37.1037	BTCC	N3	Normal	Tcell
BTCC_N3_Normal_Ds0NC0_CGAATGTCATACTCTT	BTCC	1545	585	3.43042	26.6019	BTCC	N3	Normal	Tcell
BTCC_N3_Normal_Ds0NC0_CGAATGTGTAGCTAAA	BTCC	1569	712	2.7406	28.0433	BTCC	N3	Normal	Tcell
BTCC_N3_Normal_Ds0NC0_CGAGAAGGTACAAGTA	BTCC	2048	801	1.9043	30.1758	BTCC	N3	Normal	Tcell
BTCC_N3_Normal_Ds0NC0_CGAGCACAGAGGGCTT	BTCC	2332	927	2.87307	32.5043	BTCC	N3	Normal	Tcell
BTCC_N3_Normal_Ds0NC0_CGAGCCAAGGGTTCCC	BTCC	3795	1016	1.97628	42.4769	BTCC	N3	Normal	Tcell
BTCC_N3_Normal_Ds0NC0_CGCCAAGCAAAGGTGC	BTCC	1359	541	5.51876	23.3996	BTCC	N3	Normal	Tcell
BTCC_N3_Normal_Ds0NC0_CGCGGTAAGGTAGCTG	BTCC	1956	798	2.96524	33.18	BTCC	N3	Normal	Tcell
BTCC_N3_Normal_Ds0NC0_CGCGTTTTCCTTGGTC	BTCC	2248	841	2.89146	33.0516	BTCC	N3	Normal	Tcell
BTCC_N3_Normal_Ds0NC0_CGCTATCAGATGCCTT	BTCC	3522	1014	1.50483	44.2646	BTCC	N3	Normal	Tcell
BTCC_N3_Normal_Ds0NC0_CGCTATCCAAGCTGAG	BTCC	1917	744	3.07773	28.8472	BTCC	N3	Normal	Tcell
BTCC_N3_Normal_Ds0NC0_CGCTGGACATTGGGCC	BTCC	3504	940	1.0274	44.2922	BTCC	N3	Normal	Tcell
BTCC_N3_Normal_Ds0NC0_CGCTGGAGTTCCAACA	BTCC	3358	995	2.11435	41.3341	BTCC	N3	Normal	Tcell
BTCC_N3_Normal_Ds0NC0_CGCTGGAGTTGGACCC	BTCC	1066	534	1.78236	28.5178	BTCC	N3	Normal	Tcell
BTCC_N3_Normal_Ds0NC0_CGCTGGATCCACGTGG	BTCC	1674	650	2.92712	20.9677	BTCC	N3	Normal	Tcell
BTCC_N3_Normal_Ds0NC0_CGCTTCAAGTACGACG	BTCC	3458	1019	1.8797	37.7097	BTCC	N3	Normal	Tcell
BTCC_N3_Normal_Ds0NC0_CGCTTCATCCCAAGAT	BTCC	3321	1078	1.53568	37.9103	BTCC	N3	Normal	Tcell
BTCC_N3_Normal_Ds0NC0_CGGACACCATTACCTT	BTCC	3120	937	1.92308	38.8782	BTCC	N3	Normal	Tcell
BTCC_N3_Normal_Ds0NC0_CGGACGTGTACTCTCC	BTCC	1622	717	1.418	30.148	BTCC	N3	Normal	Tcell
BTCC_N3_Normal_Ds0NC0_CGGAGTCCATCCCACT	BTCC	1548	612	4.26357	25.5814	BTCC	N3	Normal	Tcell
BTCC_N3_Normal_Ds0NC0_CGGCTAGAGACGCTTT	BTCC	3370	1051	1.98813	42.819	BTCC	N3	Normal	Tcell
BTCC_N3_Normal_Ds0NC0_CGGCTAGGTCAGTGGA	BTCC	3544	1037	1.58014	41.1964	BTCC	N3	Normal	Tcell
BTCC_N3_Normal_Ds0NC0_CGGCTAGGTCCCTTGT	BTCC	3321	1320	1.86691	28.636	BTCC	N3	Normal	Tcell
BTCC_N3_Normal_Ds0NC0_CGGTTAAAGCTTATCG	BTCC	3157	1063	4.71967	34.9699	BTCC	N3	Normal	Tcell
BTCC_N3_Normal_Ds0NC0_CGTAGCGCAAGGCTCC	BTCC	1444	572	1.7313	26.7313	BTCC	N3	Normal	Tcell
BTCC_N3_Normal_Ds0NC0_CGTAGGCCAAGTAATG	BTCC	4840	1274	2.1281	38.6364	BTCC	N3	Normal	Tcell
BTCC_N3_Normal_Ds0NC0_CGTCCATAGGTACTCT	BTCC	2648	952	3.2855	32.7039	BTCC	N3	Normal	Tcell
BTCC_N3_Normal_Ds0NC0_CGTCCATTCATGCAAC	BTCC	3172	1024	2.55359	40.0378	BTCC	N3	Normal	Tcell
BTCC_N3_Normal_Ds0NC0_CGTCTACAGACTCGGA	BTCC	2331	872	1.4157	34.8348	BTCC	N3	Normal	Tcell
BTCC_N3_Normal_Ds0NC0_CGTCTACGTGTCCTCT	BTCC	2735	930	2.34004	32.1389	BTCC	N3	Normal	Tcell
BTCC_N3_Normal_Ds0NC0_CGTGAGCCATCCCACT	BTCC	1499	593	1.8012	27.2849	BTCC	N3	Normal	Tcell
BTCC_N3_Normal_Ds0NC0_CGTGAGCGTATAAACG	BTCC	3037	895	0.95489	43.1347	BTCC	N3	Normal	Tcell
BTCC_N3_Normal_Ds0NC0_CGTGAGCTCAACACGT	BTCC	3776	974	1.2447	45.1801	BTCC	N3	Normal	Tcell
BTCC_N3_Normal_Ds0NC0_CGTGTAACAGTTCCCT	BTCC	2398	910	1.45955	34.6539	BTCC	N3	Normal	Tcell
BTCC_N3_Normal_Ds0NC0_CGTGTAAGTCACAAGG	BTCC	1894	808	2.63992	33.3685	BTCC	N3	Normal	Tcell
BTCC_N3_Normal_Ds0NC0_CGTGTCTCACGCGAAA	BTCC	1825	733	2.84932	24.8219	BTCC	N3	Normal	Tcell
BTCC_N3_Normal_Ds0NC0_CGTTAGACATTAACCG	BTCC	1179	550	3.30789	22.9856	BTCC	N3	Normal	Tcell
BTCC_N3_Normal_Ds0NC0_CGTTAGAGTCTAAACC	BTCC	825	464	2.06061	30.0606	BTCC	N3	Normal	Tcell
BTCC_N3_Normal_Ds0NC0_CGTTAGAGTTGACGTT	BTCC	2929	1018	3.10686	38.9894	BTCC	N3	Normal	Tcell
BTCC_N3_Normal_Ds0NC0_CGTTAGATCCTCGCAT	BTCC	1477	695	2.91131	24.0352	BTCC	N3	Normal	Tcell
BTCC_N3_Normal_Ds0NC0_CGTTGGGAGCCCTAAT	BTCC	1742	758	2.06659	30.7692	BTCC	N3	Normal	Tcell
BTCC_N3_Normal_Ds0NC0_CTAACTTAGGCTCAGA	BTCC	5781	1530	2.24875	36.1702	BTCC	N3	Normal	Tcell
BTCC_N3_Normal_Ds0NC0_CTAACTTCATAACCTG	BTCC	2465	936	1.90669	27.8702	BTCC	N3	Normal	Tcell
BTCC_N3_Normal_Ds0NC0_CTAACTTTCTCCCTGA	BTCC	1289	553	1.78433	17.6106	BTCC	N3	Normal	Tcell
BTCC_N3_Normal_Ds0NC0_CTAATGGGTCGAGTTT	BTCC	2884	1040	2.08044	36.1304	BTCC	N3	Normal	Tcell
BTCC_N3_Normal_Ds0NC0_CTACATTAGTGCCAGA	BTCC	3256	1036	1.65848	40.0491	BTCC	N3	Normal	Tcell
BTCC_N3_Normal_Ds0NC0_CTACGTCGTTTCCACC	BTCC	2811	1005	2.41907	22.1274	BTCC	N3	Normal	Tcell
BTCC_N3_Normal_Ds0NC0_CTACGTCTCCTTGCCA	BTCC	1493	582	0.401875	34.3603	BTCC	N3	Normal	Tcell
BTCC_N3_Normal_Ds0NC0_CTACGTCTCGATGAGG	BTCC	2984	925	1.84316	42.0912	BTCC	N3	Normal	Tcell
BTCC_N3_Normal_Ds0NC0_CTAGAGTGTTCCACTC	BTCC	2890	885	2.07612	40.6574	BTCC	N3	Normal	Tcell
BTCC_N3_Normal_Ds0NC0_CTAGTGAAGTGCTGCC	BTCC	1604	593	1.87032	26.9327	BTCC	N3	Normal	Tcell
BTCC_N3_Normal_Ds0NC0_CTCACACCATGACGGA	BTCC	3392	978	2.0342	42.6297	BTCC	N3	Normal	Tcell
BTCC_N3_Normal_Ds0NC0_CTCACACGTATAGGGC	BTCC	3314	1054	1.71998	37.3265	BTCC	N3	Normal	Tcell
BTCC_N3_Normal_Ds0NC0_CTCAGAAGTCTAGTGT	BTCC	899	513	3.55951	33.8154	BTCC	N3	Normal	Tcell
BTCC_N3_Normal_Ds0NC0_CTCAGAATCGCGTTTC	BTCC	2940	902	1.2585	45.4082	BTCC	N3	Normal	Tcell
BTCC_N3_Normal_Ds0NC0_CTCATTACAGATCGGA	BTCC	4079	1087	1.3974	47.9774	BTCC	N3	Normal	Tcell
BTCC_N3_Normal_Ds0NC0_CTCATTATCAACGCTA	BTCC	3294	1050	1.39648	36.4602	BTCC	N3	Normal	Tcell
BTCC_N3_Normal_Ds0NC0_CTCGAAACACACGCTG	BTCC	2500	950	2.6	34.4	BTCC	N3	Normal	Tcell
BTCC_N3_Normal_Ds0NC0_CTCGAGGAGCGTCAAG	BTCC	3403	976	1.88069	46.8998	BTCC	N3	Normal	Tcell
BTCC_N3_Normal_Ds0NC0_CTCGGAGAGAATCTCC	BTCC	2397	988	2.16938	20.3171	BTCC	N3	Normal	Tcell
BTCC_N3_Normal_Ds0NC0_CTCGGAGAGGTAGCCA	BTCC	2866	966	1.39567	35.3803	BTCC	N3	Normal	Tcell
BTCC_N3_Normal_Ds0NC0_CTCGGGAAGCCTATGT	BTCC	3081	1077	1.75268	35.5729	BTCC	N3	Normal	Tcell
BTCC_N3_Normal_Ds0NC0_CTCGTACAGCGATAGC	BTCC	2451	1134	1.87678	22.0318	BTCC	N3	Normal	Tcell
BTCC_N3_Normal_Ds0NC0_CTCGTCAGTCTCTTAT	BTCC	2793	1046	1.9334	35.1951	BTCC	N3	Normal	Tcell
BTCC_N3_Normal_Ds0NC0_CTCGTCATCTTGTCAT	BTCC	2010	758	2.0398	28.6567	BTCC	N3	Normal	Tcell
BTCC_N3_Normal_Ds0NC0_CTCTAATCATGCGCAC	BTCC	3106	1117	2.96201	32.0026	BTCC	N3	Normal	Tcell
BTCC_N3_Normal_Ds0NC0_CTCTACGTCAGTGTTG	BTCC	2702	1003	1.03627	37.1577	BTCC	N3	Normal	Tcell
BTCC_N3_Normal_Ds0NC0_CTCTGGTGTCATATCG	BTCC	1907	768	1.46827	33.613	BTCC	N3	Normal	Tcell
BTCC_N3_Normal_Ds0NC0_CTCTGGTGTTCCACGG	BTCC	1518	665	1.71278	37.2859	BTCC	N3	Normal	Tcell
BTCC_N3_Normal_Ds0NC0_CTCTGGTTCGTACCGG	BTCC	2862	1027	2.16632	30.7128	BTCC	N3	Normal	Tcell
BTCC_N3_Normal_Ds0NC0_CTGAAACAGCTGTCTA	BTCC	2178	921	1.92837	28.6042	BTCC	N3	Normal	Tcell
BTCC_N3_Normal_Ds0NC0_CTGATAGAGAGACTAT	BTCC	1969	788	2.33621	30.6247	BTCC	N3	Normal	Tcell
BTCC_N3_Normal_Ds0NC0_CTGATAGTCCTGTAGA	BTCC	4019	1184	2.01543	39.6865	BTCC	N3	Normal	Tcell
BTCC_N3_Normal_Ds0NC0_CTGATCCGTGTTGAGG	BTCC	2567	994	3.38917	26.6459	BTCC	N3	Normal	Tcell
BTCC_N3_Normal_Ds0NC0_CTGCCTACAGTGGAGT	BTCC	1969	891	3.19959	15.5917	BTCC	N3	Normal	Tcell
BTCC_N3_Normal_Ds0NC0_CTGGTCTAGGTGCTAG	BTCC	3103	774	1.99807	49.3393	BTCC	N3	Normal	Tcell
BTCC_N3_Normal_Ds0NC0_CTGGTCTTCCATGCTC	BTCC	3910	1157	3.35038	30.844	BTCC	N3	Normal	Tcell
BTCC_N3_Normal_Ds0NC0_CTGTTTAAGAGCCCAA	BTCC	3375	942	1.03704	40.8	BTCC	N3	Normal	Tcell
BTCC_N3_Normal_Ds0NC0_CTGTTTAAGCCCGAAA	BTCC	2516	915	0.794913	28.2591	BTCC	N3	Normal	Tcell
BTCC_N3_Normal_Ds0NC0_CTGTTTAAGCTGCCCA	BTCC	3224	894	2.26427	38.9888	BTCC	N3	Normal	Tcell
BTCC_N3_Normal_Ds0NC0_CTTACCGCACCTTGTC	BTCC	2938	938	1.59973	34.9558	BTCC	N3	Normal	Tcell
BTCC_N3_Normal_Ds0NC0_CTTAGGAAGCCTCGTG	BTCC	4720	1351	1.44068	37.4576	BTCC	N3	Normal	Tcell
BTCC_N3_Normal_Ds0NC0_CTTAGGAAGTACATGA	BTCC	1425	676	1.89474	37.4737	BTCC	N3	Normal	Tcell
BTCC_N3_Normal_Ds0NC0_CTTAGGAGTCTCGTTC	BTCC	2247	922	2.67023	29.4615	BTCC	N3	Normal	Tcell
BTCC_N3_Normal_Ds0NC0_CTTCTCTCATGCATGT	BTCC	3407	1344	2.84708	27.2967	BTCC	N3	Normal	Tcell
BTCC_N3_Normal_Ds0NC0_CTTGGCTCACGAAACG	BTCC	2980	959	1.74497	38.1879	BTCC	N3	Normal	Tcell
BTCC_N3_Normal_Ds0NC0_CTTTGCGGTACAGACG	BTCC	3921	1156	2.34634	40.4489	BTCC	N3	Normal	Tcell
BTCC_N3_Normal_Ds0NC0_CTTTGCGGTCAGGACA	BTCC	2703	947	0.739919	37.5139	BTCC	N3	Normal	Tcell
BTCC_N3_Normal_Ds0NC0_GAACATCCACAGACAG	BTCC	2463	843	2.19245	31.0597	BTCC	N3	Normal	Tcell
BTCC_N3_Normal_Ds0NC0_GAACATCGTACAGTGG	BTCC	1802	776	3.49612	29.0788	BTCC	N3	Normal	Tcell
BTCC_N3_Normal_Ds0NC0_GAACCTACAAGAAAGG	BTCC	3405	938	0.587372	47.4009	BTCC	N3	Normal	Tcell
BTCC_N3_Normal_Ds0NC0_GACACGCAGCACGCCT	BTCC	3150	1002	1.07937	41.4286	BTCC	N3	Normal	Tcell
BTCC_N3_Normal_Ds0NC0_GACACGCGTGCCTTGG	BTCC	2681	997	2.01417	25.5502	BTCC	N3	Normal	Tcell
BTCC_N3_Normal_Ds0NC0_GACAGAGAGTAGGCCA	BTCC	1942	758	1.23584	33.1102	BTCC	N3	Normal	Tcell
BTCC_N3_Normal_Ds0NC0_GACCAATTCAGAGCTT	BTCC	3163	993	2.49763	43.7875	BTCC	N3	Normal	Tcell
BTCC_N3_Normal_Ds0NC0_GACCTGGCAGGGTACA	BTCC	3752	1029	1.81237	42.8305	BTCC	N3	Normal	Tcell
BTCC_N3_Normal_Ds0NC0_GACGCGTGTTCGCGAC	BTCC	2717	1026	2.17151	34.1185	BTCC	N3	Normal	Tcell
BTCC_N3_Normal_Ds0NC0_GACGGCTTCCTCTAGC	BTCC	2153	784	3.06549	27.4501	BTCC	N3	Normal	Tcell
BTCC_N3_Normal_Ds0NC0_GACGTGCCAGCTGGCT	BTCC	3227	909	3.03688	43.0741	BTCC	N3	Normal	Tcell
BTCC_N3_Normal_Ds0NC0_GACGTGCTCCGCGGTA	BTCC	2540	944	3.4252	31.8898	BTCC	N3	Normal	Tcell
BTCC_N3_Normal_Ds0NC0_GACGTGCTCGTTTGCC	BTCC	3461	925	2.25368	45.0159	BTCC	N3	Normal	Tcell
BTCC_N3_Normal_Ds0NC0_GACGTGCTCTTAGAGC	BTCC	2030	803	2.46305	30.7882	BTCC	N3	Normal	Tcell
BTCC_N3_Normal_Ds0NC0_GAGTCCGTCTGCTTGC	BTCC	1687	636	1.71903	36.6331	BTCC	N3	Normal	Tcell
BTCC_N3_Normal_Ds0NC0_GATCAGTTCCTGCAGG	BTCC	2414	886	2.73405	28.5004	BTCC	N3	Normal	Tcell
BTCC_N3_Normal_Ds0NC0_GATCGATCACCAACCG	BTCC	3367	1121	1.3068	33.9768	BTCC	N3	Normal	Tcell
BTCC_N3_Normal_Ds0NC0_GATCGTATCGGCATCG	BTCC	1481	638	2.02566	24.7806	BTCC	N3	Normal	Tcell
BTCC_N3_Normal_Ds0NC0_GATGAAAGTAGCCTAT	BTCC	3281	1013	2.37732	38.7382	BTCC	N3	Normal	Tcell
BTCC_N3_Normal_Ds0NC0_GATGAGGGTCCTCCAT	BTCC	1924	774	1.76715	34.0956	BTCC	N3	Normal	Tcell
BTCC_N3_Normal_Ds0NC0_GATGCTAGTTACGTCA	BTCC	3287	1095	1.79495	34.1953	BTCC	N3	Normal	Tcell
BTCC_N3_Normal_Ds0NC0_GATTCAGAGACCACGA	BTCC	5698	1542	2.1411	38.768	BTCC	N3	Normal	Tcell
BTCC_N3_Normal_Ds0NC0_GATTCAGAGCTGAACG	BTCC	2426	933	3.25639	35.2432	BTCC	N3	Normal	Tcell
BTCC_N3_Normal_Ds0NC0_GATTCAGGTAGCCTCG	BTCC	2817	1121	3.08839	30.3869	BTCC	N3	Normal	Tcell
BTCC_N3_Normal_Ds0NC0_GCAAACTAGGCATGTG	BTCC	3197	918	0.844542	40.2878	BTCC	N3	Normal	Tcell
BTCC_N3_Normal_Ds0NC0_GCAAACTTCCTACAGA	BTCC	2509	890	2.31168	31.6062	BTCC	N3	Normal	Tcell
BTCC_N3_Normal_Ds0NC0_GCACATAAGCTCCCAG	BTCC	3457	1071	3.32658	37.2577	BTCC	N3	Normal	Tcell
BTCC_N3_Normal_Ds0NC0_GCACTCTTCAGTCCCT	BTCC	3036	891	2.14097	29.6113	BTCC	N3	Normal	Tcell
BTCC_N3_Normal_Ds0NC0_GCAGCCACAGGCAGTA	BTCC	2551	870	2.03842	32.8499	BTCC	N3	Normal	Tcell
BTCC_N3_Normal_Ds0NC0_GCATGATAGAGGTAGA	BTCC	2212	880	1.85353	37.7486	BTCC	N3	Normal	Tcell
BTCC_N3_Normal_Ds0NC0_GCATGATCACAGATTC	BTCC	1790	686	2.34637	24.3575	BTCC	N3	Normal	Tcell
BTCC_N3_Normal_Ds0NC0_GCATGATGTGTTTGGT	BTCC	2348	860	4.21635	31.5588	BTCC	N3	Normal	Tcell
BTCC_N3_Normal_Ds0NC0_GCCAAATCATGCCTAA	BTCC	2759	1007	1.92099	29.4672	BTCC	N3	Normal	Tcell
BTCC_N3_Normal_Ds0NC0_GCCAAATTCAGTTAGC	BTCC	2501	961	1.59936	35.7457	BTCC	N3	Normal	Tcell
BTCC_N3_Normal_Ds0NC0_GCCTCTACACGCATCG	BTCC	4188	1281	1.79083	30.7068	BTCC	N3	Normal	Tcell
BTCC_N3_Normal_Ds0NC0_GCCTCTAGTTCGCGAC	BTCC	1410	544	3.47518	26.3121	BTCC	N3	Normal	Tcell
BTCC_N3_Normal_Ds0NC0_GCCTCTATCGGAGGTA	BTCC	3215	1141	2.55054	25.1011	BTCC	N3	Normal	Tcell
BTCC_N3_Normal_Ds0NC0_GCGCAACAGTGTACCT	BTCC	3670	1048	3.62398	33.5422	BTCC	N3	Normal	Tcell
BTCC_N3_Normal_Ds0NC0_GCGCAGTCATTCCTGC	BTCC	2637	917	1.13766	31.8923	BTCC	N3	Normal	Tcell
BTCC_N3_Normal_Ds0NC0_GCGCAGTGTTCGCGAC	BTCC	3248	1012	2.43227	38.1158	BTCC	N3	Normal	Tcell
BTCC_N3_Normal_Ds0NC0_GCGGGTTGTGCGCTTG	BTCC	3110	880	1.35048	45.3376	BTCC	N3	Normal	Tcell
BTCC_N3_Normal_Ds0NC0_GCTCCTATCGCCGTGA	BTCC	2390	908	1.75732	28.159	BTCC	N3	Normal	Tcell
BTCC_N3_Normal_Ds0NC0_GCTCTGTAGGTAAACT	BTCC	1677	636	3.22004	25.7603	BTCC	N3	Normal	Tcell
BTCC_N3_Normal_Ds0NC0_GCTGCTTTCACTATTC	BTCC	1355	639	3.69004	16.9742	BTCC	N3	Normal	Tcell
BTCC_N3_Normal_Ds0NC0_GCTTGAAGTAAGTTCC	BTCC	2284	767	0.788091	30.4729	BTCC	N3	Normal	Tcell
BTCC_N3_Normal_Ds0NC0_GGAAAGCGTTAAGGGC	BTCC	1415	607	2.19081	20.7774	BTCC	N3	Normal	Tcell
BTCC_N3_Normal_Ds0NC0_GGAACTTCAGGGCATA	BTCC	3443	1072	1.53936	38.8615	BTCC	N3	Normal	Tcell
BTCC_N3_Normal_Ds0NC0_GGAATAATCCCATTAT	BTCC	2477	912	1.61486	37.1013	BTCC	N3	Normal	Tcell
BTCC_N3_Normal_Ds0NC0_GGACGTCGTTTGTTTC	BTCC	2872	895	3.16852	37.883	BTCC	N3	Normal	Tcell
BTCC_N3_Normal_Ds0NC0_GGATGTTTCCATGAAC	BTCC	3212	1071	1.27646	40.3176	BTCC	N3	Normal	Tcell
BTCC_N3_Normal_Ds0NC0_GGATTACAGAGACGAA	BTCC	3248	1064	1.87808	38.0234	BTCC	N3	Normal	Tcell
BTCC_N3_Normal_Ds0NC0_GGCGACTAGAGTAAGG	BTCC	2997	996	1.3013	42.5759	BTCC	N3	Normal	Tcell
BTCC_N3_Normal_Ds0NC0_GGCGACTTCCGCTGTT	BTCC	2467	822	1.82408	30.4013	BTCC	N3	Normal	Tcell
BTCC_N3_Normal_Ds0NC0_GGCTCGAAGGTCGGAT	BTCC	2165	803	0.692841	42.4942	BTCC	N3	Normal	Tcell
BTCC_N3_Normal_Ds0NC0_GGCTCGACAAGAGGCT	BTCC	1849	696	2.2715	24.8783	BTCC	N3	Normal	Tcell
BTCC_N3_Normal_Ds0NC0_GGCTCGACACAGGCCT	BTCC	2225	744	4.49438	23.3708	BTCC	N3	Normal	Tcell
BTCC_N3_Normal_Ds0NC0_GGGACCTGTGTAAGTA	BTCC	3761	1224	2.31321	33.5283	BTCC	N3	Normal	Tcell
BTCC_N3_Normal_Ds0NC0_GGGAGATCAATGGATA	BTCC	2467	947	1.98622	36.4816	BTCC	N3	Normal	Tcell
BTCC_N3_Normal_Ds0NC0_GGGAGATTCAGCAACT	BTCC	2874	964	1.35699	33.9944	BTCC	N3	Normal	Tcell
BTCC_N3_Normal_Ds0NC0_GGGATGAGTCCAGTAT	BTCC	3247	904	1.2935	46.72	BTCC	N3	Normal	Tcell
BTCC_N3_Normal_Ds0NC0_GGGATGAGTTCAACCA	BTCC	3231	990	1.88796	40.2352	BTCC	N3	Normal	Tcell
BTCC_N3_Normal_Ds0NC0_GGGCACTTCTATCGCC	BTCC	2248	899	2.04626	27.7135	BTCC	N3	Normal	Tcell
BTCC_N3_Normal_Ds0NC0_GTAACGTCAATCCAAC	BTCC	4437	1082	2.09601	49.3126	BTCC	N3	Normal	Tcell
BTCC_N3_Normal_Ds0NC0_GTAACGTGTTCCCGAG	BTCC	3341	967	2.21491	39.8084	BTCC	N3	Normal	Tcell
BTCC_N3_Normal_Ds0NC0_GTAACGTTCGATGAGG	BTCC	2119	885	2.73714	30.958	BTCC	N3	Normal	Tcell
BTCC_N3_Normal_Ds0NC0_GTAACTGAGCTCTCGG	BTCC	3607	1089	1.58026	42.8611	BTCC	N3	Normal	Tcell
BTCC_N3_Normal_Ds0NC0_GTAACTGTCGGTTAAC	BTCC	1466	665	2.59209	31.1733	BTCC	N3	Normal	Tcell
BTCC_N3_Normal_Ds0NC0_GTACTCCTCACCCTCA	BTCC	3845	1322	2.0026	27.6983	BTCC	N3	Normal	Tcell
BTCC_N3_Normal_Ds0NC0_GTAGGCCGTTACCGAT	BTCC	2360	909	0.805085	21.1864	BTCC	N3	Normal	Tcell
BTCC_N3_Normal_Ds0NC0_GTAGGCCTCAGCTCTC	BTCC	2657	938	2.484	33.7599	BTCC	N3	Normal	Tcell
BTCC_N3_Normal_Ds0NC0_GTAGTCAAGGTGCTAG	BTCC	2348	918	2.64055	34.2419	BTCC	N3	Normal	Tcell
BTCC_N3_Normal_Ds0NC0_GTAGTCACAGGTTTCA	BTCC	1728	673	2.83565	23.6111	BTCC	N3	Normal	Tcell
BTCC_N3_Normal_Ds0NC0_GTAGTCACATTTCAGG	BTCC	3027	961	3.56789	38.2887	BTCC	N3	Normal	Tcell
BTCC_N3_Normal_Ds0NC0_GTAGTCAGTCGATTGT	BTCC	3388	1011	1.53483	42.8276	BTCC	N3	Normal	Tcell
BTCC_N3_Normal_Ds0NC0_GTATCTTTCATTCACT	BTCC	2905	810	1.10155	42.7539	BTCC	N3	Normal	Tcell
BTCC_N3_Normal_Ds0NC0_GTATTCTAGAACTCGG	BTCC	1662	651	2.22623	33.0325	BTCC	N3	Normal	Tcell
BTCC_N3_Normal_Ds0NC0_GTATTCTGTACGCACC	BTCC	1346	506	4.23477	26.8202	BTCC	N3	Normal	Tcell
BTCC_N3_Normal_Ds0NC0_GTATTCTGTTCCCTTG	BTCC	3522	1078	0.936968	39.0119	BTCC	N3	Normal	Tcell
BTCC_N3_Normal_Ds0NC0_GTCAAGTGTTATGTGC	BTCC	3090	1032	0.938511	35.9223	BTCC	N3	Normal	Tcell
BTCC_N3_Normal_Ds0NC0_GTCACGGGTCCTCCAT	BTCC	1893	752	2.43001	30.9562	BTCC	N3	Normal	Tcell
BTCC_N3_Normal_Ds0NC0_GTCGTAACACAGGCCT	BTCC	2919	991	1.26756	36.4851	BTCC	N3	Normal	Tcell
BTCC_N3_Normal_Ds0NC0_GTCGTAACACATCTTT	BTCC	2388	914	1.50754	35.2596	BTCC	N3	Normal	Tcell
BTCC_N3_Normal_Ds0NC0_GTCGTAATCCTATTCA	BTCC	3609	1050	1.27459	44.2505	BTCC	N3	Normal	Tcell
BTCC_N3_Normal_Ds0NC0_GTGAAGGAGAGGACGG	BTCC	1127	500	3.54925	25.2884	BTCC	N3	Normal	Tcell
BTCC_N3_Normal_Ds0NC0_GTGAAGGAGTCGAGTG	BTCC	2710	1096	2.17712	31.845	BTCC	N3	Normal	Tcell
BTCC_N3_Normal_Ds0NC0_GTGCAGCTCCAAACAC	BTCC	4199	1198	1.83377	41.6051	BTCC	N3	Normal	Tcell
BTCC_N3_Normal_Ds0NC0_GTGCAGCTCCGCAAGC	BTCC	1885	796	2.17507	24.0849	BTCC	N3	Normal	Tcell
BTCC_N3_Normal_Ds0NC0_GTGCATAGTTAGGGTG	BTCC	1529	682	3.46632	20.4055	BTCC	N3	Normal	Tcell
BTCC_N3_Normal_Ds0NC0_GTGCGGTTCCGCAGTG	BTCC	2270	1017	1.54185	26.9163	BTCC	N3	Normal	Tcell
BTCC_N3_Normal_Ds0NC0_GTGCTTCCAGGCTGAA	BTCC	2014	792	2.63158	31.281	BTCC	N3	Normal	Tcell
BTCC_N3_Normal_Ds0NC0_GTGGGTCCAGTCAGCC	BTCC	3310	846	1.8429	48.3686	BTCC	N3	Normal	Tcell
BTCC_N3_Normal_Ds0NC0_GTGGGTCTCCGCGCAA	BTCC	1883	799	1.91184	32.0765	BTCC	N3	Normal	Tcell
BTCC_N3_Normal_Ds0NC0_GTGTGCGAGACACGAC	BTCC	2051	868	4.77816	27.6938	BTCC	N3	Normal	Tcell
BTCC_N3_Normal_Ds0NC0_GTGTGCGAGTAGATGT	BTCC	2594	867	0.462606	39.283	BTCC	N3	Normal	Tcell
BTCC_N3_Normal_Ds0NC0_GTGTTAGGTTAAAGTG	BTCC	2400	835	1.08333	36.0417	BTCC	N3	Normal	Tcell
BTCC_N3_Normal_Ds0NC0_GTTAAGCAGACTGGGT	BTCC	2137	797	2.52691	35.2363	BTCC	N3	Normal	Tcell
BTCC_N3_Normal_Ds0NC0_GTTAAGCCACATCTTT	BTCC	2925	966	0.888889	35.1111	BTCC	N3	Normal	Tcell
BTCC_N3_Normal_Ds0NC0_GTTCATTGTCTCATCC	BTCC	1548	564	2.26098	26.1628	BTCC	N3	Normal	Tcell
BTCC_N3_Normal_Ds0NC0_GTTCTCGCACCGTTGG	BTCC	1343	594	4.24423	24.3485	BTCC	N3	Normal	Tcell
BTCC_N3_Normal_Ds0NC0_GTTCTCGTCTTCGGTC	BTCC	3133	882	1.46824	39.1318	BTCC	N3	Normal	Tcell
BTCC_N3_Normal_Ds0NC0_TAAACCGAGGCAGGTT	BTCC	1864	700	1.3412	30.2575	BTCC	N3	Normal	Tcell
BTCC_N3_Normal_Ds0NC0_TAAGAGAAGGGAAACA	BTCC	2847	1086	1.96698	31.6122	BTCC	N3	Normal	Tcell
BTCC_N3_Normal_Ds0NC0_TAAGTGCGTCGTCTTC	BTCC	3954	1137	2.14972	38.3409	BTCC	N3	Normal	Tcell
BTCC_N3_Normal_Ds0NC0_TAAGTGCTCGGTCCGA	BTCC	2277	881	2.19587	35.0461	BTCC	N3	Normal	Tcell
BTCC_N3_Normal_Ds0NC0_TACACGACACCAGATT	BTCC	2999	951	2.56752	41.0137	BTCC	N3	Normal	Tcell
BTCC_N3_Normal_Ds0NC0_TACAGTGCACTACAGT	BTCC	1798	690	3.89321	23.9711	BTCC	N3	Normal	Tcell
BTCC_N3_Normal_Ds0NC0_TACAGTGCATGCCCGA	BTCC	3239	907	0.740969	40.8768	BTCC	N3	Normal	Tcell
BTCC_N3_Normal_Ds0NC0_TACCTATTCCGTCAAA	BTCC	3068	990	1.36897	30.1825	BTCC	N3	Normal	Tcell
BTCC_N3_Normal_Ds0NC0_TACCTTAAGAGCTTCT	BTCC	2275	871	2.98901	25.8901	BTCC	N3	Normal	Tcell
BTCC_N3_Normal_Ds0NC0_TACCTTAAGGTGCACA	BTCC	2823	936	1.62947	31.4913	BTCC	N3	Normal	Tcell
BTCC_N3_Normal_Ds0NC0_TACCTTATCATTGCCC	BTCC	2666	871	1.35034	36.4966	BTCC	N3	Normal	Tcell
BTCC_N3_Normal_Ds0NC0_TACGGATTCATTATCC	BTCC	3044	902	1.0184	46.912	BTCC	N3	Normal	Tcell
BTCC_N3_Normal_Ds0NC0_TACGGTATCACCACCT	BTCC	3101	1015	2.0316	38.1167	BTCC	N3	Normal	Tcell
BTCC_N3_Normal_Ds0NC0_TACTCGCAGCGATTCT	BTCC	3489	1050	1.1178	40.1261	BTCC	N3	Normal	Tcell
BTCC_N3_Normal_Ds0NC0_TACTCGCGTCCGAATT	BTCC	2657	854	2.86037	32.9695	BTCC	N3	Normal	Tcell
BTCC_N3_Normal_Ds0NC0_TACTTGTCATAGTAAG	BTCC	2723	1183	0.881381	33.3456	BTCC	N3	Normal	Tcell
BTCC_N3_Normal_Ds0NC0_TAGAGCTAGATACACA	BTCC	2404	955	1.33111	38.8103	BTCC	N3	Normal	Tcell
BTCC_N3_Normal_Ds0NC0_TAGAGCTCAAGAGGCT	BTCC	2453	823	1.58989	34.3253	BTCC	N3	Normal	Tcell
BTCC_N3_Normal_Ds0NC0_TAGAGCTGTGCGCTTG	BTCC	3072	1059	1.95312	34.2448	BTCC	N3	Normal	Tcell
BTCC_N3_Normal_Ds0NC0_TAGGCATCATCCGCGA	BTCC	3204	932	1.40449	38.4519	BTCC	N3	Normal	Tcell
BTCC_N3_Normal_Ds0NC0_TAGGCATCATTTGCTT	BTCC	2533	936	1.93447	33.3597	BTCC	N3	Normal	Tcell
BTCC_N3_Normal_Ds0NC0_TAGTGGTTCCCGGATG	BTCC	2891	923	2.66344	35.0398	BTCC	N3	Normal	Tcell
BTCC_N3_Normal_Ds0NC0_TATCTCATCGGCCGAT	BTCC	3404	1162	1.6745	26.0282	BTCC	N3	Normal	Tcell
BTCC_N3_Normal_Ds0NC0_TATGCCCCACTAGTAC	BTCC	2836	964	1.65726	37.4471	BTCC	N3	Normal	Tcell
BTCC_N3_Normal_Ds0NC0_TATGCCCTCGCGATCG	BTCC	3373	991	1.83813	37.1776	BTCC	N3	Normal	Tcell
BTCC_N3_Normal_Ds0NC0_TCACAAGCAATCCGAT	BTCC	2559	927	1.95389	36.2642	BTCC	N3	Normal	Tcell
BTCC_N3_Normal_Ds0NC0_TCACAAGCAGGTCCAC	BTCC	3581	1079	1.31248	38.3971	BTCC	N3	Normal	Tcell
BTCC_N3_Normal_Ds0NC0_TCACGAATCCCTCAGT	BTCC	2469	975	2.55164	30.7007	BTCC	N3	Normal	Tcell
BTCC_N3_Normal_Ds0NC0_TCAGCTCGTAAGGGAA	BTCC	3987	1202	1.75571	37.8982	BTCC	N3	Normal	Tcell
BTCC_N3_Normal_Ds0NC0_TCAGGATTCAAACAAG	BTCC	2170	855	1.70507	26.5438	BTCC	N3	Normal	Tcell
BTCC_N3_Normal_Ds0NC0_TCAGGTACAAAGCGGT	BTCC	2868	1005	3.83543	31.2064	BTCC	N3	Normal	Tcell
BTCC_N3_Normal_Ds0NC0_TCAGGTACATCGTCGG	BTCC	3075	926	1.5935	34.0163	BTCC	N3	Normal	Tcell
BTCC_N3_Normal_Ds0NC0_TCATTACCAAGCCGTC	BTCC	1319	547	4.09401	25.4738	BTCC	N3	Normal	Tcell
BTCC_N3_Normal_Ds0NC0_TCATTACCACGGACAA	BTCC	2605	957	2.76392	32.8983	BTCC	N3	Normal	Tcell
BTCC_N3_Normal_Ds0NC0_TCATTACGTGACCAAG	BTCC	3373	943	0.622591	40.4684	BTCC	N3	Normal	Tcell
BTCC_N3_Normal_Ds0NC0_TCCACACCAAAGGCGT	BTCC	2546	887	1.02121	33.9356	BTCC	N3	Normal	Tcell
BTCC_N3_Normal_Ds0NC0_TCCCGATAGACCTAGG	BTCC	2439	820	1.14801	35.1784	BTCC	N3	Normal	Tcell
BTCC_N3_Normal_Ds0NC0_TCCCGATAGCAGATCG	BTCC	1787	665	1.17515	29.6027	BTCC	N3	Normal	Tcell
BTCC_N3_Normal_Ds0NC0_TCGCGAGTCGTTTATC	BTCC	3608	937	1.44124	46.3415	BTCC	N3	Normal	Tcell
BTCC_N3_Normal_Ds0NC0_TCGCGAGTCTCAACTT	BTCC	2902	1018	2.54997	30.634	BTCC	N3	Normal	Tcell
BTCC_N3_Normal_Ds0NC0_TCGCGTTTCCAAACTG	BTCC	2523	823	1.18906	35.0377	BTCC	N3	Normal	Tcell
BTCC_N3_Normal_Ds0NC0_TCGGGACGTGCCTGGT	BTCC	2424	966	3.05281	24.3399	BTCC	N3	Normal	Tcell
BTCC_N3_Normal_Ds0NC0_TCGGTAAAGACAGGCT	BTCC	2999	987	2.13404	34.7783	BTCC	N3	Normal	Tcell
BTCC_N3_Normal_Ds0NC0_TCGGTAACATGAAGTA	BTCC	2878	1046	2.3975	37.1786	BTCC	N3	Normal	Tcell
BTCC_N3_Normal_Ds0NC0_TCGTACCAGCGTAATA	BTCC	3649	1131	1.89093	41.9841	BTCC	N3	Normal	Tcell
BTCC_N3_Normal_Ds0NC0_TCGTACCCAATGGTCT	BTCC	2975	885	1.34454	37.9832	BTCC	N3	Normal	Tcell
BTCC_N3_Normal_Ds0NC0_TCGTACCCACTTCGAA	BTCC	4706	1451	1.01997	32.8092	BTCC	N3	Normal	Tcell
BTCC_N3_Normal_Ds0NC0_TCGTAGACACTCGACG	BTCC	3103	896	1.90139	41.2182	BTCC	N3	Normal	Tcell
BTCC_N3_Normal_Ds0NC0_TCTATTGCACGGCTAC	BTCC	2543	845	1.25836	28.313	BTCC	N3	Normal	Tcell
BTCC_N3_Normal_Ds0NC0_TCTATTGTCACCCTCA	BTCC	1547	619	6.85197	21.3963	BTCC	N3	Normal	Tcell
BTCC_N3_Normal_Ds0NC0_TCTCATACATCTGGTA	BTCC	2953	1066	1.32069	30.5791	BTCC	N3	Normal	Tcell
BTCC_N3_Normal_Ds0NC0_TCTCATACATGGTCAT	BTCC	4405	1174	2.04313	45.1986	BTCC	N3	Normal	Tcell
BTCC_N3_Normal_Ds0NC0_TCTCTAACAGGGTTAG	BTCC	5658	1762	2.65111	27.0414	BTCC	N3	Normal	Tcell
BTCC_N3_Normal_Ds0NC0_TCTGAGAAGGATGGAA	BTCC	3662	1163	2.94921	41.5893	BTCC	N3	Normal	Tcell
BTCC_N3_Normal_Ds0NC0_TCTTCGGCATCGGACC	BTCC	6460	1965	2.6161	27.8638	BTCC	N3	Normal	Tcell
BTCC_N3_Normal_Ds0NC0_TCTTTCCTCCTGTACC	BTCC	2375	815	1.97895	31.9158	BTCC	N3	Normal	Tcell
BTCC_N3_Normal_Ds0NC0_TGAAAGAGTTCCTCCA	BTCC	3669	1107	5.69638	43.3361	BTCC	N3	Normal	Tcell
BTCC_N3_Normal_Ds0NC0_TGAAAGATCGATGAGG	BTCC	2177	875	2.02113	31.6031	BTCC	N3	Normal	Tcell
BTCC_N3_Normal_Ds0NC0_TGAGAGGGTATGAATG	BTCC	2253	803	3.10697	27.3857	BTCC	N3	Normal	Tcell
BTCC_N3_Normal_Ds0NC0_TGAGAGGTCTGCTGCT	BTCC	2469	941	2.55164	33.7789	BTCC	N3	Normal	Tcell
BTCC_N3_Normal_Ds0NC0_TGAGCATAGATCCCGC	BTCC	3925	1138	1.70701	42.9299	BTCC	N3	Normal	Tcell
BTCC_N3_Normal_Ds0NC0_TGAGCCGAGCTATGCT	BTCC	2635	915	1.51803	31.9924	BTCC	N3	Normal	Tcell
BTCC_N3_Normal_Ds0NC0_TGAGCCGAGTATCTCG	BTCC	3201	1022	1.31209	41.5495	BTCC	N3	Normal	Tcell
BTCC_N3_Normal_Ds0NC0_TGAGCCGCATGCTGGC	BTCC	3304	1072	0.998789	36.7433	BTCC	N3	Normal	Tcell
BTCC_N3_Normal_Ds0NC0_TGATTTCGTATATGAG	BTCC	2630	917	2.05323	35.3612	BTCC	N3	Normal	Tcell
BTCC_N3_Normal_Ds0NC0_TGATTTCTCCATGAGT	BTCC	3258	963	1.38122	39.5028	BTCC	N3	Normal	Tcell
BTCC_N3_Normal_Ds0NC0_TGCCAAACAAGCCTAT	BTCC	1880	706	2.44681	25.3723	BTCC	N3	Normal	Tcell
BTCC_N3_Normal_Ds0NC0_TGCCAAACACGCTTTC	BTCC	3089	1093	2.42797	34.9628	BTCC	N3	Normal	Tcell
BTCC_N3_Normal_Ds0NC0_TGCCCATAGAGCTTCT	BTCC	3515	958	2.21906	43.9829	BTCC	N3	Normal	Tcell
BTCC_N3_Normal_Ds0NC0_TGCCCTACAAACGTGG	BTCC	1621	677	3.14621	26.5885	BTCC	N3	Normal	Tcell
BTCC_N3_Normal_Ds0NC0_TGCTACCCACCACCAG	BTCC	1880	740	2.34043	29.3085	BTCC	N3	Normal	Tcell
BTCC_N3_Normal_Ds0NC0_TGGCGCACATGGTCTA	BTCC	3626	1190	3.77827	34.1147	BTCC	N3	Normal	Tcell
BTCC_N3_Normal_Ds0NC0_TGGCTGGAGTGCAAGC	BTCC	3107	939	1.35179	43.8365	BTCC	N3	Normal	Tcell
BTCC_N3_Normal_Ds0NC0_TGGCTGGTCCTCGCAT	BTCC	3300	1087	2.51515	39.4545	BTCC	N3	Normal	Tcell
BTCC_N3_Normal_Ds0NC0_TGGTTAGAGGGCACTA	BTCC	2541	906	1.06257	41.1649	BTCC	N3	Normal	Tcell
BTCC_N3_Normal_Ds0NC0_TGGTTCCCACTCGACG	BTCC	3051	1052	1.54048	34.4805	BTCC	N3	Normal	Tcell
BTCC_N3_Normal_Ds0NC0_TGTCCCATCCTGCTTG	BTCC	2911	848	1.09928	45.7575	BTCC	N3	Normal	Tcell
BTCC_N3_Normal_Ds0NC0_TGTGGTACAAATACAG	BTCC	1917	761	2.66041	31.3511	BTCC	N3	Normal	Tcell
BTCC_N3_Normal_Ds0NC0_TGTGGTAGTCTTCAAG	BTCC	3189	929	1.00345	42.1449	BTCC	N3	Normal	Tcell
BTCC_N3_Normal_Ds0NC0_TTAACTCAGCCAACAG	BTCC	2921	938	1.4721	36.5286	BTCC	N3	Normal	Tcell
BTCC_N3_Normal_Ds0NC0_TTAGGACAGATCACGG	BTCC	4040	1086	2.25248	44.3564	BTCC	N3	Normal	Tcell
BTCC_N3_Normal_Ds0NC0_TTAGTTCAGGTTACCT	BTCC	1467	605	3.20382	26.244	BTCC	N3	Normal	Tcell
BTCC_N3_Normal_Ds0NC0_TTATGCTAGTCGATAA	BTCC	1960	818	2.19388	32.398	BTCC	N3	Normal	Tcell
BTCC_N3_Normal_Ds0NC0_TTATGCTCAGGAACGT	BTCC	2234	887	1.52193	26.8129	BTCC	N3	Normal	Tcell
BTCC_N3_Normal_Ds0NC0_TTATGCTGTCCGACGT	BTCC	3224	971	1.20968	40.4467	BTCC	N3	Normal	Tcell
BTCC_N3_Normal_Ds0NC0_TTCCCAGAGTCTTGCA	BTCC	1815	657	1.87328	30.9642	BTCC	N3	Normal	Tcell
BTCC_N3_Normal_Ds0NC0_TTCCCAGGTTGGTAAA	BTCC	1268	619	2.68139	26.8927	BTCC	N3	Normal	Tcell
BTCC_N3_Normal_Ds0NC0_TTCCCAGTCAGTCCCT	BTCC	2046	752	2.44379	25.9531	BTCC	N3	Normal	Tcell
BTCC_N3_Normal_Ds0NC0_TTCGAAGGTCGATTGT	BTCC	1586	673	2.90038	31.0845	BTCC	N3	Normal	Tcell
BTCC_N3_Normal_Ds0NC0_TTCTACACAACTGCTA	BTCC	2730	1006	2.38095	25.641	BTCC	N3	Normal	Tcell
BTCC_N3_Normal_Ds0NC0_TTCTACAGTAGTACCT	BTCC	3748	1155	1.76094	38.2337	BTCC	N3	Normal	Tcell
BTCC_N3_Normal_Ds0NC0_TTCTCAAAGATGCCTT	BTCC	2649	984	3.02001	31.2571	BTCC	N3	Normal	Tcell
BTCC_N3_Normal_Ds0NC0_TTCTCAAGTCAAAGCG	BTCC	3168	920	1.23106	42.9609	BTCC	N3	Normal	Tcell
BTCC_N3_Normal_Ds0NC0_TTCTTAGAGTATCGAA	BTCC	1476	684	3.52304	29.4038	BTCC	N3	Normal	Tcell
BTCC_N3_Normal_Ds0NC0_TTGAACGTCATTATCC	BTCC	2106	842	0.997151	36.1823	BTCC	N3	Normal	Tcell
BTCC_N3_Normal_Ds0NC0_TTGACTTCACAGATTC	BTCC	2125	931	2.91765	24.6588	BTCC	N3	Normal	Tcell
BTCC_N3_Normal_Ds0NC0_TTGCCGTTCGGTTAAC	BTCC	2931	781	2.38826	47.6288	BTCC	N3	Normal	Tcell
BTCC_N3_Normal_Ds0NC0_TTGGCAAGTTCGTGAT	BTCC	3405	1000	1.76211	43.6123	BTCC	N3	Normal	Tcell
BTCC_N3_Normal_Ds0NC0_TTTACTGTCCGCAAGC	BTCC	2715	963	2.13628	33.0755	BTCC	N3	Normal	Tcell
BTCC_N3_Normal_Ds0NC0_TTTATGCGTGGGTATG	BTCC	2047	798	3.22423	28.2364	BTCC	N3	Normal	Tcell
BTCC_N3_Normal_Ds0NC0_TTTGGTTCAGCTCGAC	BTCC	2110	784	2.70142	28.7204	BTCC	N3	Normal	Tcell
BTCC_P1_Tumor_Ds0NC0_AAACGGGTCCCTAATT	BTCC	2211	1010	1.31162	24.3781	BTCC	P1	Tumor	Tcell
BTCC_P1_Tumor_Ds0NC0_AAAGATGTCCCTCAGT	BTCC	4626	1274	1.016	36.4678	BTCC	P1	Tumor	Tcell
BTCC_P1_Tumor_Ds0NC0_AAAGCAATCAACGGCC	BTCC	4998	1301	1.68067	42.377	BTCC	P1	Tumor	Tcell
BTCC_P1_Tumor_Ds0NC0_AAAGTAGAGAGCTATA	BTCC	2821	976	2.02056	30.4856	BTCC	P1	Tumor	Tcell
BTCC_P1_Tumor_Ds0NC0_AAAGTAGAGCTAAGAT	BTCC	5635	1766	1.98758	33.5049	BTCC	P1	Tumor	Tcell
BTCC_P1_Tumor_Ds0NC0_AAATGCCAGTCTCAAC	BTCC	4308	1189	1.34633	42.0613	BTCC	P1	Tumor	Tcell
BTCC_P1_Tumor_Ds0NC0_AAATGCCTCATTCACT	BTCC	2270	797	1.36564	37.9736	BTCC	P1	Tumor	Tcell
BTCC_P1_Tumor_Ds0NC0_AACCATGCACAGAGGT	BTCC	2160	811	0.740741	35.463	BTCC	P1	Tumor	Tcell
BTCC_P1_Tumor_Ds0NC0_AACCATGCACGGATAG	BTCC	2316	887	2.24525	36.4421	BTCC	P1	Tumor	Tcell
BTCC_P1_Tumor_Ds0NC0_AACCATGGTCAATGTC	BTCC	2059	953	2.9626	22.9723	BTCC	P1	Tumor	Tcell
BTCC_P1_Tumor_Ds0NC0_AACCATGGTCTGGTCG	BTCC	2935	1020	3.64566	27.7683	BTCC	P1	Tumor	Tcell
BTCC_P1_Tumor_Ds0NC0_AACCATGTCGATGAGG	BTCC	3104	1218	2.9317	31.7655	BTCC	P1	Tumor	Tcell
BTCC_P1_Tumor_Ds0NC0_AACTCAGAGGAGTAGA	BTCC	1638	748	1.8315	27.2283	BTCC	P1	Tumor	Tcell
BTCC_P1_Tumor_Ds0NC0_AACTGGTCACCACGTG	BTCC	1587	771	1.13422	23.1254	BTCC	P1	Tumor	Tcell
BTCC_P1_Tumor_Ds0NC0_AACTGGTGTCTTCAAG	BTCC	1304	645	2.07055	21.9325	BTCC	P1	Tumor	Tcell
BTCC_P1_Tumor_Ds0NC0_AACTGGTTCTAACGGT	BTCC	2867	991	3.62749	36.1353	BTCC	P1	Tumor	Tcell
BTCC_P1_Tumor_Ds0NC0_AACTTTCAGGTCATCT	BTCC	2292	829	2.39965	34.1187	BTCC	P1	Tumor	Tcell
BTCC_P1_Tumor_Ds0NC0_AACTTTCTCCTAGTGA	BTCC	3087	1065	2.72109	43.0191	BTCC	P1	Tumor	Tcell
BTCC_P1_Tumor_Ds0NC0_AACTTTCTCGTGGACC	BTCC	2812	933	3.94737	34.3528	BTCC	P1	Tumor	Tcell
BTCC_P1_Tumor_Ds0NC0_AAGACCTCATGACGGA	BTCC	2501	854	1.55938	42.7029	BTCC	P1	Tumor	Tcell
BTCC_P1_Tumor_Ds0NC0_AAGACCTGTGCAACTT	BTCC	3567	1173	1.31763	36.9498	BTCC	P1	Tumor	Tcell
BTCC_P1_Tumor_Ds0NC0_AAGCCGCGTCAAGCGA	BTCC	3110	1087	1.44695	35.4984	BTCC	P1	Tumor	Tcell
BTCC_P1_Tumor_Ds0NC0_AAGGAGCAGGCTCAGA	BTCC	10873	2593	1.98657	35.5376	BTCC	P1	Tumor	Tcell
BTCC_P1_Tumor_Ds0NC0_AAGGAGCTCATTATCC	BTCC	2189	937	2.92371	22.1106	BTCC	P1	Tumor	Tcell
BTCC_P1_Tumor_Ds0NC0_AAGGAGCTCTCGTTTA	BTCC	3080	1004	2.75974	33.0195	BTCC	P1	Tumor	Tcell
BTCC_P1_Tumor_Ds0NC0_AAGGCAGTCAGGCAAG	BTCC	3389	1412	2.24255	26.6745	BTCC	P1	Tumor	Tcell
BTCC_P1_Tumor_Ds0NC0_AAGGTTCTCAACGGGA	BTCC	3234	1243	0.711194	34.0754	BTCC	P1	Tumor	Tcell
BTCC_P1_Tumor_Ds0NC0_AAGTCTGAGTAGCGGT	BTCC	2702	1160	1.33235	18.9489	BTCC	P1	Tumor	Tcell
BTCC_P1_Tumor_Ds0NC0_AAGTCTGGTGACAAAT	BTCC	2750	935	2.4	33.1273	BTCC	P1	Tumor	Tcell
BTCC_P1_Tumor_Ds0NC0_AAGTCTGGTTCGCTAA	BTCC	2665	899	2.70169	38.7617	BTCC	P1	Tumor	Tcell
BTCC_P1_Tumor_Ds0NC0_AATCCAGAGGTGCACA	BTCC	2848	993	2.21208	33.9888	BTCC	P1	Tumor	Tcell
BTCC_P1_Tumor_Ds0NC0_AATCCAGGTGAAGGCT	BTCC	6522	2013	1.67127	29.7761	BTCC	P1	Tumor	Tcell
BTCC_P1_Tumor_Ds0NC0_AATCGGTAGGGATCTG	BTCC	2373	831	2.2756	33.4598	BTCC	P1	Tumor	Tcell
BTCC_P1_Tumor_Ds0NC0_ACACCAAAGGAATTAC	BTCC	2697	975	1.26066	30.1075	BTCC	P1	Tumor	Tcell
BTCC_P1_Tumor_Ds0NC0_ACACCAATCCTATTCA	BTCC	2828	1277	1.06082	20.7567	BTCC	P1	Tumor	Tcell
BTCC_P1_Tumor_Ds0NC0_ACACCAATCCTCTAGC	BTCC	3306	1315	1.5729	20.6897	BTCC	P1	Tumor	Tcell
BTCC_P1_Tumor_Ds0NC0_ACACCCTCAAAGCAAT	BTCC	2302	809	1.78106	28.106	BTCC	P1	Tumor	Tcell
BTCC_P1_Tumor_Ds0NC0_ACACCCTCACAGCGTC	BTCC	2958	1094	1.92698	17.8161	BTCC	P1	Tumor	Tcell
BTCC_P1_Tumor_Ds0NC0_ACACCCTCAGCATACT	BTCC	3648	1386	1.23355	26.3706	BTCC	P1	Tumor	Tcell
BTCC_P1_Tumor_Ds0NC0_ACACCGGAGGATGTAT	BTCC	2881	1034	1.42312	29.8507	BTCC	P1	Tumor	Tcell
BTCC_P1_Tumor_Ds0NC0_ACACCGGGTATAGGTA	BTCC	1874	689	2.18783	23.2657	BTCC	P1	Tumor	Tcell
BTCC_P1_Tumor_Ds0NC0_ACACCGGTCTAACTCT	BTCC	2424	1022	2.59901	19.1007	BTCC	P1	Tumor	Tcell
BTCC_P1_Tumor_Ds0NC0_ACACTGACAGACACTT	BTCC	5171	1590	1.93386	32.0828	BTCC	P1	Tumor	Tcell
BTCC_P1_Tumor_Ds0NC0_ACACTGATCAGCTGGC	BTCC	2412	897	2.4461	29.7264	BTCC	P1	Tumor	Tcell
BTCC_P1_Tumor_Ds0NC0_ACACTGATCGCAGGCT	BTCC	1929	830	1.65889	24.4686	BTCC	P1	Tumor	Tcell
BTCC_P1_Tumor_Ds0NC0_ACATACGGTTATCGGT	BTCC	1528	616	3.99215	22.1204	BTCC	P1	Tumor	Tcell
BTCC_P1_Tumor_Ds0NC0_ACATCAGCAAGTTGTC	BTCC	2873	1167	1.70553	22.2416	BTCC	P1	Tumor	Tcell
BTCC_P1_Tumor_Ds0NC0_ACATGGTCATTACCTT	BTCC	3171	1106	3.94197	29.3283	BTCC	P1	Tumor	Tcell
BTCC_P1_Tumor_Ds0NC0_ACATGGTTCACCAGGC	BTCC	2504	879	2.27636	32.6677	BTCC	P1	Tumor	Tcell
BTCC_P1_Tumor_Ds0NC0_ACATGGTTCATTATCC	BTCC	5325	1331	0.84507	45.8779	BTCC	P1	Tumor	Tcell
BTCC_P1_Tumor_Ds0NC0_ACATGGTTCCTCTAGC	BTCC	2232	839	1.65771	30.0627	BTCC	P1	Tumor	Tcell
BTCC_P1_Tumor_Ds0NC0_ACCAGTAAGGTAGCCA	BTCC	2746	1012	3.09541	31.7189	BTCC	P1	Tumor	Tcell
BTCC_P1_Tumor_Ds0NC0_ACCAGTAGTCGCTTCT	BTCC	3781	1205	2.27453	36.1016	BTCC	P1	Tumor	Tcell
BTCC_P1_Tumor_Ds0NC0_ACCGTAAAGATGTGGC	BTCC	2399	987	1.79241	20.05	BTCC	P1	Tumor	Tcell
BTCC_P1_Tumor_Ds0NC0_ACCTTTACAAACCCAT	BTCC	3141	1115	1.08246	28.8762	BTCC	P1	Tumor	Tcell
BTCC_P1_Tumor_Ds0NC0_ACGAGCCGTCTAGCCG	BTCC	968	429	4.75207	20.0413	BTCC	P1	Tumor	Tcell
BTCC_P1_Tumor_Ds0NC0_ACGAGGAAGGATGCGT	BTCC	2434	898	1.39688	35.8258	BTCC	P1	Tumor	Tcell
BTCC_P1_Tumor_Ds0NC0_ACGAGGACACTGCCAG	BTCC	2204	871	1.951	30.2632	BTCC	P1	Tumor	Tcell
BTCC_P1_Tumor_Ds0NC0_ACGAGGAGTAAGGGAA	BTCC	2686	927	2.38273	35.7409	BTCC	P1	Tumor	Tcell
BTCC_P1_Tumor_Ds0NC0_ACGAGGAGTATTACCG	BTCC	12587	3066	1.54127	24.8669	BTCC	P1	Tumor	Tcell
BTCC_P1_Tumor_Ds0NC0_ACGATACAGGCAGGTT	BTCC	1940	827	1.70103	28.2474	BTCC	P1	Tumor	Tcell
BTCC_P1_Tumor_Ds0NC0_ACGATACAGGCCCTCA	BTCC	3063	1122	0.848841	25.9876	BTCC	P1	Tumor	Tcell
BTCC_P1_Tumor_Ds0NC0_ACGATACGTTGCTCCT	BTCC	3037	1087	1.38294	20.5795	BTCC	P1	Tumor	Tcell
BTCC_P1_Tumor_Ds0NC0_ACGATACTCAGCACAT	BTCC	2464	1137	1.62338	25.974	BTCC	P1	Tumor	Tcell
BTCC_P1_Tumor_Ds0NC0_ACGATGTCAGCGTCCA	BTCC	2667	910	2.69966	34.9831	BTCC	P1	Tumor	Tcell
BTCC_P1_Tumor_Ds0NC0_ACGATGTGTGCACTTA	BTCC	4745	1646	1.43309	31.4226	BTCC	P1	Tumor	Tcell
BTCC_P1_Tumor_Ds0NC0_ACGCAGCCAATGTTGC	BTCC	3071	1327	1.53045	19.6353	BTCC	P1	Tumor	Tcell
BTCC_P1_Tumor_Ds0NC0_ACGCCAGCAAATACAG	BTCC	2866	961	2.26797	34.0893	BTCC	P1	Tumor	Tcell
BTCC_P1_Tumor_Ds0NC0_ACGCCAGCAGTAGAGC	BTCC	18873	3966	2.51682	20.7651	BTCC	P1	Tumor	Tcell
BTCC_P1_Tumor_Ds0NC0_ACGCCAGTCTGCGACG	BTCC	2389	1001	2.59523	25.7848	BTCC	P1	Tumor	Tcell
BTCC_P1_Tumor_Ds0NC0_ACGCCGAAGACTTGAA	BTCC	2386	828	1.76027	34.7024	BTCC	P1	Tumor	Tcell
BTCC_P1_Tumor_Ds0NC0_ACGCCGAAGTGCGTGA	BTCC	2071	895	1.73829	30.9512	BTCC	P1	Tumor	Tcell
BTCC_P1_Tumor_Ds0NC0_ACGGAGACACATTTCT	BTCC	6053	1418	2.44507	45.9276	BTCC	P1	Tumor	Tcell
BTCC_P1_Tumor_Ds0NC0_ACGGAGATCACCCTCA	BTCC	2631	879	1.97643	31.661	BTCC	P1	Tumor	Tcell
BTCC_P1_Tumor_Ds0NC0_ACGGCCATCACCGGGT	BTCC	2616	960	0.688073	32.1101	BTCC	P1	Tumor	Tcell
BTCC_P1_Tumor_Ds0NC0_ACGGGCTGTAAATACG	BTCC	4602	1794	1.99913	18.5789	BTCC	P1	Tumor	Tcell
BTCC_P1_Tumor_Ds0NC0_ACGGGCTTCCATGCTC	BTCC	2607	889	2.53165	25.5466	BTCC	P1	Tumor	Tcell
BTCC_P1_Tumor_Ds0NC0_ACGGGCTTCTTTAGGG	BTCC	3391	1064	2.27072	27.7794	BTCC	P1	Tumor	Tcell
BTCC_P1_Tumor_Ds0NC0_ACTATCTTCTTAACCT	BTCC	3141	981	1.94206	36.1987	BTCC	P1	Tumor	Tcell
BTCC_P1_Tumor_Ds0NC0_ACTGAACTCTATCGCC	BTCC	5357	1841	1.47471	27.7394	BTCC	P1	Tumor	Tcell
BTCC_P1_Tumor_Ds0NC0_ACTGAGTGTAACGCGA	BTCC	2347	784	1.83213	27.0558	BTCC	P1	Tumor	Tcell
BTCC_P1_Tumor_Ds0NC0_ACTGAGTTCGCGATCG	BTCC	2840	981	2.57042	37.0775	BTCC	P1	Tumor	Tcell
BTCC_P1_Tumor_Ds0NC0_ACTGATGAGAGCTGCA	BTCC	2833	947	1.55312	39.5341	BTCC	P1	Tumor	Tcell
BTCC_P1_Tumor_Ds0NC0_ACTGATGTCCTTGGTC	BTCC	3120	1109	4.74359	30.8013	BTCC	P1	Tumor	Tcell
BTCC_P1_Tumor_Ds0NC0_ACTGATGTCGGAATCT	BTCC	3647	1141	1.01453	33.1505	BTCC	P1	Tumor	Tcell
BTCC_P1_Tumor_Ds0NC0_ACTTACTCAAACGTGG	BTCC	2245	796	1.29176	26.637	BTCC	P1	Tumor	Tcell
BTCC_P1_Tumor_Ds0NC0_ACTTACTGTAGGAGTC	BTCC	3616	1533	2.04646	22.3728	BTCC	P1	Tumor	Tcell
BTCC_P1_Tumor_Ds0NC0_ACTTTCAGTACCGTAT	BTCC	3790	1150	2.37467	37.0976	BTCC	P1	Tumor	Tcell
BTCC_P1_Tumor_Ds0NC0_ACTTTCATCACTCCTG	BTCC	2833	994	1.76491	27.1797	BTCC	P1	Tumor	Tcell
BTCC_P1_Tumor_Ds0NC0_AGAATAGCACGGCCAT	BTCC	2444	944	2.65957	29.9918	BTCC	P1	Tumor	Tcell
BTCC_P1_Tumor_Ds0NC0_AGAATAGGTCGACTAT	BTCC	10378	2936	1.00212	22.7886	BTCC	P1	Tumor	Tcell
BTCC_P1_Tumor_Ds0NC0_AGACGTTAGACAGGCT	BTCC	2258	937	1.94863	31.3995	BTCC	P1	Tumor	Tcell
BTCC_P1_Tumor_Ds0NC0_AGACGTTGTGTGCGTC	BTCC	3431	1072	1.80705	35.937	BTCC	P1	Tumor	Tcell
BTCC_P1_Tumor_Ds0NC0_AGAGTGGGTCATGCAT	BTCC	3207	966	1.18491	45.5878	BTCC	P1	Tumor	Tcell
BTCC_P1_Tumor_Ds0NC0_AGATCTGTCATGCATG	BTCC	1836	716	2.45098	27.7778	BTCC	P1	Tumor	Tcell
BTCC_P1_Tumor_Ds0NC0_AGATTGCAGAAGGGTA	BTCC	505	340	0.594059	30.099	BTCC	P1	Tumor	Tcell
BTCC_P1_Tumor_Ds0NC0_AGATTGCAGGAGTAGA	BTCC	3646	1234	2.02962	29.6215	BTCC	P1	Tumor	Tcell
BTCC_P1_Tumor_Ds0NC0_AGCAGCCCAGTCTTCC	BTCC	3428	1308	2.71295	23.5706	BTCC	P1	Tumor	Tcell
BTCC_P1_Tumor_Ds0NC0_AGCAGCCTCCCAACGG	BTCC	2136	1026	1.63858	19.897	BTCC	P1	Tumor	Tcell
BTCC_P1_Tumor_Ds0NC0_AGCAGCCTCGATCCCT	BTCC	2352	858	0.935374	43.1973	BTCC	P1	Tumor	Tcell
BTCC_P1_Tumor_Ds0NC0_AGCATACTCAGCTGGC	BTCC	7609	2147	1.52451	30.2405	BTCC	P1	Tumor	Tcell
BTCC_P1_Tumor_Ds0NC0_AGCATACTCCTGCCAT	BTCC	2502	867	2.59792	35.052	BTCC	P1	Tumor	Tcell
BTCC_P1_Tumor_Ds0NC0_AGCCTAACACGGACAA	BTCC	2194	873	3.37284	23.7466	BTCC	P1	Tumor	Tcell
BTCC_P1_Tumor_Ds0NC0_AGCCTAAGTTAAAGTG	BTCC	2693	1011	3.30486	31.1177	BTCC	P1	Tumor	Tcell
BTCC_P1_Tumor_Ds0NC0_AGCGGTCCATTACCTT	BTCC	8683	2685	2.10757	21.2139	BTCC	P1	Tumor	Tcell
BTCC_P1_Tumor_Ds0NC0_AGCGTCGTCTCCAGGG	BTCC	1346	612	4.68053	33.0609	BTCC	P1	Tumor	Tcell
BTCC_P1_Tumor_Ds0NC0_AGCTCTCCAAGGCTCC	BTCC	2253	869	2.66312	34.5761	BTCC	P1	Tumor	Tcell
BTCC_P1_Tumor_Ds0NC0_AGCTCTCGTTCAGACT	BTCC	2038	882	2.74779	25.0736	BTCC	P1	Tumor	Tcell
BTCC_P1_Tumor_Ds0NC0_AGGCCACCACGGCGTT	BTCC	2873	977	4.28124	28.7852	BTCC	P1	Tumor	Tcell
BTCC_P1_Tumor_Ds0NC0_AGGCCGTCATTAGGCT	BTCC	1668	673	3.47722	30.3357	BTCC	P1	Tumor	Tcell
BTCC_P1_Tumor_Ds0NC0_AGGGAGTAGATGTTAG	BTCC	2796	1024	3.14735	32.2246	BTCC	P1	Tumor	Tcell
BTCC_P1_Tumor_Ds0NC0_AGGGAGTAGTGCCAGA	BTCC	1907	874	1.46827	21.6571	BTCC	P1	Tumor	Tcell
BTCC_P1_Tumor_Ds0NC0_AGGGAGTCAAAGCAAT	BTCC	2733	929	1.86608	34.3578	BTCC	P1	Tumor	Tcell
BTCC_P1_Tumor_Ds0NC0_AGGGATGAGTCACGCC	BTCC	1646	782	3.70595	28.0073	BTCC	P1	Tumor	Tcell
BTCC_P1_Tumor_Ds0NC0_AGGGATGCAGTCAGAG	BTCC	3965	1295	1.86633	28.8272	BTCC	P1	Tumor	Tcell
BTCC_P1_Tumor_Ds0NC0_AGGTCATTCTGTTTGT	BTCC	3116	1095	3.69063	23.8126	BTCC	P1	Tumor	Tcell
BTCC_P1_Tumor_Ds0NC0_AGTAGTCTCCGCGCAA	BTCC	1758	878	2.95791	21.6724	BTCC	P1	Tumor	Tcell
BTCC_P1_Tumor_Ds0NC0_AGTCTTTAGGGATGGG	BTCC	2691	1023	2.71275	28.0193	BTCC	P1	Tumor	Tcell
BTCC_P1_Tumor_Ds0NC0_AGTCTTTCACATCTTT	BTCC	2849	983	3.159	28.9575	BTCC	P1	Tumor	Tcell
BTCC_P1_Tumor_Ds0NC0_AGTCTTTGTCTTCTCG	BTCC	2129	759	2.44246	30.7656	BTCC	P1	Tumor	Tcell
BTCC_P1_Tumor_Ds0NC0_AGTGAGGGTGAAAGAG	BTCC	2604	957	1.95853	34.7926	BTCC	P1	Tumor	Tcell
BTCC_P1_Tumor_Ds0NC0_AGTGAGGTCGGTGTTA	BTCC	2468	892	3.16045	31.4019	BTCC	P1	Tumor	Tcell
BTCC_P1_Tumor_Ds0NC0_AGTGAGGTCTACTATC	BTCC	3237	975	3.83071	35.2487	BTCC	P1	Tumor	Tcell
BTCC_P1_Tumor_Ds0NC0_AGTGTCACACAACGCC	BTCC	2437	912	1.43619	26.6311	BTCC	P1	Tumor	Tcell
BTCC_P1_Tumor_Ds0NC0_ATAACGCAGAAGGACA	BTCC	2914	1000	2.77968	36.3418	BTCC	P1	Tumor	Tcell
BTCC_P1_Tumor_Ds0NC0_ATAAGAGAGGACAGCT	BTCC	3237	1039	1.42107	40.0062	BTCC	P1	Tumor	Tcell
BTCC_P1_Tumor_Ds0NC0_ATAAGAGCACGTCTCT	BTCC	1812	730	2.42826	33.6093	BTCC	P1	Tumor	Tcell
BTCC_P1_Tumor_Ds0NC0_ATAAGAGGTTCGGGCT	BTCC	3625	1189	1.29655	35.8621	BTCC	P1	Tumor	Tcell
BTCC_P1_Tumor_Ds0NC0_ATCATCTAGAGAACAG	BTCC	3584	1139	1.14397	42.0201	BTCC	P1	Tumor	Tcell
BTCC_P1_Tumor_Ds0NC0_ATCATGGCATGACATC	BTCC	2929	982	1.80949	33.5609	BTCC	P1	Tumor	Tcell
BTCC_P1_Tumor_Ds0NC0_ATCATGGTCACCGGGT	BTCC	2400	890	2.875	25.3333	BTCC	P1	Tumor	Tcell
BTCC_P1_Tumor_Ds0NC0_ATCATGGTCAGGTAAA	BTCC	6636	1664	2.98373	36.2869	BTCC	P1	Tumor	Tcell
BTCC_P1_Tumor_Ds0NC0_ATCCACCTCAAGCCTA	BTCC	2232	761	1.88172	33.871	BTCC	P1	Tumor	Tcell
BTCC_P1_Tumor_Ds0NC0_ATCCGAAAGATCTGAA	BTCC	2034	953	2.21239	23.1072	BTCC	P1	Tumor	Tcell
BTCC_P1_Tumor_Ds0NC0_ATCCGAAGTTGGAGGT	BTCC	5084	1295	3.04878	47.4036	BTCC	P1	Tumor	Tcell
BTCC_P1_Tumor_Ds0NC0_ATCGAGTAGGGCTCTC	BTCC	2504	881	0.159744	34.9441	BTCC	P1	Tumor	Tcell
BTCC_P1_Tumor_Ds0NC0_ATCGAGTAGGTACTCT	BTCC	1356	766	6.0472	15.4867	BTCC	P1	Tumor	Tcell
BTCC_P1_Tumor_Ds0NC0_ATCTACTCACCATCCT	BTCC	2076	942	2.36031	21.7726	BTCC	P1	Tumor	Tcell
BTCC_P1_Tumor_Ds0NC0_ATCTACTGTGTGACGA	BTCC	2521	967	3.25268	28.8378	BTCC	P1	Tumor	Tcell
BTCC_P1_Tumor_Ds0NC0_ATCTACTTCAGCCTAA	BTCC	2532	890	1.22433	37.1643	BTCC	P1	Tumor	Tcell
BTCC_P1_Tumor_Ds0NC0_ATCTGCCAGCACACAG	BTCC	2340	907	2.39316	28.6752	BTCC	P1	Tumor	Tcell
BTCC_P1_Tumor_Ds0NC0_ATCTGCCCATGGGAAC	BTCC	5689	2185	2.00387	11.5486	BTCC	P1	Tumor	Tcell
BTCC_P1_Tumor_Ds0NC0_ATCTGCCGTCGGCATC	BTCC	3055	1000	1.89853	28.3797	BTCC	P1	Tumor	Tcell
BTCC_P1_Tumor_Ds0NC0_ATCTGCCTCATGTAGC	BTCC	2488	938	2.17042	27.6125	BTCC	P1	Tumor	Tcell
BTCC_P1_Tumor_Ds0NC0_ATGAGGGGTAGCACGA	BTCC	3280	1238	1.15854	24.5427	BTCC	P1	Tumor	Tcell
BTCC_P1_Tumor_Ds0NC0_ATGAGGGTCCGTCAAA	BTCC	3481	1326	2.49928	28.8997	BTCC	P1	Tumor	Tcell
BTCC_P1_Tumor_Ds0NC0_ATGCGATCAACAACCT	BTCC	8355	2426	2.47756	22.6212	BTCC	P1	Tumor	Tcell
BTCC_P1_Tumor_Ds0NC0_ATGCGATCATTCTCAT	BTCC	2155	849	3.38747	22.2274	BTCC	P1	Tumor	Tcell
BTCC_P1_Tumor_Ds0NC0_ATGGGAGGTCCGTGAC	BTCC	3634	1332	2.03632	29.4992	BTCC	P1	Tumor	Tcell
BTCC_P1_Tumor_Ds0NC0_ATTACTCAGCCATCGC	BTCC	2329	940	2.36153	27.222	BTCC	P1	Tumor	Tcell
BTCC_P1_Tumor_Ds0NC0_ATTACTCCATGTTCCC	BTCC	2793	994	1.64697	33.9062	BTCC	P1	Tumor	Tcell
BTCC_P1_Tumor_Ds0NC0_ATTACTCGTACTCAAC	BTCC	2987	1022	1.64044	33.7128	BTCC	P1	Tumor	Tcell
BTCC_P1_Tumor_Ds0NC0_ATTACTCGTTGACGTT	BTCC	2385	936	1.67715	33.1656	BTCC	P1	Tumor	Tcell
BTCC_P1_Tumor_Ds0NC0_ATTACTCTCAATCTCT	BTCC	3511	1145	2.84819	33.7511	BTCC	P1	Tumor	Tcell
BTCC_P1_Tumor_Ds0NC0_ATTATCCTCCCTGACT	BTCC	1801	622	3.72016	35.0361	BTCC	P1	Tumor	Tcell
BTCC_P1_Tumor_Ds0NC0_ATTCTACAGTATGACA	BTCC	1887	857	3.97456	18.9189	BTCC	P1	Tumor	Tcell
BTCC_P1_Tumor_Ds0NC0_ATTCTACAGTCCCACG	BTCC	2346	831	2.38704	33.4612	BTCC	P1	Tumor	Tcell
BTCC_P1_Tumor_Ds0NC0_ATTCTACCACCCAGTG	BTCC	3760	1268	2.31383	31.0372	BTCC	P1	Tumor	Tcell
BTCC_P1_Tumor_Ds0NC0_ATTCTACCATCCCATC	BTCC	2599	1066	2.2701	21.8161	BTCC	P1	Tumor	Tcell
BTCC_P1_Tumor_Ds0NC0_ATTGGTGCACTTACGA	BTCC	1832	739	5.24017	25.7096	BTCC	P1	Tumor	Tcell
BTCC_P1_Tumor_Ds0NC0_ATTGGTGTCATCGCTC	BTCC	957	527	2.19436	19.2268	BTCC	P1	Tumor	Tcell
BTCC_P1_Tumor_Ds0NC0_ATTTCTGAGGCCGAAT	BTCC	4452	1188	2.02156	45.867	BTCC	P1	Tumor	Tcell
BTCC_P1_Tumor_Ds0NC0_ATTTCTGTCAGCTCGG	BTCC	2475	881	0.929293	35.4343	BTCC	P1	Tumor	Tcell
BTCC_P1_Tumor_Ds0NC0_CAACCAAAGTAGATGT	BTCC	2771	866	1.94875	33.598	BTCC	P1	Tumor	Tcell
BTCC_P1_Tumor_Ds0NC0_CAACCAAGTAGCGCAA	BTCC	3122	1136	2.4984	34.0807	BTCC	P1	Tumor	Tcell
BTCC_P1_Tumor_Ds0NC0_CAACCTCAGATGGCGT	BTCC	3391	1045	1.88735	29.9912	BTCC	P1	Tumor	Tcell
BTCC_P1_Tumor_Ds0NC0_CAACCTCCAAACTGCT	BTCC	1797	1032	1.89204	13.6338	BTCC	P1	Tumor	Tcell
BTCC_P1_Tumor_Ds0NC0_CAACCTCCACCTGGTG	BTCC	3139	1011	2.73973	33.259	BTCC	P1	Tumor	Tcell
BTCC_P1_Tumor_Ds0NC0_CAACCTCTCGGAAATA	BTCC	2299	912	2.26185	25.8373	BTCC	P1	Tumor	Tcell
BTCC_P1_Tumor_Ds0NC0_CAACTAGCATGGAATA	BTCC	4460	1592	1.92825	31.1435	BTCC	P1	Tumor	Tcell
BTCC_P1_Tumor_Ds0NC0_CAAGAAACACTATCTT	BTCC	9918	3007	1.7443	18.8143	BTCC	P1	Tumor	Tcell
BTCC_P1_Tumor_Ds0NC0_CAAGGCCAGAGGTAGA	BTCC	2852	978	1.89341	33.6606	BTCC	P1	Tumor	Tcell
BTCC_P1_Tumor_Ds0NC0_CAAGGCCAGGCTACGA	BTCC	2615	958	2.37094	36.7495	BTCC	P1	Tumor	Tcell
BTCC_P1_Tumor_Ds0NC0_CAAGGCCAGGGTGTGT	BTCC	4768	1379	2.0344	30.6208	BTCC	P1	Tumor	Tcell
BTCC_P1_Tumor_Ds0NC0_CAAGGCCGTAGAGGAA	BTCC	10176	3058	1.25786	17.1285	BTCC	P1	Tumor	Tcell
BTCC_P1_Tumor_Ds0NC0_CAAGTTGAGTGGGTTG	BTCC	4183	1232	3.01219	34.5446	BTCC	P1	Tumor	Tcell
BTCC_P1_Tumor_Ds0NC0_CACAAACCAGCCTGTG	BTCC	2170	890	1.98157	27.4654	BTCC	P1	Tumor	Tcell
BTCC_P1_Tumor_Ds0NC0_CACAAACTCAGAGACG	BTCC	2243	832	1.33749	27.8645	BTCC	P1	Tumor	Tcell
BTCC_P1_Tumor_Ds0NC0_CACAAACTCGGCCGAT	BTCC	4537	1274	3.04166	37.4036	BTCC	P1	Tumor	Tcell
BTCC_P1_Tumor_Ds0NC0_CACACCTCACTGTGTA	BTCC	3547	1155	1.38145	29.3487	BTCC	P1	Tumor	Tcell
BTCC_P1_Tumor_Ds0NC0_CACACTCAGAAAGTGG	BTCC	2176	821	1.65441	31.8934	BTCC	P1	Tumor	Tcell
BTCC_P1_Tumor_Ds0NC0_CACACTCTCCATTCTA	BTCC	4220	1686	0.758294	11.2322	BTCC	P1	Tumor	Tcell
BTCC_P1_Tumor_Ds0NC0_CACAGTAGTCAGAGGT	BTCC	1984	791	2.41935	29.9395	BTCC	P1	Tumor	Tcell
BTCC_P1_Tumor_Ds0NC0_CACAGTATCTGTGCAA	BTCC	2909	1045	3.23135	30.7666	BTCC	P1	Tumor	Tcell
BTCC_P1_Tumor_Ds0NC0_CACATAGTCAGCTGGC	BTCC	2599	957	1.96229	21.6622	BTCC	P1	Tumor	Tcell
BTCC_P1_Tumor_Ds0NC0_CACATTTAGTACGATA	BTCC	5795	1874	4.57291	23.9689	BTCC	P1	Tumor	Tcell
BTCC_P1_Tumor_Ds0NC0_CACATTTAGTCATCCA	BTCC	2558	1151	1.52463	23.6122	BTCC	P1	Tumor	Tcell
BTCC_P1_Tumor_Ds0NC0_CACATTTCACATGACT	BTCC	3001	1055	2.89903	33.2889	BTCC	P1	Tumor	Tcell
BTCC_P1_Tumor_Ds0NC0_CACATTTGTAGAGGAA	BTCC	2298	864	1.17493	33.8555	BTCC	P1	Tumor	Tcell
BTCC_P1_Tumor_Ds0NC0_CACCACTCAAGCGAGT	BTCC	2387	813	1.84332	32.8865	BTCC	P1	Tumor	Tcell
BTCC_P1_Tumor_Ds0NC0_CACCACTCACTTCGAA	BTCC	2994	1038	1.50301	32.0307	BTCC	P1	Tumor	Tcell
BTCC_P1_Tumor_Ds0NC0_CACCACTGTCGGCATC	BTCC	2556	965	2.23005	22.2222	BTCC	P1	Tumor	Tcell
BTCC_P1_Tumor_Ds0NC0_CACCTTGAGACAGAGA	BTCC	1819	833	1.81418	21.6053	BTCC	P1	Tumor	Tcell
BTCC_P1_Tumor_Ds0NC0_CACCTTGGTCTAACGT	BTCC	2448	979	1.75654	28.3905	BTCC	P1	Tumor	Tcell
BTCC_P1_Tumor_Ds0NC0_CACCTTGGTGTCCTCT	BTCC	2314	945	0.907519	21.3915	BTCC	P1	Tumor	Tcell
BTCC_P1_Tumor_Ds0NC0_CACCTTGTCCCAAGTA	BTCC	3020	983	1.92053	40	BTCC	P1	Tumor	Tcell
BTCC_P1_Tumor_Ds0NC0_CAGAATCGTCACCTAA	BTCC	3119	997	3.49471	27.6371	BTCC	P1	Tumor	Tcell
BTCC_P1_Tumor_Ds0NC0_CAGATCAAGCCAACAG	BTCC	2660	973	1.91729	31.3534	BTCC	P1	Tumor	Tcell
BTCC_P1_Tumor_Ds0NC0_CAGATCACATAGAAAC	BTCC	2384	824	2.8104	25.7131	BTCC	P1	Tumor	Tcell
BTCC_P1_Tumor_Ds0NC0_CAGCAGCAGTTATCGC	BTCC	3240	1052	2.74691	34.8765	BTCC	P1	Tumor	Tcell
BTCC_P1_Tumor_Ds0NC0_CAGCAGCCACATCCGG	BTCC	3179	1350	1.60428	27.1154	BTCC	P1	Tumor	Tcell
BTCC_P1_Tumor_Ds0NC0_CAGCAGCGTGCTTCTC	BTCC	4223	1515	2.62846	26.0005	BTCC	P1	Tumor	Tcell
BTCC_P1_Tumor_Ds0NC0_CAGCAGCTCTTACCTA	BTCC	3656	1151	0.847921	32.3578	BTCC	P1	Tumor	Tcell
BTCC_P1_Tumor_Ds0NC0_CAGCATAAGTTACCCA	BTCC	2496	862	1.04167	34.7756	BTCC	P1	Tumor	Tcell
BTCC_P1_Tumor_Ds0NC0_CAGCATAGTCCAGTGC	BTCC	2136	842	1.45131	27.6217	BTCC	P1	Tumor	Tcell
BTCC_P1_Tumor_Ds0NC0_CAGCCGACATATGCTG	BTCC	2290	898	2.13974	31.6594	BTCC	P1	Tumor	Tcell
BTCC_P1_Tumor_Ds0NC0_CAGCTAACAAACGCGA	BTCC	4017	1160	0.522778	34.827	BTCC	P1	Tumor	Tcell
BTCC_P1_Tumor_Ds0NC0_CAGCTAAGTACGAAAT	BTCC	2784	1010	2.37069	33.1178	BTCC	P1	Tumor	Tcell
BTCC_P1_Tumor_Ds0NC0_CAGCTGGGTGAACCTT	BTCC	1236	605	5.58252	17.7184	BTCC	P1	Tumor	Tcell
BTCC_P1_Tumor_Ds0NC0_CAGCTGGTCAGTTCGA	BTCC	4369	1649	2.01419	21.2177	BTCC	P1	Tumor	Tcell
BTCC_P1_Tumor_Ds0NC0_CAGTAACTCAAGCCTA	BTCC	3290	1217	1.51976	22.1277	BTCC	P1	Tumor	Tcell
BTCC_P1_Tumor_Ds0NC0_CAGTCCTAGGACAGCT	BTCC	3025	1006	2.18182	31.7686	BTCC	P1	Tumor	Tcell
BTCC_P1_Tumor_Ds0NC0_CAGTCCTGTACCTACA	BTCC	1845	785	4.01084	24.4986	BTCC	P1	Tumor	Tcell
BTCC_P1_Tumor_Ds0NC0_CATATGGTCGGAGCAA	BTCC	4599	1195	1.52207	45.1185	BTCC	P1	Tumor	Tcell
BTCC_P1_Tumor_Ds0NC0_CATATTCAGGCTCATT	BTCC	4504	1052	1.44316	43.7611	BTCC	P1	Tumor	Tcell
BTCC_P1_Tumor_Ds0NC0_CATATTCCAGGGATTG	BTCC	3184	1100	2.2299	29.4912	BTCC	P1	Tumor	Tcell
BTCC_P1_Tumor_Ds0NC0_CATATTCCATTACCTT	BTCC	3991	1071	2.07968	37.6096	BTCC	P1	Tumor	Tcell
BTCC_P1_Tumor_Ds0NC0_CATCAAGAGAAGGACA	BTCC	4570	1285	1.37856	37.2429	BTCC	P1	Tumor	Tcell
BTCC_P1_Tumor_Ds0NC0_CATCAAGAGATATGGT	BTCC	1930	866	2.53886	17.0466	BTCC	P1	Tumor	Tcell
BTCC_P1_Tumor_Ds0NC0_CATCAAGGTGCAGTAG	BTCC	4254	1448	2.28021	30.3949	BTCC	P1	Tumor	Tcell
BTCC_P1_Tumor_Ds0NC0_CATCAGAGTAGTACCT	BTCC	2092	775	1.72084	29.3021	BTCC	P1	Tumor	Tcell
BTCC_P1_Tumor_Ds0NC0_CATCGAACATTCCTGC	BTCC	2684	847	2.34724	33.4203	BTCC	P1	Tumor	Tcell
BTCC_P1_Tumor_Ds0NC0_CATCGGGCACTTCTGC	BTCC	1938	702	1.65119	32.3529	BTCC	P1	Tumor	Tcell
BTCC_P1_Tumor_Ds0NC0_CATGACAAGCTCCTCT	BTCC	2694	1090	1.81886	28.6934	BTCC	P1	Tumor	Tcell
BTCC_P1_Tumor_Ds0NC0_CATGACAGTCTCCCTA	BTCC	2644	879	3.13918	22.9576	BTCC	P1	Tumor	Tcell
BTCC_P1_Tumor_Ds0NC0_CATGACATCAGAGCTT	BTCC	2465	826	2.39351	30.3448	BTCC	P1	Tumor	Tcell
BTCC_P1_Tumor_Ds0NC0_CATGCCTAGCGTGTCC	BTCC	2348	838	1.78876	34.1141	BTCC	P1	Tumor	Tcell
BTCC_P1_Tumor_Ds0NC0_CATGCCTCACTGTCGG	BTCC	3058	1293	2.06017	20.2747	BTCC	P1	Tumor	Tcell
BTCC_P1_Tumor_Ds0NC0_CATGGCGAGGATGGTC	BTCC	3743	1216	0.881646	29.4951	BTCC	P1	Tumor	Tcell
BTCC_P1_Tumor_Ds0NC0_CATTATCAGCCCAATT	BTCC	3364	1381	1.78359	15.3092	BTCC	P1	Tumor	Tcell
[truncated: 69,434 more rows]
