# Supplementary material for: G-Protein Subunit Gamma 4 as a Potential Biomarker for Predicting the Response of Chemotherapy and Immunotherapy in Bladder Cancer
Source: Genes (Basel). 2022 Apr 14;13(4):693. doi: 10.3390/genes13040693 (PMC9027884; doi:10.3390/genes13040693)
Supplement: Supplementary file 1 [file genes-13-00693-s001.zip › Table S3.xlsx]

## Sheet: TCGA-BLCA
	sample	Event	Days	GNG4	M	N	T	Stage	Group
TCGA.CF.A9FH.01	TCGA.CF.A9FH.01	0	64	-9.9658	M0	N0	T2	stage II	Low
TCGA.E7.A8O8.01	TCGA.E7.A8O8.01	0	13	-3.6259	M0	N0	T2	stage II	Low
TCGA.GC.A4ZW.01	TCGA.GC.A4ZW.01	0	15	2.6918	M0	N0	T3a	stage III	High
TCGA.E7.A5KE.01	TCGA.E7.A5KE.01	0	17	-0.3201	M0	N0	T2a	stage II	High
TCGA.4Z.AA80.01	TCGA.4Z.AA80.01	1	19	-2.114	M0	N0	T2a	stage II	Low
TCGA.E7.A5KF.01	TCGA.E7.A5KF.01	0	20	-5.0116	M0	N0	T2a	stage II	Low
TCGA.YC.A9TC.01	TCGA.YC.A9TC.01	1	20	-0.2498	M1			stage IV	High
TCGA.E7.A7DU.01	TCGA.E7.A7DU.01	0	28	-3.3076	M0	N0	T3	stage III	Low
TCGA.KQ.A41S.01	TCGA.KQ.A41S.01	0	35	1.8957	MX	NX	T4a	stage III	High
TCGA.E7.A7DV.01	TCGA.E7.A7DV.01	0	37	2.4908	MX	N3	T4	stage IV	High
TCGA.H4.A2HO.01	TCGA.H4.A2HO.01	0	46	-6.5064	MX	N0	T4a	stage III	Low
TCGA.K4.A6FZ.01	TCGA.K4.A6FZ.01	0	55	1.6604	MX	N0	T3a	stage III	High
TCGA.CU.A5W6.01	TCGA.CU.A5W6.01	1	56	-2.0529	M0	N0	T4a	stage III	Low
TCGA.S5.A6DX.01	TCGA.S5.A6DX.01	1	56	-1.1811	MX	N2	T4a	stage IV	Low
TCGA.XF.A8HH.01	TCGA.XF.A8HH.01	1	57	-0.8863	M0	N2	T3b	stage IV	Low
TCGA.C4.A0F0.01	TCGA.C4.A0F0.01	0	59	2.6602	M0	N0	T2b	stage II	High
TCGA.C4.A0F7.01	TCGA.C4.A0F7.01	1	62	6.561	M0	N2	T4b	stage IV	High
TCGA.GD.A3OP.01	TCGA.GD.A3OP.01	0	64	-2.3884	MX	N2	T4a	stage IV	Low
TCGA.XF.A9T6.01	TCGA.XF.A9T6.01	0	64	5.1227	MX	N0	T3b	stage III	High
TCGA.DK.A1A5.01	TCGA.DK.A1A5.01	1	65	-2.2447	M0	N0	T2b	stage II	Low
TCGA.GD.A6C6.01	TCGA.GD.A6C6.01	0	67	-2.2447	MX	N0	T3a	stage III	Low
TCGA.E7.A4XJ.01	TCGA.E7.A4XJ.01	1	68	1.9264	M0	N0	T2	stage II	High
TCGA.XF.A9T3.01	TCGA.XF.A9T3.01	0	68	3.1829	MX	N2	T3b	stage IV	High
TCGA.FD.A6TF.01	TCGA.FD.A6TF.01	1	69	5.5607	M1	N2	T3b	stage IV	High
TCGA.5N.A9KI.01	TCGA.5N.A9KI.01	1	76	1.8524	MX	NX	T4	stage III	High
TCGA.BL.A13J.01	TCGA.BL.A13J.01	1	81	-1.08624	M0	N2	T4	stage IV	Low
TCGA.FD.A62N.01	TCGA.FD.A62N.01	0	82	1.105	MX	N0	T3b	stage III	High
TCGA.K4.A4AB.01	TCGA.K4.A4AB.01	0	84	-1.5522	MX	N0	T4a	stage III	Low
TCGA.ZF.AA4N.01	TCGA.ZF.AA4N.01	1	88	1.5115				stage II	High
TCGA.C4.A0F1.01	TCGA.C4.A0F1.01	0	89	-0.6193	M0	N0	T3b	stage III	Low
TCGA.XF.AAMT.01	TCGA.XF.AAMT.01	1	90	3.833	MX	N2	T3b	stage IV	High
TCGA.UY.A8OC.01	TCGA.UY.A8OC.01	1	92	-1.3548	MX	N1	T4	stage IV	Low
TCGA.FD.A6TG.01	TCGA.FD.A6TG.01	1	93	0.7832	MX	N2	T3a	stage IV	High
TCGA.GD.A3OQ.01	TCGA.GD.A3OQ.01	0	95	-0.1345	MX	N1	T4a	stage IV	High
TCGA.XF.A9SJ.01	TCGA.XF.A9SJ.01	1	98	3.836	MX	N2	T3b	stage IV	High
TCGA.FT.A3EE.01	TCGA.FT.A3EE.01	1	99	1.334	MX	N0	T4a	stage III	High
TCGA.K4.A3WU.01	TCGA.K4.A3WU.01	0	105	2.4386	MX	N0	T4a	stage III	High
TCGA.ZF.A9RE.01	TCGA.ZF.A9RE.01	1	106	-4.6082	MX			stage II	Low
TCGA.FD.A43X.01	TCGA.FD.A43X.01	0	110	-4.035	MX	N0	T2a	stage II	Low
TCGA.UY.A9PF.01	TCGA.UY.A9PF.01	0	117	2.7551	MX	N2	T3a	stage IV	High
TCGA.XF.AAN8.01	TCGA.XF.AAN8.01	1	118	1.4281	MX	N0	T3b	stage III	High
TCGA.UY.A9PA.01	TCGA.UY.A9PA.01	0	119	1.1512	MX	N0	T3a	stage III	High
TCGA.FD.A3B7.01	TCGA.FD.A3B7.01	1	122	1.2636	MX	N0	T3a	stage III	High
TCGA.XF.A9ST.01	TCGA.XF.A9ST.01	1	128	-1.2828	MX	N0	T3b	stage III	Low
TCGA.E7.A6MD.01	TCGA.E7.A6MD.01	0	129	-1.4699	M0	N1	T4a	stage IV	Low
TCGA.FD.A6TH.01	TCGA.FD.A6TH.01	1	131	1.1382	MX	N2	T3	stage IV	High
TCGA.BT.A3PH.01	TCGA.BT.A3PH.01	1	142	0.4233	MX	N2	T3b	stage IV	High
TCGA.GU.A767.01	TCGA.GU.A767.01	1	144	-0.4325	MX	N2	T3b	stage IV	Low
TCGA.DK.A3IK.01	TCGA.DK.A3IK.01	1	146	-3.3076	M0	N2	T3	stage IV	Low
TCGA.CU.A0YO.01	TCGA.CU.A0YO.01	1	149	0.6145	MX	N2	T3a	stage IV	High
TCGA.BT.A20V.01	TCGA.BT.A20V.01	1	154	5.0348	M0	N2	T4a	stage IV	High
TCGA.BT.A20R.01	TCGA.BT.A20R.01	1	154	4.2803	M0	N1	T3b	stage IV	High
TCGA.CU.A3QU.01	TCGA.CU.A3QU.01	0	158	-6.5064	M0	N1	T2b	stage IV	Low
TCGA.E7.A3Y1.01	TCGA.E7.A3Y1.01	0	163	-4.035	M0	N0		stage II	Low
TCGA.FD.A5BV.01	TCGA.FD.A5BV.01	1	163	-2.8262	MX	N0	T3b	stage III	Low
TCGA.FD.A3SO.01	TCGA.FD.A3SO.01	1	168	6.2608	MX	N1	T3a	stage IV	High
TCGA.ZF.AA5N.01	TCGA.ZF.AA5N.01	1	168	1.0079	M1	NX	T2	stage IV	High
TCGA.FD.A5BX.01	TCGA.FD.A5BX.01	1	173	0.8488	MX	N1	T3b	stage IV	High
TCGA.XF.A9SU.01	TCGA.XF.A9SU.01	1	182	2.328	MX	N1	T3b	stage IV	High
TCGA.FD.A6TC.01	TCGA.FD.A6TC.01	0	187	-1.1172	MX	N0	T4a	stage III	Low
TCGA.UY.A9PE.01	TCGA.UY.A9PE.01	0	189	-1.3183	MX	N2	T2b	stage IV	Low
TCGA.FD.A62P.01	TCGA.FD.A62P.01	1	191	4.2258	MX	N0	T2b	stage II	High
TCGA.XF.A8HC.01	TCGA.XF.A8HC.01	1	200	-4.2934	MX	N2	T3a	stage IV	Low
TCGA.BT.A0S7.01	TCGA.BT.A0S7.01	1	200	3.5174	MX	N0	T4a	stage III	High
TCGA.BL.A3JM.01	TCGA.BL.A3JM.01	1	205	6.6178	M0	N0	T3	stage III	High
TCGA.XF.AAMX.01	TCGA.XF.AAMX.01	1	206	-5.0116	MX	N0	T3b	stage III	Low
TCGA.G2.AA3C.01	TCGA.G2.AA3C.01	1	211	1.8604	M0	N1	T3b	stage IV	High
TCGA.GU.AATQ.01	TCGA.GU.AATQ.01	1	213	-1.4699	MX	N0	T3b	stage III	Low
TCGA.FD.A62O.01	TCGA.FD.A62O.01	1	216	-0.1504	MX	N2	T3a	stage IV	High
TCGA.G2.A3IB.01	TCGA.G2.A3IB.01	1	220	5.0549	MX	NX		stage II	High
TCGA.BL.A13I.01	TCGA.BL.A13I.01	1	223	-1.99424	M0	N0	T3	stage III	Low
TCGA.GD.A76B.01	TCGA.GD.A76B.01	1	224	-1.3183	MX	N0	T2b	stage II	Low
TCGA.FD.A43N.01	TCGA.FD.A43N.01	0	230	0.517	MX	N0	T3a	stage III	High
TCGA.GU.A762.01	TCGA.GU.A762.01	1	232	-1.7322	MX	N2	T4a	stage IV	Low
TCGA.XF.AAML.01	TCGA.XF.AAML.01	1	232	-2.3884	MX	N0	T2b	stage II	Low
TCGA.DK.A2I2.01	TCGA.DK.A2I2.01	1	237	3.0481	M0	N3	T3	stage IV	High
TCGA.E7.A97Q.01	TCGA.E7.A97Q.01	1	246	-1.0559	MX	N3	T4a	stage IV	Low
TCGA.DK.A3IM.01	TCGA.DK.A3IM.01	1	248	4.1732	M0	N0	T3	stage III	High
TCGA.DK.A3IN.01	TCGA.DK.A3IN.01	1	250	0.8883	M0	N0	T4a	stage III	High
TCGA.BT.A20X.01	TCGA.BT.A20X.01	1	251	0.3115	M0	N2	T4a	stage IV	High
TCGA.FD.A5BY.01	TCGA.FD.A5BY.01	0	251	-0.1504	MX	N0	T3a	stage III	High
TCGA.XF.AAMW.01	TCGA.XF.AAMW.01	1	253	-2.2447		N0	T2b	stage IV	Low
TCGA.BT.A20W.01	TCGA.BT.A20W.01	1	254	0.2154	M0	N0	T2b	stage II	High
TCGA.2F.A9KW.01	TCGA.2F.A9KW.01	1	254	-3.0469	MX	N0	T3b	stage III	Low
TCGA.GV.A3QH.01	TCGA.GV.A3QH.01	1	258	2.0218	MX	NX		stage II	High
TCGA.ZF.AA56.01	TCGA.ZF.AA56.01	1	259	-2.114	MX	N0	T4a	stage III	Low
TCGA.GV.A40E.01	TCGA.GV.A40E.01	1	261	4.8079	MX	NX		stage II	High
TCGA.ZF.AA4U.01	TCGA.ZF.AA4U.01	1	262	-4.2934	MX	NX	T4a	stage III	Low
TCGA.FJ.A871.01	TCGA.FJ.A871.01	1	272	0.4125	MX	NX	T3b	stage III	High
TCGA.FD.A3B5.01	TCGA.FD.A3B5.01	1	272	0.8726	MX	N1	T2b	stage IV	High
TCGA.GC.A6I1.01	TCGA.GC.A6I1.01	1	272	1.334	MX	N0	T2b	stage II	High
TCGA.C4.A0EZ.01	TCGA.C4.A0EZ.01	1	273	7.0121	M1	N1	T3a	stage IV	High
TCGA.HQ.A5ND.01	TCGA.HQ.A5ND.01	1	274	-2.4659	M0	N1	T3b	stage IV	Low
TCGA.K4.A5RH.01	TCGA.K4.A5RH.01	0	276	3.8208	MX	N0	T3a	stage III	High
TCGA.K4.A4AC.01	TCGA.K4.A4AC.01	1	278	1.2815	MX	N0	T2b	stage II	High
TCGA.YC.A8S6.01	TCGA.YC.A8S6.01	0	293	-1.0262	MX	N0	T2a	stage II	Low
TCGA.FD.A6TI.01	TCGA.FD.A6TI.01	1	294	-1.2481	MX	N1	T4b	stage IV	Low
TCGA.DK.A3IV.01	TCGA.DK.A3IV.01	1	294	0.9191	M0	NX		stage II	High
TCGA.BT.A3PK.01	TCGA.BT.A3PK.01	1	303	1.9564	MX	N0	T2b	stage II	High
TCGA.4Z.AA86.01	TCGA.4Z.AA86.01	1	311	4.0636	M0	N1	T3a	stage IV	High
TCGA.DK.A3WX.01	TCGA.DK.A3WX.01	1	321	6.4199	M0	N0	T3	stage III	High
TCGA.FJ.A3ZE.01	TCGA.FJ.A3ZE.01	1	324	2.167	M1	N3		stage IV	High
TCGA.GU.AATO.01	TCGA.GU.AATO.01	1	324	-3.458	MX	N2	T4a	stage IV	Low
TCGA.FD.A5BT.01	TCGA.FD.A5BT.01	1	328	5.1875	MX	N0	T3b	stage III	High
TCGA.FD.A6TK.01	TCGA.FD.A6TK.01	0	330	3.1212	MX	N0	T3a	stage III	High
TCGA.GU.A42P.01	TCGA.GU.A42P.01	1	332	-1.8314	M0	N1	T3a	stage IV	Low
TCGA.CF.A47S.01	TCGA.CF.A47S.01	0	333	-5.5735	M0	N0	T2	stage II	Low
TCGA.FT.A61P.01	TCGA.FT.A61P.01	0	337	5.133	MX	N2	T3b	stage IV	High
TCGA.DK.AA75.01	TCGA.DK.AA75.01	1	340	-3.458	M0	N0	T3	stage III	Low
TCGA.XF.AAMH.01	TCGA.XF.AAMH.01	1	344	4.284	MX	N1	T3b	stage IV	High
TCGA.GU.A42Q.01	TCGA.GU.A42Q.01	1	344	2.6464	M0	N0	T3b	stage III	High
TCGA.CF.A8HY.01	TCGA.CF.A8HY.01	0	345	-2.9324	M0	N0	T2	stage II	Low
TCGA.CF.A8HX.01	TCGA.CF.A8HX.01	0	345	-4.6082	M0	N0	T2	stage II	Low
TCGA.K4.A5RI.01	TCGA.K4.A5RI.01	1	356	-0.9406	MX	N0	T3a	stage III	Low
TCGA.K4.AAQO.01	TCGA.K4.AAQO.01	0	359	0.3685	MX	N0	T3a	stage III	High
TCGA.CF.A9FF.01	TCGA.CF.A9FF.01	0	361	-1.9379	M0	N0	T2	stage II	Low
TCGA.XF.A9SW.01	TCGA.XF.A9SW.01	1	362	0.9268	MX	N2	T3b	stage IV	High
TCGA.2F.A9KP.01	TCGA.2F.A9KP.01	1	364	1.5758	MX	N2	T3a	stage IV	High
TCGA.YF.AA3L.01	TCGA.YF.AA3L.01	0	364	-3.1714	MX	N0	T2b	stage II	Low
TCGA.CF.A5UA.01	TCGA.CF.A5UA.01	0	365	-4.2934	M0	N0	T2	stage II	Low
TCGA.DK.AA76.01	TCGA.DK.AA76.01	0	366	-4.6082	M0	N0		stage II	Low
TCGA.CF.A47W.01	TCGA.CF.A47W.01	0	368	-5.0116	M0	N0	T2	stage II	Low
TCGA.CF.A7I0.01	TCGA.CF.A7I0.01	0	368	-4.6082	M0	N0	T2	stage II	Low
TCGA.CF.A3MG.01	TCGA.CF.A3MG.01	0	369	-2.1779	M0	N0	T2	stage II	Low
TCGA.HQ.A5NE.01	TCGA.HQ.A5NE.01	1	370	4.1891	M0	N0	T3	stage III	High
TCGA.BT.A20O.01	TCGA.BT.A20O.01	1	370	0.7748	MX	N0	T3a	stage III	High
TCGA.CF.A3MI.01	TCGA.CF.A3MI.01	0	370	-3.6259	M0	N0	T2	stage II	Low
TCGA.PQ.A6FI.01	TCGA.PQ.A6FI.01	0	372	1.5366	MX	N0	T2a	stage II	High
TCGA.ZF.AA5P.01	TCGA.ZF.AA5P.01	0	372	-1.6394	M0	N2	T2b	stage IV	Low
TCGA.CF.A47Y.01	TCGA.CF.A47Y.01	0	373	-5.0116	M0	N0	T2	stage II	Low
TCGA.FD.A6TE.01	TCGA.FD.A6TE.01	0	376	-4.2934	MX	N2	T3a	stage IV	Low
TCGA.BL.A5ZZ.01	TCGA.BL.A5ZZ.01	0	377	1.0573	MX	N0	T4a	stage III	High
TCGA.CF.A47V.01	TCGA.CF.A47V.01	0	379	-4.2934	M0	N0	T2	stage II	Low
TCGA.CF.A1HS.01	TCGA.CF.A1HS.01	0	382	2.4934	M0	N0	T3	stage III	High
TCGA.CF.A3MF.01	TCGA.CF.A3MF.01	0	383	-9.9658	M0	N0	T3	stage III	Low
TCGA.CF.A47X.01	TCGA.CF.A47X.01	0	384	-5.0116	M0	N0	T2	stage II	Low
TCGA.FD.A3B8.01	TCGA.FD.A3B8.01	0	384	0.4233	MX	N0	T2b	stage II	High
TCGA.CF.A47T.01	TCGA.CF.A47T.01	1	385	-2.2447	M0	N0	T2	stage II	Low
TCGA.FJ.A3Z9.01	TCGA.FJ.A3Z9.01	1	385	-1.8836	M0	N0	TX	not reported	Low
TCGA.FD.A6TD.01	TCGA.FD.A6TD.01	1	386	0.8408	MX	N0	T3a	stage III	High
TCGA.XF.A9SV.01	TCGA.XF.A9SV.01	1	388	0.1257	M1	N2	T4a	stage IV	High
TCGA.CF.A1HR.01	TCGA.CF.A1HR.01	0	389	-0.9132	M0	N0	T3	stage III	Low
TCGA.FD.A3SS.01	TCGA.FD.A3SS.01	1	391	5.6404	MX	N3	T4	stage IV	High
TCGA.CU.A0YN.01	TCGA.CU.A0YN.01	1	393	2.9356	M0	N0	T3a	stage III	High
TCGA.E7.A85H.01	TCGA.E7.A85H.01	0	394	-1.2481	M0	N0	T3	stage III	Low
TCGA.CF.A3MH.01	TCGA.CF.A3MH.01	0	398	-2.6349	M0	N0	T2	stage II	Low
TCGA.CF.A9FM.01	TCGA.CF.A9FM.01	0	398	-3.1714	M0	N0	T1	stage I	Low
TCGA.CF.A5U8.01	TCGA.CF.A5U8.01	0	399	-9.9658	M0	N0	T2	stage II	Low
TCGA.BT.A0YX.01	TCGA.BT.A0YX.01	1	400	-0.7346	M0	N0	T3b	stage III	Low
TCGA.FD.A62S.01	TCGA.FD.A62S.01	1	406	5.1461	MX	N0	T3b	stage III	High
TCGA.MV.A51V.01	TCGA.MV.A51V.01	0	410	-2.6349	M0	N0	T3a	stage III	Low
TCGA.DK.AA6Q.01	TCGA.DK.AA6Q.01	1	413	3.0706	M0	N1	T3	stage IV	High
TCGA.DK.A3IL.01	TCGA.DK.A3IL.01	1	413	3.186	M0	N2	T3	stage IV	High
TCGA.CU.A72E.01	TCGA.CU.A72E.01	1	413	-1.0559	M0	N2	T3b	stage IV	Low
TCGA.DK.AA6W.01	TCGA.DK.AA6W.01	1	415	4.8724	M0	N0	T2	stage II	High
TCGA.YF.AA3M.01	TCGA.YF.AA3M.01	0	415	2.5137	MX	NX	T2a	stage II	High
TCGA.DK.AA71.01	TCGA.DK.AA71.01	0	415	-0.1345	M0	N0	T2b	stage II	High
TCGA.E7.A7PW.01	TCGA.E7.A7PW.01	0	416	-0.394	M0	NX	T3a	stage III	Low
TCGA.XF.A9T8.01	TCGA.XF.A9T8.01	1	418	-3.0469	MX	N0	T3b	stage III	Low
TCGA.GC.A6I3.01	TCGA.GC.A6I3.01	0	423	1.5064	MX	N1	T3a	stage IV	High
TCGA.CF.A27C.01	TCGA.CF.A27C.01	0	425	-2.8262	M0	N0	T3	stage III	Low
TCGA.E7.A7XN.01	TCGA.E7.A7XN.01	0	428	-0.9406	M0	N0	T3	stage III	Low
TCGA.GC.A3RD.01	TCGA.GC.A3RD.01	0	428	-2.3884	M0	N0	T3a	stage III	Low
TCGA.R3.A69X.01	TCGA.R3.A69X.01	0	433	0.3685	M0	N0	T3a	stage III	High
TCGA.GV.A3JV.01	TCGA.GV.A3JV.01	1	434	-0.5332	MX	N1	T3b	stage IV	Low
TCGA.E7.A97P.01	TCGA.E7.A97P.01	1	437	-1.8836	M0	NX	T2	stage II	Low
TCGA.BT.A20T.01	TCGA.BT.A20T.01	1	453	-1.0559	M0	N1	T3b	stage IV	Low
TCGA.XF.A9SP.01	TCGA.XF.A9SP.01	1	454	2.7868	MX	N0	T3b	stage III	High
TCGA.BT.A20U.01	TCGA.BT.A20U.01	1	455	0.9642	M0	N0	T3a	stage III	High
TCGA.FD.A43S.01	TCGA.FD.A43S.01	0	455	-0.4719	MX	N0	T3b	stage III	Low
TCGA.DK.AA6P.01	TCGA.DK.AA6P.01	0	457	-9.9658	M0	N0		stage II	Low
TCGA.CU.A0YR.01	TCGA.CU.A0YR.01	1	460	-0.5543	M0	N2	T2	stage IV	Low
TCGA.4Z.AA84.01	TCGA.4Z.AA84.01	0	460	0.8246	M1	N2	T3a	stage IV	High
TCGA.E7.A8O7.01	TCGA.E7.A8O7.01	0	466	-2.6349	M0	N0	T2	stage II	Low
TCGA.LC.A66R.01	TCGA.LC.A66R.01	0	466	0.4125	MX	N2	T4a	stage IV	High
TCGA.XF.A8HG.01	TCGA.XF.A8HG.01	1	467	-6.5064	MX	N0	T3b	stage III	Low
TCGA.E5.A4TZ.01	TCGA.E5.A4TZ.01	1	467	5.943	MX	N2	T4b	stage IV	High
TCGA.DK.AA6X.01	TCGA.DK.AA6X.01	0	467	-2.3884	M0	N0		stage II	Low
TCGA.K4.A6MB.01	TCGA.K4.A6MB.01	0	469	3.3842	MX	N1	T3b	stage IV	High
TCGA.FD.A43Y.01	TCGA.FD.A43Y.01	1	474	2.0569	MX	N0	T4	stage III	High
TCGA.LT.A5Z6.01	TCGA.LT.A5Z6.01	0	474	-1.2142	MX	NX		stage II	Low
TCGA.DK.A1AG.01	TCGA.DK.A1AG.01	0	475	-4.6082	M0	N0	T3	stage III	Low
TCGA.DK.A6B2.01	TCGA.DK.A6B2.01	0	477	-0.4325	M0	N1	T3	stage IV	Low
TCGA.GU.A766.01	TCGA.GU.A766.01	0	480	-0.4921	MX	N0	T2a	stage II	Low
TCGA.GC.A3OO.01	TCGA.GC.A3OO.01	0	481	-1.8314	M0	N0	T2b	stage II	Low
TCGA.GC.A3RC.01	TCGA.GC.A3RC.01	0	484	3.0619	M0	N0	T2b	stage II	High
TCGA.G2.A2EK.01	TCGA.G2.A2EK.01	0	485	-2.2447	M0	N0		stage II	Low
TCGA.XF.A9SK.01	TCGA.XF.A9SK.01	1	486	-0.9971	MX	N1	T3b	stage IV	Low
TCGA.DK.A1AE.01	TCGA.DK.A1AE.01	0	491	-1.7322	M0	N0	T3	stage III	Low
TCGA.BT.A2LB.01	TCGA.BT.A2LB.01	1	492	-0.3752	M0	N0	T3a	stage III	High
TCGA.4Z.AA7M.01	TCGA.4Z.AA7M.01	0	495	-0.394	M0	N0	T3a	stage III	Low
TCGA.XF.A9T4.01	TCGA.XF.A9T4.01	1	495	-0.9971	MX	N1	T2b	stage IV	Low
TCGA.K4.A83P.01	TCGA.K4.A83P.01	0	495	0.7999	MX	N1	T4a	stage IV	High
TCGA.S5.AA26.01	TCGA.S5.AA26.01	0	503	-3.3076	MX	N0	T3a	stage III	Low
TCGA.PQ.A6FN.01	TCGA.PQ.A6FN.01	0	507	3.8228	MX	N0	T3a	stage III	High
TCGA.E7.A519.01	TCGA.E7.A519.01	0	508	-6.5064	M0	NX	T2b	stage II	Low
TCGA.DK.A1AB.01	TCGA.DK.A1AB.01	1	508	2.3649	M0	N2	T4a	stage IV	High
TCGA.FD.A3B4.01	TCGA.FD.A3B4.01	1	510	2.2842	MX	N0	T4a	stage III	High
TCGA.4Z.AA7Q.01	TCGA.4Z.AA7Q.01	1	510	2.8877	M0	NX	T3a	stage III	High
TCGA.4Z.AA7O.01	TCGA.4Z.AA7O.01	0	512	-2.3884	M0	N0	T2a	stage II	Low
TCGA.BT.A2LA.01	TCGA.BT.A2LA.01	0	522	5.9628	M0	N0	T3a	stage III	High
TCGA.4Z.AA7R.01	TCGA.4Z.AA7R.01	1	522	-1.4305	M0	N0	T4b	stage IV	Low
TCGA.FJ.A3ZF.01	TCGA.FJ.A3ZF.01	0	524	3.6289	M0	N0		stage III	High
TCGA.5N.A9KM.01	TCGA.5N.A9KM.01	1	530	-5.5735	MX	N0	T4a	stage III	Low
TCGA.UY.A78K.01	TCGA.UY.A78K.01	1	536	-0.4325	MX	N2		stage IV	Low
TCGA.DK.A1AF.01	TCGA.DK.A1AF.01	0	536	-0.3383	M0	N2	T3	stage IV	High
TCGA.G2.A3VY.01	TCGA.G2.A3VY.01	0	536	-4.6082				stage II	Low
TCGA.DK.A3IQ.01	TCGA.DK.A3IQ.01	1	539	1.2696	M0	N0	T3	stage III	High
TCGA.K4.A5RJ.01	TCGA.K4.A5RJ.01	0	539	-0.2845	MX	N0	T2b	stage II	High
TCGA.GC.A3WC.01	TCGA.GC.A3WC.01	0	540	-1.2828	MX	N0	T3	stage III	Low
TCGA.UY.A9PD.01	TCGA.UY.A9PD.01	0	542	-2.3884	MX	N0	T3a	stage III	Low
TCGA.BT.A20P.01	TCGA.BT.A20P.01	1	544	-2.3884	M0	N0	T3a	stage III	Low
TCGA.XF.A8HI.01	TCGA.XF.A8HI.01	1	544	-2.9324	MX	N2	T2b	stage IV	Low
TCGA.DK.A2I1.01	TCGA.DK.A2I1.01	0	546	-2.2447	M0	N0	T2b	stage II	Low
TCGA.FD.A3SM.01	TCGA.FD.A3SM.01	1	547	0.1776	M1	N2	T3a	stage IV	High
TCGA.DK.A3X2.01	TCGA.DK.A3X2.01	1	547	0.2029	M0	N2	T3	stage IV	High
TCGA.FD.A5C0.01	TCGA.FD.A5C0.01	1	550	-2.9324	MX	N2	T3a	stage IV	Low
TCGA.DK.A1A7.01	TCGA.DK.A1A7.01	0	560	-2.3147	M0	N2	T3	stage IV	Low
TCGA.CU.A3KJ.01	TCGA.CU.A3KJ.01	0	562	0.8961	M0	N0	T3b	stage III	High
TCGA.XF.AAN7.01	TCGA.XF.AAN7.01	1	565	-1.5105	MX	N1	T3a	stage IV	Low
TCGA.CF.A9FL.01	TCGA.CF.A9FL.01	1	565	-3.3076	M0	N0	T3b	stage III	Low
TCGA.DK.AA6T.01	TCGA.DK.AA6T.01	0	572	-1.4699	M0	N0		stage II	Low
TCGA.FD.A6TB.01	TCGA.FD.A6TB.01	0	572	3.3535	MX	N0	T3a	stage III	High
TCGA.YC.A89H.01	TCGA.YC.A89H.01	0	573	1.7912	MX			stage II	High
TCGA.XF.A9T2.01	TCGA.XF.A9T2.01	1	575	3.4304	MX	N0	T3b	stage III	High
TCGA.GU.A42R.01	TCGA.GU.A42R.01	1	577	2.5924	MX	N2	T4a	stage IV	High
TCGA.DK.AA6U.01	TCGA.DK.AA6U.01	0	578	-0.4325	M0	N0		stage II	Low
TCGA.DK.A1AA.01	TCGA.DK.A1AA.01	0	578	-5.0116	M0	N0	T3	stage III	Low
TCGA.BT.A20J.01	TCGA.BT.A20J.01	1	579	0.2642	MX	N0	T2b	stage II	High
TCGA.GV.A40G.01	TCGA.GV.A40G.01	0	580	-0.9686	MX	N0	T2a	stage II	Low
TCGA.GV.A3JX.01	TCGA.GV.A3JX.01	0	581	1.5563	MX	N0	T3b	stage III	High
TCGA.GC.A3RB.01	TCGA.GC.A3RB.01	0	582	-0.2498	M0	N0	T3b	stage III	High
TCGA.FD.A5BU.01	TCGA.FD.A5BU.01	0	588	1.6374	MX	N0	T2b	stage II	High
TCGA.H4.A2HQ.01	TCGA.H4.A2HQ.01	0	590	2.874	M1	NX		stage IV	High
TCGA.ZF.AA54.01	TCGA.ZF.AA54.01	1	590	-1.0862	MX	NX	T3	stage III	Low
TCGA.BT.A20Q.01	TCGA.BT.A20Q.01	1	593	-0.4521	M0	N2	T3b	stage IV	Low
TCGA.ZF.AA4T.01	TCGA.ZF.AA4T.01	1	599	-2.5479	MX	N2	T4	stage IV	Low
TCGA.FD.A3SR.01	TCGA.FD.A3SR.01	1	602	0.7664	MX	N2	T4a	stage IV	High
TCGA.GV.A3JZ.01	TCGA.GV.A3JZ.01	0	603	2.6805	MX	N3	T4a	stage IV	High
TCGA.GU.A764.01	TCGA.GU.A764.01	0	610	2.7117	MX	N0	T2b	stage II	High
TCGA.G2.A3IE.01	TCGA.G2.A3IE.01	1	612	-2.5479	MX	NX		stage II	Low
TCGA.ZF.A9RN.01	TCGA.ZF.A9RN.01	1	615	-1.1488	M0	NX	T3b	stage III	Low
TCGA.GV.A3QF.01	TCGA.GV.A3QF.01	1	617	-1.1811	MX	N2	T3b	stage IV	Low
TCGA.DK.AA77.01	TCGA.DK.AA77.01	0	618	-2.7274	M0	N0	T2a	stage II	Low
TCGA.BT.A2LD.01	TCGA.BT.A2LD.01	1	623	0.03	M0	N1	T3a	stage IV	High
TCGA.GC.A3I6.01	TCGA.GC.A3I6.01	1	630	2.128	M0	N0	T3a	stage III	High
TCGA.DK.A3WW.01	TCGA.DK.A3WW.01	0	633	-0.8084	M0	N0	T3	stage III	Low
TCGA.FD.A43U.01	TCGA.FD.A43U.01	0	636	-1.1811	MX	N2	T4a	stage IV	Low
TCGA.GD.A3OS.01	TCGA.GD.A3OS.01	0	638	2.2452	MX	NX		stage II	High
TCGA.XF.A9SY.01	TCGA.XF.A9SY.01	0	640	4.1708	MX	N2	T3b	stage IV	High
TCGA.LT.A8JT.01	TCGA.LT.A8JT.01	0	641	-3.6259	M0	N0	T2a	stage II	Low
TCGA.ZF.A9R2.01	TCGA.ZF.A9R2.01	0	642	-2.6349	M0	N0	T2b	stage II	Low
TCGA.K4.A3WV.01	TCGA.K4.A3WV.01	0	646	3.0145	MX	N0	T2b	stage II	High
TCGA.DK.A3IT.01	TCGA.DK.A3IT.01	0	648	5.5373	M0	N0	T3	stage III	High
TCGA.GV.A3JW.01	TCGA.GV.A3JW.01	0	649	-2.0529	MX	NX	T2	stage II	Low
TCGA.GC.A3BM.01	TCGA.GC.A3BM.01	1	651	-2.1779	M0	N0	T2b	stage II	Low
TCGA.DK.A1A3.01	TCGA.DK.A1A3.01	1	665	-1.4305	M0	N2	T3	stage IV	Low
TCGA.ZF.A9R7.01	TCGA.ZF.A9R7.01	0	665	0.5763	M0	NX		stage II	High
TCGA.E7.A4IJ.01	TCGA.E7.A4IJ.01	1	674	-0.3201	M0	NX	T2b	stage II	High
TCGA.ZF.A9R0.01	TCGA.ZF.A9R0.01	1	680	1.8036	M0	NX	T3b	stage III	High
TCGA.FD.A3N5.01	TCGA.FD.A3N5.01	1	685	2.7007	MX	N0	T2b	stage II	High
TCGA.UY.A78M.01	TCGA.UY.A78M.01	1	690	-1.3548	MX	N2	T2	stage IV	Low
TCGA.GV.A6ZA.01	TCGA.GV.A6ZA.01	0	691	-1.4699	MX	N0	T2b	stage II	Low
TCGA.G2.A2EC.01	TCGA.G2.A2EC.01	1	696	-1.8836	M0	N0		stage II	Low
TCGA.C4.A0F6.01	TCGA.C4.A0F6.01	0	700	0.5666	M0	N0	T3b	stage III	High
TCGA.DK.A3IU.01	TCGA.DK.A3IU.01	1	706	2.8422	M0	N0	T2b	stage II	High
TCGA.FD.A3SL.01	TCGA.FD.A3SL.01	1	712	2.0325	M1	N2	T4a	stage IV	High
TCGA.XF.A9SX.01	TCGA.XF.A9SX.01	1	719	2.4544	MX	N2	T3b	stage IV	High
TCGA.E7.A6ME.01	TCGA.E7.A6ME.01	0	731	5.6594	M0	NX	T2b	stage II	High
TCGA.2F.A9KO.01	TCGA.2F.A9KO.01	1	734	-1.1488	M0	N1	T3	stage IV	Low
TCGA.FD.A3SJ.01	TCGA.FD.A3SJ.01	1	739	-2.0529	MX	N2	T2b	stage IV	Low
TCGA.E7.A6MF.01	TCGA.E7.A6MF.01	0	750	-1.7322	M0	NX	T2a	stage II	Low
TCGA.GC.A3YS.01	TCGA.GC.A3YS.01	0	758	-0.7834	MX	N1	T3a	stage IV	Low
TCGA.K4.A3WS.01	TCGA.K4.A3WS.01	0	761	-0.4719	MX	N0	T3a	stage III	Low
TCGA.ZF.A9R1.01	TCGA.ZF.A9R1.01	0	773	-1.5951	M0	N1	T3b	stage IV	Low
TCGA.E7.A541.01	TCGA.E7.A541.01	1	778	1.4704	MX	N0	T2b	stage II	High
TCGA.FD.A3SP.01	TCGA.FD.A3SP.01	0	783	1.7786	MX	N0	T3b	stage III	High
TCGA.BT.A3PJ.01	TCGA.BT.A3PJ.01	0	789	-3.6259	M0	N0	T3b	stage III	Low
TCGA.BT.A20N.01	TCGA.BT.A20N.01	1	795	0.3231	MX	N0	T3a	stage III	High
TCGA.E7.A678.01	TCGA.E7.A678.01	0	798	-9.9658	M0	N0	T3	stage III	Low
TCGA.XF.A9T0.01	TCGA.XF.A9T0.01	0	799	-0.9132	MX	N0	T3b	stage III	Low
TCGA.GD.A2C5.01	TCGA.GD.A2C5.01	0	812	-1.685	MX	N2	T3a	stage IV	Low
TCGA.FD.A5BR.01	TCGA.FD.A5BR.01	0	813	-1.4699	MX	N0	T2b	stage II	Low
TCGA.G2.A2EL.01	TCGA.G2.A2EL.01	1	819	6.5067	M0	N0		stage II	High
TCGA.E7.A677.01	TCGA.E7.A677.01	0	820	-2.1779	M0	N0	T2b	stage II	Low
TCGA.XF.AAN4.01	TCGA.XF.AAN4.01	1	823	-0.1031	MX	N0	T3b	stage III	High
TCGA.GV.A3QK.01	TCGA.GV.A3QK.01	0	832	0.517	M0	N2	T4a	stage IV	High
TCGA.FD.A43P.01	TCGA.FD.A43P.01	0	832	4.382	MX	N0	T2a	stage II	High
TCGA.FD.A5BZ.01	TCGA.FD.A5BZ.01	1	835	2.5338	MX	N1	T3a	stage IV	High
TCGA.4Z.AA7W.01	TCGA.4Z.AA7W.01	0	840	-1.1488	M0	N0	T2a	stage II	Low
TCGA.K4.A54R.01	TCGA.K4.A54R.01	0	842	-0.3566	MX	N0	T2b	stage II	High
TCGA.FD.A3N6.01	TCGA.FD.A3N6.01	0	851	0.8726	MX	N0	T2b	stage II	High
TCGA.XF.A9SZ.01	TCGA.XF.A9SZ.01	1	859	-2.0529	MX	N2	T3b	stage IV	Low
TCGA.BT.A42F.01	TCGA.BT.A42F.01	0	864	4.1962	MX	N1	T4a	stage IV	High
TCGA.ZF.A9R9.01	TCGA.ZF.A9R9.01	1	864	-0.3752	MX	N2	T3b	stage IV	High
TCGA.BT.A42C.01	TCGA.BT.A42C.01	0	873	-4.6082	M0	N0		stage II	Low
TCGA.FD.A3SN.01	TCGA.FD.A3SN.01	0	887	3.38	MX	N0	T3b	stage III	High
TCGA.G2.AA3F.01	TCGA.G2.AA3F.01	0	893	-1.8314	M0	N1	T3	stage IV	Low
TCGA.ZF.AA5H.01	TCGA.ZF.AA5H.01	0	897	2.9167	M0	N2	T3b	stage IV	High
TCGA.UY.A9PB.01	TCGA.UY.A9PB.01	0	899	3.6277	MX	N0	T3a	stage III	High
TCGA.4Z.AA89.01	TCGA.4Z.AA89.01	0	902	-3.3076	M0	N0	T4b	stage IV	Low
TCGA.E7.A3X6.01	TCGA.E7.A3X6.01	1	904	-1.5105	M0	NX	T2	stage II	Low
TCGA.CU.A3YL.01	TCGA.CU.A3YL.01	0	906	-2.5479	M0	N0	T4a	stage III	Low
TCGA.ZF.A9R4.01	TCGA.ZF.A9R4.01	0	921	-4.035	M0	NX	T2	stage II	Low
TCGA.XF.AAN1.01	TCGA.XF.AAN1.01	1	941	-2.4659	M0	N0	T4a	stage III	Low
TCGA.FJ.A3Z7.01	TCGA.FJ.A3Z7.01	0	945	-2.7274	MX	N2	T4a	stage IV	Low
TCGA.ZF.A9R3.01	TCGA.ZF.A9R3.01	1	949	-5.0116	M0	NX	T2	stage II	Low
TCGA.FD.A3B3.01	TCGA.FD.A3B3.01	1	974	0.4125	MX	N0	T3	stage III	High
TCGA.GU.A763.01	TCGA.GU.A763.01	0	997	-5.5735	M0	N0	T4	stage III	Low
TCGA.GU.AATP.01	TCGA.GU.AATP.01	0	1003	1.6964	MX	N2	T2	stage IV	High
TCGA.G2.A2ES.01	TCGA.G2.A2ES.01	1	1004	-0.5332	M0	N0	T3b	stage II	Low
TCGA.FD.A3B6.01	TCGA.FD.A3B6.01	1	1005	4.2227	MX	N0	T2b	stage II	High
TCGA.SY.A9G0.01	TCGA.SY.A9G0.01	1	1008	-0.0877	M0	N1	T4	stage IV	High
TCGA.ZF.AA4R.01	TCGA.ZF.AA4R.01	1	1036	4.1612	MX	N1	T3a	stage IV	High
TCGA.XF.A9SM.01	TCGA.XF.A9SM.01	0	1048	0.2522	MX	N0	T3b	stage III	High
TCGA.4Z.AA7S.01	TCGA.4Z.AA7S.01	1	1064	-2.6349	M0	N0	T4a	stage III	Low
TCGA.ZF.AA52.01	TCGA.ZF.AA52.01	1	1077	0.547	MX	NX	T3a	stage III	High
TCGA.ZF.A9R5.01	TCGA.ZF.A9R5.01	0	1090	-9.9658	M0	N0	T3	stage III	Low
TCGA.KQ.A41P.01	TCGA.KQ.A41P.01	0	1094	3.7367	M1	N3	T3b	stage IV	High
TCGA.BT.A42E.01	TCGA.BT.A42E.01	0	1108	1.0007	M0	N0	T3a	stage III	High
TCGA.GV.A3QI.01	TCGA.GV.A3QI.01	0	1110	2.8897	MX	N0	T3b	stage III	High
TCGA.DK.A6B6.01	TCGA.DK.A6B6.01	0	1115	-2.0529	MX	NX		stage II	Low
TCGA.UY.A78L.01	TCGA.UY.A78L.01	0	1127	1.9527	MX	N1		stage IV	High
TCGA.DK.AA6L.01	TCGA.DK.AA6L.01	1	1163	-1.4305	MX	N1	T3	stage IV	Low
TCGA.HQ.A2OE.01	TCGA.HQ.A2OE.01	0	1174	-1.0559	MX	N2	T2a	not reported	Low
TCGA.E5.A4U1.01	TCGA.E5.A4U1.01	0	1181	-2.1779	M0	N0	T2b	stage II	Low
TCGA.SY.A9G5.01	TCGA.SY.A9G5.01	0	1186	3.0637	M0	N0	T4a	stage III	High
TCGA.BL.A0C8.01	TCGA.BL.A0C8.01	0	1219	-6.12451	M0	NX	T1	stage I	Low
TCGA.4Z.AA81.01	TCGA.4Z.AA81.01	1	1270	4.4443	M0	N0	T2b	stage II	High
TCGA.E5.A2PC.01	TCGA.E5.A2PC.01	0	1326	-2.6349	MX	N1	T2b	stage IV	Low
TCGA.XF.AAMZ.01	TCGA.XF.AAMZ.01	1	1348	-2.0529	MX	N2	T3a	stage IV	Low
TCGA.KQ.A41R.01	TCGA.KQ.A41R.01	0	1350	-9.9658	MX	N0	T2	stage II	Low
TCGA.4Z.AA7N.01	TCGA.4Z.AA7N.01	1	1367	2.6693	M0	N0	T3a	stage III	High
TCGA.XF.A8HB.01	TCGA.XF.A8HB.01	0	1370	-1.2142	MX	N0	T2b	stage II	Low
TCGA.DK.A2HX.01	TCGA.DK.A2HX.01	1	1420	-0.5125	M0	N2	T3	stage IV	Low
TCGA.FD.A3SQ.01	TCGA.FD.A3SQ.01	1	1423	-1.3921	MX	N2	T3a	stage IV	Low
TCGA.KQ.A41Q.01	TCGA.KQ.A41Q.01	0	1429	-2.8262	MX	N0	T3b	stage III	Low
TCGA.4Z.AA87.01	TCGA.4Z.AA87.01	0	1454	-2.9324	M0	N0	T4a	stage III	Low
TCGA.ZF.A9RM.01	TCGA.ZF.A9RM.01	0	1455	1.9111	MX	N0	T0	stage II	High
TCGA.G2.A2EJ.01	TCGA.G2.A2EJ.01	0	1460	-0.9686	M0	N0		stage II	Low
TCGA.4Z.AA7Y.01	TCGA.4Z.AA7Y.01	0	1522	-2.5479	M0	N0	T2a	stage II	Low
TCGA.DK.A3IS.01	TCGA.DK.A3IS.01	0	1529	-2.9324	M0	N0	T2a	stage II	Low
TCGA.KQ.A41O.01	TCGA.KQ.A41O.01	0	1538	-2.8262	M0	N1	T3	stage IV	Low
TCGA.DK.A6B5.01	TCGA.DK.A6B5.01	0	1542	0.7493	M0	N2	T4a	stage IV	High
TCGA.4Z.AA82.01	TCGA.4Z.AA82.01	1	1556	6.5167	M0	N1	T2a	stage IV	High
TCGA.UY.A9PH.01	TCGA.UY.A9PH.01	0	1561	-0.5973	MX	N0	T2b	stage II	Low
TCGA.DK.AA6M.01	TCGA.DK.AA6M.01	0	1582	0.7058	M0	N0	T2	stage II	High
TCGA.KQ.A41N.01	TCGA.KQ.A41N.01	0	1604	-3.3076	M0	N0	T3b	stage III	Low
TCGA.DK.A6AW.01	TCGA.DK.A6AW.01	0	1621	-4.035	M0	N0	T2a	stage II	Low
TCGA.FD.A5BS.01	TCGA.FD.A5BS.01	0	1639	-0.4521	MX	N0	T3b	stage III	Low
TCGA.ZF.AA58.01	TCGA.ZF.AA58.01	0	1649	3.1955	MX	N2	T3a	stage IV	High
TCGA.XF.AAMJ.01	TCGA.XF.AAMJ.01	1	1670	-1.1172	M0	N0	T3b	stage III	Low
TCGA.DK.AA74.01	TCGA.DK.AA74.01	0	1708	1.7954	M0	N0	T3	stage III	High
TCGA.ZF.AA51.01	TCGA.ZF.AA51.01	0	1714	2.7139	M0	NX	T2	stage II	High
TCGA.XF.AAN0.01	TCGA.XF.AAN0.01	1	1718	3.8954	M0	N2	T4a	stage IV	High
TCGA.ZF.AA53.01	TCGA.ZF.AA53.01	0	1761	-1.2481	M0	NX	T2	stage II	Low
TCGA.FD.A5C1.01	TCGA.FD.A5C1.01	0	1792	3.5682	MX	N0	T3b	stage III	High
TCGA.G2.A2EO.01	TCGA.G2.A2EO.01	1	1804	-0.8863	M0	N0	T3a	stage III	Low
TCGA.ZF.AA4V.01	TCGA.ZF.AA4V.01	0	1806	2.8994	M0	N0	T3b	stage III	High
TCGA.ZF.AA4W.01	TCGA.ZF.AA4W.01	0	1830	-0.5332	MX	N0	T3b	stage III	Low
TCGA.FD.A3NA.01	TCGA.FD.A3NA.01	0	1845	2.5511	MX	N0	T2b	stage II	High
TCGA.XF.AAN2.01	TCGA.XF.AAN2.01	1	1869	1.0779	MX	N0	T2b	stage II	High
TCGA.G2.A2EF.01	TCGA.G2.A2EF.01	0	1884	3.5149	M0	N0		stage II	High
TCGA.FD.A6TA.01	TCGA.FD.A6TA.01	0	1912	0.1257	MX	N2	T3b	stage IV	High
TCGA.HQ.A2OF.01	TCGA.HQ.A2OF.01	0	1947	3.6894	M0	N0	T3b	stage III	High
TCGA.ZF.A9RF.01	TCGA.ZF.A9RF.01	0	1949	3.1939	M0	NX	T1	stage II	High
TCGA.DK.A6AV.01	TCGA.DK.A6AV.01	0	1952	0.9935	M0	N0	T2a	stage II	High
TCGA.XF.A9SH.01	TCGA.XF.A9SH.01	1	1971	-4.035	M0	N0	T2b	stage II	Low
TCGA.G2.AA3B.01	TCGA.G2.AA3B.01	0	2008	-2.6349	M0	N0	T2	stage II	Low
TCGA.DK.A3X1.01	TCGA.DK.A3X1.01	0	2009	-3.816	M0	N0	T3	stage III	Low
TCGA.DK.A1A6.01	TCGA.DK.A1A6.01	0	2020	4.0541	M0	N1	T2a	stage IV	High
TCGA.XF.A9SL.01	TCGA.XF.A9SL.01	1	2020	0.5955	MX	N2	T3a	stage IV	High
TCGA.4Z.AA83.01	TCGA.4Z.AA83.01	0	2024	-1.685	M0	N0	T2a	stage II	Low
TCGA.XF.A9T5.01	TCGA.XF.A9T5.01	0	2027	-0.6873	MX	N1	T3a	stage IV	Low
TCGA.ZF.AA4X.01	TCGA.ZF.AA4X.01	0	2044	3.3828	M0	NX	T2	stage II	High
TCGA.DK.A6B1.01	TCGA.DK.A6B1.01	0	2049	-2.2447	M0	N0	T2a	stage II	Low
TCGA.UY.A8OB.01	TCGA.UY.A8OB.01	0	2109	-0.1665	MX	N1	T3a	stage IV	High
TCGA.G2.AA3D.01	TCGA.G2.AA3D.01	0	2139	2.7249	M0	N2	T3	stage IV	High
TCGA.XF.AAMQ.01	TCGA.XF.AAMQ.01	0	2177	-0.0877	MX	N0	T2a	stage II	High
TCGA.XF.AAN5.01	TCGA.XF.AAN5.01	0	2293	2.6232	MX	N0	T3b	stage III	High
TCGA.UY.A78O.01	TCGA.UY.A78O.01	0	2312	-3.0469	MX	N0	T2	stage II	Low
TCGA.DK.A6B0.01	TCGA.DK.A6B0.01	0	2330	-5.0116	M0	N0	T2b	stage II	Low
TCGA.UY.A78P.01	TCGA.UY.A78P.01	0	2380	-0.2845	MX	N0	T2	stage II	High
TCGA.XF.A9SI.01	TCGA.XF.A9SI.01	0	2423	1.2394	MX	N0	T2b	stage II	High
TCGA.XF.AAN3.01	TCGA.XF.AAN3.01	0	2625	-0.4521	MX	N2	T3b	stage IV	Low
TCGA.UY.A78N.01	TCGA.UY.A78N.01	1	2641	3.4344	MX	N1	T2	stage IV	High
TCGA.DK.A2I6.01	TCGA.DK.A2I6.01	0	2656	-3.1714	M0	N1	T2b	stage IV	Low
TCGA.ZF.A9RL.01	TCGA.ZF.A9RL.01	0	2703	-3.1714	MX			stage II	Low
TCGA.XF.AAMR.01	TCGA.XF.AAMR.01	0	2790	-1.4699	MX	N0	T3b	stage III	Low
TCGA.XF.AAME.01	TCGA.XF.AAME.01	1	2828	1.5902	MX	N0	T2b	stage II	High
TCGA.ZF.A9RC.01	TCGA.ZF.A9RC.01	0	2868	3.4791	MX	N0	T3a	stage III	High
TCGA.2F.A9KQ.01	TCGA.2F.A9KQ.01	0	2886	-3.816	M0	N0	T3a	stage III	Low
TCGA.XF.A8HF.01	TCGA.XF.A8HF.01	1	2954	-3.1714	M0	N0	T3a	stage III	Low
TCGA.XF.A8HD.01	TCGA.XF.A8HD.01	0	2964	7.1992	MX	N0	T3a	stage III	High
TCGA.XF.AAMY.01	TCGA.XF.AAMY.01	0	3011	5.5756	MX	N0	T3b	stage III	High
TCGA.2F.A9KR.01	TCGA.2F.A9KR.01	1	3183	-1.685	M0	N0	T3a	stage III	Low
TCGA.2F.A9KT.01	TCGA.2F.A9KT.01	0	3314	3.865	M0	N0	T2b	stage II	High
TCGA.XF.AAMG.01	TCGA.XF.AAMG.01	0	3364	2.6232	MX	N0	T4a	stage III	High
TCGA.DK.A1AD.01	TCGA.DK.A1AD.01	0	3420	-2.2447	M0	N2	T3b	stage IV	Low
TCGA.UY.A8OD.01	TCGA.UY.A8OD.01	0	3432	0.2029	MX	N0	T2b	stage II	High
TCGA.XF.A8HE.01	TCGA.XF.A8HE.01	0	3817	-2.5479	MX	N0	T3b	stage III	Low
TCGA.DK.A1AC.01	TCGA.DK.A1AC.01	0	3981	-0.7346	M0	N0	T3b	stage III	Low
TCGA.DK.A2I4.01	TCGA.DK.A2I4.01	0	4343	1.5709	M0	N0	T3b	stage III	High
TCGA.DK.A3WY.01	TCGA.DK.A3WY.01	0	4967	3.2002	M0	N0	T3	stage III	High
TCGA.DK.AA6R.01	TCGA.DK.AA6R.01	0	5041	3.2205	M0	N1	T4	stage IV	High
TCGA.DK.AA6S.01	TCGA.DK.AA6S.01	0	5050	-0.3022	M0	N0	T3b	stage III	High

## Sheet: GSE13507
	Sample_ID	geo_accession	type	X.Sample_source_name_ch1	X.Sample_characteristics_ch1	Gender	Age	Stage	Event	Days	platform	GNG4	Group
GSM340537	C010	GSM340537	RNA	Normal bladder mucosae	normal		NA		NA	NA	GPL6102	7.84	High
GSM340538	C017	GSM340538	RNA	Normal bladder mucosae	normal		NA		NA	NA	GPL6102	7.17	High
GSM340539	C029	GSM340539	RNA	Normal bladder mucosae	normal		NA		NA	NA	GPL6102	7.44	High
GSM340540	C030	GSM340540	RNA	Normal bladder mucosae	normal		NA		NA	NA	GPL6102	7.53	High
GSM340541	C040	GSM340541	RNA	Normal bladder mucosae	normal		NA		NA	NA	GPL6102	7.29	High
GSM340542	MPP	GSM340542	RNA	Multipotent Progenitor Cells (MPPs)	normal		NA		NA	NA	GPL6102	7.37	High
GSM340543	C044	GSM340543	RNA	Normal bladder mucosae	normal		NA		NA	NA	GPL6102	7.32	High
GSM340544	C045	GSM340544	RNA	Normal bladder mucosae	normal		NA		NA	NA	GPL6102	9.78	High
GSM340545	C051	GSM340545	RNA	Normal bladder mucosae	normal		NA		NA	NA	GPL6102	7.13	Low
GSM340546	C072	GSM340546	RNA	Normal bladder mucosae	normal		NA		NA	NA	GPL6102	7.06	Low
GSM340547	BS017	GSM340547	RNA	Bladder mucosae surrounding cancer	normal		NA		NA	NA	GPL6102	7.03	Low
GSM340548	BS038	GSM340548	RNA	Bladder mucosae surrounding cancer	normal		NA		NA	NA	GPL6102	7.07	Low
GSM340549	BS039	GSM340549	RNA	Bladder mucosae surrounding cancer	normal		NA		NA	NA	GPL6102	7.16	Low
GSM340550	BS040	GSM340550	RNA	Bladder mucosae surrounding cancer	normal		NA		NA	NA	GPL6102	7.26	High
GSM340551	BS041	GSM340551	RNA	Bladder mucosae surrounding cancer	normal		NA		NA	NA	GPL6102	7.31	High
GSM340552	BS044	GSM340552	RNA	Bladder mucosae surrounding cancer	normal		NA		NA	NA	GPL6102	6.73	Low
GSM340553	BS045	GSM340553	RNA	Bladder mucosae surrounding cancer	normal		NA		NA	NA	GPL6102	7.17	High
GSM340554	BS047	GSM340554	RNA	Bladder mucosae surrounding cancer	normal		NA		NA	NA	GPL6102	7.18	High
GSM340555	BS048	GSM340555	RNA	Bladder mucosae surrounding cancer	normal		NA		NA	NA	GPL6102	7.06	Low
GSM340556	BS051	GSM340556	RNA	Bladder mucosae surrounding cancer	normal		NA		NA	NA	GPL6102	7.71	High
GSM340557	BS052	GSM340557	RNA	Bladder mucosae surrounding cancer	normal		NA		NA	NA	GPL6102	7.24	High
GSM340558	BS054	GSM340558	RNA	Bladder mucosae surrounding cancer	normal		NA		NA	NA	GPL6102	7.07	Low
GSM340559	BS059	GSM340559	RNA	Bladder mucosae surrounding cancer	normal		NA		NA	NA	GPL6102	7.26	High
GSM340560	BS063	GSM340560	RNA	Bladder mucosae surrounding cancer	normal		NA		NA	NA	GPL6102	7.67	High
GSM340561	BS065	GSM340561	RNA	Bladder mucosae surrounding cancer	normal		NA		NA	NA	GPL6102	7.38	High
GSM340562	BS068	GSM340562	RNA	Bladder mucosae surrounding cancer	normal		NA		NA	NA	GPL6102	8.03	High
GSM340563	BS073	GSM340563	RNA	Bladder mucosae surrounding cancer	normal		NA		NA	NA	GPL6102	7.01	Low
GSM340564	BS075	GSM340564	RNA	Bladder mucosae surrounding cancer	normal		NA		NA	NA	GPL6102	7.02	Low
GSM340565	BS080	GSM340565	RNA	Bladder mucosae surrounding cancer	normal		NA		NA	NA	GPL6102	7.45	High
GSM340566	BS081	GSM340566	RNA	Bladder mucosae surrounding cancer	normal		NA		NA	NA	GPL6102	7.04	Low
GSM340567	BS083	GSM340567	RNA	Bladder mucosae surrounding cancer	normal		NA		NA	NA	GPL6102	7.42	High
GSM340568	BS084	GSM340568	RNA	Bladder mucosae surrounding cancer	normal		NA		NA	NA	GPL6102	7.2	High
GSM340569	BS085	GSM340569	RNA	Bladder mucosae surrounding cancer	normal		NA		NA	NA	GPL6102	7.14	Low
GSM340570	BS086	GSM340570	RNA	Bladder mucosae surrounding cancer	normal		NA		NA	NA	GPL6102	7.44	High
GSM340571	BS087	GSM340571	RNA	Bladder mucosae surrounding cancer	normal		NA		NA	NA	GPL6102	8.19	High
GSM340572	BS089	GSM340572	RNA	Bladder mucosae surrounding cancer	normal		NA		NA	NA	GPL6102	7.14	Low
GSM340573	BS091	GSM340573	RNA	Bladder mucosae surrounding cancer	normal		NA		NA	NA	GPL6102	7.53	High
GSM340574	BS093	GSM340574	RNA	Bladder mucosae surrounding cancer	normal		NA		NA	NA	GPL6102	7.3	High
GSM340575	BS095	GSM340575	RNA	Bladder mucosae surrounding cancer	normal		NA		NA	NA	GPL6102	7.23	High
GSM340576	BS097	GSM340576	RNA	Bladder mucosae surrounding cancer	normal		NA		NA	NA	GPL6102	7.39	High
GSM340577	BS100	GSM340577	RNA	Bladder mucosae surrounding cancer	normal		NA		NA	NA	GPL6102	7.2	High
GSM340578	BS101	GSM340578	RNA	Bladder mucosae surrounding cancer	normal		NA		NA	NA	GPL6102	7.47	High
GSM340579	BS104	GSM340579	RNA	Bladder mucosae surrounding cancer	normal		NA		NA	NA	GPL6102	7.7	High
GSM340580	BS106	GSM340580	RNA	Bladder mucosae surrounding cancer	normal		NA		NA	NA	GPL6102	7.13	Low
GSM340581	BS107	GSM340581	RNA	Bladder mucosae surrounding cancer	normal		NA		NA	NA	GPL6102	7.22	High
GSM340582	BS108	GSM340582	RNA	Bladder mucosae surrounding cancer	normal		NA		NA	NA	GPL6102	7.71	High
GSM340583	BS109	GSM340583	RNA	Bladder mucosae surrounding cancer	normal		NA		NA	NA	GPL6102	7.03	Low
GSM340584	BS111	GSM340584	RNA	Bladder mucosae surrounding cancer	normal		NA		NA	NA	GPL6102	6.98	Low
GSM340585	BS113	GSM340585	RNA	Bladder mucosae surrounding cancer	normal		NA		NA	NA	GPL6102	7.1	Low
GSM340586	BS115	GSM340586	RNA	Bladder mucosae surrounding cancer	normal		NA		NA	NA	GPL6102	7.35	High
GSM340587	BS117	GSM340587	RNA	Bladder mucosae surrounding cancer	normal		NA		NA	NA	GPL6102	7.15	Low
GSM340588	BS119	GSM340588	RNA	Bladder mucosae surrounding cancer	normal		NA		NA	NA	GPL6102	7.28	High
GSM340589	BS123	GSM340589	RNA	Bladder mucosae surrounding cancer	normal		NA		NA	NA	GPL6102	7.12	Low
GSM340590	BS125	GSM340590	RNA	Bladder mucosae surrounding cancer	normal		NA		NA	NA	GPL6102	7.31	High
GSM340591	BS126	GSM340591	RNA	Bladder mucosae surrounding cancer	normal		NA		NA	NA	GPL6102	7.13	Low
GSM340592	BS129	GSM340592	RNA	Bladder mucosae surrounding cancer	normal		NA		NA	NA	GPL6102	7.24	High
GSM340593	BS130	GSM340593	RNA	Bladder mucosae surrounding cancer	normal		NA		NA	NA	GPL6102	7.19	High
GSM340594	BS131	GSM340594	RNA	Bladder mucosae surrounding cancer	normal		NA		NA	NA	GPL6102	7.03	Low
GSM340595	BS134	GSM340595	RNA	Bladder mucosae surrounding cancer	normal		NA		NA	NA	GPL6102	7.25	High
GSM340596	BS135	GSM340596	RNA	Bladder mucosae surrounding cancer	normal		NA		NA	NA	GPL6102	7.21	High
GSM340597	BS142	GSM340597	RNA	Bladder mucosae surrounding cancer	normal		NA		NA	NA	GPL6102	7.19	High
GSM340598	BS150	GSM340598	RNA	Bladder mucosae surrounding cancer	normal		NA		NA	NA	GPL6102	6.88	Low
GSM340599	BS168	GSM340599	RNA	Bladder mucosae surrounding cancer	normal		NA		NA	NA	GPL6102	7.14	Low
GSM340600	BS169	GSM340600	RNA	Bladder mucosae surrounding cancer	normal		NA		NA	NA	GPL6102	7.46	High
GSM340601	BS170	GSM340601	RNA	Bladder mucosae surrounding cancer	normal		NA		NA	NA	GPL6102	7.25	High
GSM340602	BS301	GSM340602	RNA	Bladder mucosae surrounding cancer	normal		NA		NA	NA	GPL6102	7.39	High
GSM340603	BS302	GSM340603	RNA	Bladder mucosae surrounding cancer	normal		NA		NA	NA	GPL6102	7.4	High
GSM340604	BS303	GSM340604	RNA	Bladder mucosae surrounding cancer	normal		NA		NA	NA	GPL6102	7.26	High
GSM340605	BT001	GSM340605	RNA	Primary bladder cancer	tumor	M	78	T1	0	545.1	GPL6102	7.36	High
GSM340606	BT002	GSM340606	RNA	Primary bladder cancer	tumor	F	54	Ta	0	4109.1	GPL6102	7.08	Low
GSM340607	BT003	GSM340607	RNA	Primary bladder cancer	tumor	M	37	Ta	0	4091.1	GPL6102	7.11	Low
GSM340608	BT004	GSM340608	RNA	Primary bladder cancer	tumor	M	72	T1	0	807	GPL6102	7.14	Low
GSM340609	BT005	GSM340609	RNA	Primary bladder cancer	tumor	M	68	T1	0	2612.1	GPL6102	7.2	High
GSM340610	BT006	GSM340610	RNA	Primary bladder cancer	tumor	M	80	T1	0	459	GPL6102	7.11	Low
GSM340611	BT007	GSM340611	RNA	Primary bladder cancer	tumor	M	67	T1	1	555.9	GPL6102	7.09	Low
GSM340612	BT008	GSM340612	RNA	Primary bladder cancer	tumor	M	58	T2	0	3897.9	GPL6102	7.03	Low
GSM340613	BT009	GSM340613	RNA	Primary bladder cancer	tumor	F	77	T3b	1	377.1	GPL6102	7.12	Low
GSM340614	BT010	GSM340614	RNA	Primary bladder cancer	tumor	M	64	T3a	0	3869.1	GPL6102	7.16	Low
GSM340615	BT011	GSM340615	RNA	Primary bladder cancer	tumor	M	63	Ta	0	3750.9	GPL6102	7.16	Low
GSM340616	BT012	GSM340616	RNA	Primary bladder cancer	tumor	F	56	Ta	0	3758.1	GPL6102	6.98	Low
GSM340617	BT013	GSM340617	RNA	Primary bladder cancer	tumor	M	69	T1	0	3918	GPL6102	7.23	High
GSM340618	BT014	GSM340618	RNA	Primary bladder cancer	tumor	M	75	T4	1	30.9	GPL6102	6.91	Low
GSM340619	BT015	GSM340619	RNA	Primary bladder cancer	tumor	M	76	T1	0	3890.1	GPL6102	7.1	Low
GSM340620	BT016	GSM340620	RNA	Primary bladder cancer	tumor	M	61	T3a	1	500.1	GPL6102	7.15	Low
GSM340621	BT017	GSM340621	RNA	Primary bladder cancer	tumor	M	45	T1	0	3828.9	GPL6102	7.09	Low
GSM340622	BT018	GSM340622	RNA	Primary bladder cancer	tumor	M	58	Ta	0	3735.9	GPL6102	7.15	Low
GSM340623	BT019	GSM340623	RNA	Primary bladder cancer	tumor	F	71	T4	1	93.9	GPL6102	7.3	High
GSM340624	BT020	GSM340624	RNA	Primary bladder cancer	tumor	M	79	T1	0	1977.9	GPL6102	6.94	Low
GSM340625	BT021	GSM340625	RNA	Primary bladder cancer	tumor	M	75	T1	0	96.9	GPL6102	7.13	Low
GSM340626	BT022	GSM340626	RNA	Primary bladder cancer	tumor	M	63	T1	0	3618	GPL6102	7.07	Low
GSM340627	BT023	GSM340627	RNA	Primary bladder cancer	tumor	F	68	T1	0	680.1	GPL6102	7.02	Low
GSM340628	BT024	GSM340628	RNA	Primary bladder cancer	tumor	M	56	T3a	0	3615	GPL6102	7.4	High
GSM340629	BT025	GSM340629	RNA	Primary bladder cancer	tumor	M	82	T1	0	1512.9	GPL6102	7.39	High
GSM340630	BT026	GSM340630	RNA	Primary bladder cancer	tumor	M	38	T2	1	1989	GPL6102	7.22	High
GSM340631	BT027	GSM340631	RNA	Primary bladder cancer	tumor	M	55	Ta	0	3605.1	GPL6102	7.06	Low
GSM340632	BT028	GSM340632	RNA	Primary bladder cancer	tumor	M	53	T1	0	3618	GPL6102	7.08	Low
GSM340633	BT029	GSM340633	RNA	Primary bladder cancer	tumor	M	64	T3b	1	437.1	GPL6102	7.14	Low
GSM340634	BT030	GSM340634	RNA	Primary bladder cancer	tumor	M	68	T3a	0	3474.9	GPL6102	7.47	High
GSM340635	BT031	GSM340635	RNA	Primary bladder cancer	tumor	M	65	Ta	0	3198	GPL6102	7.1	Low
GSM340636	BT032	GSM340636	RNA	Primary bladder cancer	tumor	F	65	T2	0	3636	GPL6102	7.18	High
GSM340637	BT033	GSM340637	RNA	Primary bladder cancer	tumor	M	74	T1	0	2940	GPL6102	7.09	Low
GSM340638	BT034	GSM340638	RNA	Primary bladder cancer	tumor	M	67	T1	1	2010.9	GPL6102	6.96	Low
GSM340639	BT035	GSM340639	RNA	Primary bladder cancer	tumor	M	61	Ta	0	2991.9	GPL6102	7.07	Low
GSM340640	BT036	GSM340640	RNA	Primary bladder cancer	tumor	M	78	Ta	0	1509	GPL6102	6.98	Low
GSM340641	BT037	GSM340641	RNA	Primary bladder cancer	tumor	M	52	T1	0	2946.9	GPL6102	7.38	High
GSM340642	BT038	GSM340642	RNA	Primary bladder cancer	tumor	M	65	T1	0	3180.9	GPL6102	7.12	Low
GSM340643	BT039	GSM340643	RNA	Primary bladder cancer	tumor	M	69	T1	0	2859	GPL6102	7.19	High
GSM340644	BT040	GSM340644	RNA	Primary bladder cancer	tumor	M	64	Ta	0	2412.9	GPL6102	7.02	Low
GSM340645	BT041	GSM340645	RNA	Primary bladder cancer	tumor	M	69	T1	0	1071	GPL6102	7.1	Low
GSM340646	BT042	GSM340646	RNA	Primary bladder cancer	tumor	F	75	T1	0	1553.1	GPL6102	6.9	Low
GSM340647	BT043	GSM340647	RNA	Primary bladder cancer	tumor	M	53	T1	0	2784.9	GPL6102	7.1	Low
GSM340648	BT044	GSM340648	RNA	Primary bladder cancer	tumor	M	58	T2	0	2721.9	GPL6102	7.07	Low
GSM340649	BT045	GSM340649	RNA	Primary bladder cancer	tumor	M	35	T1	0	2714.1	GPL6102	7.03	Low
GSM340650	BT046	GSM340650	RNA	Primary bladder cancer	tumor	M	43	T1	0	2582.1	GPL6102	7.25	High
GSM340651	BT047	GSM340651	RNA	Primary bladder cancer	tumor	M	66	T1	0	4049.1	GPL6102	7.02	Low
GSM340652	BT048	GSM340652	RNA	Primary bladder cancer	tumor	M	83	T1	0	1977.9	GPL6102	7.31	High
GSM340653	BT049	GSM340653	RNA	Primary bladder cancer	tumor	M	73	T3b	1	774.9	GPL6102	8.64	High
GSM340654	BT050	GSM340654	RNA	Primary bladder cancer	tumor	M	51	T3b	1	308.1	GPL6102	7.36	High
GSM340655	BT051	GSM340655	RNA	Primary bladder cancer	tumor	F	88	T1	0	2562.9	GPL6102	9.1	High
GSM340656	BT052	GSM340656	RNA	Primary bladder cancer	tumor	M	77	T1	0	95.1	GPL6102	7.16	Low
GSM340657	BT053	GSM340657	RNA	Primary bladder cancer	tumor	M	79	T1	0	2508.9	GPL6102	7.06	Low
GSM340658	BT054	GSM340658	RNA	Primary bladder cancer	tumor	M	79	T1	0	2508.9	GPL6102	7.03	Low
GSM340659	BT055	GSM340659	RNA	Primary bladder cancer	tumor	M	63	T1	0	2127.9	GPL6102	7.13	Low
GSM340660	BT056	GSM340660	RNA	Primary bladder cancer	tumor	M	62	T2	0	2448.9	GPL6102	8.58	High
GSM340661	BT057	GSM340661	RNA	Primary bladder cancer	tumor	M	67	T1	0	2406	GPL6102	7	Low
GSM340662	BT058	GSM340662	RNA	Primary bladder cancer	tumor	M	73	T1	0	2364.9	GPL6102	7.16	Low
GSM340663	BT059	GSM340663	RNA	Primary bladder cancer	tumor	M	79	T1	0	2361.9	GPL6102	7.08	Low
GSM340664	BT060	GSM340664	RNA	Primary bladder cancer	tumor	M	59	Ta	0	2121.9	GPL6102	7.41	High
GSM340665	BT061	GSM340665	RNA	Primary bladder cancer	tumor	M	78	T2	1	261	GPL6102	7.08	Low
GSM340666	BT062	GSM340666	RNA	Primary bladder cancer	tumor	M	59	T1	0	2259.9	GPL6102	7.09	Low
GSM340667	BT063	GSM340667	RNA	Primary bladder cancer	tumor	F	38	T1	0	2271	GPL6102	7.06	Low
GSM340668	BT064	GSM340668	RNA	Primary bladder cancer	tumor	M	49	Ta	0	2253.9	GPL6102	6.95	Low
GSM340669	BT065	GSM340669	RNA	Primary bladder cancer	tumor	M	62	T1	0	2253.9	GPL6102	7.18	High
GSM340670	BT066	GSM340670	RNA	Primary bladder cancer	tumor	M	61	Ta	0	2225.1	GPL6102	6.94	Low
GSM340671	BT067	GSM340671	RNA	Primary bladder cancer	tumor	M	74	T1	0	486.9	GPL6102	6.98	Low
GSM340672	BT068	GSM340672	RNA	Primary bladder cancer	tumor	M	72	T3b	1	453	GPL6102	9.13	High
GSM340673	BT069	GSM340673	RNA	Primary bladder cancer	tumor	F	60	T2	1	336.9	GPL6102	10.85	High
GSM340674	BT070	GSM340674	RNA	Primary bladder cancer	tumor	M	60	T2	0	2082.9	GPL6102	7.52	High
GSM340675	BT071	GSM340675	RNA	Primary bladder cancer	tumor	M	82	T1	0	750.9	GPL6102	9	High
GSM340676	BT072	GSM340676	RNA	Primary bladder cancer	tumor	M	67	Ta	0	2012.1	GPL6102	6.88	Low
GSM340677	BT073	GSM340677	RNA	Primary bladder cancer	tumor	M	64	T2	0	1956.9	GPL6102	7.54	High
GSM340678	BT074	GSM340678	RNA	Primary bladder cancer	tumor	M	73	T4	1	359.1	GPL6102	7.11	Low
GSM340679	BT075	GSM340679	RNA	Primary bladder cancer	tumor	M	67	T1	0	1860	GPL6102	7.3	High
GSM340680	BT076	GSM340680	RNA	Primary bladder cancer	tumor	M	77	T1	0	1839.9	GPL6102	7	Low
GSM340681	BT077	GSM340681	RNA	Primary bladder cancer	tumor	M	66	T1	0	1827	GPL6102	7.34	High
GSM340682	BT078	GSM340682	RNA	Primary bladder cancer	tumor	M	79	T1	0	1806	GPL6102	7.07	Low
GSM340683	BT079	GSM340683	RNA	Primary bladder cancer	tumor	M	48	T1	0	1788	GPL6102	7.22	High
GSM340684	BT080	GSM340684	RNA	Primary bladder cancer	tumor	M	76	T4	1	312	GPL6102	7.11	Low
GSM340685	BT081	GSM340685	RNA	Primary bladder cancer	tumor	M	66	T1	0	1796.1	GPL6102	7.06	Low
GSM340686	BT082	GSM340686	RNA	Primary bladder cancer	tumor	M	67	T1	0	1770	GPL6102	7.11	Low
GSM340687	BT083	GSM340687	RNA	Primary bladder cancer	tumor	F	68	T1	0	1761.9	GPL6102	9	High
GSM340688	BT084	GSM340688	RNA	Primary bladder cancer	tumor	M	67	T1	0	1385.1	GPL6102	7.27	High
GSM340689	BT085	GSM340689	RNA	Primary bladder cancer	tumor	F	80	T1	0	1752.9	GPL6102	7.05	Low
GSM340690	BT086	GSM340690	RNA	Primary bladder cancer	tumor	M	68	T1	0	1742.1	GPL6102	7.09	Low
GSM340691	BT087	GSM340691	RNA	Primary bladder cancer	tumor	F	32	T1	0	1728.9	GPL6102	6.95	Low
GSM340692	BT088	GSM340692	RNA	Primary bladder cancer	tumor	M	63	T1	0	1089	GPL6102	7.04	Low
GSM340693	BT089	GSM340693	RNA	Primary bladder cancer	tumor	F	80	T2	0	1694.1	GPL6102	8.2	High
GSM340694	BT090	GSM340694	RNA	Primary bladder cancer	tumor	M	67	T2	0	1665	GPL6102	7.43	High
GSM340695	BT091	GSM340695	RNA	Primary bladder cancer	tumor	M	37	T1	0	1589.1	GPL6102	7.03	Low
GSM340696	BT092	GSM340696	RNA	Primary bladder cancer	tumor	M	71	T3	1	345	GPL6102	10.06	High
GSM340697	BT093	GSM340697	RNA	Primary bladder cancer	tumor	M	60	T3	0	536.1	GPL6102	7.2	High
GSM340698	BT094	GSM340698	RNA	Primary bladder cancer	tumor	M	74	T1	0	855.9	GPL6102	7.86	High
GSM340699	BT095	GSM340699	RNA	Primary bladder cancer	tumor	M	80	T1	1	528.9	GPL6102	7.88	High
GSM340700	BT096	GSM340700	RNA	Primary bladder cancer	tumor	M	85	T2	1	462	GPL6102	7.49	High
GSM340701	BT097	GSM340701	RNA	Primary bladder cancer	tumor	F	59	T3b	0	1452.9	GPL6102	11.57	High
GSM340702	BT098	GSM340702	RNA	Primary bladder cancer	tumor	F	65	T4	1	135	GPL6102	7.08	Low
GSM340703	BT099	GSM340703	RNA	Primary bladder cancer	tumor	M	57	Ta	0	1425	GPL6102	6.95	Low
GSM340704	BT100	GSM340704	RNA	Primary bladder cancer	tumor	M	73	T2	1	156.9	GPL6102	11.58	High
GSM340705	BT101	GSM340705	RNA	Primary bladder cancer	tumor	M	66	T3b	0	1368	GPL6102	7.52	High
GSM340706	BT102	GSM340706	RNA	Primary bladder cancer	tumor	M	66	T2	0	1353.9	GPL6102	7.16	Low
GSM340707	BT103	GSM340707	RNA	Primary bladder cancer	tumor	M	64	Ta	0	1305	GPL6102	7.14	Low
GSM340708	BT104	GSM340708	RNA	Primary bladder cancer	tumor	M	68	T1	0	1323	GPL6102	7.21	High
GSM340709	BT105	GSM340709	RNA	Primary bladder cancer	tumor	F	59	T2	0	177.9	GPL6102	10.07	High
GSM340710	BT106	GSM340710	RNA	Primary bladder cancer	tumor	M	66	T1	0	945.9	GPL6102	7.23	High
GSM340711	BT107	GSM340711	RNA	Primary bladder cancer	tumor	F	63	T1	0	1254	GPL6102	7.5	High
GSM340712	BT108	GSM340712	RNA	Primary bladder cancer	tumor	M	79	T2	1	195	GPL6102	7.17	High
GSM340713	BT109	GSM340713	RNA	Primary bladder cancer	tumor	M	44	T1	0	1232.1	GPL6102	7.23	High
GSM340714	BT110	GSM340714	RNA	Primary bladder cancer	tumor	M	66	T2b	0	1193.1	GPL6102	8	High
GSM340715	BT111	GSM340715	RNA	Primary bladder cancer	tumor	M	61	T2	0	1169.1	GPL6102	7.41	High
GSM340716	BT113	GSM340716	RNA	Primary bladder cancer	tumor	F	80	T1	0	959.1	GPL6102	7.01	Low
GSM340717	BT114	GSM340717	RNA	Primary bladder cancer	tumor	M	57	T1	0	1119	GPL6102	7.09	Low
GSM340718	BT115	GSM340718	RNA	Primary bladder cancer	tumor	M	55	T2a	0	1104.9	GPL6102	7.11	Low
GSM340719	BT116	GSM340719	RNA	Primary bladder cancer	tumor	M	52	T1	0	1097.1	GPL6102	7.12	Low
GSM340720	BT117	GSM340720	RNA	Primary bladder cancer	tumor	M	50	T2a	0	843	GPL6102	8.01	High
GSM340721	BT118	GSM340721	RNA	Primary bladder cancer	tumor	M	78	T2	1	117.9	GPL6102	8.93	High
GSM340722	BT119	GSM340722	RNA	Primary bladder cancer	tumor	F	71	T1	0	705.9	GPL6102	6.97	Low
GSM340723	BT120	GSM340723	RNA	Primary bladder cancer	tumor	F	81	T3	1	453	GPL6102	7.58	High
GSM340724	BT121	GSM340724	RNA	Primary bladder cancer	tumor	M	43	Ta	0	1046.1	GPL6102	6.94	Low
GSM340725	BT122	GSM340725	RNA	Primary bladder cancer	tumor	M	80	T3	0	1026.9	GPL6102	8.75	High
GSM340726	BT123	GSM340726	RNA	Primary bladder cancer	tumor	M	47	Ta	0	1011	GPL6102	6.95	Low
GSM340727	BT124	GSM340727	RNA	Primary bladder cancer	tumor	M	71	T4a	1	332.1	GPL6102	7.16	Low
GSM340728	BT125	GSM340728	RNA	Primary bladder cancer	tumor	F	73	T3	1	173.1	GPL6102	9.73	High
GSM340729	BT126	GSM340729	RNA	Primary bladder cancer	tumor	M	87	T2	0	992.1	GPL6102	7.01	Low
GSM340730	BT127	GSM340730	RNA	Primary bladder cancer	tumor	M	67	Ta	0	986.1	GPL6102	7.13	Low
GSM340731	BT128	GSM340731	RNA	Primary bladder cancer	tumor	M	82	T2	0	276.9	GPL6102	7.34	High
GSM340732	BT129	GSM340732	RNA	Primary bladder cancer	tumor	F	78	T3	1	213	GPL6102	8.15	High
GSM340733	BT130	GSM340733	RNA	Primary bladder cancer	tumor	M	60	T2	0	513.9	GPL6102	7.23	High
GSM340734	BT131	GSM340734	RNA	Primary bladder cancer	tumor	M	63	Ta	0	707.1	GPL6102	7.05	Low
GSM340735	BT132	GSM340735	RNA	Primary bladder cancer	tumor	M	72	T1	0	921	GPL6102	7.02	Low
GSM340736	BT133	GSM340736	RNA	Primary bladder cancer	tumor	M	68	T1	0	903	GPL6102	7.47	High
GSM340737	BT134	GSM340737	RNA	Primary bladder cancer	tumor	M	64	T1	0	891.9	GPL6102	7.04	Low
GSM340738	BT135	GSM340738	RNA	Primary bladder cancer	tumor	M	83	T1	0	462.9	GPL6102	7.02	Low
GSM340739	BT136	GSM340739	RNA	Primary bladder cancer	tumor	M	66	T1	0	881.1	GPL6102	7.25	High
GSM340740	BT137	GSM340740	RNA	Primary bladder cancer	tumor	M	68	T1	0	530.1	GPL6102	7.1	Low
GSM340741	BT138	GSM340741	RNA	Primary bladder cancer	tumor	M	63	T1	0	854.1	GPL6102	7.32	High
GSM340742	BT139	GSM340742	RNA	Primary bladder cancer	tumor	F	45	T1	0	717	GPL6102	7.15	Low
GSM340743	BT140	GSM340743	RNA	Primary bladder cancer	tumor	M	84	T1	0	707.1	GPL6102	7.08	Low
GSM340744	BT141	GSM340744	RNA	Primary bladder cancer	tumor	M	72	T1	0	417.9	GPL6102	7.42	High
GSM340745	BT142	GSM340745	RNA	Primary bladder cancer	tumor	F	72	Ta	1	63.9	GPL6102	7.02	Low
GSM340746	BT143	GSM340746	RNA	Primary bladder cancer	tumor	M	66	T2	0	668.1	GPL6102	8.99	High
GSM340747	BT144	GSM340747	RNA	Primary bladder cancer	tumor	M	74	T4	0	206.1	GPL6102	7.4	High
GSM340748	BT145	GSM340748	RNA	Primary bladder cancer	tumor	M	63	T1	0	624.9	GPL6102	7.01	Low
GSM340749	BT146	GSM340749	RNA	Primary bladder cancer	tumor	M	58	T1	0	648.9	GPL6102	7.28	High
GSM340750	BT147	GSM340750	RNA	Primary bladder cancer	tumor	M	70	Ta	0	642	GPL6102	10.1	High
GSM340751	BT148	GSM340751	RNA	Primary bladder cancer	tumor	M	40	T1	0	1736.1	GPL6102	7.11	Low
GSM340752	BT149	GSM340752	RNA	Primary bladder cancer	tumor	F	80	T1	0	636.9	GPL6102	6.96	Low
GSM340753	BT150	GSM340753	RNA	Primary bladder cancer	tumor	F	62	Ta	0	636.9	GPL6102	7.1	Low
GSM340754	BT151	GSM340754	RNA	Primary bladder cancer	tumor	M	24	T1	0	614.1	GPL6102	7.06	Low
GSM340755	BT152	GSM340755	RNA	Primary bladder cancer	tumor	M	45	T1	0	612	GPL6102	8.69	High
GSM340756	BT153	GSM340756	RNA	Primary bladder cancer	tumor	F	67	Ta	0	570	GPL6102	7.17	High
GSM340757	BT154	GSM340757	RNA	Primary bladder cancer	tumor	M	65	T2	0	2379	GPL6102	8.27	High
GSM340758	BT155	GSM340758	RNA	Primary bladder cancer	tumor	F	59	T4	1	464.1	GPL6102	6.96	Low
GSM340759	BT156	GSM340759	RNA	Primary bladder cancer	tumor	M	64	T2	1	792.9	GPL6102	7.13	Low
GSM340760	BT157	GSM340760	RNA	Primary bladder cancer	tumor	M	70	T4	1	398.1	GPL6102	7.1	Low
GSM340761	BT158	GSM340761	RNA	Primary bladder cancer	tumor	M	66	T3	1	192	GPL6102	7.63	High
GSM340762	BT159	GSM340762	RNA	Primary bladder cancer	tumor	M	77	T4a	1	320.1	GPL6102	7	Low
GSM340763	BT160	GSM340763	RNA	Primary bladder cancer	tumor	M	67	T2	0	543.9	GPL6102	7.22	High
GSM340764	BT161	GSM340764	RNA	Primary bladder cancer	tumor	M	51	T3a	0	461.1	GPL6102	7.02	Low
GSM340765	BT162	GSM340765	RNA	Primary bladder cancer	tumor	M	42	T4	0	354	GPL6102	7.02	Low
GSM340766	BT163	GSM340766	RNA	Primary bladder cancer	tumor	M	72	T2	0	326.1	GPL6102	8.4	High
GSM340767	BT164	GSM340767	RNA	Primary bladder cancer	tumor	F	70	T2	0	300.9	GPL6102	7.15	Low
GSM340768	BT165	GSM340768	RNA	Primary bladder cancer	tumor	M	54	T1	0	201.9	GPL6102	7.11	Low
GSM340769	BT166	GSM340769	RNA	Primary bladder cancer	tumor	M	62	T2a	0	159	GPL6102	7.48	High
GSM340770	BT034.1	GSM340770	RNA	Recurrent non-muscle invasive tumor	tumor		NA		NA	NA	GPL6102	7.15	Low
GSM340771	BT036.1	GSM340771	RNA	Recurrent non-muscle invasive tumor	tumor		NA		NA	NA	GPL6102	7.12	Low
GSM340772	BT036.2	GSM340772	RNA	Recurrent non-muscle invasive tumor	tumor		NA		NA	NA	GPL6102	7.05	Low
GSM340773	BT041.1	GSM340773	RNA	Recurrent non-muscle invasive tumor	tumor		NA		NA	NA	GPL6102	7.34	High
GSM340774	BT042.1	GSM340774	RNA	Recurrent non-muscle invasive tumor	tumor		NA		NA	NA	GPL6102	7.06	Low
GSM340775	BT047.1	GSM340775	RNA	Recurrent non-muscle invasive tumor	tumor		NA		NA	NA	GPL6102	7.05	Low
GSM340776	BT047.2	GSM340776	RNA	Recurrent non-muscle invasive tumor	tumor		NA		NA	NA	GPL6102	7.12	Low
GSM340777	BT047.3	GSM340777	RNA	Recurrent non-muscle invasive tumor	tumor		NA		NA	NA	GPL6102	7.27	High
GSM340778	BT047.4	GSM340778	RNA	Recurrent non-muscle invasive tumor	tumor		NA		NA	NA	GPL6102	7.31	High
GSM340779	BT053.1	GSM340779	RNA	Recurrent non-muscle invasive tumor	tumor		NA		NA	NA	GPL6102	7.09	Low
GSM340780	BT057.2	GSM340780	RNA	Recurrent non-muscle invasive tumor	tumor		NA		NA	NA	GPL6102	8.74	High
GSM340781	BT060.1	GSM340781	RNA	Recurrent non-muscle invasive tumor	tumor		NA		NA	NA	GPL6102	7.8	High
GSM340782	BT060.2	GSM340782	RNA	Recurrent non-muscle invasive tumor	tumor		NA		NA	NA	GPL6102	8.05	High
GSM340783	BT062.1	GSM340783	RNA	Recurrent non-muscle invasive tumor	tumor		NA		NA	NA	GPL6102	7.61	High
GSM340784	BT062.2	GSM340784	RNA	Recurrent non-muscle invasive tumor	tumor		NA		NA	NA	GPL6102	7.47	High
GSM340785	BT063.1	GSM340785	RNA	Recurrent non-muscle invasive tumor	tumor		NA		NA	NA	GPL6102	6.99	Low
GSM340786	BT067.1	GSM340786	RNA	Recurrent non-muscle invasive tumor	tumor		NA		NA	NA	GPL6102	7.04	Low
GSM340787	BT067.2	GSM340787	RNA	Recurrent non-muscle invasive tumor	tumor		NA		NA	NA	GPL6102	7.41	High
GSM340788	BT067.3	GSM340788	RNA	Recurrent non-muscle invasive tumor	tumor		NA		NA	NA	GPL6102	7.16	Low
GSM340789	BT069.1	GSM340789	RNA	Recurrent non-muscle invasive tumor	tumor		NA		NA	NA	GPL6102	8.81	High
GSM340790	BT071.1	GSM340790	RNA	Recurrent non-m	tumor		NA		NA	NA	GPL6102	6.93	Low
GSM340791	BT083.1	GSM340791	RNA		tumor		NA		NA	NA	GPL6102	6.93	Low
GSM340792	BT095.1	GSM340792	RNA		tumor		NA		NA	NA	GPL6102	7.35	High

## Sheet: GSE32894
	Sample_ID	geo_accession	type	Gender	Age	Stage	Grade	Days	Event	platform	GNG4	Group
GSM814052	UC_0001_1.a1.lbe1	GSM814052	RNA	M	57	T2	G3	339.42	0	GPL6947	-0.062972	High
GSM814053	UC_0002_1.RNA.e1.a1.lbe1	GSM814053	RNA	M	75	T2	G2	NA	NA	GPL6947	-0.161801	Low
GSM814054	UC_0003_1.RNA.e1.a1.lbe1	GSM814054	RNA	M	76	T1	G2	NA	NA	GPL6947	-0.348661	Low
GSM814055	UC_0006_2.a1.lbe1	GSM814055	RNA	M	81	T1	G2	461.589	0	GPL6947	-0.264243	Low
GSM814056	UC_0007_1.RNA.e1.a1.lbe1	GSM814056	RNA	M	59	T3b	G3	19.8	1	GPL6947	1.47877	High
GSM814057	UC_0008_1.RNA.e1.a1.lbe1	GSM814057	RNA	M	71	T1	G2	3131.57	0	GPL6947	-0.397835	Low
GSM814058	UC_0009_1.RNA.e1.a1.lbe1	GSM814058	RNA	M	55	Ta	G2	1917.37	0	GPL6947	-0.226465	Low
GSM814059	UC_0010_1.a1.lbe1	GSM814059	RNA	M	86	T1	G2	1651.68	0	GPL6947	-0.327921	Low
GSM814060	UC_0016_1.RNA.e1.a1.lbe1	GSM814060	RNA	F	67	T2	G3	161.753	1	GPL6947	1.0355	High
GSM814061	UC_0017_1.a1.lbe1	GSM814061	RNA	M	89	Ta	G2	384.658	0	GPL6947	-0.407555	Low
GSM814062	UC_0018_1.a1.lbe1	GSM814062	RNA	M	79	T1	G2	197.263	0	GPL6947	-0.134245	High
GSM814063	UC_0022_1.RNA.e1.a1.lbe1	GSM814063	RNA	M	36	T1	G3	NA	NA	GPL6947	-0.184563	Low
GSM814064	UC_0023_1.a1.lbe1	GSM814064	RNA	M	68	T3b	G3	2279.34	0	GPL6947	2.28827	High
GSM814065	UC_0024_1.a1.lbe1	GSM814065	RNA	M	65	Ta	G2	3113.75	0	GPL6947	-0.480147	Low
GSM814066	UC_0025_1.RNA.e1.a1.lbe1	GSM814066	RNA	M	76	Ta	G2	1987.4	0	GPL6947	-0.405724	Low
GSM814067	UC_0027_1.a1.lbe1	GSM814067	RNA	M	83	T2	G2	NA	NA	GPL6947	-0.294605	Low
GSM814068	UC_0030_1.RNA.e1.a1.lbe1	GSM814068	RNA	M	71	T2	G3	2891.84	0	GPL6947	-0.000226	High
GSM814069	UC_0033_2.RNA.e1.a1.lbe1	GSM814069	RNA	M	45	Ta	G2	2221.16	0	GPL6947	-0.288493	Low
GSM814070	UC_0034_1.RNA.e1.a1.lbe1	GSM814070	RNA	F	75	T2	G3	767.342	0	GPL6947	0.272648	High
GSM814071	UC_0037_1.a1.lbe1	GSM814071	RNA	F	62	T1	G2	27.1233	0	GPL6947	-0.224281	Low
GSM814072	UC_0040_1.RNA.e1.a1.lbe1	GSM814072	RNA	F	75	T1	G3	32.5479	0	GPL6947	-0.324517	Low
GSM814073	UC_0041_2.RNA.e1.a1.lbe1	GSM814073	RNA	F	74	Ta	G1	NA	NA	GPL6947	-0.334913	Low
GSM814074	UC_0042_2a.RNA.e1.a1.lbe1	GSM814074	RNA	M	78	Ta	G1	1889.75	0	GPL6947	-0.464041	Low
GSM814075	UC_0043_1.RNA.e1.a1.lbe1	GSM814075	RNA	M	83	T1	G2	592.767	0	GPL6947	0.039243	High
GSM814076	UC_0046_1.RNA.e1.a1.lbe1	GSM814076	RNA	M	71	T2	G3	537.534	1	GPL6947	-0.044834	High
GSM814077	UC_0049_2.a1.lbe1	GSM814077	RNA	M	75	T1	G3	2951.14	0	GPL6947	0.172568	High
GSM814078	UC_0050_1.a1.lbe1	GSM814078	RNA	M	67	Ta	G1	NA	NA	GPL6947	-0.168675	Low
GSM814079	UC_0053_1.RNA.e1.a1.lbe1	GSM814079	RNA	M	74	T1	G3	NA	NA	GPL6947	0.459047	High
GSM814080	UC_0055_1.a1.lbe1	GSM814080	RNA	F	91	T2	G3	NA	NA	GPL6947	1.65667	High
GSM814081	UC_0059_1.RNA.e1.a1.lbe1	GSM814081	RNA	M	52	T2	G3	NA	NA	GPL6947	0.020591	High
GSM814082	UC_0060_4.RNA.e1.a1.lbe1	GSM814082	RNA	M	71	Ta	G2	NA	NA	GPL6947	-0.305315	Low
GSM814083	UC_0066_3.RNA.e1.a1.lbe1	GSM814083	RNA	M	74	T1	G3	834.42	0	GPL6947	0.171498	High
GSM814084	UC_0067_1.RNA.e1.a1.lbe1	GSM814084	RNA	M	84	Ta	G2	21.2548	0	GPL6947	-0.121414	High
GSM814085	UC_0069_1.RNA.e1.a1.lbe1	GSM814085	RNA	F	65	T2	G3	2931.29	0	GPL6947	0.018288	High
GSM814086	UC_0070_1.a1.lbe1	GSM814086	RNA	M	73	Ta	G2	253.479	0	GPL6947	-0.37134	Low
GSM814087	UC_0075_1.RNA.e1.a1.lbe1	GSM814087	RNA	M	64	Ta	G2	2457.86	1	GPL6947	-0.086859	High
GSM814088	UC_0077_1.RNA.e1.a1.lbe1	GSM814088	RNA	M	59	T1	G3	NA	NA	GPL6947	0.010573	High
GSM814089	UC_0080_1.RNA.e1.a1.lbe1	GSM814089	RNA	M	59	T1	G2	2942.14	0	GPL6947	-0.028181	High
GSM814090	UC_0086_1.RNA.e1.a1.lbe1	GSM814090	RNA	M	64	T2	G3	2353.32	0	GPL6947	-0.088257	High
GSM814091	UC_0089_1.a1.lbe1	GSM814091	RNA	M	72	Ta	G2	172.196	0	GPL6947	-0.212007	Low
GSM814092	UC_0093_1.RNA.e1.a1.lbe1	GSM814092	RNA	M	69	T2	G3	795.945	1	GPL6947	-0.228908	Low
GSM814093	UC_0094_1.a1.lbe1	GSM814093	RNA	M	72	T2	G3	NA	NA	GPL6947	-0.057562	High
GSM814094	UC_0095_1.a1.lbe1	GSM814094	RNA	M	64	T2	G3	884.712	1	GPL6947	0.305515	High
GSM814095	UC_0100_1.a1.lbe1	GSM814095	RNA	F	85	Ta	G1	2562.42	0	GPL6947	-0.0931	High
GSM814096	UC_0101_1.RNA.e1.a1.lbe1	GSM814096	RNA	M	82	T1	G2	843.288	0	GPL6947	0.019364	High
GSM814097	UC_0103_1.a1.lbe1	GSM814097	RNA	F	90	T2	G3	NA	NA	GPL6947	-0.266605	Low
GSM814098	UC_0106_2.a1.lbe1	GSM814098	RNA	F	79	Ta	G1	2216.22	0	GPL6947	-0.059289	High
GSM814099	UC_0111_1.RNA.e1.a1.lbe1	GSM814099	RNA	F	81	T2	G2	NA	NA	GPL6947	-0.343271	Low
GSM814100	UC_0112_1.a1.lbe1	GSM814100	RNA	F	38	Ta	G2	2658.82	0	GPL6947	-0.178189	Low
GSM814101	UC_0113_1.a1.lbe1_h2	GSM814101	RNA	F	92	T2	G3	NA	NA	GPL6947	0.453115	High
GSM814102	UC_0114_1.RNA.e1.a1.lbe1	GSM814102	RNA	F	82	Ta	G2	2165.92	0	GPL6947	-0.355895	Low
GSM814103	UC_0115_1.a1.lbe1	GSM814103	RNA	M	82	T1	G2	1335.45	0	GPL6947	-0.357208	Low
GSM814104	UC_0117_1.RNA.e1.a1.lbe1	GSM814104	RNA	F	90	T2	G3	NA	NA	GPL6947	-0.194223	Low
GSM814105	UC_0119_1.a1.lbe1	GSM814105	RNA	M	88	T2	G3	NA	NA	GPL6947	-0.234964	Low
GSM814106	UC_0120_1.RNA.e1.a1.lbe1	GSM814106	RNA	M	59	T1	G3	1291.68	0	GPL6947	-0.227161	Low
GSM814107	UC_0122_1.RNA.e1.a1.lbe1	GSM814107	RNA	M	60	T1	G3	2481.53	0	GPL6947	-0.220629	Low
GSM814108	UC_0125_1.a1.lbe1_h2	GSM814108	RNA	M	78	Ta	Gx	633.255	0	GPL6947	-0.008174	High
GSM814109	UC_0132_2.RNA.e1.a1.lbe1	GSM814109	RNA	M	71	T2b	G3	285.42	0	GPL6947	0.109154	High
GSM814110	UC_0138_1.RNA.e1.a1.lbe1	GSM814110	RNA	M	67	T2	G3	163.356	0	GPL6947	-0.205987	Low
GSM814111	UC_0139_1.a1.lbe1	GSM814111	RNA	M	89	T2	G3	NA	NA	GPL6947	-0.037538	High
GSM814112	UC_0145_1.RNA.e1.a1.lbe1	GSM814112	RNA	M	70	Ta	G2	2547.62	0	GPL6947	-0.356721	Low
GSM814113	UC_0151_1.a1.lbe1	GSM814113	RNA	M	96	T2	G3	NA	NA	GPL6947	-0.065264	High
GSM814114	UC_0152_1.RNA.e1.a1.lbe1	GSM814114	RNA	M	85	T1	G3	82.6274	0	GPL6947	-0.180209	Low
GSM814115	UC_0154_2.a1.lbe1	GSM814115	RNA	M	83	T2	G3	NA	NA	GPL6947	0.852643	High
GSM814116	UC_0156_1.a1.lbe1	GSM814116	RNA	M	57	Ta	G1	NA	NA	GPL6947	-0.026241	High
GSM814117	UC_0159_1.RNA.e2.a1.lbe1	GSM814117	RNA	F	83	T1	G2	1136.22	0	GPL6947	-0.179374	Low
GSM814118	UC_0162_1.RNA.e1.a1.lbe1	GSM814118	RNA	M	46	Ta	G2	1629.37	0	GPL6947	-0.374904	Low
GSM814119	UC_0166_1.RNA.e1.a1.lbe1	GSM814119	RNA	M	71	T2	G3	2644.27	0	GPL6947	-0.110306	High
GSM814120	UC_0169_1.a1.lbe1	GSM814120	RNA	M	72	T1	G3	NA	NA	GPL6947	-0.125864	High
GSM814121	UC_0170_1.RNA.e1.a1.lbe1	GSM814121	RNA	M	68	T1	G3	2556.49	0	GPL6947	-0.500088	Low
GSM814122	UC_0176_2.RNA.e1.a1.lbe1	GSM814122	RNA	M	77	Ta	G2	2485.48	0	GPL6947	-0.303061	Low
GSM814123	UC_0185_1.a1.lbe1	GSM814123	RNA	F	78	T1	G2	2381.92	0	GPL6947	-0.076405	High
GSM814124	UC_0187_1.RNA.e1.a1.lbe1	GSM814124	RNA	M	58	T1	G3	NA	NA	GPL6947	-0.097659	High
GSM814125	UC_0193_1.a1.lbe1	GSM814125	RNA	M	82	T2	G3	NA	NA	GPL6947	-0.006554	High
GSM814126	UC_0195_1.RNA.e1.a1.lbe1	GSM814126	RNA	F	63	T2	G3	2592.99	0	GPL6947	0.232187	High
GSM814127	UC_0196_1.RNA.e1.a1.lbe1	GSM814127	RNA	M	90	T2	G3	NA	NA	GPL6947	0.058393	High
GSM814128	UC_0199_1.RNA.e1.a1.lbe1	GSM814128	RNA	M	85	T1	G3	NA	NA	GPL6947	-0.139893	Low
GSM814129	UC_0200_1.RNA.e1.a1.lbe1	GSM814129	RNA	M	83	T1	G2	393.534	0	GPL6947	-0.093858	High
GSM814130	UC_0201_1.a1.lbe1	GSM814130	RNA	M	61	T2	G3	NA	NA	GPL6947	-0.180315	Low
GSM814131	UC_0203_1.RNA.e1.a1.lbe1	GSM814131	RNA	M	61	T1	G3	252.986	0	GPL6947	-0.166577	Low
GSM814132	UC_0207_1.RNA.e1.a1.lbe1	GSM814132	RNA	M	67	T2	G3	23.5479	0	GPL6947	-0.125021	High
GSM814133	UC_0208_1.RNA.e1.a1.lbe1	GSM814133	RNA	F	88	Ta	G1	148.438	0	GPL6947	-0.438296	Low
GSM814134	UC_0209_1.RNA.e1.a1.lbe1	GSM814134	RNA	M	74	Ta	G1	179.137	0	GPL6947	-0.326166	Low
GSM814135	UC_0210_2.a1.lbe1	GSM814135	RNA	M	59	Ta	G1	2176.77	0	GPL6947	0.018867	High
GSM814136	UC_0211_2.RNA.e1.a1.lbe1	GSM814136	RNA	M	84	Ta	G2	372.822	0	GPL6947	-0.235594	Low
GSM814137	UC_0213_1.RNA.e1.a1.lbe1	GSM814137	RNA	M	78	T1	G2	NA	NA	GPL6947	-0.271871	Low
GSM814138	UC_0214_1.RNA.e1.a1.lbe1	GSM814138	RNA	M	76	T3b	G3	185.425	1	GPL6947	-0.280272	Low
GSM814139	UC_0215_1.RNA.e1.a1.lbe1	GSM814139	RNA	M	69	T1	G3	1517.92	0	GPL6947	-0.261669	Low
GSM814140	UC_0218_2.RNA.e1.a1.lbe1	GSM814140	RNA	M	50	T1	G3	184.932	1	GPL6947	-0.388675	Low
GSM814141	UC_0223_1.RNA.e1.a1.lbe1	GSM814141	RNA	M	52	T1	G3	NA	NA	GPL6947	1.42494	High
GSM814142	UC_0224_1.RNA.e1.a1.lbe1	GSM814142	RNA	M	61	T2	G3	225.863	1	GPL6947	0.853409	High
GSM814143	UC_0226_1.a1.lbe1	GSM814143	RNA	M	76	T1	G2	NA	NA	GPL6947	-0.253935	Low
GSM814144	UC_0230_1.RNA.e1.a1.lbe1	GSM814144	RNA	M	67	T1	G3	237.699	0	GPL6947	0.02555	High
GSM814145	UC_0231_1.a1.lbe1	GSM814145	RNA	M	81	T2	G3	NA	NA	GPL6947	0.16465	High
GSM814146	UC_0234_1.a1.lbe1	GSM814146	RNA	M	72	T2	G3	NA	NA	GPL6947	0.400556	High
GSM814147	UC_0235_3.RNA.e1.a1.lbe1	GSM814147	RNA	F	66	T1	G2	NA	NA	GPL6947	-0.200577	Low
GSM814148	UC_0237_1.RNA.e1.a1.lbe1	GSM814148	RNA	M	75	T1	G3	NA	NA	GPL6947	-0.175363	Low
GSM814149	UC_0238_1.a1.lbe1	GSM814149	RNA	M	75	Ta	G3	32.7945	0	GPL6947	-0.395353	Low
GSM814150	UC_0240_1.RNA.e1.a1.lbe1	GSM814150	RNA	M	65	Ta	G1	1187.57	0	GPL6947	-0.085667	High
GSM814151	UC_0244_1.a1.lbe1	GSM814151	RNA	M	79	T2	G3	NA	NA	GPL6947	-0.34734	Low
GSM814152	UC_0247_1.a1.lbe1	GSM814152	RNA	M	55	T2	G2	NA	NA	GPL6947	-0.185454	Low
GSM814153	UC_0248_2.a1.lbe1	GSM814153	RNA	M	77	Ta	G1	136.196	0	GPL6947	-0.171118	Low
GSM814154	UC_0249_1.RNA.e1.a1.lbe1	GSM814154	RNA	M	73	Tx	G2	NA	NA	GPL6947	-0.162105	Low
GSM814155	UC_0257_1.a1.lbe1	GSM814155	RNA	M	66	Ta	G2	2154.82	0	GPL6947	-0.228456	Low
GSM814156	UC_0260_1.a1.lbe1	GSM814156	RNA	F	72	Ta	G2	2359.23	0	GPL6947	-0.278784	Low
GSM814157	UC_0263_1.RNA.e1.a1.lbe1	GSM814157	RNA	M	51	T1	G2	NA	NA	GPL6947	-0.272836	Low
GSM814158	UC_0265_1.RNA.e1.a1.lbe1	GSM814158	RNA	M	85	T2	G3	NA	NA	GPL6947	2.91826	High
GSM814159	UC_0267_3.RNA.e1.a1.lbe1	GSM814159	RNA	M	84	T1	G3	1474.53	0	GPL6947	-0.365388	Low
GSM814160	UC_0274_1.RNA.e1.a1.lbe1	GSM814160	RNA	F	56	Ta	G1	2132.38	0	GPL6947	-0.140215	Low
GSM814161	UC_0277_1.a1.lbe1	GSM814161	RNA	M	70	T2	G3	NA	NA	GPL6947	3.63648	High
GSM814162	UC_0279_1.a1.lbe1_h2	GSM814162	RNA	M	44	Ta	G2	285.42	0	GPL6947	-0.126253	High
GSM814163	UC_0283_1.RNA.e1.a1.lbe1	GSM814163	RNA	M	80	T1	G3	167.795	0	GPL6947	-0.298502	Low
GSM814164	UC_0284_1.RNA.e1.a1.lbe1	GSM814164	RNA	M	73	Ta	G2	289.973	0	GPL6947	-0.216064	Low
GSM814165	UC_0287_1.RNA.e1.a1.lbe1	GSM814165	RNA	M	75	T1	G3	237.699	0	GPL6947	-0.168136	Low
GSM814166	UC_0290_1.RNA.e1.a1.lbe1	GSM814166	RNA	M	75	T1	G2	2236.93	0	GPL6947	-0.362179	Low
GSM814167	UC_0295_2c.RNA.e1.a1.lbe1	GSM814167	RNA	M	84	Ta	G2	1293.42	0	GPL6947	-0.443332	Low
GSM814168	UC_0299_1.RNA.e1.a1.lbe1	GSM814168	RNA	M	77	T1	G3	223.274	0	GPL6947	-0.234293	Low
GSM814169	UC_0301_1.a1.lbe1	GSM814169	RNA	M	67	T1	G3	198.74	0	GPL6947	-0.199871	Low
GSM814170	UC_0302_1.RNA.e1.a1.lbe1	GSM814170	RNA	M	75	T1	G3	2222.14	0	GPL6947	-0.39321	Low
GSM814171	UC_0312_1.RNA.e1.a1.lbe1	GSM814171	RNA	F	70	T1	G2	2121.53	0	GPL6947	-0.059513	High
GSM814172	UC_0321_1.RNA.e1.a1.lbe1	GSM814172	RNA	F	51	T2a	G2	618.42	1	GPL6947	0.737484	High
GSM814173	UC_0322_2.RNA.e1.a1.lbe1	GSM814173	RNA	M	75	T2	G3	899.568	0	GPL6947	0.334556	High
GSM814174	UC_0327_1.RNA.e1.a1.lbe1	GSM814174	RNA	F	68	Ta	G1	44.8767	0	GPL6947	-0.45821	Low
GSM814175	UC_0328_1.a1.lbe1	GSM814175	RNA	F	85	Ta	G2	18	0	GPL6947	0.108101	High
GSM814176	UC_0329_1.RNA.e1.a1.lbe1	GSM814176	RNA	F	68	T2	G3	297.863	0	GPL6947	-0.179619	Low
GSM814177	UC_0333_1.RNA.e1.a1.lbe1	GSM814177	RNA	M	65	T1	G3	6	0	GPL6947	-0.141421	Low
GSM814178	UC_0334_1.a1.lbe1	GSM814178	RNA	M	81	T1	G3	NA	NA	GPL6947	-0.257887	Low
GSM814179	UC_0335_1.RNA.e1.a1.lbe1	GSM814179	RNA	M	67	T2	G3	53.6314	1	GPL6947	0.719039	High
GSM814180	UC_0336_2.a1.lbe1	GSM814180	RNA	M	93	Ta	G2	42.1644	0	GPL6947	-0.20792	Low
GSM814181	UC_0337_1.a1.lbe1	GSM814181	RNA	M	89	T1	G3	18.7397	0	GPL6947	-0.357479	Low
GSM814182	UC_0339_1.RNA.e1.a1.lbe1	GSM814182	RNA	M	83	T2	G3	26.137	1	GPL6947	-0.211995	Low
GSM814183	UC_0340_1.a1.lbe1	GSM814183	RNA	F	83	T2	G2	NA	NA	GPL6947	-0.339709	Low
GSM814184	UC_0342_1.RNA.e1.a1.lbe1	GSM814184	RNA	M	69	T1	G3	189.74	0	GPL6947	0.056533	High
GSM814185	UC_0343_1.a1.lbe1	GSM814185	RNA	F	83	Ta	G2	925.157	0	GPL6947	-0.106903	High
GSM814186	UC_0344_1.a1.lbe1_h2	GSM814186	RNA	M	69	T1	G2	1483.4	0	GPL6947	0.090891	High
GSM814187	UC_0345_1.a1.lbe1_h2	GSM814187	RNA	M	90	T2	G3	NA	NA	GPL6947	0.459047	High
GSM814188	UC_0348_1.a1.lbe1	GSM814188	RNA	M	86	T2	G3	NA	NA	GPL6947	-0.143943	Low
GSM814189	UC_0349_3.RNA.e1.a1.lbe1	GSM814189	RNA	F	60	T2	G3	1727.14	0	GPL6947	3.15303	High
GSM814190	UC_0354_2c.RNA.e1.a1.lbe1	GSM814190	RNA	M	80	Ta	G2	1696.44	0	GPL6947	-0.259944	Low
GSM814191	UC_0361_1.RNA.e1.a1.lbe1	GSM814191	RNA	M	65	Ta	G1	1939.68	0	GPL6947	-0.334997	Low
GSM814192	UC_0367_1.a1.lbe1_h2	GSM814192	RNA	M	57	Ta	G3	1932.16	0	GPL6947	-0.442687	Low
GSM814193	UC_0368_1.RNA.e1.a1.lbe1	GSM814193	RNA	M	71	Ta	G2	174.822	0	GPL6947	-0.155876	Low
GSM814194	UC_0369_1.a1.lbe1	GSM814194	RNA	F	71	Ta	G1	1632.33	0	GPL6947	-0.173836	Low
GSM814195	UC_0372_1.RNA.e1.a1.lbe1	GSM814195	RNA	M	57	T3b	G3	174.822	0	GPL6947	-0.285658	Low
GSM814196	UC_0374_2a.a1.lbe1_h2	GSM814196	RNA	F	86	Ta	G1	152.877	0	GPL6947	-0.187506	Low
GSM814197	UC_0375_1.a1.lbe1	GSM814197	RNA	M	90	Ta	G3	189.863	0	GPL6947	-0.139814	Low
GSM814198	UC_0376_1.RNA.e1.a1.lbe1	GSM814198	RNA	M	58	T1	G3	1614.58	0	GPL6947	-0.197789	Low
GSM814199	UC_0384_1.RNA.e1.a1.lbe1	GSM814199	RNA	M	65	T1	G3	873.863	0	GPL6947	1.11678	High
GSM814200	UC_0386_1.a1.lbe1	GSM814200	RNA	F	83	Ta	G2	411.288	0	GPL6947	-0.336402	Low
GSM814201	UC_0393_1.a1.lbe1	GSM814201	RNA	M	80	Ta	G1	1831.56	0	GPL6947	-0.126648	High
GSM814202	UC_0394_1.a1.lbe1	GSM814202	RNA	M	79	T2	G3	191.342	1	GPL6947	0.49704	High
GSM814203	UC_0395_1a.RNA.e1.a1.lbe1	GSM814203	RNA	F	57	Ta	G1	1959.79	0	GPL6947	-0.433491	Low
GSM814204	UC_0397_1.RNA.e1.a1.lbe1	GSM814204	RNA	M	68	T3b	G3	725.918	1	GPL6947	-0.288314	Low
GSM814205	UC_0398_1.a1.lbe1	GSM814205	RNA	F	56	Ta	G1	1916.38	0	GPL6947	-0.289067	Low
GSM814206	UC_0399_1.RNA.e1.a1.lbe1	GSM814206	RNA	F	65	T1	G3	NA	NA	GPL6947	-0.290597	Low
GSM814207	UC_0400_1b.RNA.e1.a1.lbe1	GSM814207	RNA	M	81	T1	G2	NA	NA	GPL6947	-0.498304	Low
GSM814208	UC_0405_1.a1.lbe1	GSM814208	RNA	M	66	Ta	G1	1919.34	0	GPL6947	0.067958	High
GSM814209	UC_0410_1a.RNA.e1.a1.lbe1	GSM814209	RNA	M	76	T2	G3	NA	NA	GPL6947	-0.05073	High
GSM814210	UC_0414_1.a1.lbe1	GSM814210	RNA	M	58	Ta	G1	1851.29	0	GPL6947	-0.156654	Low
GSM814211	UC_0415_1.a1.lbe1	GSM814211	RNA	M	52	Ta	G2	857.959	0	GPL6947	-0.047348	High
GSM814212	UC_0421_1.a1.lbe1	GSM814212	RNA	M	81	Ta	G1	1875.95	0	GPL6947	-0.149698	Low
GSM814213	UC_0429_1a.a1.lbe1	GSM814213	RNA	M	76	Ta	G1	68.5479	0	GPL6947	0.054197	High
GSM814214	UC_0437_1.a1.lbe1	GSM814214	RNA	F	58	T2	G2	NA	NA	GPL6947	0.08432	High
GSM814215	UC_0438_1.a1.lbe1	GSM814215	RNA	M	84	Ta	G1	17.3836	0	GPL6947	-0.080754	High
GSM814216	UC_0442_1.RNA.e1.a1.lbe1	GSM814216	RNA	M	70	T1	G3	NA	NA	GPL6947	-0.135168	High
GSM814217	UC_0445_1.a1.lbe1	GSM814217	RNA	F	57	Ta	G2	1788.16	0	GPL6947	0.207423	High
GSM814218	UC_0447_1.RNA.e1.a1.lbe1	GSM814218	RNA	M	65	T2b	G3	143.568	1	GPL6947	0.112048	High
GSM814219	UC_0453_1.a1.lbe1	GSM814219	RNA	M	59	T2	G3	NA	NA	GPL6947	0.045194	High
GSM814220	UC_0454_1.a1.lbe1	GSM814220	RNA	F	83	T2	G3	NA	NA	GPL6947	3.10167	High
GSM814221	UC_0456_2.RNA.e1.a1.lbe1	GSM814221	RNA	M	87	Ta	G2	96.6575	0	GPL6947	-0.368074	Low
GSM814222	UC_0461_1.a1.lbe1	GSM814222	RNA	M	85	T1	G3	1173.7	0	GPL6947	-0.01409	High
GSM814223	UC_0466_1a.a1.lbe1	GSM814223	RNA	M	78	T1	G3	NA	NA	GPL6947	-0.096046	High
GSM814224	UC_0468_1.a1.lbe1	GSM814224	RNA	M	20	Ta	G1	1496.22	0	GPL6947	-0.288209	Low
GSM814225	UC_0475_1.RNA.e1.a1.lbe1	GSM814225	RNA	M	58	T3b	Gx	42.4196	1	GPL6947	-0.032729	High
GSM814226	UC_0487_1.a1.lbe1	GSM814226	RNA	F	61	Ta	G1	635.179	0	GPL6947	-0.09043	High
GSM814227	UC_0488_2.RNA.e1.a1.lbe1	GSM814227	RNA	M	77	T1	G3	NA	NA	GPL6947	-0.254122	Low
GSM814228	UC_0491_1.a1.lbe1	GSM814228	RNA	F	61	Ta	G2	163.356	0	GPL6947	0.087182	High
GSM814229	UC_0493_1.a1.lbe1	GSM814229	RNA	M	61	Ta	G2	1728	0	GPL6947	-0.180195	Low
GSM814230	UC_0494_1.a1.lbe1	GSM814230	RNA	M	61	Ta	G3	1525.88	0	GPL6947	-0.216278	Low
GSM814231	UC_0495_1.a1.lbe1	GSM814231	RNA	M	70	Ta	G1	1416.33	0	GPL6947	-0.176664	Low
GSM814232	UC_0497_1.a1.lbe1	GSM814232	RNA	M	75	T1	G3	NA	NA	GPL6947	0.016873	High
GSM814233	UC_0499_1.a1.lbe1_h2	GSM814233	RNA	M	86	T1	G2	82.8493	0	GPL6947	-0.148395	Low
GSM814234	UC_0506_1.a1.lbe1	GSM814234	RNA	F	56	Ta	G1	1651.68	0	GPL6947	-0.254784	Low
GSM814235	UC_0507_1.RNA.e1.a1.lbe1	GSM814235	RNA	M	71	T1	G3	NA	NA	GPL6947	-0.130667	High
GSM814236	UC_0512_1.a1.lbe1	GSM814236	RNA	M	65	T1	G3	NA	NA	GPL6947	-0.158577	Low
GSM814237	UC_0513_1b.RNA.e1.a1.lbe1	GSM814237	RNA	F	60	T1	G3	1533.7	0	GPL6947	-0.28382	Low
GSM814238	UC_0516_1.RNA.e1.a1.lbe1	GSM814238	RNA	M	61	T2	G3	11.4658	1	GPL6947	0.181297	High
GSM814239	UC_0518_1.RNA.e1.a1.lbe1	GSM814239	RNA	M	70	T1	G4	NA	NA	GPL6947	-0.260974	Low
GSM814240	UC_0519_1.RNA.e1.a1.lbe1	GSM814240	RNA	M	56	T2	G3	1686.58	0	GPL6947	-0.106534	High
GSM814241	UC_0521_1.RNA.e1.a1.lbe1	GSM814241	RNA	M	79	T2	G3	194.314	1	GPL6947	-0.079621	High
GSM814242	UC_0522_1.RNA.e1.a1.lbe1	GSM814242	RNA	M	55	T1	G3	NA	NA	GPL6947	0.022275	High
GSM814243	UC_0523_1.a1.lbe1	GSM814243	RNA	M	77	Tx	G3	NA	NA	GPL6947	-0.1088	High
GSM814244	UC_0524_1.a1.lbe1	GSM814244	RNA	F	94	T2	G3	NA	NA	GPL6947	0.157343	High
GSM814245	UC_0525_1.a1.lbe1	GSM814245	RNA	M	72	T1	G3	149.314	0	GPL6947	0.272924	High
GSM814246	UC_0528_1.RNA.e1.a1.lbe1	GSM814246	RNA	M	61	T2	G3	1611.62	0	GPL6947	-0.186496	Low
GSM814247	UC_0530_1.a1.lbe1	GSM814247	RNA	M	78	T1	G2	142.525	0	GPL6947	-0.157051	Low
GSM814248	UC_0533_1.RNA.e2.a1.lbe1	GSM814248	RNA	F	62	T2	G3	1231.89	0	GPL6947	0.780715	High
GSM814249	UC_0536_1.a1.lbe1	GSM814249	RNA	M	57	T1	G2	1243.73	0	GPL6947	-0.162964	Low
GSM814250	UC_0537_1.a1.lbe1	GSM814250	RNA	M	63	Ta	G2	471.453	0	GPL6947	-0.216599	Low
GSM814251	UC_0539_1.RNA.e1.a1.lbe1	GSM814251	RNA	F	69	T2	G3	1221.42	0	GPL6947	-0.360803	Low
GSM814252	UC_0542_2.RNA.e1.a1.lbe1	GSM814252	RNA	F	51	Ta	G1	1111.56	0	GPL6947	-0.219547	Low
GSM814253	UC_0544_1.RNA.e1.a1.lbe1	GSM814253	RNA	M	69	Ta	G2	1133.26	0	GPL6947	-0.348955	Low
GSM814254	UC_0545_1.RNA.e1.a1.lbe1	GSM814254	RNA	M	79	T2	G3	987.288	0	GPL6947	-0.287682	Low
GSM814255	UC_0546_1.a1.lbe1	GSM814255	RNA	M	75	T1	G2	1429.16	0	GPL6947	-0.021322	High
GSM814256	UC_0548_1.a1.lbe1	GSM814256	RNA	M	72	Ta	G1	1358.14	0	GPL6947	0.124238	High
GSM814257	UC_0549_1.a1.lbe1	GSM814257	RNA	M	87	T2	G2	NA	NA	GPL6947	-0.079104	High
GSM814258	UC_0551_1.RNA.e1.a1.lbe1	GSM814258	RNA	M	73	T1	G3	NA	NA	GPL6947	-0.370103	Low
GSM814259	UC_0552_1.RNA.e1.a1.lbe1	GSM814259	RNA	M	38	T1	G3	NA	NA	GPL6947	0.26847	High
GSM814260	UC_0554_1.a1.lbe1	GSM814260	RNA	F	62	T1	G2	1412.38	0	GPL6947	-0.289332	Low
GSM814261	UC_0555_1.a1.lbe1	GSM814261	RNA	F	67	Ta	G2	1263.45	0	GPL6947	-0.060459	High
GSM814262	UC_0556_1.a1.lbe1	GSM814262	RNA	M	63	T2	G3	NA	NA	GPL6947	-0.052465	High
GSM814263	UC_0557_1.a1.lbe1	GSM814263	RNA	M	85	Ta	G2	81.7397	0	GPL6947	-0.244301	Low
GSM814264	UC_0558_1.a1.lbe1	GSM814264	RNA	F	75	Ta	G1	1342.36	0	GPL6947	1.74112	High
GSM814265	UC_0561_1a.a1.lbe1	GSM814265	RNA	F	80	T1	G3	132.942	0	GPL6947	-0.129348	High
GSM814266	UC_0563_1.a1.lbe1	GSM814266	RNA	F	61	Ta	G2	1237.88	0	GPL6947	-0.113977	High
GSM814267	UC_0565_1.a1.lbe1	GSM814267	RNA	M	80	Ta	G2	1321.64	0	GPL6947	-0.213104	Low
GSM814268	UC_0566_1.RNA.e1.a1.lbe1	GSM814268	RNA	F	57	T1	G3	NA	NA	GPL6947	3.07658	High
GSM814269	UC_0567_1.RNA.e1.a1.lbe1	GSM814269	RNA	F	57	T2	G3	467.568	1	GPL6947	0.014696	High
GSM814270	UC_0572_1.a1.lbe1	GSM814270	RNA	M	72	T2	G3	NA	NA	GPL6947	0.418993	High
GSM814271	UC_0573_1.a1.lbe1	GSM814271	RNA	M	67	Ta	G2	1224.99	0	GPL6947	-0.402455	Low
GSM814272	UC_0574_1.a1.lbe1	GSM814272	RNA	M	82	T1	G2	784.196	0	GPL6947	-0.03679	High
GSM814273	UC_0575_1.a1.lbe1	GSM814273	RNA	M	62	Ta	G1	969.534	0	GPL6947	-0.202066	Low
GSM814274	UC_0576_1.a1.lbe1	GSM814274	RNA	F	51	Ta	G1	1197.37	0	GPL6947	-0.362462	Low
GSM814275	UC_0577_1.a1.lbe1	GSM814275	RNA	M	70	Ta	G3	1146.82	0	GPL6947	0.098006	High
GSM814276	UC_0578_1.a1.lbe1	GSM814276	RNA	M	64	Ta	G1	1217.96	0	GPL6947	-0.316066	Low
GSM814277	UC_0579_1.a1.lbe1	GSM814277	RNA	F	77	T2	G3	NA	NA	GPL6947	-0.510162	Low
GSM814278	UC_0580_1.a1.lbe1	GSM814278	RNA	F	60	T1	G3	141.534	0	GPL6947	0.154596	High
GSM814279	UC_0582_1.a1.lbe1	GSM814279	RNA	F	87	T1	G3	NA	NA	GPL6947	0.035174	High
GSM814280	UC_0583_1.a1.lbe1	GSM814280	RNA	F	76	T1	G3	161.263	0	GPL6947	-0.086817	High
GSM814281	UC_0584_1.a1.lbe1	GSM814281	RNA	F	78	Ta	G1	759.453	0	GPL6947	-0.220327	Low
GSM814282	UC_0588_1.a1.lbe1	GSM814282	RNA	M	70	Ta	G1	945.863	0	GPL6947	-0.033031	High
GSM814283	UC_0589_1.a1.lbe1	GSM814283	RNA	M	77	T1	G3	NA	NA	GPL6947	-0.184733	Low
GSM814284	UC_0591_1.a1.lbe1	GSM814284	RNA	M	73	Ta	G3	65.9589	0	GPL6947	-0.191997	Low
GSM814285	UC_0592_1.a1.lbe1	GSM814285	RNA	M	58	T1	G2	986.314	0	GPL6947	0.202854	High
GSM814286	UC_0593_1.a1.lbe1	GSM814286	RNA	M	80	T1	G2	121.882	0	GPL6947	-0.199693	Low
GSM814287	UC_0595_1.RNA.e1.a1.lbe1	GSM814287	RNA	M	76	T2	G3	11.9589	0	GPL6947	0.253892	High
GSM814288	UC_0598_1.a1.lbe1	GSM814288	RNA	M	80	Ta	G2	742.685	0	GPL6947	-0.026838	High
GSM814289	UC_0600_1.a1.lbe1	GSM814289	RNA	F	50	T2	G3	246.575	1	GPL6947	0.035375	High
GSM814290	UC_0601_1.a1.lbe1	GSM814290	RNA	M	75	Ta	G2	356.548	0	GPL6947	-0.356966	Low
GSM814291	UC_0605_1.a1.lbe1	GSM814291	RNA	M	75	T2	G3	547.397	1	GPL6947	-0.208477	Low
GSM814292	UC_0606_1.a1.lbe1	GSM814292	RNA	F	78	T1	G3	11.9589	0	GPL6947	-0.26797	Low
GSM814293	UC_0607_1.a1.lbe1	GSM814293	RNA	M	79	T1	G3	821.589	0	GPL6947	0.690604	High
GSM814294	UC_0608_1.a1.lbe1	GSM814294	RNA	M	59	T1	G3	NA	NA	GPL6947	-0.249869	Low
GSM814295	UC_0610_1.RNA.e1.a1.lbe1	GSM814295	RNA	M	67	T2	G3	121.882	0	GPL6947	0.641671	High
GSM814296	UC_0611_1.a1.lbe1_h2	GSM814296	RNA	F	70	T1	G2	48.3288	0	GPL6947	-0.155703	Low
GSM814297	UC_0612_1.a1.lbe1	GSM814297	RNA	M	72	Ta	G1	939.945	0	GPL6947	-0.302671	Low
GSM814298	UC_0613_1.a1.lbe1	GSM814298	RNA	M	66	Ta	G3	911.342	0	GPL6947	-0.100511	High
GSM814299	UC_0614_1.a1.lbe1	GSM814299	RNA	M	65	T1	G3	217.973	0	GPL6947	0.097226	High
GSM814300	UC_0615_1.a1.lbe1	GSM814300	RNA	M	60	T2	G3	294.942	1	GPL6947	-0.115223	High
GSM814301	UC_0616_1.a1.lbe1	GSM814301	RNA	M	57	Ta	G2	1.19589	0	GPL6947	-0.177753	Low
GSM814302	UC_0619_1.a1.lbe1	GSM814302	RNA	F	77	T1	G3	53.137	0	GPL6947	0.106345	High
GSM814303	UC_0620_1.a1.lbe1	GSM814303	RNA	M	64	Ta	G3	924.164	0	GPL6947	-0.109033	High
GSM814304	UC_0622_1.a1.lbe1	GSM814304	RNA	M	67	Ta	G2	789.42	0	GPL6947	-0.254214	Low
GSM814305	UC_0624_1.a1.lbe1	GSM814305	RNA	M	83	Ta	G1	897.534	0	GPL6947	-0.141977	Low
GSM814306	UC_0625_1.a1.lbe1	GSM814306	RNA	F	82	Ta	G1	884.712	0	GPL6947	-0.095984	High
GSM814307	UC_0626_1.a1.lbe1	GSM814307	RNA	M	60	Ta	G3	793.973	0	GPL6947	0.082615	High
GSM814308	UC_0628_1.a1.lbe1	GSM814308	RNA	M	80	Ta	G2	841.316	0	GPL6947	-0.154173	Low
GSM814309	UC_0692_1.a1.lbe1	GSM814309	RNA	M	63	Ta	G2	799.894	0	GPL6947	-0.097634	High
GSM814310	UC_0694_1.a1.lbe1	GSM814310	RNA	F	79	T1	G3	NA	NA	GPL6947	-0.29746	Low
GSM814311	UC_0695_1.a1.lbe1	GSM814311	RNA	M	68	T1	G3	NA	NA	GPL6947	-0.28598	Low
GSM814312	UC_0696_1.a1.lbe1	GSM814312	RNA	F	84	Ta	G2	763.397	0	GPL6947	-0.27232	Low
GSM814313	UC_0697_1.a1.lbe1	GSM814313	RNA	M	79	Ta	G3	647.137	0	GPL6947	0.118295	High
GSM814314	UC_0698_1.a1.lbe1	GSM814314	RNA	M	55	T1	G2	NA	NA	GPL6947	-0.297981	Low
GSM814315	UC_0699_1.a1.lbe1	GSM814315	RNA	M	78	T1	G3	NA	NA	GPL6947	1.49258	High
GSM814316	UC_0700_1.a1.lbe1	GSM814316	RNA	F	67	T1	G3	714.822	0	GPL6947	0.324288	High
GSM814317	UC_0701_1.a1.lbe1	GSM814317	RNA	F	66	T2	G3	63.2466	0	GPL6947	0.027371	High
GSM814318	UC_0703_1.a1.lbe1	GSM814318	RNA	M	76	Ta	G2	711.123	0	GPL6947	-0.158347	Low
GSM814319	UC_0704_1.a1.lbe1	GSM814319	RNA	M	64	T2	G3	NA	NA	GPL6947	-0.063575	High
GSM814320	UC_0705_1.a1.lbe1	GSM814320	RNA	F	74	Ta	G2	NA	NA	GPL6947	1.17261	High
GSM814321	UC_0706_1.a1.lbe1	GSM814321	RNA	M	57	Ta	G1	714.822	0	GPL6947	-0.048323	High
GSM814322	UC_0707_1.a1.lbe1	GSM814322	RNA	M	61	T3	G2	452.712	1	GPL6947	-0.182133	Low
GSM814323	UC_0710_1.a1.lbe1	GSM814323	RNA	F	79	Ta	G2	612.493	0	GPL6947	-0.040972	High
GSM814324	UC_0712_1.a1.lbe1	GSM814324	RNA	F	71	Ta	G1	616.438	0	GPL6947	0.113026	High
GSM814325	UC_0713_1.a1.lbe1	GSM814325	RNA	M	66	T2	G3	42.4196	1	GPL6947	0.063244	High
GSM814326	UC_0715_1.a1.lbe1	GSM814326	RNA	M	79	Ta	G1	49.3157	0	GPL6947	-0.108109	High
GSM814327	UC_0717_1.a1.lbe1	GSM814327	RNA	M	95	T2	G2	NA	NA	GPL6947	0.011165	High
GSM814328	UC_0718_1.a1.lbe1	GSM814328	RNA	F	74	Ta	G2	596.712	0	GPL6947	-0.179073	Low
GSM814329	UC_0719_1.a1.lbe1	GSM814329	RNA	M	76	T1	G2	52.274	0	GPL6947	-0.110264	High
GSM814330	UC_0720_1.a1.lbe1	GSM814330	RNA	M	83	Ta	G2	583.894	0	GPL6947	-0.190889	Low
GSM814331	UC_0721_1.a1.lbe1	GSM814331	RNA	F	69	Ta	G2	53.6314	0	GPL6947	-0.282072	Low
GSM814332	UC_0722_1.a1.lbe1	GSM814332	RNA	M	68	T2	G3	NA	NA	GPL6947	0.280095	High
GSM814333	UC_0723_1.a1.lbe1	GSM814333	RNA	M	75	Ta	G1	53.6314	0	GPL6947	-0.208848	Low
GSM814334	UC_0724_1.a1.lbe1	GSM814334	RNA	M	60	T2	G3	532.627	0	GPL6947	0.401596	High
GSM814335	UC_0725_1.a1.lbe1	GSM814335	RNA	F	86	T2	G3	NA	NA	GPL6947	-0.139885	Low
GSM814336	UC_0726_1.a1.lbe1	GSM814336	RNA	F	71	Ta	G2	487.233	0	GPL6947	-0.078866	High
GSM814337	UC_0743_1.a1.lbe1	GSM814337	RNA	F	72	Ta	G2	517.882	0	GPL6947	-0.052493	High
GSM814338	UC_0745_1.a1.lbe1	GSM814338	RNA	M	35	Ta	G1	388.627	0	GPL6947	-0.195278	Low
GSM814339	UC_0746_1.a1.lbe1	GSM814339	RNA	M	70	T2	G3	NA	NA	GPL6947	0.214607	High
GSM814340	UC_0750_1.a1.lbe1	GSM814340	RNA	M	76	T1	G2	398.466	0	GPL6947	0.141182	High
GSM814341	UC_0751_1.a1.lbe1	GSM814341	RNA	M	77	Ta	G3	NA	NA	GPL6947	-0.265998	Low
GSM814342	UC_0752_1.a1.lbe1	GSM814342	RNA	M	79	Ta	G2	257.425	0	GPL6947	-0.142409	Low
GSM814343	UC_0753_1.a1.lbe1	GSM814343	RNA	M	43	T1	G2	352.196	0	GPL6947	-0.053106	High
GSM814344	UC_0757_1.a1.lbe1	GSM814344	RNA	F	89	T2	G3	NA	NA	GPL6947	0.223549	High
GSM814345	UC_0760_1.a1.lbe1	GSM814345	RNA	M	76	Ta	G1	197.263	0	GPL6947	-0.378783	Low
GSM814346	UC_0762_1.a1.lbe1	GSM814346	RNA	M	65	T2	G2	NA	NA	GPL6947	-0.120049	High
GSM814347	UC_0765_1.a1.lbe1	GSM814347	RNA	M	55	T2	G3	298.849	0	GPL6947	1.10466	High
GSM814348	UC_0766_1.a1.lbe1	GSM814348	RNA	M	80	Ta	G2	275.179	0	GPL6947	-0.237732	Low
GSM814349	UC_0769_1.a1.lbe1	GSM814349	RNA	F	59	Ta	G1	15	0	GPL6947	0.200636	High
GSM814350	UC_0770_1.a1.lbe1	GSM814350	RNA	M	65	T1	G3	292.932	0	GPL6947	0.264687	High
GSM814351	UC_0775_1.a1.lbe1	GSM814351	RNA	M	32	Ta	G1	167.671	0	GPL6947	-0.275889	Low
GSM814352	UC_0776_1.a1.lbe1	GSM814352	RNA	M	68	T1	G3	2.21918	0	GPL6947	-0.085199	High
GSM814353	UC_0778_1.a1.lbe1	GSM814353	RNA	F	76	T2	G3	328.438	1	GPL6947	0.009861	High
GSM814354	UC_0779_1.a1.lbe1	GSM814354	RNA	M	71	T2	G3	511.894	0	GPL6947	0.134004	High
GSM814355	UC_0780_1.a1.lbe1	GSM814355	RNA	M	74	Ta	G1	23.1788	0	GPL6947	-0.42962	Low
GSM814356	UC_0781_1.a1.lbe1	GSM814356	RNA	M	59	T2	G3	491.179	0	GPL6947	0.160585	High
GSM814357	UC_0782_1.a1.lbe1	GSM814357	RNA	M	63	T4a	G3	584.877	0	GPL6947	-0.052212	High
GSM814358	UC_0783_1.a1.lbe1	GSM814358	RNA	M	62	T1	G2	94.4384	0	GPL6947	-0.126436	High
GSM814359	UC_0785_1.a1.lbe1	GSM814359	RNA	M	86	T2	G3	NA	NA	GPL6947	0.124253	High

## Sheet: GSE70691
	Sample_ID	geo_accession	type	Tissue	Treatment	Days	Event	platform	GNG4	Group
GSM1816502	MDA-MVAC1	GSM1816502	RNA	Bladder	NAC-MVAC	8112	0	GPL14951	8.69	High
GSM1816503	MDA-MVAC2	GSM1816503	RNA	Bladder	NAC-MVAC	2928	1	GPL14951	9.14	High
GSM1816504	MDA-MVAC3	GSM1816504	RNA	Bladder	NAC-MVAC	6324	0	GPL14951	7.71	High
GSM1816505	MDA-MVAC4	GSM1816505	RNA	Bladder	NAC-MVAC	2541	0	GPL14951	7.43	High
GSM1816506	MDA-MVAC5	GSM1816506	RNA	Bladder	NAC-MVAC	8238	1	GPL14951	11.63	High
GSM1816507	MDA-MVAC6	GSM1816507	RNA	Bladder	NAC-MVAC	8091	1	GPL14951	7.14	Low
GSM1816508	MDA-MVAC7	GSM1816508	RNA	Bladder	NAC-MVAC	759	0	GPL14951	7.2	Low
GSM1816509	MDA-MVAC8	GSM1816509	RNA	Bladder	NAC-MVAC	2838	0	GPL14951	7.55	High
GSM1816510	MDA-MVAC9	GSM1816510	RNA	Bladder	NAC-MVAC	378	0	GPL14951	9.74	High
GSM1816511	MDA-MVAC10	GSM1816511	RNA	Bladder	NAC-MVAC	3063	0	GPL14951	8.64	High
GSM1816512	MDA-MVAC11	GSM1816512	RNA	Bladder	NAC-MVAC	396	0	GPL14951	6.65	Low
GSM1816513	MDA-MVAC12	GSM1816513	RNA	Bladder	NAC-MVAC	2112	0	GPL14951	6.52	Low
GSM1816514	MDA-MVAC13	GSM1816514	RNA	Bladder	NAC-MVAC	279	0	GPL14951	6.97	Low
GSM1816515	MDA-MVAC14	GSM1816515	RNA	Bladder	NAC-MVAC	7839	0	GPL14951	7.28	High
GSM1816516	MDA-MVAC15	GSM1816516	RNA	Bladder	NAC-MVAC	1983	0	GPL14951	9.11	High
GSM1816517	MDA-MVAC16	GSM1816517	RNA	Bladder	NAC-MVAC	699	0	GPL14951	8.41	High
GSM1816518	MDA-MVAC17	GSM1816518	RNA	Bladder	NAC-MVAC	8142	1	GPL14951	6.54	Low
GSM1816519	MDA-MVAC18	GSM1816519	RNA	Bladder	NAC-MVAC	435	0	GPL14951	6.24	Low
GSM1816520	MDA-MVAC19	GSM1816520	RNA	Bladder	NAC-MVAC	468	0	GPL14951	9.34	High
GSM1816521	MDA-MVAC20	GSM1816521	RNA	Bladder	NAC-MVAC	189	0	GPL14951	6.15	Low
GSM1816522	MDA-MVAC22	GSM1816522	RNA	Bladder	NAC-MVAC	5910	1	GPL14951	9.01	High
GSM1816523	MDA-MVAC23	GSM1816523	RNA	Bladder	NAC-MVAC	3249	0	GPL14951	5.87	Low
GSM1816524	MDA-MVAC24	GSM1816524	RNA	Bladder	adjuvant	867	0	GPL14951	6.94	Low
GSM1816525	MDA-MVAC25	GSM1816525	RNA	Bladder	adjuvant	9321	0	GPL14951	8.05	High
GSM1816526	MDA-MVAC26	GSM1816526	RNA	Bladder	adjuvant	6489	0	GPL14951	7.04	Low
GSM1816527	MDA-MVAC27	GSM1816527	RNA	Bladder	adjuvant	1542	0	GPL14951	7.61	High
GSM1816528	MDA-MVAC28	GSM1816528	RNA	Bladder and ureter	adjuvant	3303	0	GPL14951	6.74	Low
GSM1816529	MDA-MVAC29	GSM1816529	RNA	Bladder	adjuvant	1236	0	GPL14951	7.2	Low
GSM1816530	MDA-MVAC30	GSM1816530	RNA	Bladder	adjuvant	2184	0	GPL14951	7.26	High
GSM1816531	MDA-MVAC31	GSM1816531	RNA	Bladder	adjuvant	1965	0	GPL14951	7.05	Low
GSM1816532	MDA-MVAC32	GSM1816532	RNA	Bladder	adjuvant	5106	0	GPL14951	8.19	High
GSM1816533	MDA-MVAC33	GSM1816533	RNA	Bladder	adjuvant	1245	1	GPL14951	7.38	High
GSM1816534	MDA-MVAC34	GSM1816534	RNA	Bladder	adjuvant	582	0	GPL14951	6.91	Low
GSM1816535	MDA-MVAC35	GSM1816535	RNA	Bladder and ureter	adjuvant	1971	0	GPL14951	5.83	Low
GSM1816536	MDA-MVAC36	GSM1816536	RNA	Bladder	adjuvant	618	0	GPL14951	8.19	High
GSM1816537	MDA-MVAC37	GSM1816537	RNA	Bladder	adjuvant	5445	0	GPL14951	7.49	High
GSM1816538	MDA-MVAC38	GSM1816538	RNA	Bladder	adjuvant	6507	0	GPL14951	5.92	Low
GSM1816539	MDA-MVAC39	GSM1816539	RNA	Bladder	adjuvant	3822	0	GPL14951	6.66	Low
GSM1816540	MDA-MVAC40	GSM1816540	RNA	Bladder	adjuvant	4818	0	GPL14951	6.6	Low
GSM1816541	MDA-MVAC41	GSM1816541	RNA	Bladder	adjuvant	471	0	GPL14951	6.36	Low
GSM1816542	MDA-MVAC42	GSM1816542	RNA	Bladder	adjuvant	7542	1	GPL14951	6.51	Low
GSM1816543	MDA-MVAC43	GSM1816543	RNA	Bladder	adjuvant	9129	1	GPL14951	7.65	High
GSM1816544	MDA-MVAC45	GSM1816544	RNA	Bladder	adjuvant	6510	1	GPL14951	9.81	High
GSM1816545	MDA-MVAC46	GSM1816545	RNA	Bladder	adjuvant	1320	0	GPL14951	7.85	High
GSM1816546	MDA-MVAC47	GSM1816546	RNA	Bladder	adjuvant	441	0	GPL14951	7.25	Low
GSM1816547	MDA-MVAC48	GSM1816547	RNA	Bladder	adjuvant	582	0	GPL14951	6.88	Low
GSM1816548	MDA-MVAC49	GSM1816548	RNA	Bladder	adjuvant	1410	0	GPL14951	7.2	Low
GSM1816549	MDA-MVAC50	GSM1816549	RNA	Bladder	adjuvant	5928	0	GPL14951	8.45	High
GSM1816550	MDA-MVAC51	GSM1816550	RNA	Bladder	adjuvant	3009	0	GPL14951	6.56	Low

## Sheet: TCGA-BLCA Subtype
	consensusClass	cor_pval	separationLevel	LumP	LumNS	LumU	Stroma-rich	Ba/Sq	NE-like	GNG4	Group
TCGA.GV.A3QK.01	LumP	7.91831e-121	0.402038	0.690462	0.639073	0.633423	0.491859	0.443793	0.147445	0.517	High
TCGA.DK.A1AA.01	LumP	6.08794e-118	0.820426	0.68443	0.583727	0.569032	0.516302	0.554339	0.13244	-5.0116	Low
TCGA.GC.A3RC.01	Ba/Sq	1.19397e-102	0.906474	0.364371	0.291782	0.311616	0.367157	0.649814	0.195878	3.0619	High
TCGA.MV.A51V.01	LumU	2.27106e-104	0.0407139	0.650965	0.634889	0.653948	0.526487	0.400522	0.199491	-2.6349	Low
TCGA.DK.A6B0.01	LumP	4.14384e-127	0.701271	0.703097	0.600112	0.601022	0.514968	0.48905	0.222318	-5.0116	Low
TCGA.FD.A5BS.01	Stroma-rich	1.34068e-68	0.0462502	0.371192	0.421	0.412755	0.551876	0.545632	0.270212	-0.4521	Low
TCGA.DK.A1AD.01	LumNS	3.83512e-87	0.244492	0.601074	0.609378	0.592021	0.558802	0.439551	0.18599	-2.2447	Low
TCGA.XF.AAMQ.01	LumP	4.25428e-98	0.937723	0.638556	0.569052	0.563857	0.527432	0.570945	0.201502	-0.0877	High
TCGA.FT.A3EE.01	LumP	6.71957e-96	0.509802	0.632944	0.561423	0.556278	0.531097	0.595171	0.178991	1.334	High
TCGA.ZF.AA4T.01	LumU	8.23003e-92	0.27285	0.59676	0.576518	0.622192	0.481451	0.39412	0.242906	-2.5479	Low
TCGA.E7.A3X6.01	Ba/Sq	2.20631e-100	0.52885	0.56572	0.487993	0.479309	0.503492	0.644267	0.162714	-1.5105	Low
TCGA.FD.A6TG.01	Stroma-rich	2.34981e-110	0.508263	0.631141	0.644088	0.611076	0.66784	0.568372	0.289066	0.7832	High
TCGA.FD.A43S.01	Stroma-rich	6.98423e-115	0.537369	0.642769	0.646713	0.597011	0.67787	0.576999	0.200971	-0.4719	Low
TCGA.XF.A8HE.01	Ba/Sq	2.994e-100	0.846956	0.357288	0.288989	0.304562	0.37883	0.643939	0.15205	-2.5479	Low
TCGA.UY.A8OC.01	Ba/Sq	1.13677e-116	0.617749	0.425647	0.380555	0.377319	0.509605	0.681725	0.234283	-1.3548	Low
TCGA.BT.A42F.01	Ba/Sq	1.27906e-109	0.856557	0.412848	0.368504	0.371121	0.431315	0.666172	0.201337	4.1962	High
TCGA.UY.A9PF.01	LumP	1.45952e-120	0.163796	0.689913	0.679997	0.662512	0.596233	0.463886	0.172692	2.7551	High
TCGA.DK.A3IS.01	LumP	3.9602e-112	0.725737	0.671816	0.563919	0.578803	0.485373	0.523385	0.220222	-2.9324	Low
TCGA.E5.A4U1.01	LumP	4.77504e-101	0.521064	0.645905	0.565185	0.569569	0.433624	0.358454	0.271753	-2.1779	Low
TCGA.ZF.AA58.01	Ba/Sq	4.82831e-92	0.431429	0.357483	0.366076	0.372336	0.513399	0.622813	0.342204	3.1955	High
TCGA.XF.A8HF.01	LumNS	5.12921e-103	0.384572	0.632036	0.650701	0.641353	0.620754	0.518357	0.256784	-3.1714	Low
TCGA.BL.A13I.01	Ba/Sq	9.04577e-52	0.365371	0.313862	0.318782	0.33784	0.431374	0.487756	0.329044	-1.99424	Low
TCGA.ZF.AA4W.01	Ba/Sq	7.91749e-110	0.860195	0.423934	0.344116	0.358679	0.410295	0.666645	0.184983	-0.5332	Low
TCGA.UY.A9PA.01	LumP	2.84383e-101	0.832497	0.646458	0.530953	0.534037	0.459041	0.551584	0.115198	1.1512	High
TCGA.E5.A2PC.01	Ba/Sq	1.25578e-73	0.342174	0.524071	0.435002	0.430021	0.441807	0.568631	0.141498	-2.6349	Low
TCGA.UY.A9PE.01	LumNS	6.05454e-108	0.110354	0.623775	0.662333	0.656998	0.604204	0.516601	0.226871	-1.3183	Low
TCGA.C4.A0F7.01	Ba/Sq	6.51863e-79	0.79886	0.394473	0.339722	0.356831	0.417813	0.58526	0.283721	6.561	High
TCGA.ZF.AA56.01	Ba/Sq	1.71427e-99	0.515841	0.572339	0.502672	0.495636	0.511138	0.642056	0.112188	-2.114	Low
TCGA.ZF.A9R9.01	Stroma-rich	1.18685e-103	0.123443	0.577079	0.645237	0.614074	0.65223	0.45457	0.266321	-0.3752	High
TCGA.XF.A8HB.01	LumP	2.52979e-80	0.492725	0.589543	0.492935	0.506778	0.45083	0.545352	0.227566	-1.2142	Low
TCGA.DK.AA6S.01	Ba/Sq	4.21934e-103	0.330405	0.482361	0.47991	0.479996	0.594827	0.650905	0.296706	-0.3022	High
TCGA.KQ.A41S.01	LumU	5.1497e-98	0.679066	0.619282	0.625902	0.638346	0.627648	0.540978	0.268891	1.8957	High
TCGA.UY.A78K.01	LumU	9.24527e-101	0.679548	0.56282	0.586592	0.645199	0.555088	0.434196	0.31887	-0.4325	Low
TCGA.XF.A9T0.01	LumNS	1.17084e-105	0.18482	0.63995	0.657	0.650767	0.606598	0.558817	0.250766	-0.9132	Low
TCGA.ZF.AA51.01	LumP	5.41435e-102	0.176183	0.648219	0.644593	0.641415	0.613861	0.550871	0.254677	2.7139	High
TCGA.DK.AA6Q.01	Ba/Sq	2.64925e-95	0.706822	0.466402	0.379535	0.386192	0.409733	0.631403	0.199236	3.0706	High
TCGA.YF.AA3M.01	Ba/Sq	1.20534e-88	0.407776	0.574404	0.497409	0.514244	0.520805	0.613568	0.238142	2.5137	High
TCGA.UY.A78N.01	LumP	3.08601e-86	0.249985	0.606823	0.582609	0.601025	0.584654	0.495911	0.371094	3.4344	High
TCGA.CF.A7I0.01	LumP	6.5708e-128	0.35004	0.704659	0.67762	0.64475	0.610073	0.461168	0.215121	-4.6082	Low
TCGA.XF.AAMX.01	LumNS	5.1769e-99	0.11113	0.628233	0.640856	0.636294	0.571363	0.481252	0.232246	-5.0116	Low
TCGA.XF.A9T8.01	Ba/Sq	1.29362e-97	0.747101	0.358976	0.306966	0.307866	0.41028	0.637333	0.156594	-3.0469	Low
TCGA.E7.A6MF.01	LumP	4.11443e-93	0.750061	0.62566	0.540668	0.535492	0.489201	0.469299	0.231402	-1.7322	Low
TCGA.GC.A3YS.01	Ba/Sq	5.43377e-117	0.662635	0.427595	0.398011	0.398126	0.503797	0.68241	0.233983	-0.7834	Low
TCGA.XF.AAMG.01	LumU	1.6589e-78	0.58995	0.512817	0.534192	0.584017	0.548318	0.445435	0.392646	2.6232	High
TCGA.GD.A3OQ.01	Ba/Sq	5.81534e-90	0.255235	0.586304	0.493246	0.499132	0.465814	0.617187	0.123886	-0.1345	High
TCGA.CF.A8HY.01	LumP	2.84169e-120	0.781943	0.689313	0.584271	0.57409	0.509145	0.535867	0.232448	-2.9324	Low
TCGA.ZF.A9RL.01	LumP	3.30339e-116	0.49732	0.680732	0.598573	0.599995	0.438202	0.382577	0.184386	-3.1714	Low
TCGA.GC.A4ZW.01	LumU	7.54453e-81	0.139719	0.583091	0.536601	0.591121	0.508999	0.530697	0.419798	2.6918	High
TCGA.K4.A4AC.01	Ba/Sq	9.64046e-112	0.774203	0.370633	0.319015	0.318527	0.418463	0.670955	0.191208	1.2815	High
TCGA.DK.A3X1.01	LumP	2.33417e-104	0.549695	0.65392	0.622658	0.623159	0.573262	0.555827	0.237379	-3.816	Low
TCGA.GD.A3OP.01	LumNS	2.31658e-112	0.280627	0.661832	0.672334	0.659461	0.610362	0.428622	0.195976	-2.3884	Low
TCGA.FD.A3SL.01	Stroma-rich	5.27309e-88	0.150008	0.530144	0.596277	0.604501	0.611788	0.403925	0.273546	2.0325	High
TCGA.XF.A9T3.01	Ba/Sq	1.26977e-68	0.15367	0.391442	0.401314	0.398358	0.528581	0.551957	0.257657	3.1829	High
TCGA.FD.A6TF.01	Ba/Sq	5.17092e-73	0.0857988	0.413345	0.453381	0.46954	0.557609	0.566633	0.301775	5.5607	High
TCGA.XF.AAMW.01	Ba/Sq	2.99877e-107	0.788642	0.456744	0.369591	0.372712	0.431442	0.660724	0.172131	-2.2447	Low
TCGA.FD.A43N.01	LumP	9.09585e-119	0.00632629	0.68617	0.685941	0.678291	0.621392	0.589579	0.190907	0.517	High
TCGA.XF.A8HH.01	LumNS	1.95919e-116	0.556844	0.649335	0.681219	0.665884	0.658026	0.511418	0.252043	-0.8863	Low
TCGA.K4.A3WU.01	LumNS	1.37961e-103	0.626974	0.599402	0.652074	0.626665	0.623692	0.517146	0.196133	2.4386	High
TCGA.CF.A47V.01	LumP	1.67003e-132	0.576384	0.713439	0.638932	0.61648	0.551864	0.494901	0.214646	-4.2934	Low
TCGA.5N.A9KI.01	LumU	6.62611e-82	0.0927696	0.537579	0.571182	0.594269	0.590569	0.52303	0.234497	1.8524	High
TCGA.FD.A3NA.01	LumP	3.69487e-100	0.79319	0.643712	0.607179	0.600475	0.550452	0.594833	0.137294	2.5511	High
TCGA.DK.A3X2.01	Ba/Sq	7.02597e-86	0.516381	0.539013	0.453976	0.498937	0.436733	0.605808	0.331361	0.2029	High
TCGA.CF.A3MG.01	LumP	1.25868e-114	0.563332	0.677314	0.581221	0.57835	0.432312	0.435118	0.173747	-2.1779	Low
TCGA.E5.A4TZ.01	Ba/Sq	1.13328e-71	0.534697	0.480295	0.389698	0.428292	0.362497	0.562228	0.198018	5.943	High
TCGA.ZF.A9R4.01	LumP	5.39551e-108	0.200884	0.662449	0.612274	0.638607	0.475261	0.405724	0.188701	-4.035	Low
TCGA.GC.A3OO.01	Stroma-rich	8.19193e-89	0.308444	0.604425	0.582696	0.571078	0.614031	0.583076	0.203254	-1.8314	Low
TCGA.YC.A9TC.01	Ba/Sq	9.10977e-53	0.727719	0.342831	0.341193	0.374225	0.417885	0.49196	0.422168	-0.2498	High
TCGA.YF.AA3L.01	LumP	1.56945e-125	0.578862	0.699984	0.647958	0.638914	0.581301	0.488875	0.229188	-3.1714	Low
TCGA.BT.A42C.01	LumP	2.23638e-98	0.603693	0.63926	0.568113	0.560156	0.456448	0.482658	0.14455	-4.6082	Low
TCGA.DK.AA76.01	LumP	5.75765e-103	0.38563	0.650579	0.562971	0.592348	0.436181	0.426389	0.203145	-4.6082	Low
TCGA.GU.A762.01	Ba/Sq	5.84524e-100	0.590654	0.383111	0.352906	0.36123	0.483123	0.643218	0.260968	-1.7322	Low
TCGA.2F.A9KO.01	LumP	1.26568e-89	0.876609	0.616263	0.578895	0.559557	0.578659	0.56861	0.164075	-1.1488	Low
TCGA.K4.A6FZ.01	Ba/Sq	3.43705e-88	0.303248	0.56914	0.468492	0.471429	0.436729	0.612306	0.0903525	1.6604	High
TCGA.GU.A42P.01	LumU	6.08842e-110	0.479157	0.607837	0.605771	0.666904	0.481492	0.375252	0.285415	-1.8314	Low
TCGA.2F.A9KP.01	LumP	1.76949e-135	0.397214	0.718953	0.676858	0.680233	0.566092	0.480132	0.259343	1.5758	High
TCGA.CU.A3QU.01	LumU	1.29674e-91	0.269576	0.58463	0.554819	0.621662	0.41376	0.336492	0.215101	-6.5064	Low
TCGA.BT.A20P.01	LumP	5.88734e-100	0.744541	0.643211	0.559001	0.559109	0.501504	0.495758	0.270732	-2.3884	Low
TCGA.ZF.A9RN.01	Ba/Sq	4.38781e-60	0.86773	0.410505	0.376997	0.43027	0.42233	0.521146	0.342878	-1.1488	Low
TCGA.GV.A3QI.01	LumP	1.96285e-50	0.338167	0.482027	0.40256	0.445608	0.346105	0.330936	0.313696	2.8897	High
TCGA.XF.A8HD.01	Ba/Sq	4.32168e-67	0.179257	0.501923	0.492208	0.506063	0.539011	0.546659	0.251515	7.1992	High
TCGA.FD.A5BU.01	Ba/Sq	3.3714e-108	0.665504	0.349994	0.310932	0.292653	0.441668	0.662919	0.171111	1.6374	High
TCGA.BT.A20W.01	LumP	6.05447e-134	0.0604543	0.716126	0.713044	0.7131	0.61911	0.496955	0.28639	0.2154	High
TCGA.DK.A6B2.01	LumNS	4.45044e-107	0.401526	0.630013	0.660325	0.647355	0.626032	0.498112	0.230812	-0.4325	Low
TCGA.XF.A9T5.01	Ba/Sq	8.22158e-109	0.59437	0.466435	0.451785	0.468708	0.547382	0.664327	0.334411	-0.6873	Low
TCGA.XF.AAML.01	LumU	1.21971e-93	0.0372349	0.622464	0.564542	0.627055	0.442972	0.436369	0.235276	-2.3884	Low
TCGA.GC.A3RB.01	LumP	5.25863e-108	0.696121	0.662474	0.576036	0.6075	0.541383	0.590968	0.301642	-0.2498	High
TCGA.GU.A767.01	LumP	3.07969e-115	0.0820372	0.678641	0.675607	0.648362	0.634952	0.501577	0.278757	-0.4325	Low
TCGA.XF.AAME.01	Ba/Sq	1.27121e-110	0.42445	0.422118	0.424006	0.387809	0.564291	0.668442	0.190857	1.5902	High
TCGA.CU.A3KJ.01	Ba/Sq	2.34294e-86	0.903874	0.324795	0.265817	0.288404	0.335491	0.607162	0.193168	0.8961	High
TCGA.BT.A20O.01	Ba/Sq	1.91941e-42	0.376998	0.201076	0.229274	0.254189	0.379089	0.445298	0.285164	0.7748	High
TCGA.BT.A20X.01	Ba/Sq	5.33832e-104	0.808455	0.343121	0.284233	0.298154	0.384312	0.653062	0.176481	0.3115	High
TCGA.DK.A3IK.01	LumNS	1.31377e-137	0.438279	0.695463	0.722819	0.684434	0.636369	0.498631	0.189945	-3.3076	Low
TCGA.XF.AAMJ.01	Stroma-rich	1.05122e-104	0.531528	0.582859	0.614965	0.576949	0.654744	0.532229	0.269044	-1.1172	Low
TCGA.LT.A8JT.01	LumP	1.22165e-134	0.435461	0.717411	0.662609	0.636568	0.546559	0.456727	0.157127	-3.6259	Low
TCGA.H4.A2HO.01	LumU	2.67605e-107	0.184833	0.626517	0.644555	0.660839	0.518966	0.35376	0.179488	-6.5064	Low
TCGA.FJ.A3Z7.01	LumU	2.99361e-92	0.61094	0.529697	0.573675	0.623368	0.554364	0.430255	0.2782	-2.7274	Low
TCGA.4Z.AA87.01	LumU	1.47484e-107	0.438049	0.587977	0.621536	0.661439	0.552715	0.440921	0.278949	-2.9324	Low
TCGA.DK.AA6L.01	Ba/Sq	1.00218e-103	0.399041	0.615669	0.557437	0.554801	0.563249	0.652407	0.200444	-1.4305	Low
TCGA.BT.A3PJ.01	Ba/Sq	2.12679e-92	0.856208	0.335272	0.284552	0.298804	0.361143	0.623764	0.178548	-3.6259	Low
TCGA.K4.A5RH.01	Ba/Sq	4.71619e-59	0.324191	0.255555	0.295216	0.31048	0.461197	0.517199	0.378427	3.8208	High
TCGA.BT.A0YX.01	Ba/Sq	5.59447e-91	0.799619	0.425594	0.34602	0.354198	0.399581	0.61995	0.139108	-0.7346	Low
TCGA.ZF.A9R3.01	LumP	2.53286e-124	0.372434	0.697574	0.658434	0.647196	0.537768	0.461684	0.156705	-5.0116	Low
TCGA.ZF.A9RC.01	Stroma-rich	1.15161e-112	0.490554	0.6444	0.657272	0.63746	0.673007	0.594587	0.308293	3.4791	High
TCGA.DK.AA74.01	Ba/Sq	4.89243e-128	0.535077	0.43673	0.439636	0.412976	0.56219	0.704909	0.225335	1.7954	High
TCGA.XF.A9SX.01	Ba/Sq	7.14482e-79	0.212349	0.407945	0.441762	0.455349	0.556135	0.585138	0.339155	2.4544	High
TCGA.XF.AAN1.01	LumP	8.3944e-129	0.659444	0.706393	0.625839	0.625923	0.542893	0.509459	0.23475	-2.4659	Low
TCGA.CF.A1HR.01	LumP	4.2943e-115	0.424764	0.678328	0.647492	0.626536	0.584927	0.510445	0.187622	-0.9132	Low
TCGA.K4.A3WS.01	Stroma-rich	2.96723e-99	0.464893	0.558277	0.607965	0.580545	0.641461	0.541641	0.226666	-0.4719	Low
TCGA.GU.AATQ.01	Ba/Sq	1.88728e-106	0.812222	0.498329	0.429257	0.428284	0.500423	0.658861	0.228674	-1.4699	Low
TCGA.DK.A3WW.01	Ba/Sq	3.53009e-100	0.87819	0.356762	0.290876	0.309733	0.371071	0.643762	0.162063	-0.8084	Low
TCGA.GC.A3RD.01	LumP	1.18985e-106	0.844631	0.65933	0.600526	0.598989	0.540664	0.580431	0.167888	-2.3884	Low
TCGA.XF.AAN3.01	Ba/Sq	1.68902e-108	0.593407	0.522201	0.494783	0.470145	0.571562	0.66361	0.210682	-0.4521	Low
TCGA.FD.A5BT.01	Ba/Sq	9.49043e-84	0.142528	0.397797	0.449792	0.43321	0.577136	0.599681	0.28976	5.1875	High
TCGA.PQ.A6FI.01	Ba/Sq	1.93371e-104	0.830417	0.329125	0.260119	0.279138	0.363483	0.654115	0.22231	1.5366	High
TCGA.BL.A5ZZ.01	Ba/Sq	9.1644e-104	0.45275	0.412975	0.432129	0.432753	0.552868	0.6525	0.338518	1.0573	High
TCGA.E7.A5KE.01	LumP	1.50546e-94	0.204058	0.629439	0.571398	0.602704	0.425441	0.394299	0.225284	-0.3201	High
TCGA.FD.A3SQ.01	Stroma-rich	2.24865e-117	0.483651	0.634712	0.654022	0.610976	0.683226	0.587252	0.236673	-1.3921	Low
TCGA.DK.A1AG.01	LumP	4.81635e-107	0.96568	0.660245	0.550252	0.553545	0.477063	0.549253	0.168865	-4.6082	Low
TCGA.DK.A3IT.01	LumNS	1.15688e-94	0.579148	0.604964	0.629738	0.606664	0.615882	0.544371	0.267861	5.5373	High
TCGA.XF.AAMR.01	Stroma-rich	5.52109e-79	0.930283	0.519522	0.52392	0.485505	0.585481	0.519091	0.203727	-1.4699	Low
TCGA.4Z.AA7Y.01	LumP	6.71494e-102	0.766868	0.647991	0.540726	0.536185	0.440204	0.48005	0.142198	-2.5479	Low
TCGA.HQ.A5NE.01	Ba/Sq	1.40848e-105	0.636813	0.55797	0.487346	0.480639	0.515851	0.656811	0.147495	4.1891	High
TCGA.ZF.AA52.01	Stroma-rich	1.01469e-96	0.908889	0.536634	0.570586	0.570955	0.635053	0.576627	0.244391	0.547	High
TCGA.E7.A541.01	LumP	3.87275e-90	0.491636	0.617669	0.560176	0.580408	0.523582	0.512767	0.219818	1.4704	High
TCGA.GD.A2C5.01	LumNS	9.25238e-114	0.446884	0.654153	0.67542	0.647528	0.608134	0.453125	0.223047	-1.685	Low
TCGA.UY.A8OB.01	Ba/Sq	4.94857e-112	0.875044	0.429892	0.375251	0.381799	0.439053	0.671601	0.20982	-0.1665	High
TCGA.XF.AAN5.01	Ba/Sq	1.03761e-88	0.80735	0.404609	0.33815	0.344329	0.420566	0.613748	0.172977	2.6232	High
TCGA.GV.A40E.01	Ba/Sq	1.51139e-117	0.824749	0.481218	0.450034	0.460718	0.508231	0.683593	0.263558	4.8079	High
TCGA.E7.A7XN.01	Ba/Sq	3.9618e-103	0.797311	0.432765	0.346648	0.355775	0.398812	0.650971	0.131556	-0.9406	Low
TCGA.KQ.A41P.01	LumP	1.86166e-112	0.362711	0.672545	0.657003	0.633576	0.625818	0.581705	0.198024	3.7367	High
TCGA.DK.A3IM.01	Ba/Sq	4.59039e-88	0.855088	0.342897	0.260972	0.287644	0.306955	0.611956	0.201831	4.1732	High
TCGA.4Z.AA83.01	LumP	1.6282e-117	0.667325	0.683524	0.622429	0.593475	0.579593	0.59047	0.194266	-1.685	Low
TCGA.XF.A9T2.01	Ba/Sq	3.26661e-77	0.340468	0.447528	0.454988	0.475515	0.540941	0.580014	0.450398	3.4304	High
TCGA.DK.A1A6.01	LumP	3.5543e-91	0.142122	0.620483	0.607456	0.614584	0.550507	0.537922	0.256287	4.0541	High
TCGA.E7.A97P.01	Ba/Sq	6.7153e-115	0.748635	0.436022	0.387918	0.380359	0.478817	0.677907	0.149628	-1.8836	Low
TCGA.ZF.AA5N.01	LumP	3.06669e-84	0.162488	0.601104	0.543681	0.541186	0.496766	0.591571	0.194832	1.0079	High
TCGA.G2.A2EF.01	Ba/Sq	5.77334e-74	0.7809	0.299193	0.248991	0.269637	0.346926	0.569721	0.213923	3.5149	High
TCGA.FD.A6TD.01	Ba/Sq	2.59224e-108	0.760088	0.459809	0.427342	0.434498	0.498981	0.663182	0.202496	0.8408	High
TCGA.DK.AA77.01	LumP	8.216e-109	0.782997	0.664328	0.56714	0.569687	0.479439	0.519775	0.155031	-2.7274	Low
TCGA.PQ.A6FN.01	Ba/Sq	3.87786e-123	0.790597	0.481532	0.443866	0.434887	0.511383	0.695186	0.214733	3.8228	High
TCGA.XF.A9SU.01	LumNS	2.42185e-109	0.0166033	0.63924	0.66554	0.633701	0.665058	0.573763	0.259574	2.328	High
TCGA.DK.A3WY.01	Ba/Sq	3.7484e-56	0.00699389	0.319244	0.35497	0.357823	0.504775	0.505816	0.356089	3.2002	High
TCGA.DK.AA6T.01	Stroma-rich	1.70198e-67	0.647164	0.505575	0.516966	0.524254	0.548068	0.41649	0.331376	-1.4699	Low
TCGA.C4.A0F0.01	Ba/Sq	8.79413e-87	0.670248	0.247422	0.211499	0.21701	0.362722	0.608364	0.236318	2.6602	High
TCGA.FD.A3SP.01	Ba/Sq	2.97512e-91	0.276981	0.367648	0.394552	0.398439	0.558593	0.620691	0.308406	1.7786	High
TCGA.FD.A3SM.01	Stroma-rich	3.85457e-89	0.0504699	0.578262	0.589934	0.577293	0.614934	0.613378	0.267179	0.1776	High
TCGA.CF.A3MH.01	LumP	4.13717e-116	0.771476	0.680522	0.572618	0.567671	0.471892	0.513639	0.165286	-2.6349	Low
TCGA.XF.AAMH.01	Ba/Sq	8.40573e-84	0.830049	0.523538	0.495741	0.498285	0.526024	0.599834	0.34403	4.284	High
TCGA.DK.A2I2.01	Ba/Sq	6.83785e-100	0.719669	0.325175	0.29531	0.302102	0.405983	0.643049	0.191839	3.0481	High
TCGA.KQ.A41O.01	LumP	1.08962e-97	0.515572	0.637522	0.564661	0.561534	0.43087	0.360501	0.233915	-2.8262	Low
TCGA.4Z.AA7Q.01	Ba/Sq	3.0764e-84	0.825161	0.49943	0.456261	0.467902	0.487873	0.6011	0.182306	2.8877	High
TCGA.DK.A3IQ.01	Stroma-rich	2.74852e-100	0.605179	0.503734	0.539628	0.509892	0.644031	0.571851	0.274005	1.2696	High
TCGA.DK.A2I6.01	Ba/Sq	2.76084e-101	0.778568	0.48526	0.44598	0.45947	0.510922	0.646489	0.294044	-3.1714	Low
TCGA.XF.A9SV.01	LumNS	6.43645e-104	0.394111	0.639145	0.652867	0.625592	0.610506	0.522447	0.215185	0.1257	High
TCGA.DK.A6B6.01	LumP	1.54583e-109	0.284566	0.665985	0.615686	0.631349	0.472858	0.383595	0.170744	-2.0529	Low
TCGA.E7.A7DU.01	LumP	1.89811e-133	0.682921	0.715204	0.620984	0.622234	0.537153	0.506455	0.203848	-3.3076	Low
TCGA.FT.A61P.01	Ba/Sq	1.57064e-81	0.218611	0.442198	0.451912	0.449899	0.562059	0.593156	0.267369	5.133	High
TCGA.FD.A43P.01	LumU	6.99536e-110	0.574368	0.59147	0.619309	0.666767	0.57681	0.492336	0.338628	4.382	High
TCGA.XF.A9SL.01	Stroma-rich	4.02682e-102	0.547034	0.534219	0.597058	0.574652	0.648532	0.48482	0.252869	0.5955	High
TCGA.CF.A9FL.01	LumP	5.1278e-107	0.590711	0.660182	0.634303	0.623321	0.609422	0.557182	0.215049	-3.3076	Low
TCGA.DK.AA6X.01	LumP	5.93201e-82	0.578115	0.594411	0.568902	0.575109	0.553144	0.540601	0.190131	-2.3884	Low
TCGA.R3.A69X.01	Stroma-rich	3.9447e-107	0.145983	0.642152	0.656534	0.625132	0.660447	0.524833	0.273009	0.3685	High
TCGA.G2.A2EK.01	LumP	5.53491e-120	0.35225	0.688712	0.664695	0.632015	0.609045	0.497295	0.181853	-2.2447	Low
TCGA.FD.A3SO.01	Ba/Sq	1.75884e-114	0.691592	0.400492	0.378192	0.383464	0.47988	0.676997	0.232844	6.2608	High
TCGA.BL.A3JM.01	NE-like	5.8023e-40	0.202527	0.272587	0.287942	0.338019	0.396301	0.419602	0.43292	6.6178	High
TCGA.ZF.AA4U.01	LumP	1.28943e-95	0.866401	0.632213	0.490192	0.499676	0.413214	0.513274	0.156501	-4.2934	Low
TCGA.ZF.AA53.01	Ba/Sq	6.09382e-122	0.688238	0.406065	0.384392	0.371019	0.487985	0.692751	0.2136	-1.2481	Low
TCGA.CF.A9FF.01	LumP	1.22114e-117	0.309404	0.683789	0.655419	0.629325	0.554868	0.458343	0.163301	-1.9379	Low
TCGA.DK.A3IV.01	LumU	1.93473e-90	0.00587795	0.61793	0.570928	0.618489	0.475739	0.452568	0.17682	0.9191	High
TCGA.FJ.A3Z9.01	LumP	7.60147e-116	0.557332	0.679954	0.601229	0.592052	0.469702	0.485351	0.164985	-1.8836	Low
TCGA.CF.A1HS.01	Ba/Sq	5.60187e-118	0.835741	0.474643	0.413326	0.426479	0.440312	0.684506	0.227778	2.4934	High
TCGA.XF.AAMT.01	Ba/Sq	2.47647e-121	0.57374	0.424268	0.405429	0.394103	0.532775	0.691502	0.23654	3.833	High
TCGA.BT.A0S7.01	Ba/Sq	8.6769e-79	0.681594	0.376989	0.358161	0.373766	0.442085	0.58488	0.278284	3.5174	High
TCGA.FD.A5C1.01	Ba/Sq	9.4511e-129	0.683859	0.441858	0.422875	0.410739	0.518966	0.706293	0.23357	3.5682	High
TCGA.DK.A1A5.01	Ba/Sq	2.01046e-97	0.473507	0.586681	0.566963	0.550882	0.608424	0.636846	0.255936	-2.2447	Low
TCGA.FD.A3B4.01	Ba/Sq	5.49674e-114	0.640245	0.328675	0.289928	0.279305	0.441193	0.675916	0.220942	2.2842	High
TCGA.4Z.AA86.01	Ba/Sq	2.81274e-127	0.666651	0.411323	0.394796	0.396067	0.50361	0.703427	0.230757	4.0636	High
TCGA.XF.A9SW.01	Stroma-rich	8.99947e-81	0.867181	0.41595	0.491143	0.471617	0.590892	0.480113	0.285113	0.9268	High
TCGA.4Z.AA7O.01	LumP	7.21395e-93	0.757766	0.625014	0.556059	0.555159	0.518775	0.572421	0.15301	-2.3884	Low
TCGA.BT.A2LB.01	LumNS	3.94487e-102	0.170952	0.644323	0.648554	0.619398	0.628213	0.601068	0.181753	-0.3752	High
TCGA.GV.A3QF.01	LumP	6.05783e-109	0.39858	0.664631	0.613224	0.616967	0.476868	0.392741	0.195952	-1.1811	Low
TCGA.E7.A7DV.01	Ba/Sq	3.34e-83	0.530527	0.487204	0.492657	0.502096	0.544658	0.598088	0.255374	2.4908	High
TCGA.DK.A6AW.01	LumP	1.50744e-85	0.706221	0.604864	0.557162	0.563322	0.534919	0.534894	0.229593	-4.035	Low
TCGA.DK.AA75.01	LumU	1.17702e-102	0.174711	0.632266	0.601764	0.649829	0.496851	0.465828	0.257614	-3.458	Low
TCGA.FD.A62O.01	LumP	6.49108e-137	0.304434	0.721566	0.696686	0.667515	0.612164	0.541712	0.202438	-0.1504	High
TCGA.E7.A8O7.01	LumP	8.76436e-124	0.601675	0.69649	0.609737	0.599399	0.505208	0.481409	0.137046	-2.6349	Low
TCGA.GC.A3WC.01	Ba/Sq	2.78222e-84	0.649625	0.382412	0.339201	0.335175	0.445043	0.601226	0.19557	-1.2828	Low
TCGA.LT.A5Z6.01	LumU	5.78661e-93	0.103831	0.61363	0.579599	0.625268	0.446762	0.390472	0.204526	-1.2142	Low
TCGA.FD.A3B8.01	Ba/Sq	2.52139e-96	0.409039	0.322274	0.337843	0.318603	0.5097	0.63404	0.231598	0.4233	High
TCGA.FJ.A3ZE.01	LumP	2.75555e-87	0.545002	0.609781	0.540633	0.55797	0.452073	0.488796	0.248184	2.167	High
TCGA.ZF.A9RM.01	LumP	2.42585e-114	0.202916	0.676692	0.610611	0.646204	0.442274	0.346056	0.207954	1.9111	High
TCGA.DK.A2I1.01	LumNS	5.40455e-116	0.576619	0.629248	0.680273	0.6552	0.644332	0.50322	0.229393	-2.2447	Low
TCGA.4Z.AA7M.01	LumU	1.58076e-89	0.158939	0.608579	0.593541	0.615998	0.545099	0.501251	0.250668	-0.394	Low
TCGA.FD.A62S.01	Ba/Sq	2.1965e-125	0.53655	0.410642	0.404384	0.392676	0.542924	0.699694	0.253383	5.1461	High
TCGA.XF.AAMZ.01	LumP	6.16362e-114	0.271989	0.675807	0.659479	0.643259	0.588289	0.467609	0.280948	-2.0529	Low
TCGA.XF.A8HG.01	LumP	6.04966e-126	0.352497	0.700804	0.657564	0.663877	0.534523	0.419055	0.249302	-6.5064	Low
TCGA.E7.A85H.01	LumU	3.60667e-112	0.0719124	0.639573	0.668294	0.671907	0.603755	0.483498	0.296279	-1.2481	Low
TCGA.E7.A678.01	LumP	9.34306e-124	0.681044	0.696434	0.596609	0.586257	0.513458	0.470994	0.19127	-9.9658	Low
TCGA.E7.A677.01	LumP	4.09101e-96	0.716218	0.633499	0.570651	0.552619	0.522832	0.538878	0.167158	-2.1779	Low
TCGA.FD.A3N6.01	Ba/Sq	5.12064e-89	0.878518	0.324319	0.248194	0.258077	0.310282	0.614595	0.132912	0.8726	High
TCGA.GC.A6I3.01	LumP	3.59136e-103	0.063456	0.651074	0.648259	0.650371	0.631716	0.542348	0.299415	1.5064	High
TCGA.CF.A47T.01	LumP	1.57924e-121	0.659774	0.691903	0.60559	0.590048	0.532113	0.528481	0.20095	-2.2447	Low
TCGA.4Z.AA7W.01	Ba/Sq	5.5921e-112	0.752502	0.481721	0.459128	0.469115	0.523944	0.671483	0.230935	-1.1488	Low
TCGA.DK.A1AB.01	Ba/Sq	8.45983e-101	0.630022	0.403356	0.367365	0.351874	0.48153	0.645294	0.159933	2.3649	High
TCGA.C4.A0F6.01	LumP	3.10103e-92	0.612485	0.623327	0.595132	0.600592	0.572695	0.577284	0.208241	0.5666	High
TCGA.4Z.AA7S.01	LumP	4.472e-120	0.484984	0.688904	0.643019	0.622843	0.56574	0.48249	0.221212	-2.6349	Low
TCGA.DK.A3IN.01	Ba/Sq	3.34917e-104	0.755402	0.545297	0.543589	0.546644	0.572283	0.653546	0.223596	0.8883	High
TCGA.CU.A0YO.01	LumP	1.2012e-103	0.696224	0.652218	0.612503	0.586451	0.603898	0.56286	0.149011	0.6145	High
TCGA.ZF.A9R5.01	LumP	2.66529e-98	0.722228	0.639068	0.541536	0.546584	0.480493	0.473966	0.213564	-9.9658	Low
TCGA.DK.A2I4.01	Ba/Sq	8.32951e-82	0.209427	0.472208	0.485457	0.492101	0.571944	0.593974	0.258889	1.5709	High
TCGA.2F.A9KR.01	Ba/Sq	6.51827e-96	0.247318	0.603328	0.510565	0.498827	0.515614	0.632978	0.193716	-1.685	Low
TCGA.CF.A47S.01	LumP	1.34561e-141	0.529859	0.72989	0.650279	0.625845	0.533435	0.498223	0.147369	-5.5735	Low
TCGA.FD.A62N.01	Ba/Sq	3.4098e-109	0.473448	0.381532	0.387197	0.382642	0.532503	0.665201	0.284655	1.105	High
TCGA.FD.A5BY.01	Ba/Sq	4.22196e-105	0.787591	0.505067	0.459729	0.447576	0.519206	0.655684	0.187113	-0.1504	High
TCGA.GV.A3JZ.01	LumU	6.54687e-96	0.83731	0.56477	0.579598	0.632973	0.573684	0.472258	0.346841	2.6805	High
TCGA.YC.A89H.01	LumP	4.91284e-91	0.0786135	0.620103	0.572262	0.555889	0.53661	0.615698	0.179724	1.7912	High
TCGA.GU.A42R.01	LumP	1.1586e-94	0.854089	0.629736	0.527465	0.537682	0.467189	0.546751	0.210028	2.5924	High
TCGA.CF.A47X.01	LumP	8.40545e-136	0.451678	0.719544	0.659753	0.645262	0.529077	0.411818	0.205492	-5.0116	Low
TCGA.2F.A9KQ.01	LumP	3.16903e-126	0.511112	0.701359	0.635969	0.620844	0.526	0.453459	0.19115	-3.816	Low
TCGA.GV.A6ZA.01	LumP	8.83359e-119	0.549351	0.686197	0.605234	0.614905	0.507609	0.475985	0.209764	-1.4699	Low
TCGA.DK.A3IL.01	LumNS	4.10246e-99	0.27527	0.627032	0.641109	0.63455	0.607531	0.505179	0.276815	3.186	High
TCGA.GV.A3QH.01	LumU	4.13346e-103	0.136563	0.632727	0.587146	0.650927	0.448161	0.374701	0.29071	2.0218	High
TCGA.SY.A9G0.01	Stroma-rich	5.14131e-116	0.615921	0.566467	0.611465	0.570592	0.680319	0.521707	0.292596	-0.0877	High
TCGA.BT.A2LD.01	Ba/Sq	1.83731e-84	0.455242	0.446147	0.473572	0.482382	0.545402	0.601747	0.305408	0.03	High
TCGA.DK.A1AC.01	LumU	2.89257e-67	0.770065	0.449749	0.481834	0.547267	0.474845	0.382101	0.28751	-0.7346	Low
TCGA.GV.A3JV.01	LumNS	6.32862e-109	0.0801641	0.661303	0.664587	0.643391	0.603834	0.468295	0.227508	-0.5332	Low
TCGA.XF.A8HC.01	LumP	3.75816e-94	0.0416534	0.628399	0.582167	0.623339	0.431635	0.350865	0.186128	-4.2934	Low
TCGA.GC.A6I1.01	Ba/Sq	1.39945e-123	0.802216	0.397734	0.352309	0.354773	0.43951	0.696081	0.223861	1.334	High
TCGA.FD.A5BX.01	Stroma-rich	1.93961e-73	0.164666	0.422414	0.439762	0.42262	0.568018	0.545488	0.320104	0.8488	High
TCGA.G2.A2ES.01	Ba/Sq	1.2005e-101	0.878174	0.401805	0.339717	0.344186	0.406422	0.647375	0.134262	-0.5332	Low
TCGA.BT.A20V.01	Ba/Sq	5.63009e-65	0.343677	0.511989	0.445873	0.474232	0.444474	0.539185	0.261724	5.0348	High
TCGA.GV.A3JW.01	LumP	1.21907e-114	0.363482	0.677344	0.624551	0.634389	0.493787	0.41204	0.218652	-2.0529	Low
TCGA.XF.A9SK.01	Stroma-rich	1.0798e-99	0.590274	0.60439	0.624446	0.591377	0.642556	0.619361	0.212253	-0.9971	Low
TCGA.S5.AA26.01	LumP	1.1138e-112	0.743697	0.673039	0.573837	0.568559	0.495954	0.510738	0.192093	-3.3076	Low
TCGA.CU.A5W6.01	LumP	8.41187e-109	0.528187	0.664304	0.622434	0.608225	0.536463	0.56184	0.142464	-2.0529	Low
TCGA.CU.A72E.01	Ba/Sq	4.68983e-103	0.749663	0.538011	0.481044	0.457218	0.519653	0.650795	0.127586	-1.0559	Low
TCGA.BT.A20T.01	LumP	2.41306e-92	0.0103897	0.623618	0.58823	0.556565	0.58357	0.623226	0.189866	-1.0559	Low
TCGA.UY.A9PH.01	LumP	3.10021e-111	0.382979	0.66982	0.653829	0.644039	0.612093	0.586214	0.210415	-0.5973	Low
TCGA.FD.A6TC.01	Stroma-rich	1.29749e-96	0.524153	0.620881	0.624304	0.608704	0.63478	0.599301	0.273736	-1.1172	Low
TCGA.GC.A3I6.01	Ba/Sq	8.14353e-108	0.755825	0.507757	0.435398	0.428135	0.480434	0.662036	0.163272	2.128	High
TCGA.ZF.AA4V.01	Ba/Sq	1.23309e-106	0.809816	0.483755	0.459583	0.475028	0.513606	0.659294	0.23742	2.8994	High
TCGA.FD.A6TH.01	Ba/Sq	7.19529e-73	0.349423	0.450213	0.474991	0.4931	0.537471	0.566165	0.301448	1.1382	High
TCGA.K4.A83P.01	Stroma-rich	1.3188e-111	0.446051	0.578072	0.635789	0.606917	0.670651	0.499484	0.290583	0.7999	High
TCGA.BT.A20N.01	Ba/Sq	2.50166e-68	0.0362133	0.548495	0.480375	0.48618	0.4732	0.550946	0.20772	0.3231	High
TCGA.E7.A97Q.01	LumNS	5.6303e-132	0.409102	0.673695	0.712447	0.691843	0.650469	0.491791	0.243884	-1.0559	Low
TCGA.UY.A9PB.01	Ba/Sq	1.85325e-115	0.543848	0.388808	0.387905	0.386096	0.520988	0.679118	0.292482	3.6277	High
TCGA.E7.A4IJ.01	LumP	8.40904e-103	0.0326676	0.650182	0.607001	0.647265	0.514784	0.45535	0.251322	-0.3201	High
TCGA.FD.A6TB.01	Stroma-rich	5.38848e-89	0.413234	0.515634	0.543987	0.525528	0.614534	0.581567	0.28087	3.3535	High
TCGA.DK.A1A7.01	LumP	2.8662e-130	0.360978	0.70921	0.682086	0.673733	0.594407	0.511599	0.276236	-2.3147	Low
TCGA.FD.A6TA.01	LumNS	1.21509e-110	0.0736754	0.666837	0.668486	0.64333	0.648866	0.572772	0.195559	0.1257	High
TCGA.E7.A7PW.01	LumP	6.68781e-120	0.252745	0.688541	0.624879	0.654023	0.47906	0.433323	0.252917	-0.394	Low
TCGA.BL.A13J.01	Ba/Sq	2.57489e-86	0.237991	0.59843	0.562093	0.55681	0.579596	0.607046	0.200561	-1.08624	Low
TCGA.FD.A62P.01	Ba/Sq	2.03756e-105	0.627139	0.533193	0.5263	0.511249	0.576983	0.656433	0.236414	4.2258	High
TCGA.GU.AATO.01	Stroma-rich	1.02863e-76	0.147752	0.538464	0.546092	0.555587	0.578459	0.574378	0.268764	-3.458	Low
TCGA.BT.A3PK.01	Ba/Sq	1.2862e-110	0.813251	0.425794	0.390411	0.404421	0.462416	0.668431	0.234146	1.9564	High
TCGA.XF.A9SJ.01	Ba/Sq	5.66536e-78	0.304415	0.546001	0.549103	0.559299	0.573798	0.582374	0.24179	3.836	High
TCGA.K4.A5RI.01	Ba/Sq	2.48779e-95	0.70732	0.465966	0.406273	0.400955	0.493296	0.631474	0.223943	-0.9406	Low
TCGA.E7.A519.01	LumP	8.62608e-124	0.611591	0.696504	0.633606	0.601676	0.585647	0.555867	0.203308	-6.5064	Low
TCGA.XF.A9SZ.01	LumNS	1.32199e-94	0.452216	0.599054	0.629587	0.613091	0.618953	0.571469	0.262717	-2.0529	Low
TCGA.DK.A2HX.01	Stroma-rich	1.6198e-95	0.708953	0.528333	0.57413	0.574726	0.631957	0.526489	0.271113	-0.5125	Low
TCGA.G2.AA3B.01	LumP	1.53268e-105	0.280451	0.656725	0.597418	0.618402	0.442739	0.440087	0.128793	-2.6349	Low
TCGA.GU.AATP.01	LumU	5.55529e-117	0.313957	0.615641	0.664689	0.682389	0.636382	0.533943	0.302652	1.6964	High
TCGA.FD.A43Y.01	Ba/Sq	1.21199e-114	0.810176	0.419901	0.360547	0.344736	0.444727	0.677349	0.175091	2.0569	High
TCGA.ZF.A9RE.01	Ba/Sq	4.50596e-73	0.406783	0.496946	0.386528	0.403546	0.355143	0.566828	0.117102	-4.6082	Low
TCGA.ZF.AA4N.01	Ba/Sq	6.12714e-78	0.75585	0.272122	0.216405	0.227842	0.33111	0.582269	0.187672	1.5115	High
TCGA.C4.A0EZ.01	NE-like	4.47886e-73	0.663912	0.177044	0.194437	0.229313	0.296893	0.365184	0.566837	7.0121	High
TCGA.2F.A9KW.01	LumU	1.81594e-79	0.492302	0.519344	0.557143	0.586952	0.53346	0.479528	0.287408	-3.0469	Low
TCGA.CU.A0YN.01	Ba/Sq	2.96486e-112	0.893749	0.435064	0.377016	0.384665	0.429105	0.672096	0.163683	2.9356	High
TCGA.FD.A5BV.01	LumP	7.47997e-95	0.397003	0.630232	0.58959	0.601334	0.525296	0.453516	0.183291	-2.8262	Low
TCGA.UY.A78P.01	Ba/Sq	3.58017e-116	0.814739	0.513475	0.460243	0.453555	0.522762	0.680657	0.190741	-0.2845	High
TCGA.GV.A40G.01	LumP	4.56578e-105	0.0142354	0.655604	0.603606	0.654107	0.497264	0.450388	0.260588	-0.9686	Low
TCGA.GD.A76B.01	LumU	1.58464e-104	0.123911	0.641795	0.646875	0.65432	0.546672	0.441091	0.188435	-1.3183	Low
TCGA.4Z.AA7R.01	LumU	7.96329e-82	0.495467	0.558652	0.542456	0.594032	0.502791	0.443609	0.325403	-1.4305	Low
TCGA.ZF.AA4R.01	Ba/Sq	1.73454e-87	0.704226	0.52579	0.539818	0.541001	0.561095	0.610345	0.281426	4.1612	High
TCGA.FD.A43X.01	LumP	4.00236e-145	0.680744	0.735959	0.639551	0.630914	0.557762	0.519394	0.251347	-4.035	Low
TCGA.K4.A6MB.01	LumU	4.05586e-110	0.156674	0.660748	0.663123	0.667304	0.620487	0.604376	0.24727	3.3842	High
TCGA.DK.A6B5.01	Ba/Sq	3.22673e-114	0.827511	0.533342	0.48793	0.492976	0.51406	0.676422	0.222343	0.7493	High
TCGA.XF.A9SI.01	Stroma-rich	7.73756e-66	0.477339	0.38695	0.430273	0.441681	0.542254	0.491524	0.348952	1.2394	High
TCGA.HQ.A5ND.01	Ba/Sq	1.34158e-75	0.640851	0.460764	0.369283	0.380558	0.41299	0.574946	0.177256	-2.4659	Low
TCGA.E7.A8O8.01	LumP	3.18456e-121	0.566859	0.691277	0.620135	0.61712	0.51443	0.499904	0.199523	-3.6259	Low
TCGA.UY.A8OD.01	Stroma-rich	1.6422e-84	0.408732	0.506793	0.574677	0.563835	0.601887	0.455489	0.250659	0.2029	High
TCGA.UY.A78M.01	LumP	6.49398e-118	0.710461	0.68437	0.669474	0.649838	0.658329	0.668479	0.30335	-1.3548	Low
TCGA.G2.AA3D.01	LumP	1.04531e-128	0.510262	0.706209	0.62854	0.635213	0.505608	0.503131	0.205878	2.7249	High
TCGA.XF.AAN0.01	LumP	6.7464e-76	0.131379	0.57589	0.539224	0.564407	0.556908	0.573889	0.238084	3.8954	High
TCGA.4Z.AA82.01	Ba/Sq	2.49674e-121	0.672867	0.44584	0.392532	0.394257	0.508847	0.691495	0.245036	6.5167	High
TCGA.ZF.A9R7.01	LumP	4.15927e-94	0.715231	0.628284	0.579737	0.567215	0.515879	0.5536	0.145218	0.5763	High
TCGA.E7.A4XJ.01	LumP	5.74054e-122	0.484384	0.692804	0.636791	0.625825	0.528506	0.516462	0.19335	1.9264	High
TCGA.E7.A6ME.01	LumU	1.48279e-89	0.486765	0.573024	0.567927	0.616075	0.48734	0.365153	0.449305	5.6594	High
TCGA.H4.A2HQ.01	LumP	1.13662e-98	0.79993	0.64	0.531327	0.553372	0.483782	0.532085	0.271386	2.874	High
TCGA.FD.A3B3.01	Ba/Sq	9.20912e-109	0.647294	0.315371	0.289767	0.290698	0.430425	0.664214	0.183069	0.4125	High
TCGA.FJ.A3ZF.01	LumU	3.28774e-108	0.426609	0.595806	0.602783	0.662945	0.448036	0.298263	0.289367	3.6289	High
TCGA.UY.A9PD.01	LumNS	3.67135e-111	0.108829	0.622193	0.669655	0.664057	0.614225	0.484904	0.253925	-2.3884	Low
TCGA.G2.A2EL.01	NE-like	1.84658e-53	0.663008	0.11213	0.0982022	0.163801	0.146947	0.269774	0.494849	6.5067	High
TCGA.XF.A9SP.01	Stroma-rich	2.44696e-111	0.427131	0.583852	0.635656	0.595202	0.670051	0.544852	0.249309	2.7868	High
TCGA.DK.AA6U.01	LumP	2.90925e-99	0.0360719	0.641483	0.586971	0.637598	0.475793	0.480599	0.214514	-0.4325	Low
TCGA.ZF.AA5H.01	Ba/Sq	4.91308e-90	0.632961	0.414366	0.390988	0.40487	0.485877	0.617387	0.245669	2.9167	High
TCGA.K4.A54R.01	LumP	3.25266e-81	0.247782	0.592214	0.589814	0.581185	0.574256	0.583867	0.245343	-0.3566	High
TCGA.XF.A9ST.01	Ba/Sq	1.98145e-61	0.579035	0.490297	0.463188	0.502758	0.481109	0.526216	0.365854	-1.2828	Low
TCGA.KQ.A41R.01	LumP	2.41747e-112	0.162566	0.672293	0.648098	0.657652	0.516362	0.408278	0.196184	-9.9658	Low
TCGA.DK.AA6W.01	Ba/Sq	2.66522e-50	0.232783	0.360555	0.361072	0.416815	0.381789	0.481451	0.462328	4.8724	High
TCGA.SY.A9G5.01	Ba/Sq	4.82721e-119	0.506539	0.544001	0.52972	0.511459	0.610824	0.686748	0.265104	3.0637	High
TCGA.4Z.AA89.01	LumP	1.75215e-113	0.738332	0.674811	0.552117	0.555532	0.429339	0.474401	0.131706	-3.3076	Low
TCGA.FD.A3N5.01	Ba/Sq	3.52001e-101	0.869309	0.37802	0.31456	0.328383	0.391498	0.646231	0.196514	2.7007	High
TCGA.FJ.A871.01	Stroma-rich	9.22297e-81	0.297084	0.507607	0.513769	0.512716	0.59086	0.567801	0.434583	0.4125	High
TCGA.K4.AAQO.01	Stroma-rich	2.74317e-96	0.20013	0.58214	0.625615	0.602502	0.633946	0.477222	0.231412	0.3685	High
TCGA.DK.A1A3.01	LumU	1.58302e-99	0.319516	0.564207	0.624142	0.642142	0.607408	0.502249	0.265423	-1.4305	Low
TCGA.KQ.A41N.01	LumP	2.71388e-113	0.358441	0.674393	0.644965	0.626599	0.557984	0.469986	0.21049	-3.3076	Low
TCGA.XF.A9T6.01	Ba/Sq	1.31234e-97	0.84812	0.511401	0.470889	0.489116	0.488588	0.637317	0.248463	5.1227	High
TCGA.XF.AAN8.01	Stroma-rich	2.17215e-67	0.217019	0.326948	0.38965	0.354174	0.5477	0.50955	0.258213	1.4281	High
TCGA.BT.A42E.01	Ba/Sq	2.18186e-119	0.888345	0.418744	0.364254	0.375321	0.429462	0.68747	0.238714	1.0007	High
TCGA.FD.A3SJ.01	LumU	6.19168e-102	0.26691	0.614197	0.642619	0.648077	0.641058	0.471548	0.3265	-2.0529	Low
TCGA.HQ.A2OE.01	LumP	1.43012e-96	0.312764	0.634672	0.57951	0.600573	0.471782	0.457218	0.235718	-1.0559	Low
TCGA.UY.A78O.01	LumP	5.7211e-127	0.19306	0.702822	0.687073	0.65289	0.589603	0.469438	0.206456	-3.0469	Low
TCGA.FD.A3B5.01	Ba/Sq	1.19625e-104	0.855349	0.41474	0.34697	0.357307	0.391041	0.654611	0.14499	0.8726	High
TCGA.YC.A8S6.01	LumP	7.77725e-108	0.761698	0.662082	0.624272	0.594427	0.613623	0.611262	0.222005	-1.0262	Low
TCGA.E7.A5KF.01	LumP	1.20036e-115	0.552862	0.679526	0.563936	0.576525	0.422505	0.389436	0.179401	-5.0116	Low
TCGA.DK.AA6R.01	Ba/Sq	9.54487e-106	0.896284	0.412963	0.342808	0.359903	0.409497	0.657209	0.175689	3.2205	High
TCGA.G2.A2EJ.01	Ba/Sq	5.66841e-90	0.820896	0.365614	0.279291	0.302429	0.319008	0.617217	0.111278	-0.9686	Low
TCGA.FD.A3SN.01	Ba/Sq	1.28178e-111	0.692058	0.569327	0.540882	0.533458	0.590695	0.670679	0.256974	3.38	High
TCGA.G2.A3VY.01	LumU	3.46819e-98	0.0533881	0.632498	0.599695	0.63878	0.442563	0.345921	0.266568	-4.6082	Low
TCGA.FD.A6TE.01	LumP	1.48335e-77	0.444507	0.58108	0.506557	0.545818	0.440122	0.496946	0.185217	-4.2934	Low
TCGA.ZF.AA4X.01	LumP	1.73044e-94	0.19634	0.629281	0.553346	0.599282	0.399635	0.379803	0.141775	3.3828	High
TCGA.XF.AAMY.01	LumNS	1.26354e-104	0.37403	0.618536	0.654555	0.641657	0.621606	0.509166	0.236826	5.5756	High
TCGA.XF.A8HI.01	LumP	6.71264e-125	0.78431	0.698728	0.597563	0.594742	0.52286	0.544741	0.200957	-2.9324	Low
TCGA.FD.A3SR.01	LumU	3.56202e-80	0.217605	0.478031	0.549291	0.589095	0.57268	0.455428	0.277349	0.7664	High
TCGA.CF.A47W.01	LumP	1.33115e-133	0.688837	0.715491	0.624465	0.619299	0.547393	0.474052	0.278755	-5.0116	Low
TCGA.XF.AAN2.01	Ba/Sq	3.44508e-98	0.816401	0.495799	0.438718	0.465139	0.462146	0.638787	0.173474	1.0779	High
TCGA.4Z.AA80.01	LumP	1.81289e-88	0.0442113	0.613077	0.576593	0.608199	0.428918	0.365797	0.197952	-2.114	Low
TCGA.CF.A3MF.01	LumP	5.58263e-140	0.458168	0.727049	0.666316	0.643793	0.545191	0.488412	0.190859	-9.9658	Low
TCGA.CF.A3MI.01	LumP	2.42384e-140	0.562639	0.727688	0.660774	0.650165	0.56735	0.542245	0.219886	-3.6259	Low
TCGA.G2.A3IE.01	LumP	8.81093e-140	0.416112	0.726699	0.672245	0.677215	0.543314	0.473658	0.190926	-2.5479	Low
TCGA.ZF.A9R2.01	LumP	7.31324e-90	0.834461	0.616915	0.497485	0.511213	0.401562	0.483002	0.18031	-2.6349	Low
TCGA.4Z.AA84.01	Ba/Sq	6.32365e-88	0.850381	0.525292	0.503976	0.515823	0.534175	0.611569	0.299886	0.8246	High
TCGA.DK.A6AV.01	LumP	6.82247e-114	0.583886	0.67571	0.627058	0.621678	0.563094	0.547412	0.223193	0.9935	High
TCGA.XF.A9SH.01	LumP	2.9574e-128	0.445933	0.705333	0.668233	0.625626	0.618646	0.540381	0.214528	-4.035	Low
TCGA.ZF.AA5P.01	Stroma-rich	3.29321e-102	0.472788	0.539246	0.605726	0.576266	0.648744	0.49614	0.257639	-1.6394	Low
TCGA.GU.A42Q.01	Ba/Sq	9.2982e-96	0.783209	0.338609	0.263005	0.274153	0.377098	0.63258	0.257168	2.6464	High
TCGA.CF.A27C.01	LumP	5.67238e-126	0.624041	0.70086	0.591025	0.594001	0.468222	0.4577	0.181046	-2.8262	Low
TCGA.ZF.A9R1.01	LumP	1.37979e-107	0.768619	0.661506	0.6102	0.587815	0.601696	0.563587	0.252014	-1.5951	Low
TCGA.CF.A5U8.01	LumP	3.17586e-133	0.589956	0.714787	0.63155	0.619459	0.527934	0.45544	0.188406	-9.9658	Low
TCGA.KQ.A41Q.01	LumU	1.41548e-100	0.0313107	0.642695	0.631064	0.644743	0.527599	0.437227	0.252602	-2.8262	Low
TCGA.BT.A20R.01	Stroma-rich	2.82971e-83	0.14902	0.509008	0.564135	0.5891	0.598298	0.488814	0.29378	4.2803	High
TCGA.C4.A0F1.01	Ba/Sq	1.43841e-84	0.772853	0.259489	0.19902	0.204059	0.315882	0.602053	0.139108	-0.6193	Low
TCGA.E7.A6MD.01	Stroma-rich	1.33549e-101	0.335298	0.635593	0.624993	0.599926	0.647262	0.582548	0.238839	-1.4699	Low
TCGA.BL.A0C8.01	LumU	1.32872e-93	0.307139	0.596222	0.601581	0.626957	0.492447	0.356482	0.224621	-6.12451	Low
TCGA.GU.A766.01	Ba/Sq	1.30317e-107	0.709191	0.378305	0.342883	0.339185	0.448119	0.661563	0.204452	-0.4921	Low
TCGA.UY.A78L.01	Ba/Sq	1.20208e-107	0.70554	0.440099	0.41747	0.429423	0.501569	0.661645	0.250638	1.9527	High
TCGA.BT.A20Q.01	LumP	3.07465e-88	0.0348773	0.61244	0.588635	0.551762	0.611401	0.576656	0.198444	-0.4521	Low
TCGA.XF.A9T4.01	Ba/Sq	3.08803e-112	0.699738	0.516975	0.432783	0.435094	0.465762	0.672057	0.161836	-0.9971	Low
TCGA.GD.A6C6.01	LumP	4.25913e-99	0.6638	0.641069	0.586806	0.591326	0.545459	0.506103	0.266274	-2.2447	Low
TCGA.BT.A20U.01	Ba/Sq	4.45027e-102	0.850067	0.485869	0.431287	0.426391	0.487043	0.648426	0.168505	0.9642	High
TCGA.CU.A0YR.01	LumU	7.75946e-100	0.192496	0.614749	0.633743	0.642913	0.5758	0.548511	0.244996	-0.5543	Low
TCGA.G2.A2EO.01	LumP	2.44498e-84	0.514936	0.601388	0.587844	0.568763	0.589501	0.554659	0.246593	-0.8863	Low
TCGA.DK.AA6P.01	LumP	1.04277e-114	0.378587	0.677491	0.621072	0.63703	0.52016	0.391239	0.28405	-9.9658	Low
TCGA.FD.A6TK.01	Ba/Sq	9.86098e-106	0.437048	0.430669	0.435846	0.428401	0.559313	0.657176	0.285987	3.1212	High
TCGA.K4.A3WV.01	Ba/Sq	3.39677e-65	0.881479	0.393308	0.354316	0.375155	0.40269	0.53997	0.273866	3.0145	High
TCGA.FD.A3B6.01	Ba/Sq	1.84771e-90	0.762229	0.381837	0.353938	0.378901	0.437	0.618544	0.233242	4.2227	High
TCGA.CF.A9FM.01	LumP	8.87291e-117	0.645398	0.681955	0.595122	0.581297	0.513531	0.492976	0.150222	-3.1714	Low
TCGA.FD.A3SS.01	Ba/Sq	2.29345e-89	0.694298	0.51616	0.511716	0.553833	0.537155	0.615555	0.290299	5.6404	High
TCGA.CU.A3YL.01	LumP	1.6647e-134	0.458276	0.717163	0.674766	0.657417	0.591883	0.49312	0.217372	-2.5479	Low
TCGA.DK.AA6M.01	Ba/Sq	1.44709e-130	0.746586	0.495278	0.458228	0.47675	0.542719	0.709777	0.282973	0.7058	High
TCGA.CF.A47Y.01	LumP	1.52204e-125	0.68033	0.70001	0.615313	0.593392	0.55764	0.462183	0.228546	-5.0116	Low
TCGA.BT.A3PH.01	LumP	9.62875e-106	0.268457	0.6572	0.636805	0.621452	0.541005	0.531118	0.210013	0.4233	High
TCGA.BT.A2LA.01	NE-like	2.71251e-67	0.895946	0.108908	0.144669	0.198318	0.236508	0.202494	0.547364	5.9628	High
TCGA.HQ.A2OF.01	LumP	6.16373e-60	0.0270907	0.520584	0.475631	0.51891	0.441975	0.420407	0.275152	3.6894	High
TCGA.G2.AA3F.01	LumU	3.68139e-118	0.0198195	0.683255	0.672126	0.684891	0.53253	0.439586	0.213268	-1.8314	Low
TCGA.XF.A9SM.01	Ba/Sq	2.76946e-114	0.66708	0.391291	0.369664	0.383116	0.483538	0.676567	0.229919	0.2522	High
TCGA.FD.A5C0.01	LumP	6.55474e-81	0.290376	0.591304	0.580821	0.573452	0.588415	0.581885	0.236251	-2.9324	Low
TCGA.FD.A5BZ.01	Stroma-rich	1.1921e-101	0.240192	0.605033	0.636502	0.599131	0.647382	0.577453	0.208677	2.5338	High
TCGA.5N.A9KM.01	LumNS	2.2445e-92	0.163325	0.617754	0.623702	0.586235	0.588334	0.491607	0.174298	-5.5735	Low
TCGA.K4.A5RJ.01	Ba/Sq	7.5023e-59	0.590669	0.301329	0.293688	0.323709	0.395983	0.516422	0.289522	-0.2845	High
TCGA.XF.A9SY.01	Ba/Sq	2.50668e-97	0.631707	0.329248	0.318348	0.328711	0.442275	0.636603	0.252876	4.1708	High
TCGA.CF.A8HX.01	LumP	2.46458e-133	0.595435	0.714993	0.646673	0.634797	0.565709	0.511022	0.234755	-4.6082	Low
TCGA.BT.A20J.01	Ba/Sq	1.75542e-66	0.440476	0.445018	0.437478	0.458208	0.503601	0.544527	0.315851	0.2642	High
TCGA.DK.A1AF.01	Ba/Sq	6.61835e-99	0.140228	0.604944	0.603584	0.582766	0.635495	0.640589	0.187579	-0.3383	High
TCGA.GC.A3BM.01	LumP	4.53133e-93	0.584075	0.625549	0.51448	0.517924	0.479367	0.561682	0.169952	-2.1779	Low
TCGA.GU.A764.01	Ba/Sq	7.67632e-101	0.509528	0.43452	0.433574	0.439993	0.539344	0.645398	0.277399	2.7117	High
TCGA.DK.A6B1.01	LumU	3.82389e-102	0.443017	0.596999	0.601129	0.648586	0.485927	0.332714	0.231512	-2.2447	Low
TCGA.FD.A43U.01	LumNS	2.65112e-101	0.158276	0.607026	0.646533	0.619578	0.641273	0.547311	0.260563	-1.1811	Low
TCGA.E7.A3Y1.01	LumP	7.22868e-117	0.782083	0.682145	0.595467	0.583943	0.558688	0.518435	0.19991	-4.035	Low
TCGA.GD.A3OS.01	Ba/Sq	1.26031e-89	0.611335	0.344599	0.356848	0.370532	0.490702	0.616268	0.451209	2.2452	High
TCGA.2F.A9KT.01	Ba/Sq	4.82445e-104	0.666652	0.573678	0.52197	0.532429	0.535432	0.653167	0.268129	3.865	High
TCGA.4Z.AA81.01	Ba/Sq	4.16421e-99	0.675854	0.542863	0.478899	0.505993	0.485509	0.641093	0.217206	4.4443	High
TCGA.CF.A5UA.01	LumP	1.71146e-122	0.707372	0.693876	0.598791	0.601933	0.529003	0.52197	0.288271	-4.2934	Low
TCGA.FD.A6TI.01	LumNS	4.77537e-105	0.18598	0.645995	0.655558	0.622721	0.585564	0.483522	0.136645	-1.2481	Low
TCGA.ZF.A9RF.01	Ba/Sq	5.82425e-56	0.733966	0.400669	0.379562	0.417837	0.434738	0.50505	0.311395	3.1939	High
TCGA.ZF.AA54.01	Ba/Sq	3.23733e-44	0.248317	0.241835	0.278327	0.295129	0.420473	0.453843	0.343789	-1.0862	Low
TCGA.DK.A1AE.01	Ba/Sq	2.32648e-66	0.814673	0.408214	0.349831	0.351344	0.410232	0.544097	0.232693	-1.7322	Low
TCGA.DK.A3IU.01	Ba/Sq	4.0673e-97	0.37305	0.390523	0.429765	0.429237	0.559008	0.636067	0.272667	2.8422	High
TCGA.GU.A763.01	LumP	5.5827e-121	0.616439	0.690775	0.593507	0.570833	0.495138	0.466547	0.162765	-5.5735	Low
TCGA.G2.A3IB.01	Ba/Sq	4.09972e-95	0.729075	0.428472	0.333977	0.345382	0.36111	0.630911	0.122289	5.0549	High
TCGA.S5.A6DX.01	LumNS	4.0654e-107	0.791678	0.629422	0.660417	0.629416	0.613117	0.550661	0.216289	-1.1811	Low
TCGA.FD.A5BR.01	LumP	9.09185e-98	0.486885	0.637721	0.628314	0.617104	0.619698	0.603443	0.167576	-1.4699	Low
TCGA.G2.A2EC.01	LumNS	8.61267e-118	0.00799223	0.683831	0.684111	0.639541	0.658663	0.54278	0.220128	-1.8836	Low
TCGA.LC.A66R.01	Ba/Sq	5.00119e-102	0.770114	0.402669	0.361352	0.37941	0.450181	0.648303	0.216137	0.4125	High
TCGA.GV.A3JX.01	LumU	2.30398e-77	0.131765	0.572175	0.52298	0.580486	0.465668	0.511843	0.245387	1.5563	High
TCGA.K4.A4AB.01	Ba/Sq	1.06842e-78	0.264574	0.578852	0.548006	0.509608	0.577725	0.584603	0.134111	-1.5522	Low
TCGA.XF.AAN7.01	NE-like	7.13306e-34	0.625101	0.183716	0.205659	0.251385	0.322439	0.300278	0.400151	-1.5105	Low
TCGA.4Z.AA7N.01	Stroma-rich	1.66947e-116	0.493562	0.64083	0.654566	0.6133	0.681368	0.579547	0.249062	2.6693	High
TCGA.ZF.A9R0.01	LumNS	8.24717e-113	0.126918	0.669132	0.673328	0.651772	0.628758	0.486168	0.227609	1.8036	High
TCGA.DK.AA71.01	LumP	1.78767e-107	0.727436	0.661245	0.613537	0.609958	0.545936	0.581363	0.237017	-0.1345	High
TCGA.XF.AAN4.01	Ba/Sq	6.5665e-62	0.0241488	0.310582	0.351061	0.329245	0.523467	0.528003	0.282631	-0.1031	High
TCGA.DK.A3WX.01	Ba/Sq	6.47734e-119	0.759796	0.371095	0.332854	0.340035	0.435052	0.68648	0.213845	6.4199	High
TCGA.CF.A9FH.01	LumP	3.76635e-112	0.579789	0.671865	0.582576	0.578627	0.457098	0.421982	0.172246	-9.9658	Low
TCGA.FD.A3B7.01	Ba/Sq	1.28965e-100	0.579896	0.33765	0.322241	0.318472	0.462235	0.644843	0.230398	1.2636	High
TCGA.G2.AA3C.01	Ba/Sq	4.75112e-63	0.567464	0.306201	0.302192	0.32812	0.415789	0.532211	0.325979	1.8604	High
