# Supplementary material for: G-Protein Subunit Gamma 4 as a Potential Biomarker for Predicting the Response of Chemotherapy and Immunotherapy in Bladder Cancer
Source: Genes (Basel). 2022 Apr 14;13(4):693. doi: 10.3390/genes13040693 (PMC9027884; doi:10.3390/genes13040693)
Supplement: Supplementary file 1 [file genes-13-00693-s001.zip › Table S4.xlsx]

## Sheet: Table S2
logFC	AveExpr	t	P.Value	adj.P.Val	B	Gene	logpvalue	Group
1.25199	3.3529	11.5177	9.66e-27	2.83e-22	49.8815	PNMA1	26.0148	High
1.93746	2.17046	11.4574	1.64e-26	3.19e-22	49.3672	CHST11	25.7864	High
1.30942	4.50059	11.2876	7.14e-26	1.05e-21	47.9249	DEGS1	25.146	High
1.55176	4.61116	11.1181	3.08e-25	3.6e-21	46.4969	TUBB2A	24.5119	High
1.19633	4.37652	11.0931	3.81e-25	3.72e-21	46.2869	PHF19	24.4186	High
1.60867	1.44841	11.0464	5.69e-25	4.76e-21	45.8957	ADCY7	24.2449	High
1.37816	1.16056	10.953	1.26e-24	9.24e-21	45.1163	STX2	23.8987	High
1.93804	3.41216	10.9212	1.65e-24	1.08e-20	44.8521	SPHK1	23.7814	High
1.40989	3.08967	10.7463	7.28e-24	4.26e-20	43.4039	TEAD4	23.1381	High
1.37153	1.8299	10.7219	8.94e-24	4.73e-20	43.203	IL27RA	23.0489	High
1.99231	-2.03087	10.7121	9.7e-24	4.73e-20	43.1223	FAM225A	23.013	High
2.00867	-0.747604	10.6088	2.31e-23	1.04e-19	42.275	NKILA	22.6366	High
2.18978	2.6804	10.5948	2.6e-23	1.09e-19	42.16	SLC16A1	22.5855	High
1.92692	4.93847	10.5749	3.07e-23	1.2e-19	41.9975	TUBB3	22.5133	High
0.955229	4.27457	10.5628	3.39e-23	1.24e-19	41.8986	GNA12	22.4694	No Sig
1.36654	5.00311	10.4797	6.78e-23	2.34e-19	41.2214	CERCAM	22.1685	High
1.73642	1.7018	10.4726	7.19e-23	2.34e-19	41.1641	LOX	22.143	High
1.086	1.69324	10.4637	7.74e-23	2.36e-19	41.092	TCP11L1	22.111	High
0.910881	3.34021	10.4589	8.06e-23	2.36e-19	41.0524	DENND1A	22.0934	No Sig
1.21586	4.57295	10.4459	8.98e-23	2.5e-19	40.9472	CDC25B	22.0467	High
1.51819	0.752395	10.3992	1.32e-22	3.52e-19	40.5687	GPRIN1	21.8785	High
1.37729	4.55317	10.3891	1.44e-22	3.66e-19	40.4868	CLIC4	21.8421	High
1.44234	2.73621	10.3687	1.7e-22	4.15e-19	40.322	ARNTL2	21.7688	High
2.56712	-2.41179	10.2954	3.12e-22	7.3e-19	39.7316	HTR1D	21.5065	High
2.5281	0.598386	10.2234	5.63e-22	1.27e-18	39.1536	GFPT2	21.2496	High
1.5664	-0.0359449	10.1937	7.18e-22	1.51e-18	38.9155	KATNAL1	21.1438	High
1.32706	2.67412	10.193	7.22e-22	1.51e-18	38.9101	MMD	21.1414	High
1.46137	2.76345	10.1591	9.53e-22	1.92e-18	38.6389	STMN3	21.0208	High
1.93693	-2.94572	10.1388	1.12e-21	2.2e-18	38.4771	STX1B	20.9489	High
1.05253	0.0459197	10.1316	1.19e-21	2.25e-18	38.4193	SGTB	20.9232	High
1.95584	-0.640456	10.0863	1.73e-21	3.16e-18	38.0588	CYP26B1	20.7629	High
0.957209	5.74992	10.0756	1.88e-21	3.34e-18	37.9741	CALU	20.7253	No Sig
1.17301	2.87682	10.0568	2.19e-21	3.78e-18	37.8248	CFL2	20.6589	High
2.16503	8.28172	10.0304	2.72e-21	4.43e-18	37.6154	FN1	20.5659	High
1.42135	5.40646	10.03	2.73e-21	4.43e-18	37.6122	PTRF	20.5644	High
2.453	-0.136661	10.014	3.1e-21	4.91e-18	37.4856	ARSI	20.5082	High
1.84289	2.14246	9.9365	5.81e-21	8.95e-18	36.8735	CDA	20.236	High
1.42376	3.72907	9.92596	6.32e-21	9.49e-18	36.7905	ECM1	20.1991	High
2.82431	-0.727712	9.90766	7.33e-21	1.07e-17	36.6465	L1CAM	20.1351	High
0.616376	5.67057	9.86664	1.02e-20	1.43e-17	36.3243	YKT6	19.9918	No Sig
1.40368	2.92419	9.86329	1.05e-20	1.43e-17	36.298	GLIPR2	19.9801	High
1.45575	4.87235	9.86029	1.07e-20	1.43e-17	36.2745	EMP3	19.9697	High
0.86548	3.51317	9.85981	1.08e-20	1.43e-17	36.2707	TTC7A	19.968	No Sig
1.38457	0.537692	9.85088	1.16e-20	1.45e-17	36.2007	SACS	19.9368	High
1.6881	1.51951	9.85047	1.16e-20	1.45e-17	36.1975	CHST15	19.9354	High
1.09493	1.7362	9.8497	1.17e-20	1.45e-17	36.1915	AAED1	19.9327	High
1.2424	3.28751	9.83489	1.31e-20	1.57e-17	36.0754	CCDC71L	19.8812	High
1.75861	1.63228	9.83064	1.36e-20	1.59e-17	36.0422	ADAM19	19.8664	High
1.32576	1.50878	9.82591	1.41e-20	1.62e-17	36.0052	GJC1	19.8499	High
0.795461	2.29583	9.82029	1.48e-20	1.66e-17	35.9611	QSOX2	19.8303	No Sig
1.77612	-0.154159	9.81659	1.52e-20	1.67e-17	35.9322	TNFAIP8L3	19.8175	High
1.23465	1.99108	9.8148	1.54e-20	1.67e-17	35.9183	ATP11A	19.8113	High
1.30573	4.92492	9.79906	1.75e-20	1.86e-17	35.7952	PLAUR	19.7565	High
1.78212	-1.35174	9.76071	2.38e-20	2.49e-17	35.496	HS3ST3B1	19.6235	High
2.43454	1.43921	9.74751	2.64e-20	2.69e-17	35.3931	IGF2BP2	19.5777	High
0.761509	3.80252	9.74669	2.66e-20	2.69e-17	35.3867	MSANTD3	19.5749	No Sig
1.78063	6.4175	9.7174	3.36e-20	3.34e-17	35.1589	TGFBI	19.4735	High
1.05298	0.786034	9.70814	3.62e-20	3.47e-17	35.0869	LOXL3	19.4415	High
1.6293	0.355029	9.7047	3.72e-20	3.51e-17	35.0602	PIK3AP1	19.4297	High
1.83354	4.46684	9.70053	3.84e-20	3.57e-17	35.0278	SULF2	19.4153	High
-3.24775	-6.8633	-9.69186	4.12e-20	3.77e-17	34.9605	CTC-499B15.8	19.3853	Low
0.913982	2.51663	9.67752	4.61e-20	4.16e-17	34.8493	CYTH3	19.3359	No Sig
1.42335	1.81502	9.66562	5.07e-20	4.5e-17	34.7571	DNM1	19.2949	High
1.20568	3.61589	9.64244	6.09e-20	5.25e-17	34.5777	ARL4C	19.215	High
1.36715	1.69071	9.63951	6.24e-20	5.29e-17	34.555	FAM126A	19.205	High
2.00206	-1.52566	9.63392	6.52e-20	5.45e-17	34.5118	SLC16A1-AS1	19.1857	High
1.68651	0.432267	9.62163	7.19e-20	5.93e-17	34.4167	P4HA3	19.1435	High
-1.09119	5.92362	-9.59994	8.53e-20	6.94e-17	34.2493	SSH3	19.069	Low
1.49748	-0.590841	9.59463	8.9e-20	7.14e-17	34.2084	ASIC1	19.0508	High
1.00619	3.76737	9.58652	9.48e-20	7.5e-17	34.1459	BMP1	19.023	High
1.44021	-1.45818	9.58463	9.63e-20	7.52e-17	34.1313	FAM124A	19.0165	High
1.206	1.8491	9.53667	1.4e-19	1.07e-16	33.7622	STXBP1	18.8523	High
2.11453	-0.645254	9.53593	1.41e-19	1.07e-16	33.7565	PDCD1LG2	18.8498	High
2.04912	2.23474	9.53481	1.43e-19	1.07e-16	33.7479	CTSV	18.846	High
1.53715	-1.53897	9.52817	1.5e-19	1.11e-16	33.697	FSD1L	18.8233	High
1.25609	5.35984	9.52734	1.51e-19	1.11e-16	33.6906	MIR4435-2HG	18.8205	High
1.95207	0.993008	9.52207	1.58e-19	1.14e-16	33.6501	CD109	18.8025	High
1.22739	0.453115	9.5094	1.74e-19	1.24e-16	33.5529	RECK	18.7592	High
2.66229	-0.813792	9.48548	2.1e-19	1.48e-16	33.3696	ZBED2	18.6777	High
1.90578	-1.07146	9.47896	2.21e-19	1.54e-16	33.3197	ALDH1L2	18.6554	High
1.5112	2.21262	9.47685	2.25e-19	1.55e-16	33.3036	EPHB2	18.6483	High
1.27367	1.89377	9.46989	2.37e-19	1.62e-16	33.2504	MAPK12	18.6246	High
0.860612	2.09943	9.46574	2.45e-19	1.65e-16	33.2186	RELT	18.6105	No Sig
0.86565	3.71662	9.45789	2.61e-19	1.73e-16	33.1586	NSMF	18.5838	No Sig
-0.796396	5.80206	-9.45568	2.65e-19	1.75e-16	33.1417	NADSYN1	18.5763	No Sig
1.69134	0.631075	9.44751	2.83e-19	1.84e-16	33.0793	IL11	18.5485	High
1.10015	2.86683	9.42147	3.47e-19	2.23e-16	32.8806	SLC39A14	18.4601	High
1.7083	2.97286	9.41824	3.56e-19	2.26e-16	32.856	ADAMTSL4	18.4491	High
0.678875	5.57678	9.41356	3.69e-19	2.32e-16	32.8203	COLGALT1	18.4333	No Sig
1.13113	2.97887	9.40266	4.02e-19	2.5e-16	32.7372	CCDC109B	18.3963	High
1.94193	4.49748	9.38666	4.55e-19	2.75e-16	32.6155	CTHRC1	18.3421	High
1.60469	1.97667	9.38649	4.55e-19	2.75e-16	32.6142	NCF2	18.3416	High
2.4666	2.3554	9.36123	5.54e-19	3.31e-16	32.4223	AHNAK2	18.2561	High
1.30682	2.3787	9.29195	9.49e-19	5.56e-16	31.8975	DSE	18.0226	High
0.885657	3.61629	9.28632	9.92e-19	5.75e-16	31.8549	NCS1	18.0037	No Sig
2.06057	3.27671	9.27852	1.05e-18	6.05e-16	31.796	TNC	17.9774	High
0.806425	2.97072	9.27649	1.07e-18	6.07e-16	31.7807	WWC3	17.9706	No Sig
1.46584	1.63787	9.27479	1.08e-18	6.07e-16	31.7679	C5AR1	17.9649	High
1.08743	4.22968	9.27423	1.09e-18	6.07e-16	31.7637	TSPAN4	17.9631	High
0.95856	4.45339	9.26714	1.15e-18	6.35e-16	31.7102	MAP4K4	17.9392	No Sig
1.09704	3.29876	9.22819	1.55e-18	8.42e-16	31.4167	FMNL1	17.8086	High
1.74385	-3.60564	9.22268	1.62e-18	8.68e-16	31.3753	ZFP92	17.7902	High
1.01637	5.00039	9.22185	1.63e-18	8.68e-16	31.3691	MTHFD2	17.7874	High
3.15011	-0.651789	9.21241	1.75e-18	9.26e-16	31.2981	IGF2BP3	17.7558	High
0.607556	6.47697	9.21113	1.77e-18	9.26e-16	31.2884	SURF4	17.7515	No Sig
1.12124	6.45924	9.19553	2e-18	1.04e-15	31.1713	CTSL	17.6994	High
0.887091	4.76679	9.19341	2.03e-18	1.04e-15	31.1554	CORO1C	17.6923	No Sig
1.24979	0.217112	9.18397	2.18e-18	1.1e-15	31.0845	ST3GAL6	17.6608	High
1.09618	3.90674	9.1756	2.33e-18	1.17e-15	31.0218	ANLN	17.6328	High
2.63878	-5.14702	9.16889	2.45e-18	1.22e-15	30.9716	KLF14	17.6105	High
0.890848	2.95598	9.1482	2.87e-18	1.41e-15	30.8166	TGFBR1	17.5415	No Sig
-1.37923	4.64435	-9.14396	2.97e-18	1.45e-15	30.7849	PPFIBP2	17.5274	Low
1.95516	-0.269768	9.13165	3.26e-18	1.58e-15	30.6929	B4GALNT1	17.4865	High
0.782955	5.48156	9.12447	3.45e-18	1.65e-15	30.6393	FKBP9	17.4626	No Sig
3.04081	-3.50984	9.10699	3.94e-18	1.88e-15	30.5088	KANK4	17.4045	High
1.81972	7.32507	9.10141	4.11e-18	1.94e-15	30.4672	MT2A	17.3859	High
1.66437	-0.832091	9.0868	4.6e-18	2.15e-15	30.3583	KIAA0226L	17.3375	High
1.57625	3.92619	9.08385	4.7e-18	2.18e-15	30.3364	PMEPA1	17.3277	High
2.19531	-3.76047	9.06992	5.23e-18	2.39e-15	30.2327	KCNJ12	17.2815	High
2.29104	-1.30865	9.06528	5.42e-18	2.46e-15	30.1982	SORCS2	17.2662	High
0.924662	3.79063	9.06035	5.63e-18	2.53e-15	30.1615	NFIL3	17.2499	No Sig
1.6302	2.30801	9.05173	6.01e-18	2.68e-15	30.0975	MFI2	17.2213	High
1.54096	2.96398	9.05002	6.09e-18	2.7e-15	30.0848	FAM20C	17.2157	High
0.509005	6.82675	9.04614	6.27e-18	2.74e-15	30.056	PSMC3	17.2029	No Sig
0.796305	3.84935	9.04059	6.54e-18	2.84e-15	30.0147	MTHFD1L	17.1845	No Sig
0.951022	3.13522	9.03636	6.75e-18	2.9e-15	29.9833	MYH10	17.1705	No Sig
1.14793	0.879348	9.03589	6.78e-18	2.9e-15	29.9799	GFOD1	17.169	High
1.28044	2.3744	9.02671	7.27e-18	3.08e-15	29.9118	AKAP2	17.1387	High
3.52152	-6.08289	9.02089	7.6e-18	3.19e-15	29.8686	C20orf141	17.1195	High
1.81723	3.77466	9.02043	7.62e-18	3.19e-15	29.8652	F3	17.1179	High
1.9083	0.298306	9.01691	7.83e-18	3.23e-15	29.8391	WISP1	17.1063	High
0.815316	5.00661	9.01508	7.94e-18	3.25e-15	29.8256	IMPDH1	17.1003	No Sig
0.949477	3.58635	9.01323	8.05e-18	3.27e-15	29.8119	PAQR4	17.0942	No Sig
2.26733	0.613803	9.00165	8.79e-18	3.53e-15	29.7261	GAS1	17.056	High
2.43384	-2.05055	8.99914	8.96e-18	3.57e-15	29.7076	GPR1	17.0477	High
1.20937	0.416509	8.99544	9.21e-18	3.65e-15	29.6801	CDK5R1	17.0355	High
1.45097	5.45058	8.99044	9.57e-18	3.76e-15	29.6432	TIMP2	17.0191	High
0.508669	4.02667	8.98562	9.93e-18	3.87e-15	29.6075	RABEPK	17.0032	No Sig
1.21242	-0.276939	8.98382	1.01e-17	3.9e-15	29.5942	SLC30A4	16.9972	High
2.55407	3.45919	8.9665	1.15e-17	4.42e-15	29.4662	CHI3L1	16.9403	High
0.614771	7.14579	8.95198	1.28e-17	4.89e-15	29.3591	ANP32B	16.8925	No Sig
1.26507	2.4604	8.95148	1.29e-17	4.89e-15	29.3554	MPP1	16.8909	High
0.831702	0.858804	8.93939	1.41e-17	5.2e-15	29.2663	POU6F1	16.8512	No Sig
2.89763	-4.57287	8.93903	1.41e-17	5.2e-15	29.2637	LUCAT1	16.8501	High
1.43933	3.88076	8.9351	1.45e-17	5.29e-15	29.2347	FSTL3	16.8372	High
1.01641	0.94444	8.91704	1.67e-17	5.96e-15	29.1018	PTPRJ	16.778	High
2.14971	-1.8952	8.91622	1.68e-17	5.96e-15	29.0958	SHOX2	16.7753	High
4.57416	-4.47529	8.91611	1.68e-17	5.96e-15	29.0949	KLK5	16.7749	High
1.20202	1.83211	8.915	1.69e-17	5.97e-15	29.0868	DNAJB5	16.7713	High
1.33277	1.58017	8.91092	1.75e-17	6.12e-15	29.0567	RUNX2	16.7579	High
1.90919	-0.173469	8.9059	1.81e-17	6.32e-15	29.0199	DPP4	16.7415	High
2.28039	-4.8665	8.90372	1.84e-17	6.37e-15	29.0039	CCIN	16.7344	High
1.05548	2.88299	8.90324	1.85e-17	6.37e-15	29.0004	DPYSL2	16.7328	High
0.88792	2.00614	8.89892	1.91e-17	6.54e-15	28.9685	KDELC1	16.7186	No Sig
0.610315	3.5708	8.8902	2.04e-17	6.95e-15	28.9045	SRGAP2	16.6901	No Sig
1.84843	2.57545	8.88149	2.18e-17	7.36e-15	28.8406	FAP	16.6616	High
1.22924	1.01372	8.88095	2.19e-17	7.36e-15	28.8367	SNAI1	16.6599	High
1.20541	1.25849	8.8802	2.2e-17	7.36e-15	28.8312	PIK3CD	16.6574	High
2.63518	-5.83346	8.87244	2.33e-17	7.76e-15	28.7743	DNAH17-AS1	16.6321	High
2.14301	-3.67074	8.85828	2.59e-17	8.58e-15	28.6705	MCHR1	16.5859	High
1.96148	-3.90644	8.84292	2.91e-17	9.58e-15	28.5581	FAM225B	16.5358	High
0.513632	4.24888	8.83773	3.03e-17	9.9e-15	28.5201	LRRFIP2	16.5189	No Sig
1.88387	-0.694315	8.83504	3.09e-17	1e-14	28.5005	KREMEN2	16.5101	High
1.95713	-0.516183	8.83437	3.1e-17	1e-14	28.4956	GXYLT2	16.5079	High
4.18119	-2.33207	8.82045	3.45e-17	1.1e-14	28.3939	KLK6	16.4627	High
-4.32267	2.39619	-8.81383	3.62e-17	1.15e-14	28.3456	HMGCS2	16.4411	Low
1.54912	-0.293246	8.81054	3.71e-17	1.17e-14	28.3215	TRABD2A	16.4304	High
1.03128	1.40907	8.80737	3.8e-17	1.2e-14	28.2984	JAZF1	16.4201	High
1.34288	8.91503	8.79961	4.03e-17	1.26e-14	28.2418	S100A10	16.3949	High
0.831476	3.75523	8.79583	4.14e-17	1.29e-14	28.2143	USP1	16.3826	No Sig
0.986397	4.33429	8.79149	4.28e-17	1.33e-14	28.1826	CDKN3	16.3685	No Sig
1.46399	6.42797	8.78666	4.44e-17	1.37e-14	28.1475	COL6A1	16.3529	High
2.09862	-0.38319	8.78529	4.48e-17	1.37e-14	28.1375	WNT11	16.3484	High
0.860493	2.03725	8.78129	4.62e-17	1.41e-14	28.1083	FMNL3	16.3354	No Sig
4.16431	-4.57175	8.77867	4.71e-17	1.43e-14	28.0893	KLK7	16.327	High
1.21701	1.55295	8.76964	5.04e-17	1.52e-14	28.0236	RAB3IL1	16.2977	High
0.689933	1.45192	8.76668	5.15e-17	1.55e-14	28.0021	ABL2	16.2881	No Sig
1.5376	3.47366	8.75988	5.42e-17	1.61e-14	27.9526	FCGR2A	16.2661	High
0.960042	1.56093	8.75986	5.42e-17	1.61e-14	27.9524	KIAA1161	16.266	No Sig
1.75556	1.0211	8.7585	5.48e-17	1.62e-14	27.9426	IL7R	16.2616	High
2.91567	-4.65031	8.75722	5.53e-17	1.62e-14	27.9333	GUCA1A	16.2575	High
1.41931	-1.68132	8.75654	5.56e-17	1.62e-14	27.9283	TLR6	16.2553	High
1.28215	0.38344	8.75631	5.57e-17	1.62e-14	27.9267	KIAA0895	16.2545	High
1.16531	4.1461	8.74737	5.95e-17	1.72e-14	27.8617	RAB31	16.2256	High
1.09564	1.23191	8.74223	6.18e-17	1.78e-14	27.8244	BAG2	16.2089	High
1.10478	1.09761	8.74017	6.28e-17	1.8e-14	27.8094	DIAPH3	16.2023	High
0.627904	6.33206	8.7358	6.48e-17	1.85e-14	27.7777	YWHAH	16.1882	No Sig
1.33781	4.18961	8.73353	6.59e-17	1.87e-14	27.7613	MYADM	16.1808	High
2.24132	-4.65816	8.73068	6.74e-17	1.9e-14	27.7406	CAMK2A	16.1716	High
1.18106	1.67056	8.73064	6.74e-17	1.9e-14	27.7403	ATP8B2	16.1715	High
0.629354	3.91654	8.69725	8.63e-17	2.42e-14	27.4985	NUP188	16.0638	No Sig
0.574411	3.43391	8.69594	8.72e-17	2.43e-14	27.489	VKORC1L1	16.0595	No Sig
1.90491	1.7094	8.69517	8.77e-17	2.43e-14	27.4834	PRRX1	16.057	High
0.885434	2.43508	8.69294	8.92e-17	2.46e-14	27.4673	BACE1	16.0499	No Sig
0.887764	1.96319	8.68442	9.5e-17	2.61e-14	27.4057	TMEM241	16.0224	No Sig
1.0778	2.45977	8.6827	9.62e-17	2.63e-14	27.3933	AMOTL1	16.0169	High
1.80069	-0.732997	8.68086	9.75e-17	2.66e-14	27.38	NTN1	16.0109	High
0.895581	3.3023	8.67738	1e-16	2.71e-14	27.3548	HSD3B7	15.9997	No Sig
1.26845	1.53924	8.67544	1.02e-16	2.74e-14	27.3408	GNB4	15.9935	High
1.19603	2.95257	8.67467	1.02e-16	2.74e-14	27.3353	LTBP2	15.991	High
1.6132	0.296822	8.67289	1.03e-16	2.75e-14	27.3224	SIGLEC1	15.9853	High
1.07535	5.75237	8.66511	1.1e-16	2.9e-14	27.2663	TUBB6	15.9603	High
0.542198	8.43783	8.6628	1.11e-16	2.94e-14	27.2497	CALM2	15.9529	No Sig
1.24441	8.83233	8.6574	1.16e-16	3.05e-14	27.2107	IFITM3	15.9355	High
1.1368	-0.826088	8.65508	1.18e-16	3.08e-14	27.194	MAMLD1	15.9281	High
1.35736	3.17624	8.65171	1.21e-16	3.15e-14	27.1697	FKBP5	15.9172	High
0.783963	1.1058	8.64913	1.23e-16	3.19e-14	27.151	PITPNM2	15.9089	No Sig
1.01728	0.66955	8.648	1.24e-16	3.19e-14	27.1429	PGM2L1	15.9053	High
1.27707	1.64643	8.64273	1.29e-16	3.29e-14	27.105	PRR5L	15.8884	High
0.716905	2.7635	8.64269	1.29e-16	3.29e-14	27.1047	RFK	15.8883	No Sig
0.819657	5.16414	8.64032	1.32e-16	3.34e-14	27.0876	RGS10	15.8807	No Sig
0.816852	2.10046	8.6348	1.37e-16	3.46e-14	27.0479	TRAM2	15.863	No Sig
0.613036	3.30838	8.63354	1.38e-16	3.48e-14	27.0388	SAV1	15.8589	No Sig
0.802478	3.91665	8.6316	1.4e-16	3.51e-14	27.0248	PVR	15.8527	No Sig
1.34357	3.2667	8.62486	1.48e-16	3.66e-14	26.9764	BIN1	15.8311	High
1.15108	-0.470711	8.62268	1.5e-16	3.7e-14	26.9607	IL17RD	15.8241	High
1.39067	-0.976691	8.62243	1.5e-16	3.7e-14	26.9589	ADORA1	15.8233	High
1.3529	6.43619	8.61877	1.54e-16	3.78e-14	26.9325	C1R	15.8115	High
0.577775	4.70513	8.61307	1.61e-16	3.93e-14	26.8916	RALA	15.7933	No Sig
1.11839	-3.40097	8.60547	1.7e-16	4.12e-14	26.837	PRR34	15.769	High
2.22264	-0.589888	8.60527	1.7e-16	4.12e-14	26.8356	VSTM2L	15.7683	High
2.02987	0.529917	8.60403	1.72e-16	4.14e-14	26.8267	ROR2	15.7644	High
1.77132	-0.455206	8.60375	1.72e-16	4.14e-14	26.8247	CD209	15.7635	High
0.975597	4.30709	8.60234	1.74e-16	4.16e-14	26.8146	PDLIM2	15.759	No Sig
-2.03926	3.92903	-8.59705	1.81e-16	4.31e-14	26.7766	RNF128	15.742	Low
1.33076	2.97643	8.59665	1.82e-16	4.31e-14	26.7737	CYBRD1	15.7407	High
1.21134	1.87179	8.59505	1.84e-16	4.34e-14	26.7622	TCF7L1	15.7356	High
0.70347	4.0796	8.59432	1.85e-16	4.35e-14	26.757	NPC1	15.7333	No Sig
0.575856	4.75966	8.59248	1.87e-16	4.39e-14	26.7438	ATG13	15.7274	No Sig
0.762818	3.61015	8.58613	1.96e-16	4.58e-14	26.6983	DUSP14	15.7071	No Sig
-2.70456	-3.54838	-8.58297	2.01e-16	4.65e-14	26.6756	KRTAP5-8	15.697	Low
1.03033	3.95712	8.58063	2.04e-16	4.71e-14	26.6588	SAMHD1	15.6896	High
0.899082	2.60618	8.57785	2.09e-16	4.75e-14	26.6389	GALNT10	15.6807	No Sig
1.24757	1.53749	8.57765	2.09e-16	4.75e-14	26.6374	SLC11A1	15.68	High
-0.694863	6.77201	-8.57759	2.09e-16	4.75e-14	26.637	MGST2	15.6798	No Sig
1.43445	0.056616	8.57738	2.09e-16	4.75e-14	26.6355	PRELID3A	15.6792	High
0.763742	4.55288	8.57334	2.16e-16	4.87e-14	26.6066	ARRB2	15.6663	No Sig
0.787743	4.297	8.57281	2.16e-16	4.87e-14	26.6028	MCM6	15.6646	No Sig
3.00402	-1.01232	8.57239	2.17e-16	4.87e-14	26.5998	FOXD1	15.6632	High
1.40209	0.621473	8.5719	2.18e-16	4.87e-14	26.5963	OSCAR	15.6617	High
-1.65246	-2.07363	-8.56463	2.3e-16	5.1e-14	26.5442	C1orf132	15.6385	Low
0.930826	1.61653	8.56447	2.3e-16	5.1e-14	26.5431	TMEM38B	15.638	No Sig
0.894674	3.18636	8.56409	2.31e-16	5.1e-14	26.5404	KDELC2	15.6368	No Sig
1.62071	1.8102	8.56032	2.37e-16	5.22e-14	26.5134	ADAMTS2	15.6247	High
0.54971	5.38856	8.55894	2.4e-16	5.26e-14	26.5035	GNG10	15.6203	No Sig
1.37077	1.42378	8.5565	2.44e-16	5.33e-14	26.4861	VMO1	15.6126	High
1.2835	-1.00462	8.55304	2.5e-16	5.45e-14	26.4613	HSPA12A	15.6015	High
0.576235	4.41375	8.55251	2.51e-16	5.45e-14	26.4575	C9orf69	15.5998	No Sig
2.15956	2.90294	8.54888	2.58e-16	5.58e-14	26.4316	MMP9	15.5883	High
0.519575	5.19612	8.54718	2.61e-16	5.62e-14	26.4194	NELFB	15.5829	No Sig
1.10306	2.45494	8.54291	2.7e-16	5.78e-14	26.3889	FMNL2	15.5692	High
1.0614	3.54247	8.54171	2.72e-16	5.81e-14	26.3803	MELK	15.5654	High
0.612998	3.53742	8.53186	2.92e-16	6.22e-14	26.31	MLXIP	15.5341	No Sig
0.942462	1.56348	8.52972	2.97e-16	6.3e-14	26.2947	GDPD5	15.5273	No Sig
1.97734	-2.0255	8.52788	3.01e-16	6.3e-14	26.2816	NFE2	15.5214	High
1.51427	6.65696	8.52764	3.02e-16	6.3e-14	26.2799	COL6A2	15.5206	High
1.75289	-2.88761	8.52753	3.02e-16	6.3e-14	26.2791	TMEM255A	15.5203	High
1.13784	1.69754	8.52731	3.02e-16	6.3e-14	26.2775	MYO5A	15.5196	High
1.87218	3.53967	8.52069	3.17e-16	6.58e-14	26.2303	FCGR3A	15.4985	High
1.24525	0.80075	8.52044	3.18e-16	6.58e-14	26.2285	CEACAM19	15.4977	High
-2.93764	4.38763	-8.51264	3.37e-16	6.91e-14	26.1729	CYP4B1	15.4729	Low
1.51478	-1.33504	8.50547	3.55e-16	7.26e-14	26.1218	MN1	15.4502	High
1.26603	2.07065	8.50185	3.64e-16	7.43e-14	26.096	CLCF1	15.4387	High
1.93373	-3.34746	8.49227	3.91e-16	7.94e-14	26.0278	AMZ1	15.4083	High
1.70221	0.0349026	8.49179	3.92e-16	7.94e-14	26.0244	DEPDC7	15.4068	High
0.936193	2.13558	8.49128	3.93e-16	7.94e-14	26.0208	SYDE1	15.4052	No Sig
1.65315	1.94028	8.47897	4.3e-16	8.66e-14	25.9332	FAM20A	15.3661	High
1.61433	4.57241	8.47363	4.48e-16	8.97e-14	25.8953	COL5A1	15.3492	High
1.46315	-0.388888	8.46613	4.73e-16	9.45e-14	25.842	SYNC	15.3254	High
1.17672	8.45869	8.46125	4.9e-16	9.74e-14	25.8074	FLNA	15.31	High
1.34266	1.2277	8.46103	4.91e-16	9.74e-14	25.8058	SUSD3	15.3093	High
1.43979	1.69169	8.45458	5.14e-16	1.02e-13	25.76	SLFN11	15.2889	High
1.04616	3.22801	8.451	5.28e-16	1.04e-13	25.7346	SLC31A2	15.2776	High
0.56451	3.31734	8.44726	5.42e-16	1.07e-13	25.7082	MED22	15.2658	No Sig
1.19939	1.66922	8.44655	5.45e-16	1.07e-13	25.7031	KIRREL	15.2635	High
1.11694	0.0835024	8.44544	5.5e-16	1.07e-13	25.6952	CERKL	15.26	High
0.850346	7.26042	8.44043	5.7e-16	1.11e-13	25.6597	GSN	15.2442	No Sig
0.975472	0.117231	8.43538	5.91e-16	1.14e-13	25.624	KCNC4	15.2282	No Sig
0.910907	1.4381	8.43498	5.93e-16	1.14e-13	25.6211	ADPRH	15.227	No Sig
2.18605	2.74259	8.4332	6.01e-16	1.15e-13	25.6085	EFEMP1	15.2214	High
1.88905	-0.518512	8.43043	6.13e-16	1.17e-13	25.5889	GPC6	15.2126	High
1.63616	-1.39503	8.43027	6.14e-16	1.17e-13	25.5878	MIAT	15.2121	High
0.757707	3.65952	8.42464	6.39e-16	1.22e-13	25.5479	FBXW2	15.1943	No Sig
2.74643	-3.91408	8.42166	6.53e-16	1.24e-13	25.5268	DCSTAMP	15.1849	High
0.52885	3.30236	8.42134	6.55e-16	1.24e-13	25.5246	RNF216	15.1839	No Sig
1.35187	2.18059	8.41995	6.61e-16	1.25e-13	25.5147	TMEM158	15.1795	High
0.834826	3.15267	8.41433	6.89e-16	1.29e-13	25.475	ASAP1	15.1618	No Sig
1.44753	5.11546	8.41322	6.95e-16	1.3e-13	25.4671	CAV1	15.1583	High
0.600283	7.57894	8.41315	6.95e-16	1.3e-13	25.4667	HSPA5	15.1581	No Sig
1.36124	4.97076	8.41214	7e-16	1.3e-13	25.4595	TMEM176B	15.1549	High
1.22811	3.10395	8.40682	7.28e-16	1.34e-13	25.4219	CRISPLD2	15.1381	High
0.62056	3.95378	8.40617	7.31e-16	1.35e-13	25.4173	ABL1	15.1361	No Sig
1.32566	1.19972	8.39915	7.69e-16	1.41e-13	25.3677	CDK14	15.114	High
0.846447	1.61333	8.39875	7.71e-16	1.41e-13	25.3649	LATS2	15.1127	No Sig
0.618157	4.09186	8.39555	7.89e-16	1.44e-13	25.3423	ST6GALNAC6	15.1027	No Sig
-1.31682	0.633576	-8.39301	8.04e-16	1.46e-13	25.3244	OVGP1	15.0947	Low
1.50171	1.83439	8.3895	8.25e-16	1.49e-13	25.2996	SLAMF8	15.0836	High
0.970381	6.84621	8.38871	8.3e-16	1.49e-13	25.294	ANXA5	15.0811	No Sig
1.08451	3.37077	8.38288	8.65e-16	1.55e-13	25.253	SCRN1	15.0628	High
2.52437	-1.65268	8.38269	8.67e-16	1.55e-13	25.2516	PCSK9	15.0622	High
0.874237	1.81903	8.38207	8.7e-16	1.55e-13	25.2472	RUSC2	15.0603	No Sig
1.75824	3.52255	8.3812	8.76e-16	1.56e-13	25.2411	HTRA3	15.0575	High
1.95884	0.824801	8.3808	8.79e-16	1.56e-13	25.2383	TNFAIP6	15.0563	High
1.60632	-0.635241	8.37917	8.89e-16	1.57e-13	25.2268	LILRB5	15.0511	High
2.94537	-3.22155	8.37395	9.23e-16	1.63e-13	25.19	CCL7	15.0347	High
1.00692	4.83712	8.37221	9.35e-16	1.64e-13	25.1777	TPX2	15.0292	High
1.47812	0.430729	8.35855	1.03e-15	1.81e-13	25.0815	HPSE	14.9864	High
0.970022	4.43031	8.35779	1.04e-15	1.81e-13	25.0762	SSFA2	14.984	No Sig
-0.884169	3.26241	-8.35532	1.06e-15	1.84e-13	25.0588	PLA2G6	14.9762	No Sig
0.427477	6.2154	8.3514	1.09e-15	1.89e-13	25.0312	43715	14.9639	No Sig
1.48526	2.7678	8.35081	1.09e-15	1.89e-13	25.0271	FBN1	14.9621	High
1.20698	1.27463	8.34488	1.14e-15	1.97e-13	24.9854	CLSPN	14.9435	High
1.37605	0.278664	8.34052	1.18e-15	2.02e-13	24.9548	REEP2	14.9298	High
1.68364	0.998025	8.33891	1.19e-15	2.04e-13	24.9435	CLMP	14.9248	High
1.62201	-2.45213	8.33567	1.22e-15	2.08e-13	24.9207	C5AR2	14.9146	High
0.484518	4.6056	8.33536	1.22e-15	2.08e-13	24.9185	TOR1A	14.9136	No Sig
1.07553	3.4372	8.33475	1.23e-15	2.09e-13	24.9142	LOXL2	14.9117	High
1.07234	2.9735	8.32922	1.28e-15	2.16e-13	24.8754	WIPF1	14.8944	High
2.04454	-2.49967	8.32907	1.28e-15	2.16e-13	24.8744	SH2D5	14.894	High
1.19438	0.637121	8.31592	1.4e-15	2.37e-13	24.7821	SLC16A2	14.8528	High
-2.76881	-3.17174	-8.3142	1.42e-15	2.39e-13	24.77	KRTAP5-10	14.8474	Low
0.934089	3.92027	8.31411	1.42e-15	2.39e-13	24.7694	CDCA5	14.8471	No Sig
1.64549	5.60846	8.30709	1.5e-15	2.5e-13	24.7202	C1QC	14.8252	High
1.0722	1.06624	8.3067	1.5e-15	2.5e-13	24.7174	LDLRAD3	14.824	High
1.18653	6.17231	8.30581	1.51e-15	2.51e-13	24.7112	TUBA1A	14.8212	High
0.938761	5.5716	8.30487	1.52e-15	2.52e-13	24.7046	TYMS	14.8183	No Sig
1.05622	3.72423	8.30276	1.54e-15	2.55e-13	24.6899	FAM83D	14.8117	High
0.638975	2.33137	8.29754	1.6e-15	2.64e-13	24.6533	C9orf91	14.7954	No Sig
0.662824	1.32874	8.29592	1.62e-15	2.67e-13	24.6419	C11orf95	14.7903	No Sig
1.47449	-1.1879	8.28603	1.74e-15	2.85e-13	24.5727	ZNF469	14.7594	High
1.44868	1.9962	8.27927	1.83e-15	2.98e-13	24.5255	HCK	14.7384	High
0.589452	5.31389	8.27396	1.9e-15	3.09e-13	24.4884	MACF1	14.7218	No Sig
1.43694	0.172981	8.26862	1.97e-15	3.19e-13	24.4511	CORO6	14.7052	High
0.896622	0.331538	8.26764	1.99e-15	3.2e-13	24.4442	CHST7	14.7021	No Sig
2.62903	-5.68275	8.26374	2.04e-15	3.28e-13	24.417	FGF5	14.69	High
0.471593	3.55989	8.26214	2.07e-15	3.31e-13	24.4058	SETX	14.685	No Sig
1.02855	3.29245	8.26149	2.08e-15	3.32e-13	24.4013	CENPA	14.683	High
1.80241	1.59232	8.26013	2.1e-15	3.34e-13	24.3918	INHBA	14.6787	High
1.13715	2.30768	8.25457	2.18e-15	3.47e-13	24.353	GLIS2	14.6614	High
1.42099	-0.894106	8.25429	2.18e-15	3.47e-13	24.351	FKBP9P1	14.6606	High
1.4452	3.91041	8.24602	2.32e-15	3.67e-13	24.2934	COL16A1	14.6348	High
1.85651	-1.86007	8.23674	2.48e-15	3.91e-13	24.2287	CD80	14.606	High
1.73516	3.75773	8.23352	2.54e-15	3.99e-13	24.2063	CCDC80	14.596	High
1.22251	0.692297	8.23082	2.58e-15	4.04e-13	24.1875	MOB3B	14.5876	High
0.867198	1.58012	8.22751	2.65e-15	4.12e-13	24.1644	C9orf40	14.5773	No Sig
0.681408	4.67012	8.22727	2.65e-15	4.12e-13	24.1628	PTPN12	14.5766	No Sig
1.27971	4.32036	8.22484	2.7e-15	4.17e-13	24.1459	SPON2	14.569	High
1.32361	4.2464	8.21997	2.79e-15	4.3e-13	24.112	TMEM176A	14.5539	High
1.57673	1.07232	8.21845	2.82e-15	4.34e-13	24.1014	LAG3	14.5492	High
0.830226	5.17262	8.21478	2.9e-15	4.43e-13	24.0759	SORBS3	14.5378	No Sig
2.47502	-2.41759	8.20893	3.02e-15	4.61e-13	24.0352	TENM3	14.5197	High
0.488214	3.11664	8.20054	3.21e-15	4.88e-13	23.977	RNF216P1	14.4937	No Sig
1.15502	2.85756	8.19845	3.26e-15	4.94e-13	23.9624	NEK6	14.4872	High
0.9997	6.73264	8.1938	3.37e-15	5.09e-13	23.9302	TPM1	14.4728	No Sig
1.90678	-0.776548	8.19321	3.38e-15	5.1e-13	23.9261	ANKRD29	14.471	High
0.73082	4.71995	8.19045	3.45e-15	5.18e-13	23.907	P4HA2	14.4624	No Sig
1.46901	-0.471527	8.19034	3.45e-15	5.18e-13	23.9062	NOD2	14.4621	High
1.44201	4.49506	8.18989	3.46e-15	5.18e-13	23.9031	CD14	14.4607	High
1.2569	2.33511	8.18717	3.53e-15	5.27e-13	23.8842	RHOF	14.4523	High
0.739241	2.80824	8.17461	3.86e-15	5.75e-13	23.7972	SLC25A25	14.4135	No Sig
1.55782	5.07335	8.16967	4e-15	5.94e-13	23.7629	TGM2	14.3982	High
1.09721	0.16828	8.16663	4.09e-15	6.06e-13	23.7419	PPM1J	14.3888	High
1.41044	4.08953	8.16389	4.17e-15	6.15e-13	23.7229	COL5A2	14.3803	High
-2.84245	-6.04245	-8.16374	4.17e-15	6.15e-13	23.7219	UGT2B28	14.3799	Low
1.28793	-0.238101	8.16342	4.18e-15	6.15e-13	23.7196	ABLIM2	14.3789	High
0.554284	4.76673	8.16292	4.19e-15	6.15e-13	23.7162	CAD	14.3773	No Sig
1.30355	-1.40291	8.15898	4.31e-15	6.31e-13	23.6889	P2RX7	14.3652	High
0.56014	2.94287	8.15188	4.54e-15	6.62e-13	23.6399	IFT122	14.3433	No Sig
1.07675	4.3095	8.15086	4.57e-15	6.66e-13	23.6328	PLK2	14.3401	High
1.06736	0.43046	8.14997	4.6e-15	6.68e-13	23.6266	POLR3G	14.3374	High
0.719914	2.76753	8.14541	4.75e-15	6.88e-13	23.5951	PIP4K2A	14.3233	No Sig
2.072	0.0804938	8.13904	4.97e-15	7.18e-13	23.5511	RGS20	14.3037	High
1.43748	-0.396131	8.13878	4.98e-15	7.18e-13	23.5493	DTX1	14.3029	High
-2.04406	5.20346	-8.13737	5.03e-15	7.23e-13	23.5396	FER1L4	14.2985	Low
1.67265	1.38574	8.13624	5.07e-15	7.27e-13	23.5318	FPR3	14.295	High
0.537157	4.22633	8.13255	5.2e-15	7.45e-13	23.5063	WDR5	14.2837	No Sig
1.33797	0.79738	8.13103	5.26e-15	7.51e-13	23.4958	MYO1G	14.279	High
0.505835	5.27343	8.12782	5.38e-15	7.67e-13	23.4737	PCMT1	14.2691	No Sig
1.22947	3.17496	8.11597	5.85e-15	8.32e-13	23.392	SLC2A3	14.2326	High
0.83351	5.25972	8.10646	6.26e-15	8.88e-13	23.3264	PPP1R18	14.2034	No Sig
0.484996	4.03796	8.10513	6.32e-15	8.94e-13	23.3173	DMWD	14.1993	No Sig
1.30062	3.03877	8.1025	6.44e-15	9.08e-13	23.2991	C1QTNF1	14.1912	High
0.714183	2.74706	8.10048	6.53e-15	9.19e-13	23.2852	TRIM44	14.185	No Sig
0.736087	3.39806	8.09874	6.61e-15	9.28e-13	23.2733	NUP155	14.1797	No Sig
1.46613	-1.27746	8.09615	6.73e-15	9.41e-13	23.2555	GNAO1	14.1717	High
0.887387	1.99537	8.09353	6.86e-15	9.54e-13	23.2374	NMT2	14.1637	No Sig
0.857294	5.28093	8.09134	6.97e-15	9.67e-13	23.2224	AK1	14.157	No Sig
0.524908	5.11873	8.09047	7.01e-15	9.7e-13	23.2164	UBE2F	14.1543	No Sig
1.08175	2.68488	8.08881	7.09e-15	9.79e-13	23.205	SLC12A8	14.1492	High
1.29998	-0.148532	8.08606	7.23e-15	9.95e-13	23.186	ADAMTS14	14.1407	High
1.37056	0.515672	8.08584	7.24e-15	9.95e-13	23.1846	GAS7	14.1401	High
1.83667	-3.31563	8.08481	7.3e-15	1e-12	23.1775	PCSK1	14.1369	High
0.987217	2.15764	8.08274	7.4e-15	1.01e-12	23.1633	CERK	14.1306	No Sig
-1.73258	4.39064	-8.07869	7.62e-15	1.04e-12	23.1354	TBX3	14.1182	Low
0.628228	2.40314	8.07796	7.66e-15	1.04e-12	23.1305	C1orf216	14.1159	No Sig
0.725293	9.55713	8.07344	7.91e-15	1.07e-12	23.0994	TUBA1B	14.1021	No Sig
0.51085	5.39137	8.07342	7.91e-15	1.07e-12	23.0992	CCM2	14.102	No Sig
1.04999	-0.409024	8.07274	7.94e-15	1.07e-12	23.0946	KIAA1614	14.0999	High
-3.55141	0.154916	-8.07053	8.07e-15	1.09e-12	23.0794	FMO9P	14.0932	Low
1.11471	1.71779	8.06806	8.21e-15	1.1e-12	23.0624	DOCK11	14.0856	High
1.46198	-2.31315	8.06765	8.24e-15	1.1e-12	23.0596	TRIM36	14.0843	High
1.52065	0.830818	8.06698	8.27e-15	1.11e-12	23.055	HK3	14.0823	High
1.35139	0.921521	8.06104	8.63e-15	1.15e-12	23.0143	DOCK2	14.0641	High
1.20341	1.06052	8.05931	8.73e-15	1.16e-12	23.0024	NUAK2	14.0588	High
1.08286	1.81542	8.05885	8.76e-15	1.16e-12	22.9993	LAT2	14.0574	High
1.76266	2.91798	8.0588	8.77e-15	1.16e-12	22.9989	RAMP1	14.0572	High
0.650167	7.44148	8.0579	8.82e-15	1.16e-12	22.9928	YWHAQ	14.0545	No Sig
1.88933	-2.45131	8.05761	8.84e-15	1.16e-12	22.9908	OSBPL6	14.0536	High
0.872425	1.94137	8.05648	8.91e-15	1.17e-12	22.983	MFHAS1	14.0501	No Sig
1.28976	1.03255	8.0556	8.97e-15	1.17e-12	22.977	GPR176	14.0474	High
1.68543	3.30574	8.05324	9.12e-15	1.19e-12	22.9608	CD163	14.0402	High
0.684926	4.46453	8.05236	9.17e-15	1.19e-12	22.9547	LRRC42	14.0375	No Sig
0.769179	3.47712	8.05127	9.24e-15	1.2e-12	22.9473	RECQL	14.0342	No Sig
1.4069	5.07493	8.04975	9.34e-15	1.21e-12	22.9369	FCER1G	14.0295	High
0.693088	1.7491	8.04919	9.38e-15	1.21e-12	22.9331	DCLRE1B	14.0278	No Sig
0.976649	4.63981	8.04854	9.42e-15	1.22e-12	22.9286	FOXM1	14.0258	No Sig
1.2823	3.6322	8.04415	9.72e-15	1.25e-12	22.8986	ANKH	14.0124	High
0.584162	2.18148	8.04405	9.72e-15	1.25e-12	22.8979	IQCE	14.0121	No Sig
1.65993	2.22935	8.04351	9.76e-15	1.25e-12	22.8941	CCL3	14.0105	High
-0.679835	5.81031	-8.04033	9.98e-15	1.28e-12	22.8724	TP53TG1	14.0008	No Sig
3.10192	-6.44671	8.03861	1.01e-14	1.29e-12	22.8606	TRIML2	13.9955	High
1.18298	3.02828	8.0371	1.02e-14	1.3e-12	22.8502	THEMIS2	13.9909	High
1.4136	-0.114426	8.0355	1.03e-14	1.31e-12	22.8393	PADI2	13.986	High
0.649397	3.26109	8.03244	1.06e-14	1.34e-12	22.8184	LRR1	13.9767	No Sig
1.43125	1.15963	8.03216	1.06e-14	1.34e-12	22.8165	COL8A2	13.9758	High
1.28365	2.49148	8.02975	1.08e-14	1.36e-12	22.8	GLIPR1	13.9684	High
0.749911	2.15217	8.02926	1.08e-14	1.36e-12	22.7966	HABP4	13.9669	No Sig
1.77442	-4.26544	8.02884	1.08e-14	1.36e-12	22.7938	PTGDR	13.9657	High
2.18637	-1.09884	8.0279	1.09e-14	1.37e-12	22.7873	TMEM150B	13.9628	High
1.30796	5.72168	8.02412	1.12e-14	1.4e-12	22.7615	MFAP2	13.9513	High
1.42918	2.80751	8.0231	1.13e-14	1.4e-12	22.7545	OSMR	13.9481	High
1.11163	0.833008	8.02226	1.13e-14	1.41e-12	22.7488	BATF3	13.9456	High
1.60707	8.0465	8.0167	1.18e-14	1.46e-12	22.7108	COL1A1	13.9286	High
2.64072	-2.59586	8.01555	1.19e-14	1.47e-12	22.7029	HS3ST3A1	13.9251	High
1.02527	4.68317	8.0149	1.19e-14	1.47e-12	22.6985	EHD2	13.9231	High
1.34128	2.85132	8.00828	1.25e-14	1.54e-12	22.6533	HAPLN3	13.903	High
1.08967	0.632243	8.00453	1.28e-14	1.58e-12	22.6277	RAB42	13.8915	High
1.57922	6.06212	8.00406	1.29e-14	1.58e-12	22.6245	C1QA	13.8901	High
1.54575	7.99127	7.9988	1.34e-14	1.63e-12	22.5886	COL1A2	13.8741	High
1.28949	3.20418	7.99795	1.34e-14	1.63e-12	22.5828	UBE2E2	13.8715	High
1.38071	6.91979	7.99793	1.34e-14	1.63e-12	22.5826	IFITM1	13.8714	High
1.25897	2.5464	7.99585	1.36e-14	1.65e-12	22.5685	AXL	13.8651	High
0.891797	1.59646	7.99225	1.4e-14	1.69e-12	22.5439	WDR62	13.8541	No Sig
1.64186	5.98302	7.99151	1.41e-14	1.7e-12	22.5389	C1QB	13.8519	High
0.904616	4.13476	7.99053	1.42e-14	1.7e-12	22.5322	KLF10	13.8489	No Sig
1.16421	4.79566	7.98688	1.45e-14	1.74e-12	22.5074	RHOD	13.8378	High
-2.64947	4.8735	-7.98617	1.46e-14	1.75e-12	22.5025	VSIG2	13.8356	Low
0.998563	1.96377	7.98517	1.47e-14	1.76e-12	22.4957	GAL3ST4	13.8326	No Sig
0.777321	2.19847	7.98501	1.47e-14	1.76e-12	22.4946	SLC7A6	13.8321	No Sig
1.0565	2.62171	7.98154	1.51e-14	1.79e-12	22.471	VASN	13.8216	High
-1.24455	3.70408	-7.97994	1.53e-14	1.81e-12	22.4601	MECOM	13.8167	Low
-2.29319	-1.39613	-7.97877	1.54e-14	1.82e-12	22.4521	CACNA1D	13.8131	Low
1.6499	-0.0211188	7.9784	1.54e-14	1.82e-12	22.4496	ADAMTS12	13.812	High
0.734007	7.35127	7.97834	1.54e-14	1.82e-12	22.4492	CTSZ	13.8118	No Sig
1.39537	1.642	7.97812	1.54e-14	1.82e-12	22.4477	LRIG1	13.8112	High
0.845049	2.49774	7.97795	1.55e-14	1.82e-12	22.4465	SMC2	13.8106	No Sig
1.0304	2.16754	7.97785	1.55e-14	1.82e-12	22.4458	GPSM1	13.8103	High
-2.71196	2.75746	-7.97726	1.55e-14	1.82e-12	22.4418	SLC14A1	13.8085	Low
1.76041	1.94485	7.97691	1.56e-14	1.82e-12	22.4395	RRAD	13.8075	High
1.78022	3.65183	7.97462	1.58e-14	1.85e-12	22.4239	SULF1	13.8005	High
1.27353	-2.00166	7.96816	1.66e-14	1.93e-12	22.3799	ADAMTS6	13.7809	High
1.31644	-2.37659	7.96714	1.67e-14	1.94e-12	22.373	FAM167A	13.7778	High
2.4976	-1.20557	7.94895	1.89e-14	2.19e-12	22.2494	KRT81	13.7226	High
1.44313	1.27487	7.94878	1.9e-14	2.19e-12	22.2482	TSPAN2	13.7221	High
1.64316	1.02832	7.94815	1.9e-14	2.2e-12	22.2439	EVA1A	13.7202	High
0.605572	6.3989	7.94705	1.92e-14	2.2e-12	22.2365	TLN1	13.7169	No Sig
2.44861	0.607902	7.94676	1.92e-14	2.2e-12	22.2345	MMP3	13.716	High
0.423146	5.86119	7.94535	1.94e-14	2.22e-12	22.225	CIZ1	13.7117	No Sig
1.64506	-0.75707	7.94513	1.95e-14	2.22e-12	22.2234	ELOVL4	13.711	High
1.12606	-0.975285	7.94307	1.97e-14	2.24e-12	22.2095	RIMS3	13.7048	High
1.71437	2.07197	7.94187	1.99e-14	2.26e-12	22.2013	VSIG4	13.7012	High
1.13568	5.0503	7.94043	2.01e-14	2.28e-12	22.1916	ITGA5	13.6968	High
0.625565	2.41906	7.93624	2.07e-14	2.34e-12	22.1631	KIF1B	13.6841	No Sig
0.577029	4.25514	7.93538	2.08e-14	2.35e-12	22.1573	LIMK1	13.6815	No Sig
1.41404	2.08097	7.93261	2.12e-14	2.39e-12	22.1385	SLCO2B1	13.6731	High
2.51563	2.77936	7.93223	2.13e-14	2.39e-12	22.1359	CCL18	13.672	High
1.87681	-2.17873	7.93154	2.14e-14	2.4e-12	22.1313	ADD2	13.6699	High
1.6064	2.32331	7.92911	2.18e-14	2.43e-12	22.1148	CCL4	13.6625	High
0.825461	3.65183	7.9287	2.18e-14	2.44e-12	22.112	GPSM2	13.6613	No Sig
3.21376	-5.98572	7.92375	2.26e-14	2.52e-12	22.0785	C6orf15	13.6463	High
1.16765	0.77485	7.92215	2.28e-14	2.54e-12	22.0676	OGFRL1	13.6415	High
0.702018	3.70484	7.92187	2.29e-14	2.54e-12	22.0658	SEC23A	13.6406	No Sig
0.634035	1.38838	7.91905	2.33e-14	2.59e-12	22.0466	ARSB	13.6321	No Sig
1.75421	-3.38174	7.91643	2.38e-14	2.63e-12	22.0289	IGLON5	13.6242	High
1.69113	-1.33592	7.91054	2.48e-14	2.73e-12	21.9891	VIM-AS1	13.6064	High
-1.20542	5.48601	-7.90147	2.64e-14	2.9e-12	21.9277	TMC4	13.579	Low
0.6105	1.84814	7.9012	2.64e-14	2.9e-12	21.9259	S1PR2	13.5782	No Sig
0.70922	1.6408	7.90034	2.66e-14	2.91e-12	21.92	FANCC	13.5756	No Sig
0.493484	4.69447	7.90033	2.66e-14	2.91e-12	21.92	IPO9	13.5755	No Sig
1.43499	5.05195	7.89986	2.67e-14	2.91e-12	21.9168	COL6A3	13.5742	High
0.5244	3.89515	7.89926	2.68e-14	2.92e-12	21.9128	EXOSC2	13.5723	No Sig
1.16467	5.17414	7.89905	2.68e-14	2.92e-12	21.9113	CALD1	13.5717	High
0.924619	3.32209	7.89707	2.72e-14	2.95e-12	21.898	MICAL2	13.5657	No Sig
0.912181	8.65137	7.89101	2.84e-14	3.07e-12	21.857	CTSB	13.5474	No Sig
0.489491	3.47783	7.89081	2.84e-14	3.07e-12	21.8557	FKBP15	13.5468	No Sig
0.522438	4.00312	7.88975	2.86e-14	3.09e-12	21.8485	TRAF2	13.5436	No Sig
0.966524	1.9345	7.88528	2.95e-14	3.18e-12	21.8183	NEURL1B	13.5302	No Sig
0.69912	2.25738	7.88436	2.97e-14	3.2e-12	21.8122	TBC1D16	13.5274	No Sig
1.0088	2.32607	7.8838	2.98e-14	3.2e-12	21.8083	DDX58	13.5257	High
0.947813	1.15876	7.88175	3.02e-14	3.24e-12	21.7945	KIF18A	13.5195	No Sig
0.839326	2.01202	7.8811	3.04e-14	3.25e-12	21.7902	SH2B3	13.5176	No Sig
1.52358	1.19155	7.88106	3.04e-14	3.25e-12	21.7899	C3AR1	13.5175	High
0.83672	4.48811	7.88072	3.04e-14	3.25e-12	21.7876	RNF130	13.5164	No Sig
0.999097	5.13153	7.87857	3.09e-14	3.29e-12	21.7731	FSTL1	13.51	No Sig
0.735207	2.9587	7.87732	3.12e-14	3.31e-12	21.7646	PBX3	13.5062	No Sig
1.24501	0.541341	7.87655	3.13e-14	3.32e-12	21.7594	ADGRE2	13.5039	High
1.48315	-2.92194	7.87633	3.14e-14	3.32e-12	21.758	TMEM169	13.5032	High
-2.34643	4.7547	-7.8755	3.16e-14	3.34e-12	21.7523	HPGD	13.5007	Low
1.33665	1.47793	7.87279	3.22e-14	3.39e-12	21.7341	GPR68	13.4925	High
1.31996	2.39205	7.87226	3.23e-14	3.4e-12	21.7305	RNASE6	13.4909	High
1.3004	4.93784	7.8681	3.32e-14	3.48e-12	21.7024	FKBP10	13.4784	High
0.503373	5.00099	7.86808	3.32e-14	3.48e-12	21.7023	UBAC1	13.4783	No Sig
2.36839	-1.42942	7.86791	3.33e-14	3.48e-12	21.7012	FMO1	13.4779	High
0.70455	5.23757	7.86024	3.51e-14	3.66e-12	21.6495	EVL	13.4548	No Sig
1.25877	0.562142	7.85846	3.55e-14	3.69e-12	21.6375	LILRB3	13.4494	High
1.53082	1.69265	7.85806	3.56e-14	3.69e-12	21.6348	CYBB	13.4482	High
0.683764	3.20619	7.85778	3.57e-14	3.69e-12	21.6329	FNBP1	13.4474	No Sig
0.57909	2.8952	7.85268	3.7e-14	3.81e-12	21.5986	MAP3K3	13.432	No Sig
-1.11486	3.69439	-7.84784	3.82e-14	3.93e-12	21.5661	ATF7IP2	13.4175	Low
1.25017	1.34413	7.84061	4.02e-14	4.11e-12	21.5174	ITGAX	13.3958	High
1.6002	-2.7593	7.83659	4.13e-14	4.21e-12	21.4904	BACH2	13.3837	High
1.08745	0.866171	7.83642	4.14e-14	4.21e-12	21.4893	MPP3	13.3832	High
0.828418	1.94858	7.8362	4.14e-14	4.21e-12	21.4878	FAM69A	13.3825	No Sig
1.18522	1.76446	7.83502	4.18e-14	4.24e-12	21.4798	PILRA	13.379	High
1.60263	7.53093	7.83355	4.22e-14	4.28e-12	21.47	COL3A1	13.3746	High
1.42104	3.6346	7.83193	4.27e-14	4.32e-12	21.4591	DPYSL3	13.3697	High
0.94697	5.40154	7.83124	4.29e-14	4.33e-12	21.4545	MFGE8	13.3677	No Sig
2.0033	-4.24781	7.82575	4.45e-14	4.49e-12	21.4176	PLXNA4	13.3512	High
0.571369	4.76037	7.82522	4.47e-14	4.5e-12	21.4141	EXT2	13.3496	No Sig
1.39736	-0.599468	7.8249	4.48e-14	4.5e-12	21.4119	SIGLEC9	13.3487	High
1.15325	2.97637	7.82296	4.54e-14	4.55e-12	21.3989	GPX8	13.3428	High
1.30868	1.14945	7.81931	4.66e-14	4.65e-12	21.3744	CYTH4	13.3319	High
1.45524	1.90511	7.81747	4.72e-14	4.7e-12	21.362	MS4A4A	13.3264	High
1.23501	-0.5825	7.81679	4.74e-14	4.72e-12	21.3575	FAM132B	13.3243	High
1.49651	-2.20609	7.81326	4.86e-14	4.82e-12	21.3338	PAPPA	13.3138	High
-1.41072	5.36354	-7.8131	4.86e-14	4.82e-12	21.3328	GPRC5C	13.3133	Low
0.545621	2.69748	7.81204	4.9e-14	4.85e-12	21.3257	NIN	13.3101	No Sig
1.37256	7.42455	7.8103	4.96e-14	4.9e-12	21.314	ANXA1	13.3049	High
1.24856	-0.780876	7.80897	5e-14	4.94e-12	21.3051	ATP10A	13.3009	High
0.543288	3.50254	7.80491	5.14e-14	5.07e-12	21.2779	TOR1B	13.2888	No Sig
0.592809	7.56904	7.80479	5.15e-14	5.07e-12	21.2771	SET	13.2884	No Sig
0.482812	4.06586	7.80225	5.24e-14	5.15e-12	21.2601	MED27	13.2808	No Sig
0.773654	5.15956	7.80091	5.29e-14	5.19e-12	21.2511	PLXND1	13.2768	No Sig
0.666825	4.75399	7.80052	5.3e-14	5.19e-12	21.2485	CKAP5	13.2756	No Sig
0.605157	2.74509	7.79583	5.48e-14	5.34e-12	21.2171	FAM168A	13.2616	No Sig
-1.79475	1.03754	-7.79127	5.65e-14	5.5e-12	21.1865	PLIN5	13.248	Low
1.332	0.045777	7.79093	5.66e-14	5.5e-12	21.1843	NT5M	13.247	High
0.9478	0.908063	7.78984	5.71e-14	5.53e-12	21.177	SLC9B2	13.2437	No Sig
1.21112	-2.6897	7.78943	5.72e-14	5.54e-12	21.1743	HCN2	13.2425	High
0.908175	4.48137	7.78758	5.79e-14	5.6e-12	21.1619	PLK1	13.237	No Sig
0.697502	3.53374	7.78551	5.88e-14	5.66e-12	21.148	TEX30	13.2308	No Sig
0.578558	4.95847	7.78423	5.93e-14	5.7e-12	21.1395	RALB	13.227	No Sig
1.40639	6.4131	7.78368	5.95e-14	5.71e-12	21.1358	MT1X	13.2253	High
1.32286	-0.533194	7.7816	6.04e-14	5.79e-12	21.1219	KB-1732A1.1	13.2191	High
1.46807	5.87379	7.77987	6.11e-14	5.85e-12	21.1103	C1S	13.2139	High
2.40014	-0.645509	7.77938	6.13e-14	5.85e-12	21.107	FNDC1	13.2125	High
1.43778	3.24067	7.7793	6.13e-14	5.85e-12	21.1065	EPSTI1	13.2122	High
1.89164	-0.881704	7.7777	6.2e-14	5.9e-12	21.0958	LAMA1	13.2074	High
1.68496	-0.214769	7.77759	6.21e-14	5.9e-12	21.0951	BICC1	13.2071	High
1.13156	4.81567	7.77663	6.25e-14	5.92e-12	21.0887	ANXA6	13.2043	High
0.973806	-1.63308	7.77657	6.25e-14	5.92e-12	21.0883	ALMS1-IT1	13.2041	No Sig
1.15006	1.86339	7.77459	6.34e-14	5.98e-12	21.0751	ARHGAP29	13.1982	High
1.37883	0.351985	7.77454	6.34e-14	5.98e-12	21.0747	LRRC25	13.198	High
2.28283	-0.634438	7.77428	6.35e-14	5.98e-12	21.073	CPA4	13.1972	High
0.677016	3.99004	7.77418	6.35e-14	5.98e-12	21.0723	FHL3	13.1969	No Sig
1.49009	-0.766795	7.77403	6.36e-14	5.98e-12	21.0713	SIGLEC7	13.1965	High
1.09296	4.74342	7.77354	6.38e-14	5.99e-12	21.068	PALLD	13.195	High
1.24323	-0.168796	7.77267	6.42e-14	6.01e-12	21.0622	BEND6	13.1924	High
2.81248	-0.21117	7.77249	6.43e-14	6.01e-12	21.061	MSLN	13.1919	High
0.949437	2.85102	7.77151	6.47e-14	6.04e-12	21.0545	KLHL5	13.189	No Sig
1.98406	-0.777708	7.76932	6.57e-14	6.13e-12	21.0398	KIAA1755	13.1824	High
0.525141	3.34953	7.76788	6.64e-14	6.18e-12	21.0302	TRIM65	13.1781	No Sig
-1.99649	1.972	-7.76733	6.66e-14	6.19e-12	21.0265	CYP3A5	13.1765	Low
1.00261	1.17538	7.76508	6.76e-14	6.28e-12	21.0115	MAP7D3	13.1698	High
-2.23691	-0.677372	-7.76414	6.81e-14	6.31e-12	21.0052	TTC6	13.167	Low
-2.84262	6.66556	-7.76326	6.85e-14	6.33e-12	20.9994	DHRS2	13.1644	Low
0.918603	1.36204	7.76206	6.91e-14	6.38e-12	20.9914	FAM43A	13.1608	No Sig
0.709794	2.34939	7.76177	6.92e-14	6.38e-12	20.9894	ERC1	13.1599	No Sig
0.89655	1.07818	7.75946	7.03e-14	6.47e-12	20.974	ADCY9	13.153	No Sig
0.846903	1.89954	7.75588	7.2e-14	6.62e-12	20.9502	UAP1L1	13.1424	No Sig
0.590606	2.65235	7.75456	7.27e-14	6.67e-12	20.9414	FAM219A	13.1384	No Sig
0.443618	5.60366	7.75369	7.31e-14	6.7e-12	20.9355	MAPKAP1	13.1358	No Sig
0.720812	2.37839	7.75288	7.35e-14	6.73e-12	20.9302	ARMC9	13.1334	No Sig
1.43001	3.79867	7.75235	7.38e-14	6.74e-12	20.9266	ITGB2	13.1318	High
0.55654	3.07383	7.75174	7.41e-14	6.76e-12	20.9226	RBM18	13.13	No Sig
1.20928	2.63139	7.75105	7.45e-14	6.78e-12	20.9179	TGFB3	13.128	High
0.45572	5.77054	7.74523	7.75e-14	7.04e-12	20.8791	RIC8A	13.1106	No Sig
1.13424	-0.789568	7.74454	7.79e-14	7.06e-12	20.8746	GPR19	13.1086	High
0.60786	4.76478	7.74437	7.8e-14	7.06e-12	20.8735	IARS	13.1081	No Sig
1.12423	-0.714328	7.74253	7.9e-14	7.13e-12	20.8612	IGDCC4	13.1026	High
0.462153	3.34475	7.74213	7.92e-14	7.14e-12	20.8585	NCBP1	13.1014	No Sig
0.936318	2.96482	7.74094	7.98e-14	7.19e-12	20.8506	DLGAP5	13.0979	No Sig
1.07162	2.11241	7.73641	8.23e-14	7.39e-12	20.8205	SHTN1	13.0844	High
0.572651	5.93011	7.73591	8.26e-14	7.41e-12	20.8171	MAP7D1	13.0829	No Sig
1.70085	1.7917	7.73414	8.36e-14	7.49e-12	20.8053	LILRB4	13.0777	High
1.45952	0.776608	7.7325	8.46e-14	7.56e-12	20.7944	IRF8	13.0728	High
1.72291	2.51246	7.73171	8.5e-14	7.59e-12	20.7892	DSC2	13.0704	High
0.730566	3.71505	7.73007	8.6e-14	7.66e-12	20.7783	ELK3	13.0656	No Sig
1.23794	2.06148	7.72784	8.73e-14	7.77e-12	20.7634	SLC7A7	13.0589	High
0.516331	6.58651	7.72513	8.89e-14	7.9e-12	20.7454	SPTAN1	13.0509	No Sig
1.27703	5.7147	7.72203	9.09e-14	8.05e-12	20.7248	TYROBP	13.0417	High
0.611828	4.67063	7.72201	9.09e-14	8.05e-12	20.7247	SNX8	13.0416	No Sig
0.48897	5.1057	7.72083	9.16e-14	8.1e-12	20.7168	OGDH	13.0381	No Sig
1.04368	2.27073	7.71891	9.28e-14	8.2e-12	20.704	OLFML2A	13.0324	High
1.49912	-1.85026	7.71649	9.44e-14	8.32e-12	20.688	TNFRSF9	13.0252	High
1.33242	-0.11847	7.71235	9.71e-14	8.55e-12	20.6605	TLR1	13.0129	High
1.0922	1.91751	7.71142	9.77e-14	8.59e-12	20.6543	CD300A	13.0102	High
0.598431	4.61728	7.70744	1e-13	8.79e-12	20.6279	ADCY3	12.9984	No Sig
0.580457	7.31586	7.70728	1e-13	8.79e-12	20.6268	PSMD2	12.9979	No Sig
-0.739065	6.07358	-7.70563	1.02e-13	8.88e-12	20.6159	DANCR	12.993	No Sig
0.556993	3.19261	7.70506	1.02e-13	8.9e-12	20.612	TULP3	12.9913	No Sig
-3.81481	6.1002	-7.70369	1.03e-13	8.97e-12	20.603	SPINK1	12.9873	Low
0.844898	1.94067	7.70144	1.05e-13	9.1e-12	20.588	CCDC102A	12.9806	No Sig
1.12015	2.68311	7.69979	1.06e-13	9.19e-12	20.5771	C1orf162	12.9757	High
0.812303	3.20078	7.69808	1.07e-13	9.28e-12	20.5658	NCAPG2	12.9706	No Sig
0.769786	8.41768	7.6962	1.08e-13	9.39e-12	20.5533	PTMS	12.965	No Sig
1.21875	2.78534	7.69467	1.1e-13	9.47e-12	20.5431	PXDN	12.9605	High
-2.83751	-4.2931	-7.69039	1.13e-13	9.74e-12	20.5148	SLC5A7	12.9478	Low
1.50846	0.914623	7.68856	1.14e-13	9.85e-12	20.5026	LILRB2	12.9424	High
1.36428	1.28342	7.68504	1.17e-13	1.01e-11	20.4794	DOK2	12.932	High
2.69648	1.12739	7.68194	1.19e-13	1.02e-11	20.4588	GREM1	12.9228	High
1.57893	5.54611	7.67987	1.21e-13	1.04e-11	20.4451	AEBP1	12.9167	High
0.924474	4.21382	7.67929	1.22e-13	1.04e-11	20.4413	RTKN	12.915	No Sig
0.684315	4.19603	7.679	1.22e-13	1.04e-11	20.4393	MSH6	12.9141	No Sig
1.59893	1.35283	7.6721	1.28e-13	1.09e-11	20.3937	TWIST1	12.8937	High
1.20599	1.69186	7.67162	1.28e-13	1.09e-11	20.3905	COL5A3	12.8923	High
0.667139	2.21622	7.67051	1.29e-13	1.09e-11	20.3832	RBMS2	12.889	No Sig
1.4711	-1.47664	7.67042	1.29e-13	1.09e-11	20.3826	PYGO1	12.8887	High
0.42308	6.2945	7.67016	1.29e-13	1.09e-11	20.3808	TPD52L2	12.888	No Sig
0.623655	4.43768	7.66947	1.3e-13	1.1e-11	20.3763	MCFD2	12.8859	No Sig
-2.94589	7.70517	-7.66833	1.31e-13	1.1e-11	20.3687	PSCA	12.8826	Low
0.597869	1.95694	7.66786	1.31e-13	1.1e-11	20.3656	GTF3C4	12.8812	No Sig
3.29131	-2.52568	7.66699	1.32e-13	1.11e-11	20.3599	MUC16	12.8786	High
0.90698	1.22006	7.66611	1.33e-13	1.11e-11	20.3541	ZNF367	12.876	No Sig
1.04668	4.96763	7.66428	1.35e-13	1.13e-11	20.342	MYBL2	12.8706	High
0.679308	4.89351	7.65444	1.44e-13	1.2e-11	20.2769	RRM1	12.8415	No Sig
0.48955	5.76832	7.65417	1.44e-13	1.2e-11	20.2752	FBXW5	12.8408	No Sig
1.06685	3.15374	7.65316	1.45e-13	1.21e-11	20.2685	ADA	12.8378	High
0.57805	6.62554	7.65296	1.45e-13	1.21e-11	20.2672	PRDX4	12.8372	No Sig
1.16086	2.93866	7.65249	1.46e-13	1.21e-11	20.2641	MAFB	12.8358	High
1.85604	-0.804928	7.65011	1.48e-13	1.23e-11	20.2484	AQP9	12.8288	High
0.518073	5.05	7.64947	1.49e-13	1.23e-11	20.2441	CHCHD3	12.8269	No Sig
0.585468	4.21696	7.64891	1.5e-13	1.23e-11	20.2405	DENND5A	12.8253	No Sig
-0.828349	4.28421	-7.64286	1.56e-13	1.28e-11	20.2006	ALDH4A1	12.8074	No Sig
0.938062	1.41894	7.64013	1.59e-13	1.31e-11	20.1826	NXPE3	12.7994	No Sig
0.438864	2.78705	7.63625	1.63e-13	1.34e-11	20.1569	DDX31	12.7879	No Sig
1.13232	0.113621	7.63546	1.64e-13	1.35e-11	20.1517	NEIL3	12.7856	High
0.87395	1.63108	7.63453	1.65e-13	1.35e-11	20.1456	ORC1	12.7828	No Sig
1.64829	-0.609395	7.62936	1.71e-13	1.4e-11	20.1115	LILRA6	12.7676	High
0.756748	5.61981	7.62858	1.72e-13	1.4e-11	20.1064	EIF2S1	12.7653	No Sig
1.35244	0.798991	7.62732	1.73e-13	1.41e-11	20.0981	EGR2	12.7616	High
0.80924	2.48951	7.62655	1.74e-13	1.42e-11	20.093	SGCB	12.7594	No Sig
0.502554	7.26207	7.62414	1.77e-13	1.44e-11	20.0772	H2AFV	12.7523	No Sig
0.616548	6.40565	7.62168	1.8e-13	1.46e-11	20.0609	DNAJA1	12.745	No Sig
0.501774	4.56735	7.62133	1.8e-13	1.46e-11	20.0586	PQLC1	12.744	No Sig
1.27339	-0.592987	7.62087	1.81e-13	1.47e-11	20.0556	NFAM1	12.7426	High
0.868867	2.05045	7.61831	1.84e-13	1.49e-11	20.0388	AFAP1	12.7351	No Sig
1.43888	-2.44987	7.61463	1.89e-13	1.53e-11	20.0146	CD226	12.7243	High
1.51912	-1.51039	7.61414	1.89e-13	1.53e-11	20.0114	ICAM5	12.7228	High
1.65059	1.70666	7.61285	1.91e-13	1.54e-11	20.0029	PTGS1	12.7191	High
1.38688	-0.0140794	7.61232	1.92e-13	1.54e-11	19.9994	CMKLR1	12.7175	High
4.18486	-3.05511	7.61211	1.92e-13	1.54e-11	19.998	KLK8	12.7169	High
1.2011	1.33316	7.61155	1.93e-13	1.55e-11	19.9944	CD86	12.7152	High
1.16247	0.124052	7.61052	1.94e-13	1.56e-11	19.9875	PLCL2	12.7122	High
1.31299	0.694324	7.60664	1.99e-13	1.6e-11	19.962	EIF5A2	12.7008	High
0.817553	2.92913	7.6044	2.02e-13	1.62e-11	19.9473	CCDC85C	12.6942	No Sig
0.989667	4.80953	7.59924	2.09e-13	1.67e-11	19.9134	IMPA2	12.6791	No Sig
0.919395	2.13172	7.59833	2.11e-13	1.68e-11	19.9075	ADARB1	12.6764	No Sig
1.33272	1.24867	7.59763	2.12e-13	1.69e-11	19.9028	SAMSN1	12.6743	High
0.862214	-1.03221	7.59631	2.14e-13	1.7e-11	19.8942	STARD9	12.6704	No Sig
1.31979	-0.313647	7.59399	2.17e-13	1.72e-11	19.8789	ANOS1	12.6636	High
1.02772	0.842338	7.59237	2.19e-13	1.74e-11	19.8683	ARHGAP22	12.6589	High
0.518578	7.13502	7.591	2.21e-13	1.75e-11	19.8593	SERBP1	12.6549	No Sig
1.02384	-0.184619	7.58744	2.27e-13	1.79e-11	19.8359	MMP25	12.6444	High
1.80586	-5.17434	7.58718	2.27e-13	1.79e-11	19.8342	HPCAL4	12.6437	High
1.05169	1.18303	7.58708	2.27e-13	1.79e-11	19.8336	GNG2	12.6434	High
0.839831	8.55099	7.58677	2.28e-13	1.79e-11	19.8316	LDHA	12.6425	No Sig
1.1457	6.3943	7.58648	2.28e-13	1.79e-11	19.8297	WARS	12.6416	High
1.29659	1.23447	7.5856	2.3e-13	1.8e-11	19.8239	HAVCR2	12.639	High
0.520054	6.20662	7.58352	2.33e-13	1.82e-11	19.8102	MTCH2	12.6329	No Sig
1.46471	-0.684699	7.58298	2.34e-13	1.83e-11	19.8067	CLEC5A	12.6313	High
1.55528	-2.47056	7.58218	2.35e-13	1.83e-11	19.8014	GLIS1	12.629	High
1.51094	0.012022	7.58137	2.36e-13	1.84e-11	19.7961	IL2RA	12.6266	High
1.09716	3.31889	7.57606	2.45e-13	1.9e-11	19.7613	PARVB	12.6111	High
0.924649	3.3627	7.57376	2.49e-13	1.93e-11	19.7462	AMOTL2	12.6043	No Sig
1.2242	0.1197	7.57248	2.51e-13	1.94e-11	19.7379	TMIGD3	12.6006	High
0.866765	3.92675	7.57154	2.52e-13	1.95e-11	19.7317	MKI67	12.5978	No Sig
0.802425	0.832217	7.57043	2.54e-13	1.96e-11	19.7245	DYRK3	12.5946	No Sig
1.34126	6.46302	7.56915	2.57e-13	1.98e-11	19.716	IL32	12.5908	High
0.887341	1.5854	7.56869	2.57e-13	1.98e-11	19.713	ADAP2	12.5895	No Sig
0.567121	4.73302	7.56671	2.61e-13	2.01e-11	19.7001	EHD1	12.5837	No Sig
0.584477	3.67443	7.56577	2.62e-13	2.02e-11	19.694	MAST2	12.581	No Sig
-1.67855	2.31067	-7.55999	2.73e-13	2.09e-11	19.6561	ZBTB7C	12.564	Low
0.591574	5.00817	7.55988	2.73e-13	2.09e-11	19.6554	UBQLN1	12.5637	No Sig
-0.588941	2.23792	-7.55782	2.77e-13	2.12e-11	19.6419	RAB11B-AS1	12.5577	No Sig
-2.3871	2.66559	-7.55524	2.82e-13	2.15e-11	19.625	BCAS1	12.5501	Low
1.95483	-2.27864	7.55491	2.82e-13	2.15e-11	19.6229	FAIM2	12.5492	High
2.85213	-3.85313	7.55461	2.83e-13	2.15e-11	19.6209	TENM2	12.5483	High
0.831931	5.71993	7.55357	2.85e-13	2.16e-11	19.6141	CAPN2	12.5453	No Sig
0.71315	2.8836	7.55354	2.85e-13	2.16e-11	19.6139	IPPK	12.5452	No Sig
1.46632	1.07799	7.55287	2.86e-13	2.17e-11	19.6096	ADAM12	12.5432	High
2.01276	-1.62308	7.55232	2.87e-13	2.18e-11	19.606	STEAP1B	12.5416	High
1.04075	2.77638	7.5518	2.88e-13	2.18e-11	19.6026	SEC14L2	12.5401	High
-2.23278	6.10584	-7.55163	2.89e-13	2.18e-11	19.6014	AKR1C2	12.5396	Low
1.32786	4.10842	7.54973	2.92e-13	2.21e-11	19.589	ICAM1	12.534	High
0.534511	5.17477	7.54955	2.93e-13	2.21e-11	19.5879	NTMT1	12.5335	No Sig
1.25819	4.61334	7.54679	2.98e-13	2.24e-11	19.5698	COL12A1	12.5254	High
0.965352	3.38131	7.54579	3e-13	2.26e-11	19.5633	EFNB2	12.5225	No Sig
2.18362	-2.01459	7.54369	3.05e-13	2.29e-11	19.5495	PAPL	12.5164	High
-1.92312	0.648539	-7.54284	3.06e-13	2.3e-11	19.544	SPAG17	12.5139	Low
-2.53162	-3.42856	-7.54242	3.07e-13	2.3e-11	19.5412	CYP4Z1	12.5127	Low
1.88203	0.537726	7.54202	3.08e-13	2.3e-11	19.5387	FLNC	12.5115	High
1.70491	-1.62894	7.54127	3.1e-13	2.31e-11	19.5337	IL10	12.5093	High
0.656146	4.81882	7.53842	3.16e-13	2.35e-11	19.5151	CTPS1	12.501	No Sig
2.28653	-0.622966	7.53587	3.21e-13	2.39e-11	19.4985	CALB2	12.4936	High
-2.48984	-3.48143	-7.53549	3.22e-13	2.39e-11	19.496	LRFN2	12.4925	Low
0.547234	2.816	7.53447	3.24e-13	2.41e-11	19.4893	GAPVD1	12.4895	No Sig
0.862953	5.86263	7.53389	3.25e-13	2.41e-11	19.4856	PLS3	12.4878	No Sig
1.51544	-1.0992	7.53053	3.33e-13	2.46e-11	19.4636	RASGRF1	12.478	High
0.51127	4.83829	7.53039	3.33e-13	2.46e-11	19.4627	HIATL1	12.4776	No Sig
0.585923	4.94612	7.52214	3.52e-13	2.6e-11	19.4089	HAT1	12.4535	No Sig
1.2542	0.87317	7.51991	3.57e-13	2.63e-11	19.3944	CCR1	12.447	High
0.605246	4.37631	7.51968	3.58e-13	2.64e-11	19.3929	DERA	12.4463	No Sig
1.01505	0.559185	7.519	3.59e-13	2.64e-11	19.3884	DIXDC1	12.4443	High
1.79197	-0.109819	7.51781	3.62e-13	2.66e-11	19.3807	CCL8	12.4409	High
1.74226	-1.67754	7.51548	3.68e-13	2.7e-11	19.3655	CD300E	12.4341	High
0.533117	3.94522	7.5132	3.74e-13	2.73e-11	19.3507	RASSF1	12.4274	No Sig
0.729914	1.72984	7.51284	3.75e-13	2.73e-11	19.3483	SEMA4F	12.4264	No Sig
1.33337	0.77953	7.51176	3.77e-13	2.75e-11	19.3413	CDK6	12.4233	High
1.18204	0.821701	7.51122	3.79e-13	2.75e-11	19.3378	BIN2	12.4217	High
0.451789	5.64723	7.5098	3.82e-13	2.78e-11	19.3285	PSMC2	12.4175	No Sig
1.5362	-1.17413	7.50828	3.86e-13	2.8e-11	19.3186	CD300C	12.4131	High
-1.69802	9.09355	-7.50774	3.88e-13	2.81e-11	19.3151	ADIRF	12.4116	Low
-0.503716	6.75204	-7.50477	3.95e-13	2.86e-11	19.2958	TMEM134	12.4029	No Sig
1.86698	-2.15778	7.50467	3.96e-13	2.86e-11	19.2952	ALPK2	12.4026	High
0.608118	5.34035	7.50348	3.99e-13	2.88e-11	19.2874	TPP1	12.3992	No Sig
1.60797	6.07699	7.50214	4.02e-13	2.9e-11	19.2787	NNMT	12.3953	High
1.45754	-2.71832	7.49798	4.14e-13	2.97e-11	19.2516	SRSF12	12.3832	High
1.32127	-0.0527934	7.49795	4.14e-13	2.97e-11	19.2514	KHDC1	12.3831	High
1.06709	1.45815	7.49613	4.19e-13	3e-11	19.2396	NAV2	12.3778	High
1.12656	3.76972	7.49607	4.19e-13	3e-11	19.2392	COPZ2	12.3776	High
0.777794	2.56483	7.49469	4.23e-13	3.03e-11	19.2302	STK17B	12.3736	No Sig
-2.85154	6.18246	-7.49199	4.31e-13	3.08e-11	19.2127	GPX2	12.3657	Low
0.90837	0.2651	7.49195	4.31e-13	3.08e-11	19.2124	FUT4	12.3656	No Sig
-1.76105	5.89978	-7.489	4.39e-13	3.13e-11	19.1933	AKR1C3	12.3571	Low
1.26261	2.35537	7.48675	4.46e-13	3.18e-11	19.1786	LAIR1	12.3505	High
0.842788	0.963034	7.48655	4.47e-13	3.18e-11	19.1774	SYTL3	12.35	No Sig
1.92822	-1.36822	7.486	4.48e-13	3.19e-11	19.1738	IL12RB2	12.3483	High
1.03359	3.6623	7.48575	4.49e-13	3.19e-11	19.1722	KDELR3	12.3476	High
0.771754	2.23037	7.48136	4.63e-13	3.28e-11	19.1437	FBXO5	12.3349	No Sig
1.3141	0.416011	7.48034	4.66e-13	3.3e-11	19.137	ITGAM	12.3319	High
3.19516	-1.21163	7.48017	4.66e-13	3.3e-11	19.1359	FOXD1-AS1	12.3314	High
1.32681	-1.07061	7.47945	4.68e-13	3.31e-11	19.1313	NANOS1	12.3293	High
0.74117	4.25613	7.47893	4.7e-13	3.32e-11	19.1279	RNF19B	12.3278	No Sig
0.417155	4.29723	7.47858	4.71e-13	3.32e-11	19.1256	RTCA	12.3268	No Sig
2.09027	-5.42519	7.47578	4.8e-13	3.38e-11	19.1074	RIMBP2	12.3187	High
0.656205	2.23202	7.47409	4.86e-13	3.41e-11	19.0965	RGP1	12.3138	No Sig
0.779394	1.99083	7.47313	4.89e-13	3.43e-11	19.0902	MCM8	12.311	No Sig
1.31677	1.71678	7.47286	4.9e-13	3.43e-11	19.0885	MSR1	12.3102	High
0.629602	4.27163	7.47198	4.92e-13	3.45e-11	19.0828	KDSR	12.3077	No Sig
1.24463	2.09279	7.47118	4.95e-13	3.46e-11	19.0776	PODNL1	12.3053	High
1.09203	0.686669	7.47117	4.95e-13	3.46e-11	19.0775	RASGEF1B	12.3053	High
1.35792	1.89086	7.4705	4.97e-13	3.47e-11	19.0732	CST7	12.3034	High
1.10363	6.90601	7.47007	4.99e-13	3.48e-11	19.0704	IFI30	12.3021	High
0.903153	3.51384	7.46955	5e-13	3.48e-11	19.067	TRIP13	12.3006	No Sig
1.33153	-2.17856	7.46894	5.03e-13	3.49e-11	19.0631	WNT10B	12.2988	High
2.98614	-2.02658	7.46875	5.03e-13	3.49e-11	19.0618	HMGA2	12.2983	High
1.32133	2.47037	7.46845	5.04e-13	3.49e-11	19.0599	CSF1R	12.2974	High
0.885359	2.38287	7.4684	5.04e-13	3.49e-11	19.0596	ASPM	12.2973	No Sig
0.827801	3.40687	7.46689	5.09e-13	3.52e-11	19.0498	43714	12.2929	No Sig
1.68641	-2.63831	7.46536	5.15e-13	3.55e-11	19.0399	RHBDL3	12.2885	High
1.27595	-0.717558	7.46319	5.22e-13	3.6e-11	19.0258	ITPKA	12.2822	High
0.586098	3.24497	7.45788	5.41e-13	3.73e-11	18.9914	TTL	12.2668	No Sig
1.39716	3.39125	7.45575	5.49e-13	3.77e-11	18.9776	PDPN	12.2606	High
0.504208	5.94696	7.45371	5.56e-13	3.82e-11	18.9644	GRHPR	12.2547	No Sig
1.52142	2.39884	7.4536	5.57e-13	3.82e-11	18.9637	CPXM1	12.2544	High
1.35226	-1.8053	7.45291	5.59e-13	3.83e-11	18.9592	TNFRSF8	12.2524	High
0.846442	3.77542	7.45183	5.63e-13	3.85e-11	18.9523	FYN	12.2493	No Sig
0.705734	3.39517	7.45175	5.64e-13	3.85e-11	18.9517	CHEK1	12.249	No Sig
1.01794	1.46723	7.45126	5.65e-13	3.86e-11	18.9486	PAPSS2	12.2476	High
-1.6171	2.28409	-7.45024	5.69e-13	3.88e-11	18.9419	AATBC	12.2447	Low
1.22961	0.672857	7.44817	5.77e-13	3.93e-11	18.9285	DOCK10	12.2387	High
1.80516	-4.56188	7.44701	5.82e-13	3.96e-11	18.921	UNC5A	12.2353	High
0.613819	4.66986	7.44542	5.88e-13	3.99e-11	18.9108	USP14	12.2307	No Sig
1.41402	3.10157	7.44079	6.06e-13	4.11e-11	18.8808	ALOX5AP	12.2173	High
1.50812	1.76282	7.43986	6.1e-13	4.13e-11	18.8748	SPEG	12.2146	High
0.555435	3.22993	7.43922	6.13e-13	4.14e-11	18.8707	GEMIN2	12.2128	No Sig
1.6588	-8.43876	7.43648	6.24e-13	4.2e-11	18.853	CH507-152C13.6	12.2049	High
1.40847	1.40992	7.43632	6.25e-13	4.2e-11	18.852	PLEK	12.2044	High
0.54278	2.70957	7.43629	6.25e-13	4.2e-11	18.8517	CEP78	12.2043	No Sig
1.38268	0.855896	7.43513	6.3e-13	4.23e-11	18.8442	SLC41A2	12.201	High
1.14428	1.5732	7.43305	6.38e-13	4.29e-11	18.8308	PLA2G7	12.195	High
0.772987	1.25396	7.4324	6.41e-13	4.3e-11	18.8266	TMEM65	12.1931	No Sig
0.691076	2.67316	7.43155	6.45e-13	4.32e-11	18.8211	HSPA13	12.1906	No Sig
1.6291	-0.036436	7.43023	6.5e-13	4.35e-11	18.8126	TNFRSF19	12.1868	High
0.599874	2.12013	7.43	6.51e-13	4.35e-11	18.8111	MBTPS2	12.1862	No Sig
0.451321	7.30632	7.42518	6.73e-13	4.49e-11	18.78	PSMB7	12.1722	No Sig
0.737827	5.22355	7.42348	6.8e-13	4.54e-11	18.769	MXRA7	12.1673	No Sig
1.02528	1.24654	7.4218	6.88e-13	4.58e-11	18.7582	SPIN4	12.1625	High
1.50882	-1.64349	7.42104	6.91e-13	4.6e-11	18.7532	BNC2	12.1603	High
1.22747	3.19772	7.41976	6.97e-13	4.63e-11	18.745	SPI1	12.1566	High
0.647273	3.6159	7.41931	6.99e-13	4.64e-11	18.7421	RAPGEF1	12.1553	No Sig
1.53585	0.538378	7.41836	7.04e-13	4.67e-11	18.736	MRC1	12.1525	High
0.842736	5.94282	7.41665	7.12e-13	4.71e-11	18.7249	CNN3	12.1476	No Sig
-2.52178	3.73348	-7.4166	7.12e-13	4.71e-11	18.7246	FAM3B	12.1475	Low
1.33302	0.500582	7.41644	7.13e-13	4.71e-11	18.7236	DACT1	12.147	High
2.27487	-3.59553	7.41487	7.2e-13	4.75e-11	18.7134	MYH16	12.1424	High
0.779318	2.0515	7.41481	7.21e-13	4.75e-11	18.7131	GRK5	12.1423	No Sig
0.477512	4.73894	7.41405	7.24e-13	4.77e-11	18.7082	COPS8	12.1401	No Sig
0.767084	3.58387	7.41302	7.29e-13	4.8e-11	18.7016	EHBP1	12.1371	No Sig
0.564509	4.74342	7.41288	7.3e-13	4.8e-11	18.7006	AIMP2	12.1367	No Sig
-2.98318	1.84889	-7.41216	7.33e-13	4.81e-11	18.696	SNX31	12.1346	Low
2.41349	-7.061	7.40906	7.49e-13	4.91e-11	18.676	DAW1	12.1257	High
1.3517	-0.601407	7.40854	7.51e-13	4.92e-11	18.6727	CREB5	12.1242	High
0.877419	2.8205	7.40846	7.52e-13	4.92e-11	18.6722	SMIM3	12.124	No Sig
1.00363	1.65551	7.40555	7.66e-13	5e-11	18.6534	RASA3	12.1156	High
1.37844	-1.43696	7.4054	7.67e-13	5e-11	18.6524	DPF1	12.1152	High
0.579081	5.03932	7.40529	7.68e-13	5e-11	18.6517	ECE1	12.1148	No Sig
2.42229	-0.128908	7.40512	7.69e-13	5e-11	18.6506	PLPP4	12.1143	High
0.525078	4.40906	7.40498	7.69e-13	5e-11	18.6497	ADIPOR2	12.114	No Sig
1.63987	1.29721	7.40411	7.74e-13	5.03e-11	18.6441	BCL2A1	12.1114	High
1.71195	0.949051	7.40258	7.82e-13	5.07e-11	18.6343	TUBB2B	12.107	High
1.72593	0.570687	7.40217	7.84e-13	5.08e-11	18.6316	P2RX5	12.1058	High
0.738072	2.7802	7.402	7.85e-13	5.08e-11	18.6305	DCBLD1	12.1054	No Sig
3.16796	-1.18077	7.40089	7.9e-13	5.11e-11	18.6234	KLK10	12.1022	High
0.561106	3.48376	7.40024	7.94e-13	5.12e-11	18.6192	ABI2	12.1003	No Sig
1.00995	1.26015	7.39916	8e-13	5.16e-11	18.6122	RASSF8	12.0972	High
1.54295	1.72172	7.39832	8.04e-13	5.18e-11	18.6068	WNT5B	12.0948	High
1.14027	-0.0773415	7.39367	8.29e-13	5.32e-11	18.5769	PIK3R5	12.0814	High
0.912493	3.86661	7.39352	8.3e-13	5.32e-11	18.5759	TGFB1I1	12.0809	No Sig
1.51248	0.0848131	7.39347	8.3e-13	5.32e-11	18.5756	RGS4	12.0808	High
0.506309	1.78459	7.39333	8.31e-13	5.32e-11	18.5747	INVS	12.0804	No Sig
0.689473	0.872916	7.39078	8.45e-13	5.4e-11	18.5583	FBXO10	12.0731	No Sig
0.549666	3.82797	7.38949	8.52e-13	5.44e-11	18.55	POLR2D	12.0693	No Sig
0.624096	4.391	7.38811	8.6e-13	5.48e-11	18.5411	CPNE2	12.0654	No Sig
0.790494	0.488087	7.38674	8.68e-13	5.52e-11	18.5323	NT5DC3	12.0614	No Sig
0.683459	4.02642	7.38618	8.71e-13	5.54e-11	18.5287	TMCO3	12.0598	No Sig
0.530435	5.57296	7.38611	8.72e-13	5.54e-11	18.5283	CDV3	12.0596	No Sig
2.82657	-0.943485	7.38531	8.76e-13	5.56e-11	18.5231	C5orf46	12.0573	High
-1.2882	4.37497	-7.38449	8.81e-13	5.58e-11	18.5178	FAM174B	12.055	Low
-2.14315	3.82263	-7.38382	8.85e-13	5.6e-11	18.5136	FOXA1	12.053	Low
1.21695	2.19152	7.38298	8.9e-13	5.63e-11	18.5082	SELPLG	12.0506	High
1.34915	-0.808253	7.38275	8.91e-13	5.63e-11	18.5067	C3orf80	12.05	High
0.934244	0.922802	7.38256	8.92e-13	5.63e-11	18.5054	MAPK8IP1	12.0494	No Sig
0.552403	3.29565	7.38241	8.93e-13	5.63e-11	18.5045	NUP160	12.049	No Sig
1.20241	-0.170558	7.38022	9.06e-13	5.71e-11	18.4904	ITGA4	12.0427	High
0.791601	3.99932	7.37839	9.17e-13	5.77e-11	18.4787	AURKA	12.0374	No Sig
0.812188	2.77324	7.37626	9.3e-13	5.85e-11	18.465	SPC25	12.0313	No Sig
1.25002	2.75968	7.37521	9.37e-13	5.88e-11	18.4582	FMOD	12.0283	High
1.90893	-3.16746	7.37438	9.42e-13	5.91e-11	18.4529	SLC30A3	12.0259	High
1.01303	-0.0913347	7.37403	9.44e-13	5.91e-11	18.4507	DENND5B	12.0249	High
1.43492	2.19602	7.37251	9.54e-13	5.97e-11	18.4409	NT5E	12.0205	High
0.702854	3.25608	7.37198	9.57e-13	5.98e-11	18.4375	SUSD6	12.019	No Sig
1.49703	2.68791	7.37095	9.64e-13	6.02e-11	18.4309	FCGR1A	12.0161	High
1.51563	-1.21106	7.37036	9.67e-13	6.03e-11	18.4271	IGSF21	12.0144	High
1.5914	-0.787246	7.3697	9.72e-13	6.05e-11	18.4229	IL21R	12.0125	High
1.02332	5.82479	7.36951	9.73e-13	6.05e-11	18.4217	STAT1	12.0119	High
1.02894	4.29573	7.36738	9.87e-13	6.13e-11	18.408	MRC2	12.0058	High
0.564402	6.20309	7.36487	1e-12	6.22e-11	18.3919	CRTAP	11.9986	No Sig
0.599075	6.08579	7.36481	1e-12	6.22e-11	18.3915	PLOD1	11.9984	No Sig
2.12111	4.58961	7.36422	1.01e-12	6.24e-11	18.3877	POSTN	11.9967	High
-2.06905	3.40208	-7.36293	1.02e-12	6.29e-11	18.3795	HSD17B2	11.993	Low
0.52096	2.82562	7.36033	1.03e-12	6.39e-11	18.3627	ZW10	11.9856	No Sig
0.97564	1.81856	7.35716	1.06e-12	6.52e-11	18.3424	PROS1	11.9765	No Sig
0.780658	7.58211	7.35497	1.07e-12	6.61e-11	18.3284	CD99	11.9702	No Sig
1.71323	-1.84398	7.35275	1.09e-12	6.7e-11	18.3142	DCLK1	11.9638	High
1.35659	2.94217	7.35055	1.1e-12	6.79e-11	18.3001	OLFML3	11.9575	High
1.00119	3.85066	7.34995	1.11e-12	6.81e-11	18.2962	PRKCDBP	11.9558	High
2.00158	-2.618	7.34845	1.12e-12	6.86e-11	18.2866	FPR2	11.9515	High
1.03789	-0.0271503	7.34839	1.12e-12	6.86e-11	18.2863	STRIP2	11.9513	High
0.670114	5.90737	7.34538	1.14e-12	7e-11	18.267	WDR34	11.9427	No Sig
2.06732	-5.23874	7.3431	1.16e-12	7.09e-11	18.2524	C1QL4	11.9362	High
0.9167	0.388401	7.33935	1.19e-12	7.26e-11	18.2284	GSG2	11.9254	No Sig
0.808597	5.58789	7.33731	1.2e-12	7.35e-11	18.2153	PDLIM7	11.9196	No Sig
1.38508	1.96184	7.33707	1.21e-12	7.35e-11	18.2138	ANPEP	11.9189	High
1.06889	0.943816	7.33692	1.21e-12	7.35e-11	18.2128	SCN1B	11.9185	High
0.94406	5.00444	7.33646	1.21e-12	7.36e-11	18.2099	RRM2	11.9172	No Sig
1.02453	-1.39257	7.33627	1.21e-12	7.37e-11	18.2087	PIK3R6	11.9166	High
0.387491	6.78121	7.33587	1.21e-12	7.38e-11	18.2061	EIF3B	11.9155	No Sig
1.0076	0.0064865	7.33246	1.24e-12	7.52e-11	18.1843	TAF4B	11.9057	High
0.48005	5.95736	7.33221	1.24e-12	7.53e-11	18.1827	SUMO3	11.905	No Sig
0.787136	1.90369	7.32644	1.29e-12	7.81e-11	18.1458	FAM101B	11.8885	No Sig
0.440985	5.60882	7.3258	1.3e-12	7.84e-11	18.1418	SBDS	11.8867	No Sig
0.685927	3.01789	7.32396	1.31e-12	7.92e-11	18.13	CD99L2	11.8814	No Sig
1.97971	-2.10013	7.3235	1.32e-12	7.94e-11	18.1271	GPR37	11.8801	High
1.2844	4.08539	7.32174	1.33e-12	8.02e-11	18.1158	MS4A6A	11.8751	High
2.27665	-6.63049	7.31964	1.35e-12	8.13e-11	18.1024	CHRNA9	11.8691	High
0.791853	2.27813	7.31801	1.37e-12	8.21e-11	18.092	DYSF	11.8644	No Sig
0.565914	5.03562	7.3167	1.38e-12	8.27e-11	18.0836	NCOR2	11.8606	No Sig
0.491537	4.65607	7.31636	1.38e-12	8.28e-11	18.0815	GALK1	11.8597	No Sig
0.826772	1.76795	7.31604	1.38e-12	8.29e-11	18.0794	PECR	11.8588	No Sig
1.49811	2.93478	7.31326	1.41e-12	8.43e-11	18.0617	SECTM1	11.8508	High
0.694592	3.2496	7.31153	1.43e-12	8.5e-11	18.0507	PLEKHG2	11.8459	No Sig
0.838784	4.03483	7.31039	1.44e-12	8.56e-11	18.0434	NDE1	11.8426	No Sig
0.476923	2.27451	7.30835	1.46e-12	8.66e-11	18.0303	INPP5B	11.8368	No Sig
1.81459	-2.70256	7.30659	1.47e-12	8.75e-11	18.0191	TLR8	11.8318	High
0.542082	0.89104	7.30614	1.48e-12	8.76e-11	18.0162	TTLL11	11.8305	No Sig
0.399341	6.47139	7.30579	1.48e-12	8.78e-11	18.014	PPP2R4	11.8295	No Sig
1.21884	2.7233	7.30482	1.49e-12	8.82e-11	18.0078	FGFR1	11.8267	High
2.02833	-6.55329	7.30323	1.51e-12	8.91e-11	17.9977	PITX3	11.8222	High
1.43383	-0.111183	7.30257	1.51e-12	8.93e-11	17.9935	PAQR5	11.8203	High
0.598704	3.05774	7.30236	1.51e-12	8.93e-11	17.9922	SNX24	11.8197	No Sig
-0.91522	2.92066	-7.30231	1.52e-12	8.93e-11	17.9918	ZNF440	11.8196	No Sig
0.687396	3.0425	7.30219	1.52e-12	8.93e-11	17.9911	PANX1	11.8192	No Sig
0.468453	3.21389	7.30147	1.52e-12	8.96e-11	17.9865	TEX10	11.8172	No Sig
1.14102	2.20647	7.29676	1.57e-12	9.24e-11	17.9565	GALNT6	11.8038	High
0.629969	3.172	7.29638	1.58e-12	9.25e-11	17.954	PLEKHO2	11.8027	No Sig
1.12904	-1.01675	7.29495	1.59e-12	9.31e-11	17.9449	HHIPL1	11.7986	High
0.536589	3.31515	7.29491	1.59e-12	9.31e-11	17.9447	RNASEH1	11.7985	No Sig
0.387545	5.38206	7.2949	1.59e-12	9.31e-11	17.9446	WIPI2	11.7984	No Sig
-0.406548	6.15143	-7.29216	1.62e-12	9.47e-11	17.9272	SMDT1	11.7906	No Sig
-1.56238	0.238599	-7.2902	1.64e-12	9.59e-11	17.9147	SIGLEC15	11.7851	Low
-2.50215	-6.31155	-7.28851	1.66e-12	9.68e-11	17.9039	CTB-118N6.2	11.7802	Low
1.09149	3.65101	7.28833	1.66e-12	9.68e-11	17.9028	P3H3	11.7797	High
1.17813	1.42824	7.2881	1.66e-12	9.69e-11	17.9013	IL10RA	11.7791	High
0.612498	2.43312	7.28776	1.67e-12	9.7e-11	17.8992	CSGALNACT2	11.7781	No Sig
1.09647	1.43687	7.28737	1.67e-12	9.72e-11	17.8967	AKT3	11.777	High
1.58995	0.567222	7.28692	1.68e-12	9.74e-11	17.8938	FPR1	11.7757	High
1.48175	0.561966	7.2839	1.71e-12	9.92e-11	17.8746	SSC5D	11.7671	High
0.98314	2.73825	7.2834	1.72e-12	9.94e-11	17.8715	MGLL	11.7657	No Sig
1.11958	4.42888	7.28276	1.72e-12	9.97e-11	17.8674	RGS2	11.7639	High
2.61567	-1.51055	7.28252	1.73e-12	9.98e-11	17.8658	CXCL5	11.7632	High
2.29692	-3.90709	7.28144	1.74e-12	1e-10	17.859	ZNF385B	11.7601	High
0.942875	-0.153638	7.27979	1.76e-12	1.01e-10	17.8485	SH3RF3	11.7554	No Sig
1.28243	3.52214	7.27558	1.81e-12	1.04e-10	17.8217	CD53	11.7434	High
1.66815	2.31377	7.27488	1.81e-12	1.05e-10	17.8173	SOX9	11.7414	High
0.700636	1.50735	7.2742	1.82e-12	1.05e-10	17.8129	NACC2	11.7395	No Sig
1.03729	9.02437	7.27301	1.84e-12	1.06e-10	17.8054	LGALS1	11.7361	High
-0.397373	6.49405	-7.27259	1.84e-12	1.06e-10	17.8027	NDUFA7	11.7349	No Sig
-0.594015	5.06952	-7.27141	1.86e-12	1.07e-10	17.7952	PLEKHH3	11.7316	No Sig
0.858978	0.490014	7.27033	1.87e-12	1.07e-10	17.7883	ARHGAP31	11.7285	No Sig
0.431611	4.7381	7.26848	1.89e-12	1.08e-10	17.7766	SDCCAG3	11.7233	No Sig
0.969035	0.130344	7.26744	1.9e-12	1.09e-10	17.77	RASSF8-AS1	11.7203	No Sig
0.770348	5.5887	7.26651	1.92e-12	1.09e-10	17.7641	LAP3	11.7177	No Sig
0.416327	3.75768	7.26622	1.92e-12	1.1e-10	17.7623	SNX15	11.7168	No Sig
-0.561833	2.82549	-7.26462	1.94e-12	1.11e-10	17.7521	NSUN6	11.7123	No Sig
1.24574	1.25572	7.26383	1.95e-12	1.11e-10	17.7471	MPEG1	11.71	High
-3.7087	-3.63164	-7.26031	2e-12	1.13e-10	17.7248	SULT2A1	11.7	Low
1.11591	4.43963	7.25806	2.02e-12	1.15e-10	17.7105	CAV2	11.6937	High
0.509658	4.54435	7.25799	2.03e-12	1.15e-10	17.71	MCMBP	11.6934	No Sig
1.4992	-1.4551	7.25773	2.03e-12	1.15e-10	17.7084	KCNK13	11.6927	High
0.600636	5.25854	7.25766	2.03e-12	1.15e-10	17.7079	VOPP1	11.6925	No Sig
1.22433	4.36879	7.25211	2.1e-12	1.19e-10	17.6728	AIF1	11.6768	High
0.682668	2.49546	7.2519	2.11e-12	1.19e-10	17.6714	WDHD1	11.6761	No Sig
1.35069	-1.623	7.25123	2.12e-12	1.2e-10	17.6671	CD180	11.6742	High
0.93376	1.68426	7.25097	2.12e-12	1.2e-10	17.6655	ZEB2	11.6735	No Sig
0.953042	0.216157	7.25097	2.12e-12	1.2e-10	17.6655	FAM78A	11.6735	No Sig
1.6953	1.67472	7.25017	2.13e-12	1.2e-10	17.6604	TREM1	11.6712	High
1.31912	0.0278845	7.24713	2.17e-12	1.22e-10	17.6412	EGR3	11.6626	High
1.01793	0.0130266	7.24703	2.18e-12	1.22e-10	17.6405	TTYH2	11.6623	High
1.40922	1.75682	7.24701	2.18e-12	1.22e-10	17.6404	P2RY6	11.6623	High
1.48072	-2.82377	7.24598	2.19e-12	1.23e-10	17.6339	MEFV	11.6594	High
1.07214	2.86427	7.24545	2.2e-12	1.23e-10	17.6305	FILIP1L	11.6579	High
1.94027	-5.07843	7.24544	2.2e-12	1.23e-10	17.6305	STAC2	11.6578	High
0.617711	4.4082	7.24354	2.23e-12	1.24e-10	17.6184	RHBDF2	11.6524	No Sig
0.416175	3.97777	7.23671	2.33e-12	1.3e-10	17.5752	PPP6C	11.6331	No Sig
0.581022	4.33743	7.23336	2.38e-12	1.32e-10	17.554	PDIA5	11.6236	No Sig
0.654644	2.85385	7.23324	2.38e-12	1.32e-10	17.5532	RIN3	11.6232	No Sig
0.443605	6.1202	7.23319	2.38e-12	1.32e-10	17.5529	ITGB1BP1	11.6231	No Sig
1.70854	-2.86984	7.23223	2.4e-12	1.33e-10	17.5468	CPEB1	11.6204	High
0.98482	2.43098	7.23123	2.41e-12	1.34e-10	17.5405	SNX10	11.6175	No Sig
1.32075	2.41906	7.22789	2.47e-12	1.37e-10	17.5194	OXCT1	11.6081	High
-2.24092	2.92563	-7.22688	2.48e-12	1.37e-10	17.513	FABP6	11.6052	Low
0.963483	2.28756	7.22621	2.49e-12	1.38e-10	17.5087	HEG1	11.6033	No Sig
2.05621	-1.24793	7.22545	2.51e-12	1.38e-10	17.5039	CD70	11.6012	High
2.6337	0.488082	7.22492	2.51e-12	1.39e-10	17.5006	MFAP5	11.5997	High
0.445267	4.99052	7.22399	2.53e-12	1.39e-10	17.4947	SF3A3	11.5971	No Sig
1.85773	0.154913	7.22245	2.55e-12	1.41e-10	17.485	FIBIN	11.5927	High
0.389338	4.96582	7.22111	2.58e-12	1.42e-10	17.4765	TMEM203	11.5889	No Sig
1.21959	1.70322	7.21806	2.63e-12	1.44e-10	17.4573	PRTFDC1	11.5803	High
0.880548	1.24434	7.21777	2.63e-12	1.45e-10	17.4554	KIAA0922	11.5795	No Sig
1.23569	1.50463	7.21248	2.73e-12	1.49e-10	17.422	HERC5	11.5645	High
2.15031	-4.72182	7.2093	2.78e-12	1.52e-10	17.4019	C10orf67	11.5555	High
0.520085	6.16725	7.20698	2.83e-12	1.54e-10	17.3873	LRRC59	11.549	No Sig
1.60896	-0.225298	7.20643	2.84e-12	1.55e-10	17.3838	COLEC12	11.5474	High
1.03624	1.05538	7.20462	2.87e-12	1.56e-10	17.3724	CHST3	11.5423	High
0.642114	3.32468	7.20231	2.91e-12	1.59e-10	17.3578	NUMBL	11.5358	No Sig
0.53523	4.27684	7.20218	2.91e-12	1.59e-10	17.357	GOLT1B	11.5354	No Sig
0.617736	4.68083	7.20004	2.96e-12	1.61e-10	17.3435	EXOSC3	11.5294	No Sig
0.677041	6.48731	7.19958	2.96e-12	1.61e-10	17.3406	KPNA2	11.5281	No Sig
-3.72904	0.492572	-7.19831	2.99e-12	1.62e-10	17.3326	CYP4F8	11.5245	Low
1.86004	1.74991	7.19697	3.02e-12	1.63e-10	17.3242	GBP5	11.5207	High
1.0369	2.09631	7.19586	3.04e-12	1.64e-10	17.3171	FNDC4	11.5176	High
2.01727	-6.30916	7.19547	3.04e-12	1.65e-10	17.3147	KCNG3	11.5165	High
1.01056	1.29928	7.19361	3.08e-12	1.66e-10	17.303	SLC36A4	11.5112	High
0.445839	3.40267	7.19203	3.11e-12	1.68e-10	17.293	DOLK	11.5068	No Sig
0.660927	3.45727	7.192	3.11e-12	1.68e-10	17.2929	ATL3	11.5067	No Sig
0.96914	2.8115	7.19128	3.13e-12	1.68e-10	17.2883	FERMT2	11.5046	No Sig
1.25468	-0.693248	7.19065	3.14e-12	1.69e-10	17.2843	TNFSF4	11.5029	High
1.30463	-0.281928	7.19028	3.15e-12	1.69e-10	17.282	A1BG-AS1	11.5018	High
-3.0881	-7.00666	-7.18923	3.17e-12	1.7e-10	17.2754	CASC22	11.4989	Low
0.500494	5.86535	7.18864	3.18e-12	1.7e-10	17.2717	SIGMAR1	11.4972	No Sig
1.18609	1.76233	7.18772	3.2e-12	1.71e-10	17.2659	GLT8D2	11.4946	High
1.74767	-1.73059	7.18732	3.21e-12	1.71e-10	17.2634	PI15	11.4935	High
2.81179	-1.3697	7.18494	3.26e-12	1.74e-10	17.2484	GAL	11.4868	High
0.521259	4.03187	7.18469	3.27e-12	1.74e-10	17.2468	RGS19	11.4861	No Sig
0.776437	3.71208	7.18236	3.32e-12	1.76e-10	17.2322	CDCA8	11.4795	No Sig
0.649182	3.47482	7.1817	3.33e-12	1.77e-10	17.228	ST6GALNAC4	11.4776	No Sig
2.13958	-1.47739	7.1807	3.35e-12	1.78e-10	17.2217	FAM101A	11.4748	High
-2.62148	1.32341	-7.17908	3.39e-12	1.8e-10	17.2115	BTBD16	11.4702	Low
1.10275	7.10389	7.17444	3.49e-12	1.85e-10	17.1823	CRIP1	11.4572	High
-2.65503	-4.27977	-7.17361	3.51e-12	1.86e-10	17.1771	CYP4Z2P	11.4548	Low
0.457549	4.44358	7.16946	3.6e-12	1.91e-10	17.151	DUSP3	11.4432	No Sig
1.63024	-2.43439	7.16847	3.63e-12	1.92e-10	17.1448	GAS6-AS2	11.4404	High
0.404273	7.22597	7.16765	3.65e-12	1.93e-10	17.1396	PSMA2	11.4381	No Sig
1.37898	-1.14486	7.16477	3.72e-12	1.96e-10	17.1216	FMN1	11.43	High
1.23454	1.13334	7.16307	3.76e-12	1.98e-10	17.1109	BOC	11.4252	High
0.872151	0.53248	7.16274	3.76e-12	1.98e-10	17.1088	FOXD2-AS1	11.4243	No Sig
0.609332	2.93527	7.16168	3.79e-12	1.99e-10	17.1022	CEP170	11.4213	No Sig
1.85285	-1.50675	7.15965	3.84e-12	2.02e-10	17.0894	CNTNAP3	11.4156	High
1.24479	2.44673	7.1595	3.84e-12	2.02e-10	17.0885	TREM2	11.4152	High
0.845135	4.44448	7.15876	3.86e-12	2.03e-10	17.0838	LBH	11.4131	No Sig
0.581669	3.30746	7.15814	3.88e-12	2.03e-10	17.0799	TMEM185B	11.4113	No Sig
0.808104	3.45978	7.15813	3.88e-12	2.03e-10	17.0798	NDC80	11.4113	No Sig
0.639125	6.61154	7.1558	3.94e-12	2.06e-10	17.0653	CKS2	11.4048	No Sig
1.15714	0.374487	7.15523	3.95e-12	2.07e-10	17.0617	BTK	11.4032	High
1.39426	-0.0730696	7.15453	3.97e-12	2.07e-10	17.0572	GCNT1	11.4012	High
0.646218	0.75407	7.1543	3.98e-12	2.07e-10	17.0559	FBXL18	11.4006	No Sig
-1.4517	4.7846	-7.15411	3.98e-12	2.08e-10	17.0546	MAOA	11.4	Low
0.551914	2.41569	7.15148	4.05e-12	2.11e-10	17.0381	TDRD7	11.3926	No Sig
0.945944	2.06611	7.14886	4.12e-12	2.14e-10	17.0217	NR3C1	11.3853	No Sig
1.90475	1.90777	7.14645	4.18e-12	2.17e-10	17.0066	TNNT1	11.3785	High
1.13862	0.596967	7.14621	4.19e-12	2.17e-10	17.0051	PDE4B	11.3778	High
0.514044	3.77668	7.1457	4.2e-12	2.18e-10	17.0019	SEC22C	11.3764	No Sig
2.15559	-5.07283	7.14514	4.22e-12	2.19e-10	16.9984	IL31RA	11.3748	High
0.940796	2.78309	7.14486	4.23e-12	2.19e-10	16.9966	NFIX	11.374	No Sig
0.507771	3.35829	7.14466	4.23e-12	2.19e-10	16.9954	CHST12	11.3735	No Sig
0.780454	4.39682	7.14395	4.25e-12	2.2e-10	16.9909	PSIP1	11.3715	No Sig
0.921581	4.44835	7.14392	4.25e-12	2.2e-10	16.9907	ENAH	11.3714	No Sig
1.36626	-0.804341	7.14073	4.34e-12	2.24e-10	16.9708	CACNA2D1	11.3625	High
0.717735	4.52106	7.13818	4.41e-12	2.27e-10	16.9548	LRRC8A	11.3553	No Sig
-0.407676	9.13803	-7.13738	4.44e-12	2.28e-10	16.9498	ATP5I	11.353	No Sig
0.529898	2.49613	7.1354	4.49e-12	2.31e-10	16.9374	CEP57L1	11.3475	No Sig
0.820394	2.449	7.13177	4.6e-12	2.36e-10	16.9146	NLN	11.3373	No Sig
0.650969	2.53774	7.13111	4.62e-12	2.37e-10	16.9105	FAM210A	11.3354	No Sig
1.30541	-0.0638076	7.13074	4.63e-12	2.37e-10	16.9082	PIGCP1	11.3344	High
1.3335	-1.53705	7.13013	4.65e-12	2.38e-10	16.9044	POMC	11.3327	High
1.34622	-2.00023	7.12999	4.65e-12	2.38e-10	16.9035	ROR1	11.3323	High
0.809103	3.52455	7.12878	4.69e-12	2.4e-10	16.896	CEP55	11.3289	No Sig
1.05182	1.96974	7.12706	4.74e-12	2.42e-10	16.8852	TBXAS1	11.3241	High
0.805343	4.11579	7.12606	4.77e-12	2.44e-10	16.8789	RCAN1	11.3213	No Sig
0.551048	2.13356	7.12588	4.78e-12	2.44e-10	16.8778	SMIM13	11.3208	No Sig
0.773881	-0.0549656	7.12564	4.78e-12	2.44e-10	16.8763	CEP19	11.3201	No Sig
1.79635	0.225286	7.1256	4.79e-12	2.44e-10	16.8761	MT1M	11.32	High
0.593415	3.33045	7.12536	4.79e-12	2.44e-10	16.8745	LLGL1	11.3193	No Sig
1.40579	2.65423	7.12499	4.8e-12	2.44e-10	16.8722	FXYD6	11.3183	High
0.771732	5.19776	7.12183	4.9e-12	2.49e-10	16.8525	PAM	11.3095	No Sig
2.10322	-6.53616	7.12026	4.95e-12	2.51e-10	16.8427	KLF17	11.3051	High
1.46501	-1.62336	7.11822	5.02e-12	2.54e-10	16.8299	PCBP3	11.2994	High
1.59688	-2.7741	7.11282	5.2e-12	2.63e-10	16.7962	EOMES	11.2842	High
1.00228	0.706531	7.10903	5.33e-12	2.69e-10	16.7725	SYT11	11.2736	High
0.546358	5.39518	7.10656	5.41e-12	2.73e-10	16.7571	GMPS	11.2667	No Sig
0.428739	5.48187	7.10621	5.42e-12	2.74e-10	16.7549	SUPT16H	11.2658	No Sig
0.533726	5.18439	7.10562	5.44e-12	2.75e-10	16.7512	POLE3	11.2641	No Sig
0.861801	0.802324	7.10405	5.5e-12	2.77e-10	16.7414	RHEBL1	11.2597	No Sig
0.601921	3.40985	7.10339	5.52e-12	2.78e-10	16.7373	UBTD1	11.2579	No Sig
0.845737	2.3467	7.10168	5.58e-12	2.81e-10	16.7266	DTL	11.2531	No Sig
1.20125	-1.63252	7.10126	5.6e-12	2.81e-10	16.724	ZC3H12D	11.2519	High
1.53738	2.85989	7.10074	5.62e-12	2.82e-10	16.7207	MT1G	11.2505	High
1.02232	3.35503	7.10072	5.62e-12	2.82e-10	16.7206	MBOAT2	11.2504	High
0.7782	4.61504	7.09843	5.7e-12	2.86e-10	16.7064	BIRC5	11.244	No Sig
1.27843	1.61275	7.09837	5.7e-12	2.86e-10	16.7059	AKAP12	11.2438	High
0.667565	8.94875	7.09744	5.74e-12	2.87e-10	16.7002	HSPA8	11.2412	No Sig
0.466459	2.99448	7.09709	5.75e-12	2.88e-10	16.698	RC3H2	11.2403	No Sig
0.939932	3.12289	7.09517	5.82e-12	2.91e-10	16.686	SLC43A3	11.2349	No Sig
1.31851	-1.75681	7.0943	5.86e-12	2.92e-10	16.6806	LGI2	11.2325	High
1.24819	-2.65005	7.09292	5.91e-12	2.95e-10	16.672	CFAP54	11.2286	High
1.19821	1.1254	7.0913	5.97e-12	2.97e-10	16.6619	LY86	11.2241	High
0.835628	1.14588	7.09053	6e-12	2.98e-10	16.6571	GBGT1	11.2219	No Sig
1.30762	0.9403	7.09043	6e-12	2.98e-10	16.6565	MNDA	11.2217	High
0.616629	0.844933	7.09038	6e-12	2.98e-10	16.6562	HDAC4	11.2215	No Sig
0.55746	5.12152	7.08936	6.04e-12	3e-10	16.6498	SKA2	11.2187	No Sig
1.28391	-0.842098	7.08933	6.04e-12	3e-10	16.6496	PTPN22	11.2186	High
0.703396	5.53105	7.08919	6.05e-12	3e-10	16.6487	LAMP2	11.2182	No Sig
0.675583	2.36517	7.0871	6.13e-12	3.04e-10	16.6357	ST3GAL2	11.2124	No Sig
1.4947	-3.69964	7.08519	6.21e-12	3.07e-10	16.6239	GLT1D1	11.2071	High
1.08375	1.54004	7.08452	6.23e-12	3.08e-10	16.6197	SCARF2	11.2052	High
1.40949	-1.04932	7.08185	6.34e-12	3.13e-10	16.6031	CD84	11.1977	High
0.551802	3.30415	7.07927	6.45e-12	3.18e-10	16.587	TUBGCP3	11.1905	No Sig
0.778123	1.14494	7.07787	6.51e-12	3.21e-10	16.5783	FLVCR2	11.1866	No Sig
0.47629	4.23122	7.07769	6.51e-12	3.21e-10	16.5771	ODF2	11.1861	No Sig
1.01459	1.52296	7.07736	6.53e-12	3.21e-10	16.5751	SGMS2	11.1852	High
0.834097	1.58345	7.07526	6.62e-12	3.26e-10	16.562	FGD1	11.1794	No Sig
1.40748	-3.23935	7.07503	6.63e-12	3.26e-10	16.5606	DDN	11.1787	High
2.26864	-4.24582	7.06907	6.88e-12	3.38e-10	16.5235	AKNAD1	11.1621	High
0.715725	3.04857	7.06393	7.12e-12	3.49e-10	16.4916	PRIM1	11.1478	No Sig
1.26012	5.92845	7.06324	7.15e-12	3.5e-10	16.4873	TYMP	11.1459	High
1.06144	5.56972	7.05723	7.43e-12	3.63e-10	16.45	MSN	11.1292	High
0.590091	3.39199	7.05638	7.47e-12	3.64e-10	16.4447	SLC31A1	11.1268	No Sig
0.620413	5.38877	7.05447	7.56e-12	3.69e-10	16.4328	MAD2L2	11.1215	No Sig
0.453456	4.04691	7.05299	7.63e-12	3.72e-10	16.4237	SEC14L1	11.1174	No Sig
-0.872562	0.342809	-7.05262	7.65e-12	3.72e-10	16.4214	RGMB-AS1	11.1164	No Sig
0.614513	4.82723	7.05196	7.68e-12	3.74e-10	16.4173	P3H1	11.1145	No Sig
1.56222	-2.54858	7.05034	7.76e-12	3.77e-10	16.4073	KIAA1644	11.11	High
0.837398	2.71778	7.04946	7.81e-12	3.79e-10	16.4018	KIF4A	11.1076	No Sig
0.608212	6.06942	7.04877	7.84e-12	3.8e-10	16.3975	SMS	11.1057	No Sig
0.780175	1.54074	7.04597	7.98e-12	3.87e-10	16.3802	RASAL2	11.0979	No Sig
1.48633	-1.89816	7.04408	8.08e-12	3.91e-10	16.3684	CXorf21	11.0926	High
-1.34781	5.17631	-7.04137	8.22e-12	3.98e-10	16.3516	FBP1	11.0851	Low
0.857372	4.04601	7.03836	8.38e-12	4.05e-10	16.333	MARVELD1	11.0767	No Sig
1.41588	1.05568	7.03801	8.4e-12	4.06e-10	16.3308	CD8A	11.0758	High
1.70397	-3.41667	7.03733	8.44e-12	4.07e-10	16.3266	MRO	11.0739	High
1.0391	2.30594	7.03562	8.53e-12	4.11e-10	16.316	LCP2	11.0691	High
0.907474	1.97818	7.03426	8.6e-12	4.14e-10	16.3076	CKAP2L	11.0654	No Sig
0.492615	2.66553	7.0342	8.61e-12	4.14e-10	16.3072	PCNX	11.0652	No Sig
0.47981	6.00478	7.03384	8.63e-12	4.15e-10	16.305	ILK	11.0642	No Sig
0.712043	2.68097	7.03346	8.65e-12	4.16e-10	16.3026	OTUD1	11.0631	No Sig
0.745806	3.65685	7.03239	8.71e-12	4.18e-10	16.296	CDT1	11.0602	No Sig
-2.46222	-0.837125	-7.03003	8.84e-12	4.24e-10	16.2814	CYP4F29P	11.0536	Low
1.20127	0.680636	7.02969	8.86e-12	4.24e-10	16.2793	RNF217	11.0527	High
0.620522	1.68693	7.02459	9.15e-12	4.37e-10	16.2477	RBL1	11.0385	No Sig
1.24763	-0.826887	7.02452	9.15e-12	4.37e-10	16.2473	NRXN2	11.0383	High
2.68962	-5.1507	7.02321	9.23e-12	4.4e-10	16.2392	CIDEC	11.0347	High
0.566918	4.37551	7.02202	9.3e-12	4.43e-10	16.2318	IPO7	11.0314	No Sig
1.64801	-2.84719	7.02154	9.33e-12	4.44e-10	16.2289	SLC19A3	11.0301	High
0.470492	5.8223	7.02141	9.34e-12	4.44e-10	16.2281	PHC2	11.0297	No Sig
2.08982	-6.70916	7.02134	9.34e-12	4.44e-10	16.2276	BEST2	11.0295	High
1.34162	0.458964	7.01908	9.48e-12	4.5e-10	16.2137	RHOH	11.0233	High
0.592087	7.76194	7.01815	9.53e-12	4.52e-10	16.2079	RHOC	11.0207	No Sig
0.896224	1.74676	7.01686	9.61e-12	4.56e-10	16.1999	MCM10	11.0171	No Sig
0.757445	3.64638	7.01642	9.64e-12	4.57e-10	16.1972	CCNA2	11.0159	No Sig
0.794115	4.98282	7.01615	9.66e-12	4.57e-10	16.1956	PLEKHO1	11.0152	No Sig
-0.52135	2.7578	-7.01466	9.75e-12	4.61e-10	16.1863	CBR4	11.011	No Sig
1.45433	-0.107715	7.01375	9.81e-12	4.63e-10	16.1807	MSC-AS1	11.0085	High
0.923196	6.17055	7.01256	9.88e-12	4.67e-10	16.1734	TNFRSF12A	11.0052	No Sig
2.33814	-5.46585	7.01228	9.9e-12	4.67e-10	16.1716	HRK	11.0044	High
0.589739	2.0538	7.00865	1.01e-11	4.78e-10	16.1492	HPS5	10.9944	No Sig
0.421067	4.16223	7.00846	1.01e-11	4.78e-10	16.148	CCDC9	10.9939	No Sig
1.10582	-0.704345	7.00792	1.02e-11	4.79e-10	16.1447	CDON	10.9924	High
0.750585	4.13054	7.0068	1.03e-11	4.82e-10	16.1378	RACGAP1	10.9893	No Sig
1.2494	0.69722	7.00326	1.05e-11	4.93e-10	16.1159	RUNX3	10.9795	High
1.6328	-2.9945	7.00234	1.05e-11	4.95e-10	16.1103	GPR156	10.9769	High
1.34081	-0.288977	7.00216	1.06e-11	4.95e-10	16.1091	CCR5	10.9764	High
0.747589	0.027697	7.00199	1.06e-11	4.95e-10	16.1081	KIF24	10.976	No Sig
1.35217	0.855623	7.001	1.06e-11	4.98e-10	16.102	CD274	10.9732	High
0.506099	5.06278	6.99893	1.08e-11	5.04e-10	16.0892	EIF1AX	10.9675	No Sig
0.565939	2.5102	6.99837	1.08e-11	5.05e-10	16.0857	SLC25A51	10.9659	No Sig
2.32963	-5.94448	6.99773	1.09e-11	5.07e-10	16.0818	GFY	10.9642	High
0.868239	2.21469	6.99764	1.09e-11	5.07e-10	16.0813	FRMD4B	10.9639	No Sig
0.579435	1.52317	6.99472	1.11e-11	5.16e-10	16.0633	AGTPBP1	10.9559	No Sig
0.895855	6.57367	6.99321	1.12e-11	5.21e-10	16.054	SOD2	10.9517	No Sig
1.0359	9.05257	6.99283	1.12e-11	5.21e-10	16.0516	SPARC	10.9507	High
1.16812	1.07826	6.99221	1.12e-11	5.23e-10	16.0478	PRRX2	10.9489	High
1.46207	1.16046	6.9889	1.15e-11	5.33e-10	16.0274	BCAT1	10.9398	High
1.12641	3.47813	6.98802	1.16e-11	5.36e-10	16.022	HCST	10.9374	High
0.662369	3.25643	6.98728	1.16e-11	5.38e-10	16.0174	EIF2AK2	10.9353	No Sig
0.916782	0.982883	6.98632	1.17e-11	5.41e-10	16.0115	HIC1	10.9327	No Sig
0.741042	2.09509	6.98456	1.18e-11	5.47e-10	16.0007	CHAF1B	10.9278	No Sig
0.988605	2.59981	6.98256	1.2e-11	5.53e-10	15.9883	IFIH1	10.9223	No Sig
1.48218	3.02655	6.98126	1.21e-11	5.57e-10	15.9803	IFIT1	10.9187	High
1.52754	0.0485507	6.98001	1.22e-11	5.6e-10	15.9727	CCDC8	10.9153	High
0.472986	5.43008	6.97992	1.22e-11	5.6e-10	15.9721	RAP1A	10.915	No Sig
0.8136	2.33479	6.97988	1.22e-11	5.6e-10	15.9718	CHN1	10.9149	No Sig
0.713459	2.37253	6.9797	1.22e-11	5.61e-10	15.9708	LIX1L	10.9144	No Sig
0.760301	5.60598	6.97837	1.23e-11	5.65e-10	15.9625	DEK	10.9107	No Sig
-2.60224	-7.15451	-6.97726	1.24e-11	5.68e-10	15.9557	FMO8P	10.9077	Low
1.70487	3.65304	6.9764	1.24e-11	5.71e-10	15.9504	ISLR	10.9053	High
-2.34976	3.01497	-6.97329	1.27e-11	5.82e-10	15.9313	TMPRSS2	10.8967	Low
0.87611	4.00606	6.97316	1.27e-11	5.82e-10	15.9305	SPTBN2	10.8964	No Sig
0.456582	4.9794	6.97277	1.27e-11	5.83e-10	15.9281	RFC2	10.8953	No Sig
1.99959	-3.05992	6.97245	1.28e-11	5.83e-10	15.9261	CDX1	10.8944	High
2.96179	-1.0823	6.96998	1.3e-11	5.92e-10	15.911	IGFL2	10.8876	High
0.58608	4.31733	6.96986	1.3e-11	5.92e-10	15.9102	ESYT2	10.8873	No Sig
1.67895	-2.43825	6.96986	1.3e-11	5.92e-10	15.9102	FTCDNL1	10.8873	High
2.36269	-0.780638	6.96939	1.3e-11	5.93e-10	15.9073	TM4SF19	10.886	High
0.703057	3.01436	6.96775	1.31e-11	5.98e-10	15.8973	PSPH	10.8815	No Sig
2.37001	-6.66775	6.96727	1.32e-11	5.99e-10	15.8943	CTC-236F12.4	10.8802	High
0.699744	4.61293	6.96719	1.32e-11	5.99e-10	15.8938	AGFG1	10.8799	No Sig
0.74793	3.80514	6.96628	1.33e-11	6.02e-10	15.8882	ECT2	10.8774	No Sig
-2.32147	0.781576	-6.96618	1.33e-11	6.02e-10	15.8876	GATA3-AS1	10.8771	Low
0.874935	2.49759	6.96587	1.33e-11	6.03e-10	15.8857	SLC39A8	10.8763	No Sig
1.1352	-0.095968	6.9639	1.35e-11	6.1e-10	15.8736	MATK	10.8708	High
0.602822	2.15609	6.96334	1.35e-11	6.12e-10	15.8701	RNF24	10.8693	No Sig
1.05921	-0.367285	6.9631	1.35e-11	6.12e-10	15.8686	MAP1A	10.8686	High
0.556294	4.11591	6.95973	1.38e-11	6.25e-10	15.848	LBR	10.8594	No Sig
1.87277	-4.2261	6.95943	1.39e-11	6.25e-10	15.8461	2021-03-04	10.8585	High
0.398686	4.26933	6.95853	1.39e-11	6.28e-10	15.8406	DDX50	10.8561	No Sig
-2.1784	2.0298	-6.95768	1.4e-11	6.31e-10	15.8354	PCP4L1	10.8537	Low
0.468403	6.44846	6.95696	1.41e-11	6.34e-10	15.831	POLD2	10.8518	No Sig
0.934788	-2.39738	6.95591	1.42e-11	6.37e-10	15.8245	TMEM26	10.8489	No Sig
0.881941	2.59011	6.95311	1.44e-11	6.47e-10	15.8074	F2R	10.8412	No Sig
1.91764	-6.46898	6.9531	1.44e-11	6.47e-10	15.8073	CEP295NL	10.8411	High
2.61455	0.69892	6.95269	1.45e-11	6.48e-10	15.8048	COL10A1	10.84	High
1.281	-1.05165	6.95168	1.45e-11	6.51e-10	15.7986	PLPP7	10.8372	High
1.28743	1.09699	6.95165	1.46e-11	6.51e-10	15.7984	NCKAP1L	10.8371	High
0.433902	7.30323	6.95025	1.47e-11	6.57e-10	15.7898	CCT6A	10.8333	No Sig
1.11165	1.9914	6.94771	1.49e-11	6.66e-10	15.7742	PARVG	10.8263	High
1.28353	-2.07337	6.94697	1.5e-11	6.68e-10	15.7697	RADIL	10.8243	High
0.714834	1.27638	6.94646	1.5e-11	6.7e-10	15.7665	MMS22L	10.8229	No Sig
1.69606	2.21206	6.94591	1.51e-11	6.72e-10	15.7632	GZMB	10.8214	High
-3.39643	-0.773318	-6.9455	1.51e-11	6.73e-10	15.7606	TOX3	10.8202	Low
-2.46497	-5.80217	-6.94409	1.53e-11	6.79e-10	15.752	TDRG1	10.8164	Low
1.48577	-0.0522735	6.94289	1.54e-11	6.83e-10	15.7446	FCGR1B	10.8131	High
0.519985	4.87357	6.93849	1.58e-11	7.01e-10	15.7177	CANT1	10.801	No Sig
-2.23087	-0.618478	-6.9376	1.59e-11	7.05e-10	15.7123	GDPD2	10.7985	Low
1.15284	-2.25041	6.93516	1.61e-11	7.15e-10	15.6973	BEGAIN	10.7918	High
0.531414	2.9532	6.93437	1.62e-11	7.18e-10	15.6925	DCAF10	10.7897	No Sig
1.5845	-0.388382	6.93407	1.63e-11	7.19e-10	15.6906	LILRA5	10.7888	High
-1.10771	1.71198	-6.93391	1.63e-11	7.19e-10	15.6897	TMC7	10.7884	Low
0.821755	4.97316	6.93388	1.63e-11	7.19e-10	15.6894	COL18A1	10.7883	No Sig
1.21207	4.8506	6.9298	1.67e-11	7.36e-10	15.6645	CTSK	10.7771	High
1.40142	0.954259	6.92939	1.67e-11	7.37e-10	15.662	PRF1	10.776	High
1.51043	-1.84617	6.92718	1.7e-11	7.47e-10	15.6484	PRRT4	10.7699	High
-0.474439	6.52028	-6.92639	1.71e-11	7.5e-10	15.6436	DECR1	10.7678	No Sig
0.76553	9.70181	6.92502	1.72e-11	7.56e-10	15.6352	ANXA2	10.764	No Sig
0.94101	0.773485	6.92497	1.72e-11	7.56e-10	15.6349	CLEC4A	10.7639	No Sig
1.10896	5.09275	6.92371	1.74e-11	7.61e-10	15.6272	MXRA8	10.7604	High
0.485632	3.61479	6.92195	1.76e-11	7.69e-10	15.6165	POLR1E	10.7556	No Sig
1.30786	1.03848	6.9203	1.77e-11	7.77e-10	15.6063	AOAH	10.7511	High
1.94904	-3.5641	6.92005	1.78e-11	7.77e-10	15.6048	MKX	10.7504	High
0.766647	1.59475	6.91984	1.78e-11	7.78e-10	15.6036	ARHGEF10	10.7498	No Sig
1.25486	1.73586	6.91908	1.79e-11	7.81e-10	15.5989	FCGR2B	10.7477	High
0.56811	3.99606	6.91856	1.79e-11	7.83e-10	15.5957	NRAS	10.7463	No Sig
0.4293	6.86061	6.91737	1.81e-11	7.88e-10	15.5884	KDELR2	10.743	No Sig
1.72647	1.08529	6.91703	1.81e-11	7.89e-10	15.5864	CCL13	10.7421	High
0.547661	3.98121	6.91585	1.82e-11	7.95e-10	15.5792	STIM1	10.7389	No Sig
0.560205	3.4071	6.91301	1.86e-11	8.09e-10	15.5618	PLAA	10.7311	No Sig
2.16812	-2.99149	6.91199	1.87e-11	8.13e-10	15.5556	CLEC4G	10.7283	High
0.459685	5.25662	6.91181	1.87e-11	8.13e-10	15.5545	NUDCD3	10.7278	No Sig
1.03655	-1.28761	6.91143	1.88e-11	8.15e-10	15.5522	GRAMD1B	10.7268	High
1.44763	-2.93872	6.91093	1.88e-11	8.17e-10	15.5491	MGAT5B	10.7254	High
1.30729	0.574081	6.91064	1.89e-11	8.18e-10	15.5473	HLA-DOB	10.7246	High
1.11655	2.09704	6.90916	1.9e-11	8.25e-10	15.5383	RBP7	10.7206	High
-1.49249	-2.21207	-6.90832	1.91e-11	8.27e-10	15.5332	FSIP2	10.7182	Low
0.649955	2.9696	6.9079	1.92e-11	8.29e-10	15.5306	BACH1	10.7171	No Sig
0.523243	4.70754	6.9072	1.93e-11	8.32e-10	15.5264	CISD1	10.7152	No Sig
0.748927	3.98806	6.90523	1.95e-11	8.42e-10	15.5143	KIF2C	10.7098	No Sig
-2.10621	-1.22831	-6.90443	1.96e-11	8.45e-10	15.5094	KRTAP5-9	10.7076	Low
1.19906	1.32883	6.90348	1.97e-11	8.49e-10	15.5036	SLA	10.705	High
0.500389	4.47071	6.90284	1.98e-11	8.52e-10	15.4997	RNF26	10.7033	No Sig
1.74673	-3.48998	6.90182	1.99e-11	8.57e-10	15.4935	TCHH	10.7005	High
0.966846	7.72583	6.90157	2e-11	8.58e-10	15.492	VIM	10.6998	No Sig
0.440342	4.66247	6.90129	2e-11	8.58e-10	15.4902	AIDA	10.699	No Sig
0.736612	4.0097	6.90076	2.01e-11	8.61e-10	15.487	CENPN	10.6976	No Sig
0.828054	-0.664529	6.89985	2.02e-11	8.64e-10	15.4815	CTC-512J14.5	10.6951	No Sig
0.414381	5.50261	6.89985	2.02e-11	8.64e-10	15.4815	DPM2	10.6951	No Sig
-1.75029	0.338141	-6.89867	2.03e-11	8.7e-10	15.4743	AGAP11	10.6918	Low
0.438151	5.73478	6.89759	2.05e-11	8.75e-10	15.4677	RHOG	10.6889	No Sig
1.10313	0.142783	6.8961	2.07e-11	8.83e-10	15.4586	PRR16	10.6848	High
2.15023	-6.96672	6.89596	2.07e-11	8.83e-10	15.4578	AKR7A2P1	10.6844	High
-2.37828	-3.73359	-6.8946	2.09e-11	8.9e-10	15.4495	IYD	10.6807	Low
2.24055	-1.05325	6.89457	2.09e-11	8.9e-10	15.4493	LRRC15	10.6806	High
-0.953798	4.47613	-6.89326	2.1e-11	8.96e-10	15.4413	GSDMB	10.6771	No Sig
0.780464	0.138114	6.89257	2.11e-11	9e-10	15.4371	MAMSTR	10.6752	No Sig
1.16624	3.00646	6.89172	2.12e-11	9.04e-10	15.4319	OLFML2B	10.6728	High
0.938076	0.59682	6.89144	2.13e-11	9.05e-10	15.4302	ARHGEF37	10.6721	No Sig
0.90512	3.48689	6.89116	2.13e-11	9.06e-10	15.4285	NID1	10.6713	No Sig
0.545816	6.85329	6.88998	2.15e-11	9.12e-10	15.4213	CLPTM1L	10.6681	No Sig
2.72114	-4.54699	6.88872	2.16e-11	9.18e-10	15.4136	SH3GL3	10.6646	High
0.483556	3.0165	6.8874	2.18e-11	9.25e-10	15.4056	B4GAT1	10.6611	No Sig
0.834511	3.55413	6.8869	2.19e-11	9.28e-10	15.4026	E2F1	10.6597	No Sig
0.900306	2.45748	6.88653	2.19e-11	9.29e-10	15.4003	RAB23	10.6587	No Sig
0.664129	2.33924	6.88649	2.2e-11	9.29e-10	15.4	BICD1	10.6586	No Sig
0.408573	4.78532	6.88468	2.22e-11	9.39e-10	15.389	NUP98	10.6536	No Sig
1.25968	2.56335	6.88379	2.23e-11	9.43e-10	15.3836	FOLR2	10.6512	High
1.46993	-3.3067	6.88264	2.25e-11	9.49e-10	15.3766	ROPN1L	10.6481	High
-2.73052	0.34375	-6.88038	2.28e-11	9.61e-10	15.3629	KLHDC7A	10.6419	Low
0.614873	7.08139	6.8792	2.3e-11	9.68e-10	15.3557	PCNA	10.6387	No Sig
-2.90958	-5.65606	-6.8778	2.32e-11	9.76e-10	15.3471	MS4A8	10.6348	Low
0.466965	7.56789	6.87687	2.33e-11	9.81e-10	15.3415	PRDX6	10.6323	No Sig
0.776009	3.99026	6.87659	2.34e-11	9.82e-10	15.3398	RRAS2	10.6315	No Sig
-1.43287	1.94604	-6.87423	2.37e-11	9.94e-10	15.3255	CXorf57	10.6251	Low
1.27506	0.0706331	6.87271	2.39e-11	1e-09	15.3162	PRICKLE1	10.621	High
1.11992	1.4089	6.87097	2.42e-11	1.01e-09	15.3056	SIMC1	10.6162	High
0.487984	3.11516	6.86827	2.46e-11	1.03e-09	15.2892	FCHSD2	10.6089	No Sig
0.907651	1.6948	6.86803	2.46e-11	1.03e-09	15.2877	DEPDC1	10.6082	No Sig
1.40716	-2.13002	6.8679	2.47e-11	1.03e-09	15.287	GLI2	10.6079	High
0.409906	4.24022	6.86749	2.47e-11	1.03e-09	15.2845	MED6	10.6067	No Sig
-1.12799	2.85963	-6.86469	2.52e-11	1.05e-09	15.2674	MAPK10	10.5991	Low
1.02545	5.76427	6.86413	2.53e-11	1.05e-09	15.264	PRNP	10.5976	High
0.439804	5.79265	6.86361	2.53e-11	1.06e-09	15.2609	TNIP1	10.5962	No Sig
0.363046	7.31243	6.86204	2.56e-11	1.06e-09	15.2514	EIF4H	10.5919	No Sig
0.85768	3.84986	6.86193	2.56e-11	1.06e-09	15.2507	ANXA2P2	10.5916	No Sig
0.594304	3.04412	6.86051	2.58e-11	1.07e-09	15.2421	MMGT1	10.5877	No Sig
-1.11353	0.0653075	-6.85918	2.61e-11	1.08e-09	15.234	ADCY10P1	10.5841	Low
0.474252	7.93616	6.85898	2.61e-11	1.08e-09	15.2328	TPM3	10.5835	No Sig
0.840829	3.0441	6.85827	2.62e-11	1.09e-09	15.2285	PRR11	10.5816	No Sig
1.1243	-0.247021	6.85754	2.63e-11	1.09e-09	15.224	SGIP1	10.5796	High
0.719347	5.07988	6.8566	2.65e-11	1.1e-09	15.2184	BLVRA	10.5771	No Sig
1.29107	-1.06113	6.85658	2.65e-11	1.1e-09	15.2182	WIPF3	10.577	High
1.29433	-0.866417	6.85565	2.66e-11	1.1e-09	15.2125	ITGB3	10.5745	High
0.545928	3.94491	6.85527	2.67e-11	1.1e-09	15.2103	POFUT1	10.5734	No Sig
0.892487	2.7674	6.85489	2.68e-11	1.1e-09	15.2079	KCTD12	10.5724	No Sig
1.00786	-1.06178	6.85456	2.68e-11	1.11e-09	15.206	FLJ22447	10.5715	High
2.15514	-4.00922	6.85358	2.7e-11	1.11e-09	15.2	CTC-786C10.1	10.5688	High
1.4388	1.00799	6.85279	2.71e-11	1.12e-09	15.1952	COCH	10.5667	High
2.12839	-4.47539	6.85024	2.76e-11	1.13e-09	15.1798	FCAR	10.5598	High
0.400107	6.40432	6.84657	2.82e-11	1.16e-09	15.1575	ARL2	10.5498	No Sig
1.09083	5.48819	6.84284	2.89e-11	1.19e-09	15.1349	CYR61	10.5396	High
2.19146	-3.90074	6.84245	2.89e-11	1.19e-09	15.1325	ST3GAL6-AS1	10.5386	High
0.729741	2.94536	6.84197	2.9e-11	1.19e-09	15.1296	NOTCH2	10.5373	No Sig
0.574656	6.05858	6.84118	2.92e-11	1.2e-09	15.1248	RTN3	10.5351	No Sig
1.25903	0.352494	6.84042	2.93e-11	1.2e-09	15.1202	SIGLEC10	10.5331	High
1.07662	-2.13907	6.83816	2.97e-11	1.22e-09	15.1065	STK32B	10.5269	High
2.09386	-7.53325	6.8375	2.98e-11	1.22e-09	15.1025	CACNG6	10.5251	High
-2.02071	-1.7308	-6.83691	3e-11	1.22e-09	15.0989	CYP4F35P	10.5235	Low
1.37676	-2.14189	6.8357	3.02e-11	1.23e-09	15.0917	ANKRD33B	10.5203	High
-1.48049	5.624	-6.83247	3.08e-11	1.26e-09	15.0721	GATA3	10.5115	Low
0.489022	3.67239	6.8313	3.1e-11	1.26e-09	15.065	GLE1	10.5083	No Sig
0.5842	2.31561	6.83032	3.12e-11	1.27e-09	15.0591	FAM72A	10.5056	No Sig
0.354923	6.92094	6.82811	3.16e-11	1.29e-09	15.0457	PSMD13	10.4996	No Sig
0.629783	4.50685	6.82687	3.19e-11	1.3e-09	15.0382	B4GALT5	10.4963	No Sig
-2.5874	-0.0429821	-6.82663	3.19e-11	1.3e-09	15.0368	CAPN13	10.4956	Low
0.815023	2.75839	6.82629	3.2e-11	1.3e-09	15.0347	SRD5A1	10.4947	No Sig
2.24676	-2.07299	6.8239	3.25e-11	1.32e-09	15.0202	CCL26	10.4882	High
1.49571	-6.0467	6.8237	3.25e-11	1.32e-09	15.019	NPFFR1	10.4877	High
1.46569	-1.40443	6.8236	3.26e-11	1.32e-09	15.0184	SCML2	10.4874	High
0.564602	5.44542	6.82305	3.27e-11	1.32e-09	15.0151	PNP	10.4859	No Sig
0.68637	2.19315	6.82074	3.31e-11	1.34e-09	15.0012	SGK223	10.4797	No Sig
0.47598	4.58819	6.82046	3.32e-11	1.34e-09	14.9994	SLC39A13	10.4789	No Sig
0.502878	3.13868	6.81979	3.33e-11	1.35e-09	14.9954	TBC1D13	10.4771	No Sig
0.541971	5.71584	6.81977	3.33e-11	1.35e-09	14.9953	TFDP1	10.477	No Sig
0.980736	1.84348	6.81664	3.4e-11	1.37e-09	14.9764	WAS	10.4685	No Sig
0.494886	6.32633	6.81464	3.44e-11	1.38e-09	14.9643	VEGFB	10.4631	No Sig
0.730127	2.05913	6.81161	3.51e-11	1.41e-09	14.946	DSCC1	10.4549	No Sig
0.515993	1.15866	6.81102	3.52e-11	1.41e-09	14.9424	PTPDC1	10.4533	No Sig
0.703055	1.98592	6.81088	3.52e-11	1.41e-09	14.9416	MAPK11	10.4529	No Sig
0.691266	1.33118	6.81035	3.54e-11	1.42e-09	14.9384	C9orf9	10.4515	No Sig
1.24323	0.081989	6.80906	3.56e-11	1.43e-09	14.9306	TGFB2	10.448	High
0.358944	7.51344	6.80586	3.64e-11	1.46e-09	14.9113	SEC61B	10.4393	No Sig
1.033	1.02543	6.80555	3.64e-11	1.46e-09	14.9094	PLSCR4	10.4385	High
0.743792	4.2013	6.80451	3.67e-11	1.47e-09	14.9031	KIFC1	10.4357	No Sig
1.30601	-0.493811	6.804	3.68e-11	1.47e-09	14.9	SLC16A10	10.4343	High
-2.72984	0.0756808	-6.80375	3.68e-11	1.47e-09	14.8985	BMP3	10.4336	Low
1.65236	1.60126	6.80358	3.69e-11	1.47e-09	14.8975	MT1L	10.4332	High
1.58669	-3.74907	6.80296	3.7e-11	1.48e-09	14.8938	NPAS3	10.4315	High
0.437153	5.72731	6.80244	3.71e-11	1.48e-09	14.8906	RRAGA	10.4301	No Sig
1.77403	-4.54039	6.8023	3.72e-11	1.48e-09	14.8898	KLHL4	10.4297	High
0.449181	6.61078	6.8011	3.75e-11	1.49e-09	14.8826	CCT4	10.4265	No Sig
0.579397	1.94971	6.7961	3.86e-11	1.54e-09	14.8524	ZNF281	10.4129	No Sig
1.66313	-2.53864	6.79589	3.87e-11	1.54e-09	14.8511	HRH2	10.4124	High
0.631948	2.37776	6.79345	3.93e-11	1.56e-09	14.8364	BMP2K	10.4058	No Sig
-2.2625	-5.03591	-6.79301	3.94e-11	1.56e-09	14.8338	KRTAP5-7	10.4046	Low
-0.585293	5.17038	-6.79253	3.95e-11	1.57e-09	14.8309	PPP1R37	10.4033	No Sig
1.54617	-3.25655	6.79174	3.97e-11	1.57e-09	14.8261	PLS3-AS1	10.4011	High
1.00018	1.54546	6.79138	3.98e-11	1.58e-09	14.824	CCNE2	10.4002	High
1.93026	-5.71366	6.78983	4.02e-11	1.59e-09	14.8146	KIRREL2	10.396	High
1.77253	-2.19544	6.78966	4.02e-11	1.59e-09	14.8136	PTPRN	10.3955	High
1.12598	0.852705	6.78931	4.03e-11	1.59e-09	14.8115	TNFSF13B	10.3946	High
1.66137	-1.68201	6.78846	4.05e-11	1.6e-09	14.8064	CERS1	10.3923	High
1.20091	1.18812	6.78789	4.07e-11	1.6e-09	14.803	EVI2A	10.3908	High
1.38655	-1.49966	6.78704	4.09e-11	1.61e-09	14.7978	TOX	10.3884	High
1.6146	-3.10762	6.7865	4.1e-11	1.62e-09	14.7946	CR1	10.387	High
1.32792	2.18671	6.78466	4.15e-11	1.63e-09	14.7835	CDH11	10.382	High
1.32377	-2.4599	6.78364	4.18e-11	1.64e-09	14.7774	TNFSF14	10.3793	High
1.13715	-0.652593	6.78311	4.19e-11	1.65e-09	14.7742	GFI1	10.3778	High
1.16251	1.40981	6.78305	4.19e-11	1.65e-09	14.7738	AIF1L	10.3777	High
0.677233	2.84338	6.7826	4.2e-11	1.65e-09	14.7711	KIF2A	10.3765	No Sig
1.21535	1.526	6.7825	4.21e-11	1.65e-09	14.7705	SCD5	10.3762	High
0.916918	4.21417	6.78101	4.24e-11	1.66e-09	14.7615	TXNRD1	10.3722	No Sig
0.465006	2.85483	6.78074	4.25e-11	1.67e-09	14.7599	TMEM104	10.3714	No Sig
0.407284	5.15907	6.78056	4.26e-11	1.67e-09	14.7588	MED8	10.3709	No Sig
0.719969	3.14105	6.78023	4.27e-11	1.67e-09	14.7568	ITPRIP	10.3701	No Sig
0.846697	1.36111	6.77887	4.3e-11	1.68e-09	14.7487	IFFO1	10.3664	No Sig
0.558605	3.81347	6.77826	4.32e-11	1.69e-09	14.745	NAB2	10.3648	No Sig
-2.28803	1.4808	-6.77634	4.37e-11	1.7e-09	14.7334	SCNN1G	10.3596	Low
-0.514761	2.86868	-6.7752	4.4e-11	1.72e-09	14.7266	ZNF121	10.3565	No Sig
0.877969	-1.3653	6.77486	4.41e-11	1.72e-09	14.7246	SYNE3	10.3556	No Sig
2.30675	-1.92458	6.77435	4.42e-11	1.72e-09	14.7215	RAET1L	10.3542	High
1.02377	1.04111	6.77411	4.43e-11	1.72e-09	14.72	SLC4A3	10.3535	High
0.837531	1.79785	6.77361	4.44e-11	1.73e-09	14.717	MYO1F	10.3522	No Sig
0.439637	2.3138	6.77283	4.47e-11	1.74e-09	14.7124	STYX	10.3501	No Sig
1.56719	3.99134	6.77076	4.52e-11	1.76e-09	14.6999	TMEM45A	10.3445	High
0.712699	1.59735	6.76984	4.55e-11	1.77e-09	14.6944	FAM216A	10.342	No Sig
2.19088	-2.11268	6.76963	4.56e-11	1.77e-09	14.6931	RSPO3	10.3415	High
0.544296	1.06267	6.76746	4.62e-11	1.79e-09	14.6801	GPR180	10.3356	No Sig
-0.812142	2.91593	-6.76735	4.62e-11	1.79e-09	14.6794	ZNF552	10.3353	No Sig
0.414884	2.69241	6.76549	4.67e-11	1.81e-09	14.6682	KTI12	10.3303	No Sig
0.492472	2.52357	6.76522	4.68e-11	1.81e-09	14.6666	NDOR1	10.3296	No Sig
0.528705	6.25011	6.76475	4.7e-11	1.81e-09	14.6638	C11orf58	10.3283	No Sig
1.08991	4.59587	6.76387	4.72e-11	1.82e-09	14.6586	RCN3	10.326	High
0.753463	4.174	6.76325	4.74e-11	1.83e-09	14.6548	ATP2B4	10.3243	No Sig
1.14222	0.0145975	6.76283	4.75e-11	1.83e-09	14.6523	CNTLN	10.3231	High
0.484862	5.42139	6.76174	4.78e-11	1.84e-09	14.6457	MFSD12	10.3202	No Sig
0.408061	4.18546	6.76116	4.8e-11	1.85e-09	14.6423	EIF2B3	10.3186	No Sig
-2.76582	-2.00348	-6.75773	4.9e-11	1.89e-09	14.6217	CYP4F23P	10.3094	Low
-1.13627	4.82193	-6.75735	4.92e-11	1.89e-09	14.6194	RAPGEFL1	10.3084	Low
0.547831	2.98871	6.7544	5.01e-11	1.92e-09	14.6017	DBF4	10.3004	No Sig
0.444063	2.86588	6.75371	5.03e-11	1.93e-09	14.5976	ELP4	10.2986	No Sig
1.04605	4.67024	6.75272	5.06e-11	1.94e-09	14.5916	GAS6	10.2959	High
-1.04027	4.14776	-6.75235	5.07e-11	1.94e-09	14.5894	ALG1L	10.2949	Low
0.724891	3.41232	6.75213	5.08e-11	1.94e-09	14.5881	STK17A	10.2943	No Sig
1.45177	-4.03581	6.75157	5.1e-11	1.95e-09	14.5847	SLCO5A1	10.2928	High
0.437429	3.58663	6.75135	5.1e-11	1.95e-09	14.5834	MEF2D	10.2922	No Sig
1.00949	0.518526	6.75123	5.11e-11	1.95e-09	14.5827	GUCY1A3	10.2919	High
0.415812	5.10065	6.74775	5.22e-11	1.99e-09	14.5618	PAFAH1B1	10.2825	No Sig
1.0252	1.9462	6.74711	5.24e-11	2e-09	14.558	PLAGL1	10.2808	High
0.836559	-0.465689	6.74597	5.28e-11	2.01e-09	14.5511	OPRL1	10.2778	No Sig
0.89217	-0.665889	6.74504	5.31e-11	2.02e-09	14.5456	ATP8B4	10.2753	No Sig
0.503164	5.20632	6.74483	5.31e-11	2.02e-09	14.5443	C6orf106	10.2747	No Sig
0.491632	4.44811	6.74388	5.34e-11	2.03e-09	14.5386	AMD1	10.2722	No Sig
0.567543	2.54912	6.74243	5.39e-11	2.05e-09	14.53	C9orf64	10.2683	No Sig
0.510493	4.18526	6.74216	5.4e-11	2.05e-09	14.5283	ORAI1	10.2675	No Sig
1.38398	0.009691	6.742	5.41e-11	2.05e-09	14.5274	IL24	10.2671	High
1.018	-1.5615	6.74188	5.41e-11	2.05e-09	14.5267	FAM26E	10.2668	High
0.413548	5.29607	6.74106	5.44e-11	2.06e-09	14.5218	FTSJ1	10.2646	No Sig
0.745147	0.143581	6.74045	5.46e-11	2.07e-09	14.5181	SSC4D	10.2629	No Sig
0.518887	4.25239	6.73824	5.53e-11	2.1e-09	14.5048	CDC27	10.257	No Sig
1.32819	-1.01147	6.73703	5.58e-11	2.11e-09	14.4976	SEMA3A	10.2537	High
2.524	-4.49075	6.73633	5.6e-11	2.12e-09	14.4935	WT1	10.2519	High
-1.85464	9.41058	-6.73583	5.62e-11	2.12e-09	14.4904	S100P	10.2505	Low
1.04103	5.29727	6.73446	5.66e-11	2.14e-09	14.4822	EGR1	10.2468	High
1.79271	-1.02154	6.73393	5.68e-11	2.15e-09	14.479	RNASE2	10.2454	High
-2.34864	1.27737	-6.73041	5.81e-11	2.19e-09	14.458	FAM3D	10.236	Low
0.989393	0.918798	6.72997	5.82e-11	2.19e-09	14.4554	EDNRA	10.2348	No Sig
0.559629	2.64826	6.72996	5.82e-11	2.19e-09	14.4553	RAP2A	10.2348	No Sig
2.27186	-3.93106	6.72886	5.86e-11	2.21e-09	14.4488	IGFBPL1	10.2318	High
0.480722	4.64527	6.72717	5.93e-11	2.23e-09	14.4386	ATP6V1B2	10.2273	No Sig
0.745249	5.01648	6.72251	6.1e-11	2.29e-09	14.4108	CXCL16	10.2148	No Sig
1.16891	1.51716	6.72179	6.13e-11	2.3e-09	14.4065	CSF2RA	10.2128	High
0.536126	3.85306	6.72128	6.15e-11	2.31e-09	14.4034	UACA	10.2115	No Sig
0.888501	2.52618	6.72055	6.17e-11	2.32e-09	14.3991	RASSF4	10.2095	No Sig
0.390043	7.59107	6.72045	6.18e-11	2.32e-09	14.3985	NAP1L1	10.2092	No Sig
0.642267	4.64254	6.71892	6.24e-11	2.34e-09	14.3894	NCAPD2	10.2052	No Sig
0.757651	3.06822	6.71474	6.4e-11	2.4e-09	14.3644	ZNF532	10.194	No Sig
0.733597	1.90916	6.71401	6.43e-11	2.4e-09	14.36	KLF7	10.192	No Sig
0.679983	2.49707	6.714	6.43e-11	2.4e-09	14.36	CD3EAP	10.192	No Sig
0.75935	3.52541	6.71342	6.45e-11	2.41e-09	14.3565	KIF23	10.1904	No Sig
1.27941	-0.226777	6.71198	6.51e-11	2.43e-09	14.3479	ST6GALNAC5	10.1865	High
0.402928	4.16119	6.71117	6.54e-11	2.44e-09	14.3431	RBM28	10.1844	No Sig
0.795777	1.81225	6.71113	6.54e-11	2.44e-09	14.3428	LRRC75B	10.1843	No Sig
1.66539	3.04335	6.70702	6.71e-11	2.5e-09	14.3183	UCHL1	10.1733	High
1.02819	1.94188	6.70681	6.72e-11	2.5e-09	14.3171	ME1	10.1727	High
1.76404	-1.70029	6.70654	6.73e-11	2.5e-09	14.3154	SGCD	10.172	High
0.756217	3.75169	6.70622	6.74e-11	2.51e-09	14.3135	ALDH1B1	10.1711	No Sig
0.734234	4.55469	6.70592	6.76e-11	2.51e-09	14.3118	ADGRE5	10.1703	No Sig
1.06462	6.75015	6.70505	6.79e-11	2.52e-09	14.3066	BGN	10.168	High
0.744517	4.40736	6.7025	6.9e-11	2.56e-09	14.2913	TMEM173	10.1612	No Sig
0.94007	1.29471	6.70165	6.94e-11	2.57e-09	14.2863	EML1	10.1589	No Sig
0.434722	5.27261	6.70055	6.98e-11	2.59e-09	14.2797	COPS3	10.1559	No Sig
-2.06902	-2.93836	-6.69923	7.04e-11	2.61e-09	14.2719	CTB-50L17.14	10.1524	Low
1.08362	1.79609	6.69879	7.06e-11	2.61e-09	14.2692	PDGFC	10.1512	High
0.57163	4.06903	6.69849	7.07e-11	2.62e-09	14.2675	CDCA4	10.1505	No Sig
1.06368	-0.0150989	6.69782	7.1e-11	2.62e-09	14.2635	MPP2	10.1486	High
0.458649	6.1317	6.69758	7.11e-11	2.63e-09	14.2621	DCTN3	10.148	No Sig
1.7891	-1.03496	6.69725	7.13e-11	2.63e-09	14.2601	KLK1	10.1471	High
1.24022	4.42526	6.69545	7.21e-11	2.66e-09	14.2493	RBP1	10.1423	High
-2.34632	-6.06706	-6.69163	7.38e-11	2.72e-09	14.2266	OR5M11	10.1321	Low
1.50016	5.00149	6.68996	7.45e-11	2.74e-09	14.2167	LYZ	10.1276	High
1.04724	1.44713	6.68828	7.53e-11	2.77e-09	14.2067	NEXN	10.1232	High
0.535719	4.09459	6.68762	7.56e-11	2.78e-09	14.2028	SAC3D1	10.1214	No Sig
1.18759	0.871164	6.6875	7.57e-11	2.78e-09	14.202	PTPN7	10.1211	High
0.995176	1.15743	6.68522	7.67e-11	2.82e-09	14.1885	FAM49A	10.115	No Sig
0.596696	3.02462	6.68462	7.7e-11	2.83e-09	14.1849	RNF138	10.1134	No Sig
0.421847	3.30245	6.68284	7.79e-11	2.85e-09	14.1743	IKBKAP	10.1086	No Sig
-1.32252	3.27669	-6.68156	7.85e-11	2.88e-09	14.1667	CYP2J2	10.1052	Low
0.459226	6.11478	6.68024	7.91e-11	2.9e-09	14.1588	C7orf50	10.1017	No Sig
-2.58479	-5.51301	-6.67934	7.96e-11	2.91e-09	14.1535	XXyac-YM21GA2.7	10.0993	Low
-1.23038	3.99295	-6.67869	7.99e-11	2.92e-09	14.1496	REEP6	10.0976	Low
1.55535	0.287779	6.67613	8.11e-11	2.97e-09	14.1344	MAOB	10.0907	High
1.06937	4.07278	6.67572	8.14e-11	2.97e-09	14.132	LMCD1	10.0896	High
1.04753	4.03616	6.67523	8.16e-11	2.98e-09	14.1291	NXN	10.0883	High
0.466046	2.72678	6.67408	8.22e-11	3e-09	14.1222	CHUK	10.0853	No Sig
1.24604	-1.30857	6.67383	8.23e-11	3e-09	14.1208	TUB	10.0846	High
-3.08397	-4.844	-6.6734	8.25e-11	3.01e-09	14.1182	PWRN1	10.0834	Low
1.58254	2.32646	6.67329	8.26e-11	3.01e-09	14.1176	CDKN2B	10.0832	High
0.6734	5.33879	6.67144	8.35e-11	3.04e-09	14.1066	OPTN	10.0782	No Sig
2.59675	-2.84079	6.67089	8.38e-11	3.04e-09	14.1033	CCL24	10.0767	High
0.822821	2.1345	6.67084	8.38e-11	3.04e-09	14.103	TCF7	10.0766	No Sig
1.17383	-0.328639	6.66986	8.43e-11	3.06e-09	14.0972	CD300LF	10.074	High
0.476911	3.46618	6.66744	8.56e-11	3.1e-09	14.0828	RNF20	10.0676	No Sig
-0.969347	2.78313	-6.66651	8.61e-11	3.12e-09	14.0773	MAGIX	10.0651	No Sig
0.87013	4.59336	6.66511	8.68e-11	3.14e-09	14.069	CORO1A	10.0613	No Sig
1.10637	2.45435	6.66476	8.7e-11	3.15e-09	14.0669	DCBLD2	10.0604	High
0.550674	7.73255	6.66371	8.76e-11	3.17e-09	14.0607	CCT5	10.0576	No Sig
0.420872	5.1599	6.66303	8.79e-11	3.18e-09	14.0566	KIAA0930	10.0558	No Sig
0.872135	0.831991	6.66249	8.82e-11	3.19e-09	14.0534	E2F2	10.0544	No Sig
-2.38777	-4.59255	-6.6599	8.96e-11	3.23e-09	14.0381	DACH2	10.0475	Low
0.511721	2.55399	6.65969	8.98e-11	3.23e-09	14.0368	TRAF3	10.0469	No Sig
0.722031	3.82861	6.65969	8.98e-11	3.23e-09	14.0368	HELZ2	10.0469	No Sig
0.882127	3.26588	6.65856	9.04e-11	3.25e-09	14.0301	FERMT3	10.0439	No Sig
1.57621	-4.67278	6.65608	9.18e-11	3.3e-09	14.0154	TREML2	10.0373	High
0.442016	3.98831	6.65595	9.18e-11	3.3e-09	14.0147	CHD1L	10.037	No Sig
-0.808368	5.17395	-6.65594	9.18e-11	3.3e-09	14.0146	THEM6	10.0369	No Sig
0.523341	7.37038	6.65591	9.19e-11	3.3e-09	14.0144	PDIA6	10.0368	No Sig
0.738254	2.92464	6.65555	9.21e-11	3.31e-09	14.0123	NCAPG	10.0359	No Sig
2.99206	-3.96645	6.65524	9.22e-11	3.31e-09	14.0105	BNC1	10.0351	High
0.880484	1.39498	6.65406	9.29e-11	3.33e-09	14.0035	GPR161	10.0319	No Sig
0.46753	4.20349	6.65312	9.35e-11	3.35e-09	13.9979	HDAC5	10.0294	No Sig
0.618953	0.866178	6.65293	9.36e-11	3.35e-09	13.9968	SLC25A45	10.0289	No Sig
0.812933	4.15911	6.65213	9.4e-11	3.36e-09	13.992	RDX	10.0268	No Sig
-1.62292	8.03668	-6.65168	9.43e-11	3.37e-09	13.9893	SNCG	10.0256	Low
1.19601	1.34689	6.64973	9.54e-11	3.41e-09	13.9778	SASH3	10.0204	High
0.405112	5.33156	6.64954	9.55e-11	3.41e-09	13.9766	URM1	10.0199	No Sig
2.62297	-1.93483	6.64923	9.57e-11	3.41e-09	13.9748	ALPP	10.0191	High
0.724619	2.55273	6.64741	9.68e-11	3.45e-09	13.9641	WDR76	10.0142	No Sig
1.39166	-2.98689	6.64531	9.8e-11	3.49e-09	13.9516	CHST13	10.0086	High
0.497893	3.81906	6.64287	9.95e-11	3.54e-09	13.9372	GPR107	10.0022	No Sig
-2.64995	0.162855	-6.64273	9.96e-11	3.54e-09	13.9364	UGT1A1	10.0018	Low
1.53981	-1.17255	6.64222	9.99e-11	3.55e-09	13.9333	ANK2	10.0004	High
0.956889	3.50167	6.64116	1.01e-10	3.57e-09	13.927	PDGFRB	9.99761	No Sig
0.768256	1.22495	6.64059	1.01e-10	3.58e-09	13.9237	CSGALNACT1	9.9961	No Sig
0.44481	2.59173	6.64	1.01e-10	3.59e-09	13.9202	SIK3	9.99453	No Sig
1.38368	-1.55932	6.63957	1.02e-10	3.6e-09	13.9177	SCG2	9.99341	High
0.638338	2.54745	6.63924	1.02e-10	3.6e-09	13.9157	MALT1	9.99252	No Sig
2.14644	-1.8908	6.63867	1.02e-10	3.61e-09	13.9123	FCGR1C	9.99101	High
0.634077	4.84628	6.63684	1.03e-10	3.65e-09	13.9015	FEN1	9.98616	No Sig
1.61057	-1.73839	6.63629	1.04e-10	3.66e-09	13.8982	AOX1	9.98469	High
1.70561	-6.29768	6.63437	1.05e-10	3.7e-09	13.8869	SOAT2	9.97958	High
0.836296	3.02362	6.62877	1.08e-10	3.83e-09	13.8538	SLC7A1	9.96472	No Sig
-1.73844	2.38631	-6.62763	1.09e-10	3.85e-09	13.847	MMEL1	9.9617	Low
0.696493	3.73615	6.62601	1.1e-10	3.89e-09	13.8375	SMC1A	9.95741	No Sig
-1.26376	2.10182	-6.6259	1.1e-10	3.89e-09	13.8368	SEMA6A	9.9571	Low
-1.93916	-4.39107	-6.62479	1.11e-10	3.91e-09	13.8303	SV2C	9.95417	Low
0.810812	1.3524	6.62319	1.12e-10	3.95e-09	13.8208	CENPI	9.94993	No Sig
0.742961	-1.23284	6.62209	1.13e-10	3.97e-09	13.8143	NLRC4	9.947	No Sig
1.04388	5.2775	6.62202	1.13e-10	3.97e-09	13.8139	CD82	9.94682	High
0.75691	0.970048	6.62154	1.13e-10	3.98e-09	13.8111	ITPR2	9.94556	No Sig
0.697201	2.97566	6.62074	1.14e-10	4e-09	13.8063	KIF11	9.94342	No Sig
0.545921	3.45935	6.61744	1.16e-10	4.07e-09	13.7869	CNPY4	9.93468	No Sig
0.422491	4.19635	6.61706	1.17e-10	4.08e-09	13.7846	KCTD10	9.93367	No Sig
0.80371	3.33593	6.61417	1.19e-10	4.15e-09	13.7676	NEK2	9.92601	No Sig
0.403697	7.07823	6.61266	1.2e-10	4.18e-09	13.7587	PDAP1	9.92202	No Sig
0.529284	3.42373	6.61204	1.2e-10	4.2e-09	13.755	IKBIP	9.92037	No Sig
0.911096	-0.683446	6.60793	1.23e-10	4.3e-09	13.7308	C17orf51	9.90949	No Sig
1.12037	-0.0690627	6.6077	1.23e-10	4.3e-09	13.7295	GPR34	9.9089	High
0.43073	4.69452	6.60683	1.24e-10	4.32e-09	13.7243	ZNF410	9.90659	No Sig
0.452912	4.35315	6.60578	1.25e-10	4.35e-09	13.7181	PTPN1	9.9038	No Sig
1.1808	-2.99033	6.60567	1.25e-10	4.35e-09	13.7175	DPY19L2P2	9.90351	High
1.12537	1.09962	6.60419	1.26e-10	4.38e-09	13.7088	CYTIP	9.89961	High
0.364364	4.5504	6.60361	1.26e-10	4.39e-09	13.7053	SETD3	9.89806	No Sig
1.85774	-1.43658	6.60227	1.27e-10	4.43e-09	13.6975	CD177	9.89452	High
1.14648	1.46304	6.60178	1.28e-10	4.44e-09	13.6946	SDS	9.89324	High
-0.493159	4.47067	-6.60175	1.28e-10	4.44e-09	13.6944	FAM219B	9.89314	No Sig
0.400781	6.68096	6.59904	1.3e-10	4.51e-09	13.6785	RNH1	9.88599	No Sig
0.403664	5.73023	6.59792	1.31e-10	4.53e-09	13.6718	CSE1L	9.88301	No Sig
1.49467	-0.461758	6.59522	1.33e-10	4.6e-09	13.656	C1QL1	9.87588	High
0.442762	8.48534	6.59338	1.35e-10	4.65e-09	13.6451	MYL12A	9.87102	No Sig
0.374633	5.35511	6.59307	1.35e-10	4.65e-09	13.6433	C9orf78	9.87021	No Sig
2.0407	-5.55052	6.59258	1.35e-10	4.66e-09	13.6405	GDF5	9.86892	High
0.833364	-0.232869	6.59254	1.35e-10	4.66e-09	13.6402	PTGIR	9.86881	No Sig
1.16008	1.36846	6.59103	1.37e-10	4.7e-09	13.6313	EVI2B	9.86482	High
0.948688	-0.963057	6.59007	1.37e-10	4.73e-09	13.6257	SARDH	9.86229	No Sig
2.03287	1.19514	6.58967	1.38e-10	4.74e-09	13.6233	IL6	9.86122	High
1.40121	3.25559	6.58952	1.38e-10	4.74e-09	13.6224	PDLIM3	9.86082	High
1.81752	-6.58709	6.58684	1.4e-10	4.81e-09	13.6067	MMP8	9.85374	High
0.612997	3.3299	6.58616	1.41e-10	4.83e-09	13.6027	NDST1	9.85195	No Sig
0.410585	4.55882	6.58612	1.41e-10	4.83e-09	13.6025	RCE1	9.85185	No Sig
-2.28863	-5.74107	-6.58558	1.41e-10	4.84e-09	13.5993	ADH1A	9.85042	Low
0.446403	4.15493	6.58505	1.42e-10	4.85e-09	13.5961	SYS1	9.84902	No Sig
0.915689	5.99218	6.58406	1.42e-10	4.88e-09	13.5903	HTRA1	9.8464	No Sig
1.43157	-3.92027	6.58297	1.43e-10	4.91e-09	13.584	GRIN3B	9.84354	High
1.7353	-4.85116	6.58168	1.44e-10	4.94e-09	13.5764	LRRN4	9.84014	High
1.95563	2.13395	6.58144	1.45e-10	4.95e-09	13.575	CXCL9	9.8395	High
1.08303	4.50302	6.57851	1.47e-10	5.03e-09	13.5577	GBP1	9.83175	High
0.575259	1.28514	6.57807	1.48e-10	5.04e-09	13.5551	CBL	9.8306	No Sig
0.44576	6.61562	6.57795	1.48e-10	5.04e-09	13.5545	TOMM5	9.83029	No Sig
0.572335	4.89176	6.57646	1.49e-10	5.09e-09	13.5457	MYO1E	9.82635	No Sig
-2.03809	-4.29605	-6.57518	1.5e-10	5.12e-09	13.5382	PTTG2	9.82299	Low
1.33989	-0.803803	6.57466	1.51e-10	5.13e-09	13.5351	TFEC	9.82162	High
1.25569	-2.45293	6.57395	1.51e-10	5.15e-09	13.531	TBX21	9.81974	High
0.72869	3.0342	6.57363	1.52e-10	5.16e-09	13.5291	SLC25A43	9.81891	No Sig
-0.44254	8.75677	-6.57297	1.52e-10	5.17e-09	13.5252	AES	9.81717	No Sig
2.13859	-0.0588096	6.5698	1.55e-10	5.27e-09	13.5066	MARCO	9.8088	High
0.480211	6.46192	6.56875	1.56e-10	5.3e-09	13.5005	MCM7	9.80605	No Sig
1.11594	-1.31288	6.56853	1.57e-10	5.31e-09	13.4992	RASL10B	9.80546	High
0.44844	5.48478	6.56783	1.57e-10	5.33e-09	13.4951	PRMT5	9.80361	No Sig
1.1334	-0.616145	6.56643	1.59e-10	5.37e-09	13.4868	GPR84	9.79992	High
0.499732	4.17447	6.5644	1.6e-10	5.43e-09	13.4749	CDK5RAP2	9.79457	No Sig
-1.56516	-2.18767	-6.564	1.61e-10	5.44e-09	13.4726	CAPN14	9.79353	Low
0.483485	4.49693	6.56119	1.64e-10	5.53e-09	13.4561	EMC1	9.78612	No Sig
0.623984	2.58122	6.56076	1.64e-10	5.54e-09	13.4536	ARHGEF17	9.78498	No Sig
2.02291	-6.95516	6.56068	1.64e-10	5.54e-09	13.4531	SLC22A2	9.78477	High
1.15627	-1.17147	6.55923	1.66e-10	5.58e-09	13.4446	ITPRIPL1	9.78096	High
-0.717413	4.83648	-6.55631	1.69e-10	5.68e-09	13.4276	TRAK1	9.77329	No Sig
0.388525	3.87891	6.5552	1.7e-10	5.71e-09	13.421	CAMKK2	9.77036	No Sig
-0.802726	6.79077	-6.5548	1.7e-10	5.72e-09	13.4187	IDH1	9.76932	No Sig
0.794007	0.0114135	6.55065	1.74e-10	5.86e-09	13.3944	ZMYND15	9.75841	No Sig
0.370248	3.91095	6.55	1.75e-10	5.88e-09	13.3906	KBTBD2	9.7567	No Sig
1.9231	-1.86821	6.54885	1.76e-10	5.92e-09	13.3839	SYNDIG1	9.75367	High
0.630034	3.26642	6.54851	1.77e-10	5.93e-09	13.3819	STK38L	9.75278	No Sig
-2.37314	-4.06728	-6.54622	1.79e-10	6e-09	13.3685	CYP4F2	9.74674	Low
0.441438	3.49916	6.54502	1.8e-10	6.04e-09	13.3614	TOP3A	9.74359	No Sig
1.26503	-3.23074	6.54495	1.81e-10	6.04e-09	13.3611	ADAMTS3	9.74342	High
0.876336	2.33838	6.5447	1.81e-10	6.05e-09	13.3596	MRAS	9.74277	No Sig
0.486531	2.57986	6.54293	1.83e-10	6.11e-09	13.3493	AGPS	9.73812	No Sig
0.43114	4.31127	6.54193	1.84e-10	6.14e-09	13.3434	BAZ1B	9.73548	No Sig
-1.72622	2.41392	-6.5416	1.84e-10	6.15e-09	13.3414	TBX2-AS1	9.7346	Low
0.472013	4.44908	6.54111	1.85e-10	6.17e-09	13.3386	GPATCH4	9.73334	No Sig
-1.03731	-0.102454	-6.54062	1.85e-10	6.18e-09	13.3358	C17orf82	9.73205	Low
0.418265	5.48952	6.53817	1.88e-10	6.27e-09	13.3214	YARS	9.7256	No Sig
1.50467	-3.32696	6.53547	1.91e-10	6.37e-09	13.3057	NTRK1	9.71853	High
0.531645	4.34091	6.53539	1.91e-10	6.37e-09	13.3052	AKIRIN1	9.7183	No Sig
0.672115	1.49265	6.53512	1.92e-10	6.37e-09	13.3036	SGOL2	9.71759	No Sig
0.45361	3.46305	6.53419	1.93e-10	6.41e-09	13.2982	FXN	9.71517	No Sig
1.37174	1.44294	6.53368	1.93e-10	6.42e-09	13.2952	SUGCT	9.71382	High
1.14807	3.24465	6.53342	1.94e-10	6.43e-09	13.2937	CPVL	9.71313	High
0.965488	2.25598	6.53335	1.94e-10	6.43e-09	13.2933	CPPED1	9.71296	No Sig
1.09784	0.609022	6.53119	1.96e-10	6.5e-09	13.2806	DDR2	9.70728	High
0.712826	2.24684	6.53054	1.97e-10	6.52e-09	13.2769	KLF11	9.70559	No Sig
2.24754	-3.0738	6.52964	1.98e-10	6.55e-09	13.2716	LHX2	9.70321	High
1.22493	1.13089	6.52944	1.98e-10	6.56e-09	13.2704	IL1R2	9.7027	High
-3.02435	3.30819	-6.52847	1.99e-10	6.59e-09	13.2648	C10orf99	9.70016	Low
0.500716	5.84915	6.52615	2.02e-10	6.68e-09	13.2512	IRAK1	9.69407	No Sig
0.586029	3.2407	6.52536	2.03e-10	6.71e-09	13.2466	RASSF3	9.69201	No Sig
0.631084	3.0295	6.52529	2.03e-10	6.71e-09	13.2462	SH3PXD2B	9.69183	No Sig
0.498594	4.64559	6.52503	2.04e-10	6.71e-09	13.2447	HAUS4	9.69113	No Sig
0.939039	0.47602	6.52467	2.04e-10	6.72e-09	13.2426	DUSP8	9.69018	No Sig
1.01314	5.01484	6.52375	2.05e-10	6.75e-09	13.2373	MYC	9.68779	High
0.353324	4.14419	6.52317	2.06e-10	6.77e-09	13.2338	REXO4	9.68625	No Sig
1.14744	-0.171326	6.52305	2.06e-10	6.78e-09	13.2331	WDFY4	9.68594	High
-0.526379	6.15622	-6.52142	2.08e-10	6.84e-09	13.2236	ORMDL3	9.68166	No Sig
0.570594	4.95096	6.52067	2.09e-10	6.87e-09	13.2192	KIF1C	9.6797	No Sig
0.965659	-0.483153	6.52047	2.09e-10	6.87e-09	13.2181	RTN4RL2	9.67919	No Sig
1.70788	-2.72355	6.51963	2.1e-10	6.9e-09	13.2132	PTGFR	9.67697	High
-1.64952	7.02873	-6.51909	2.11e-10	6.92e-09	13.21	SMIM22	9.67556	Low
1.79653	-6.79917	6.51714	2.14e-10	6.99e-09	13.1987	SCN2B	9.67047	High
0.924337	-0.29104	6.51399	2.18e-10	7.12e-09	13.1803	IL18R1	9.6622	No Sig
1.50594	-1.07691	6.51311	2.19e-10	7.16e-09	13.1752	PDCD1	9.65991	High
0.583347	6.56913	6.51167	2.21e-10	7.21e-09	13.1668	FAM129B	9.65615	No Sig
0.996168	1.12982	6.51167	2.21e-10	7.21e-09	13.1668	CAP2	9.65614	No Sig
1.29409	2.8641	6.51095	2.22e-10	7.24e-09	13.1626	FBLN2	9.65426	High
1.9557	-4.29674	6.50949	2.24e-10	7.3e-09	13.1541	IL27	9.65044	High
1.30449	1.48209	6.50898	2.24e-10	7.32e-09	13.1511	PTPRC	9.6491	High
0.477028	3.50934	6.50657	2.28e-10	7.42e-09	13.1371	ZC3HAV1	9.64281	No Sig
0.746699	0.700229	6.50454	2.3e-10	7.51e-09	13.1253	PALD1	9.63749	No Sig
0.537284	5.0079	6.50427	2.31e-10	7.52e-09	13.1238	TTYH3	9.6368	No Sig
0.524753	3.27197	6.5038	2.31e-10	7.53e-09	13.121	ECE2	9.63554	No Sig
1.3461	6.14861	6.50217	2.34e-10	7.6e-09	13.1115	DCN	9.63129	High
0.42505	6.24988	6.50216	2.34e-10	7.6e-09	13.1115	EBNA1BP2	9.63127	No Sig
1.14208	-3.36126	6.50202	2.34e-10	7.6e-09	13.1106	DRAXIN	9.63089	High
2.09656	-3.17914	6.50094	2.35e-10	7.64e-09	13.1043	CADM3	9.62807	High
0.489142	2.80537	6.50093	2.35e-10	7.64e-09	13.1043	SPECC1L	9.62804	No Sig
2.42689	-6.65672	6.49896	2.38e-10	7.72e-09	13.0929	CRYBA2	9.62291	High
0.829817	0.295636	6.49834	2.39e-10	7.75e-09	13.0893	NRROS	9.62129	No Sig
-0.76513	3.49795	-6.49724	2.41e-10	7.8e-09	13.0829	NEIL1	9.61841	No Sig
-2.91079	-0.214873	-6.49589	2.43e-10	7.86e-09	13.075	BHMT	9.61487	Low
1.31429	-3.34791	6.49551	2.43e-10	7.87e-09	13.0728	KCNH3	9.61388	High
2.34072	-0.352669	6.49496	2.44e-10	7.89e-09	13.0696	DPT	9.61245	High
0.354323	4.74823	6.49384	2.46e-10	7.94e-09	13.0631	CUL1	9.60953	No Sig
1.45579	-2.6877	6.4938	2.46e-10	7.94e-09	13.0629	RFX8	9.60943	High
1.32088	3.58429	6.4937	2.46e-10	7.94e-09	13.0623	VCAN	9.60917	High
0.470189	4.8522	6.49309	2.47e-10	7.96e-09	13.0587	TAF13	9.60757	No Sig
-1.29693	1.07	-6.4917	2.49e-10	8.02e-09	13.0507	RASSF6	9.60395	Low
2.38517	-3.89709	6.49128	2.5e-10	8.04e-09	13.0482	CR2	9.60284	High
0.478098	4.54453	6.49121	2.5e-10	8.04e-09	13.0478	TOX4	9.60265	No Sig
1.75173	-3.04892	6.49041	2.51e-10	8.07e-09	13.0431	BIRC7	9.60056	High
0.468706	5.66873	6.48957	2.52e-10	8.11e-09	13.0383	RAD23B	9.59838	No Sig
1.40236	-3.60886	6.48872	2.53e-10	8.14e-09	13.0333	C6orf25	9.59615	High
0.784792	0.523132	6.48539	2.59e-10	8.3e-09	13.014	MSANTD3-TMEFF1	9.58747	No Sig
0.800513	3.27736	6.48471	2.6e-10	8.33e-09	13.01	TNFRSF1B	9.58569	No Sig
0.681808	6.53413	6.48277	2.63e-10	8.42e-09	12.9988	COTL1	9.58063	No Sig
1.04552	2.09562	6.48245	2.63e-10	8.43e-09	12.9969	FAM129A	9.5798	High
0.588643	3.9518	6.48158	2.65e-10	8.47e-09	12.9919	TNFAIP8	9.57753	No Sig
0.435771	5.12686	6.47995	2.67e-10	8.55e-09	12.9825	IPO5	9.57329	No Sig
0.392424	5.56698	6.47926	2.68e-10	8.58e-09	12.9784	MAPKAPK2	9.57148	No Sig
2.11925	-7.74938	6.47808	2.7e-10	8.64e-09	12.9716	MIR137HG	9.56841	High
1.05627	0.602447	6.47648	2.73e-10	8.72e-09	12.9623	MAP1B	9.56424	High
1.61845	-2.62763	6.47204	2.8e-10	8.94e-09	12.9366	CDC20P1	9.55268	High
0.460286	3.37823	6.47135	2.81e-10	8.97e-09	12.9326	RAP2C	9.55088	No Sig
0.928425	1.36167	6.47055	2.83e-10	9.01e-09	12.9279	CMAHP	9.54879	No Sig
1.15501	2.08921	6.46967	2.84e-10	9.06e-09	12.9228	BIRC3	9.54649	High
0.824051	4.60097	6.46747	2.88e-10	9.17e-09	12.9101	DBN1	9.54076	No Sig
0.924146	2.24444	6.46696	2.89e-10	9.19e-09	12.9071	FAS	9.53943	No Sig
1.51482	-6.44026	6.46549	2.91e-10	9.27e-09	12.8986	C9orf170	9.53562	High
0.827523	6.16613	6.46546	2.91e-10	9.27e-09	12.8984	SLC16A3	9.53553	No Sig
-0.499157	1.57386	-6.46242	2.97e-10	9.42e-09	12.8809	KB-1208A12.3	9.52763	No Sig
0.761848	3.67668	6.46163	2.98e-10	9.46e-09	12.8763	TCF19	9.52556	No Sig
0.896077	3.34772	6.4609	2.99e-10	9.5e-09	12.8721	PLEKHA4	9.52368	No Sig
0.327078	5.64601	6.46023	3.01e-10	9.53e-09	12.8681	RNF220	9.52191	No Sig
0.853785	0.570483	6.45932	3.02e-10	9.58e-09	12.8629	PLXNC1	9.51956	No Sig
0.758369	2.36923	6.45879	3.03e-10	9.6e-09	12.8599	WTIP	9.51819	No Sig
0.474379	5.10418	6.45789	3.05e-10	9.65e-09	12.8546	DNMT1	9.51583	No Sig
0.561282	2.75087	6.45774	3.05e-10	9.65e-09	12.8538	MAFG	9.51545	No Sig
0.961388	2.35061	6.45768	3.05e-10	9.65e-09	12.8534	NID2	9.51529	No Sig
2.18492	-6.06426	6.45702	3.07e-10	9.68e-09	12.8496	DIRC1	9.51357	High
0.547944	3.30872	6.45685	3.07e-10	9.69e-09	12.8486	EXOC5	9.51314	No Sig
1.83984	-2.37722	6.45675	3.07e-10	9.69e-09	12.848	ADAMTS16	9.51286	High
0.375015	4.59747	6.45367	3.13e-10	9.86e-09	12.8302	UBE2R2	9.50486	No Sig
1.21909	-1.30142	6.45334	3.13e-10	9.88e-09	12.8283	ADAMTSL1	9.50402	High
0.410363	4.92045	6.4529	3.14e-10	9.9e-09	12.8258	CUL4A	9.50287	No Sig
0.634758	1.64842	6.45288	3.14e-10	9.9e-09	12.8256	KIF20B	9.5028	No Sig
1.90999	-7.88326	6.45259	3.15e-10	9.91e-09	12.8239	TCHHL1	9.50205	High
1.2068	-1.81203	6.45204	3.16e-10	9.93e-09	12.8208	ADGRG3	9.50064	High
-1.358	5.41179	-6.45104	3.18e-10	9.99e-09	12.815	PPARG	9.49802	Low
0.727425	1.67391	6.44964	3.2e-10	1.01e-08	12.8069	DOK3	9.4944	No Sig
0.894425	0.83691	6.44877	3.22e-10	1.01e-08	12.8019	IQGAP2	9.49214	No Sig
1.02206	-1.14115	6.44747	3.25e-10	1.02e-08	12.7944	TLDC2	9.48876	High
1.33218	-2.18295	6.44731	3.25e-10	1.02e-08	12.7935	CRTAM	9.48835	High
0.495946	4.40159	6.44591	3.28e-10	1.03e-08	12.7854	FAM207A	9.4847	No Sig
0.888733	3.59749	6.44482	3.3e-10	1.03e-08	12.779	SH3KBP1	9.48186	No Sig
0.517785	5.83954	6.44434	3.31e-10	1.04e-08	12.7763	PPT1	9.48063	No Sig
1.62227	-4.25794	6.44429	3.31e-10	1.04e-08	12.776	THPO	9.48051	High
0.75734	1.72537	6.44351	3.32e-10	1.04e-08	12.7715	TMC8	9.47847	No Sig
0.540436	2.05273	6.44141	3.37e-10	1.05e-08	12.7594	ERCC6L2	9.47301	No Sig
1.42502	-2.59195	6.44137	3.37e-10	1.05e-08	12.7592	CLSTN2	9.47292	High
0.390001	3.42389	6.44126	3.37e-10	1.05e-08	12.7585	CDK8	9.47262	No Sig
0.689723	3.12756	6.44059	3.38e-10	1.06e-08	12.7547	PPFIBP1	9.4709	No Sig
0.98015	-0.598113	6.44023	3.39e-10	1.06e-08	12.7526	KLF12	9.46995	No Sig
0.744468	5.90638	6.43938	3.41e-10	1.06e-08	12.7477	CDC20	9.46776	No Sig
0.909624	-0.134615	6.43871	3.42e-10	1.07e-08	12.7438	GPM6B	9.46601	No Sig
0.537796	3.44647	6.43795	3.44e-10	1.07e-08	12.7394	RBM7	9.46404	No Sig
0.375594	6.40218	6.43765	3.44e-10	1.07e-08	12.7377	EPN1	9.46327	No Sig
0.346358	4.91842	6.43568	3.48e-10	1.08e-08	12.7263	HTRA2	9.45817	No Sig
1.00949	0.950439	6.4351	3.49e-10	1.09e-08	12.723	TNFAIP8L2	9.45665	High
0.825422	2.0416	6.43247	3.55e-10	1.1e-08	12.7078	OSBPL10	9.44984	No Sig
0.709379	4.69018	6.43183	3.56e-10	1.11e-08	12.7041	CCNB2	9.44817	No Sig
0.692225	4.94284	6.43046	3.59e-10	1.11e-08	12.6962	AURKB	9.44461	No Sig
1.89916	-1.60464	6.43008	3.6e-10	1.12e-08	12.694	CDKN2B-AS1	9.44363	High
1.23652	-0.883454	6.42908	3.62e-10	1.12e-08	12.6882	SCIMP	9.44103	High
-0.798661	4.23442	-6.42853	3.63e-10	1.13e-08	12.6851	CROT	9.43962	No Sig
1.60587	-7.44155	6.42775	3.65e-10	1.13e-08	12.6806	INSRR	9.4376	High
1.29943	-2.03215	6.42612	3.69e-10	1.14e-08	12.6712	TPBGL	9.43337	High
2.72762	-4.72735	6.42567	3.7e-10	1.14e-08	12.6686	PAEP	9.43221	High
1.6538	-2.59623	6.4251	3.71e-10	1.15e-08	12.6653	LL21NC02-1C16.2	9.43073	High
1.53022	-0.0310739	6.42486	3.71e-10	1.15e-08	12.6639	ZBP1	9.43011	High
-0.564452	1.31363	-6.42305	3.75e-10	1.16e-08	12.6535	ETV2	9.42542	No Sig
1.46339	-0.559605	6.42232	3.77e-10	1.16e-08	12.6493	SYT12	9.42354	High
1.63827	-5.9013	6.42117	3.8e-10	1.17e-08	12.6427	GDF1	9.42055	High
1.58329	-0.10897	6.42116	3.8e-10	1.17e-08	12.6426	CXCL3	9.42054	High
-1.40934	-0.00481479	-6.42063	3.81e-10	1.17e-08	12.6395	PCP2	9.41915	Low
0.857163	4.1831	6.41791	3.87e-10	1.19e-08	12.6239	ANTXR1	9.41212	No Sig
0.467205	3.67644	6.41675	3.9e-10	1.2e-08	12.6172	UBLCP1	9.40911	No Sig
0.588968	5.98055	6.41671	3.9e-10	1.2e-08	12.617	BZW1	9.40901	No Sig
0.612905	3.2812	6.41598	3.92e-10	1.2e-08	12.6128	CTB-193M12.5	9.40713	No Sig
0.711842	2.40517	6.4159	3.92e-10	1.2e-08	12.6123	EXO1	9.40691	No Sig
0.406625	3.02492	6.41573	3.92e-10	1.2e-08	12.6114	ABCB7	9.40647	No Sig
0.89491	2.07392	6.41563	3.92e-10	1.2e-08	12.6108	SOCS1	9.40621	No Sig
1.35675	-1.29593	6.41455	3.95e-10	1.21e-08	12.6046	PGBD5	9.40342	High
0.874468	0.0130927	6.41425	3.96e-10	1.21e-08	12.6028	TMCC2	9.40264	No Sig
0.425223	6.31817	6.41364	3.97e-10	1.22e-08	12.5994	SLC39A1	9.40108	No Sig
-0.8657	6.23487	-6.41299	3.99e-10	1.22e-08	12.5956	BTG2	9.39939	No Sig
0.444796	5.76237	6.41227	4e-10	1.23e-08	12.5915	NUDT1	9.39753	No Sig
0.602068	2.54168	6.40955	4.07e-10	1.24e-08	12.5758	CCNYL1	9.39048	No Sig
0.702002	0.499012	6.4093	4.08e-10	1.25e-08	12.5744	2021-03-01	9.38985	No Sig
2.49694	-5.82369	6.40875	4.09e-10	1.25e-08	12.5712	CTC-327F10.4	9.38842	High
1.20461	4.77131	6.40589	4.16e-10	1.27e-08	12.5548	IGFBP6	9.38102	High
1.00486	4.81083	6.40559	4.17e-10	1.27e-08	12.5531	THBS1	9.38026	High
0.562343	4.03422	6.40548	4.17e-10	1.27e-08	12.5524	KNSTRN	9.37996	No Sig
0.708807	3.61247	6.40536	4.17e-10	1.27e-08	12.5517	NCAPH	9.37965	No Sig
0.568011	4.49646	6.40101	4.28e-10	1.3e-08	12.5267	IL13RA1	9.36841	No Sig
1.21929	2.13012	6.40048	4.29e-10	1.3e-08	12.5237	AK4	9.36706	High
0.649047	5.90422	6.40013	4.3e-10	1.31e-08	12.5217	TK1	9.36615	No Sig
1.60805	-5.20277	6.4	4.31e-10	1.31e-08	12.5209	PHF24	9.3658	High
1.62127	1.52859	6.39821	4.35e-10	1.32e-08	12.5106	SULT2B1	9.36119	High
0.394063	4.97002	6.39698	4.39e-10	1.33e-08	12.5036	STX5	9.35801	No Sig
0.553964	3.41016	6.39441	4.45e-10	1.35e-08	12.4888	SBDSP1	9.35138	No Sig
0.353654	6.5137	6.39433	4.45e-10	1.35e-08	12.4884	EIF4A3	9.35117	No Sig
2.11536	-5.57761	6.39308	4.49e-10	1.36e-08	12.4812	ANXA13	9.34795	High
1.09512	0.663942	6.39303	4.49e-10	1.36e-08	12.4809	CSF2RB	9.34781	High
2.85119	3.42001	6.39193	4.52e-10	1.37e-08	12.4746	PI3	9.34497	High
1.0944	1.15152	6.39182	4.52e-10	1.37e-08	12.474	TDO2	9.34471	High
0.5888	1.40352	6.39036	4.56e-10	1.38e-08	12.4656	SNX30	9.34093	No Sig
2.29388	-5.97826	6.38841	4.61e-10	1.39e-08	12.4544	LMO1	9.3359	High
0.581174	1.54617	6.38679	4.66e-10	1.41e-08	12.4451	SMCR8	9.33173	No Sig
0.509747	3.44014	6.38604	4.68e-10	1.41e-08	12.4408	RAB11FIP5	9.32978	No Sig
1.28835	5.08726	6.38534	4.7e-10	1.42e-08	12.4368	DSP	9.32798	High
2.34946	0.249968	6.38278	4.77e-10	1.44e-08	12.4221	CHRDL2	9.32137	High
0.680036	3.59075	6.3819	4.8e-10	1.44e-08	12.4171	SDC3	9.31911	No Sig
1.49033	-5.00769	6.38042	4.84e-10	1.46e-08	12.4086	L3MBTL4-AS1	9.3153	High
-1.42898	1.27856	-6.37937	4.87e-10	1.46e-08	12.4026	ATOH8	9.31259	Low
0.514977	3.36172	6.37893	4.88e-10	1.47e-08	12.4001	CCDC34	9.31147	No Sig
0.47153	7.40204	6.37785	4.91e-10	1.47e-08	12.3939	CAP1	9.30868	No Sig
0.847655	2.173	6.37759	4.92e-10	1.48e-08	12.3924	SLC6A9	9.30801	No Sig
0.38102	3.35008	6.37755	4.92e-10	1.48e-08	12.3922	SMU1	9.3079	No Sig
0.7981	2.81258	6.37751	4.92e-10	1.48e-08	12.3919	SH3BP4	9.3078	No Sig
0.366401	4.74425	6.37726	4.93e-10	1.48e-08	12.3905	ISY1	9.30716	No Sig
-0.753564	6.32336	-6.37392	5.03e-10	1.5e-08	12.3714	BCAT2	9.29858	No Sig
0.418157	6.47182	6.3729	5.06e-10	1.51e-08	12.3656	TMEM109	9.29595	No Sig
0.537181	6.97707	6.3722	5.08e-10	1.52e-08	12.3615	VAPA	9.29414	No Sig
0.715458	5.69367	6.37178	5.09e-10	1.52e-08	12.3591	PRKDC	9.29305	No Sig
-0.37367	4.2709	-6.37141	5.1e-10	1.52e-08	12.357	USP3	9.2921	No Sig
-0.837558	5.94205	-6.36929	5.17e-10	1.54e-08	12.3449	SYTL1	9.28665	No Sig
1.03776	-1.58027	6.36918	5.17e-10	1.54e-08	12.3443	RGS9	9.28637	High
1.21682	1.87446	6.36882	5.18e-10	1.54e-08	12.3422	OSR2	9.28543	High
1.46247	-0.114338	6.36853	5.19e-10	1.55e-08	12.3406	CD38	9.2847	High
0.605047	-0.0353525	6.36767	5.22e-10	1.55e-08	12.3356	PRX	9.28249	No Sig
0.389811	4.52816	6.36668	5.25e-10	1.56e-08	12.33	ABCF2	9.27994	No Sig
2.13189	-5.45785	6.3658	5.28e-10	1.57e-08	12.325	43800	9.27768	High
1.39692	-3.77286	6.36526	5.29e-10	1.57e-08	12.3219	KCNE1	9.27629	High
-1.99361	-3.12317	-6.36491	5.3e-10	1.57e-08	12.3199	SAMD12-AS1	9.27539	Low
0.660004	4.9541	6.36286	5.37e-10	1.59e-08	12.3081	GOLM1	9.27011	No Sig
0.76425	-0.255131	6.36223	5.39e-10	1.6e-08	12.3045	EID2B	9.26849	No Sig
1.11993	1.70598	6.36036	5.45e-10	1.61e-08	12.2938	IL4I1	9.26368	High
1.40421	-2.82808	6.35914	5.49e-10	1.62e-08	12.2869	DNAJC6	9.26056	High
-1.87399	-0.886573	-6.35913	5.49e-10	1.62e-08	12.2868	TEKT5	9.26052	Low
0.965033	1.23725	6.3576	5.54e-10	1.64e-08	12.278	SLC17A9	9.25658	No Sig
0.650343	3.1223	6.35704	5.56e-10	1.64e-08	12.2749	SNTA1	9.25515	No Sig
0.756629	2.17713	6.35646	5.58e-10	1.65e-08	12.2715	DEPDC1B	9.25365	No Sig
0.576277	1.99675	6.35645	5.58e-10	1.65e-08	12.2715	RNASEH1-AS1	9.25364	No Sig
0.638083	3.94467	6.35602	5.59e-10	1.65e-08	12.2691	P3H4	9.25254	No Sig
0.395923	4.38981	6.3546	5.64e-10	1.66e-08	12.2609	TFE3	9.24888	No Sig
0.565369	4.65603	6.35401	5.66e-10	1.67e-08	12.2575	PRRC2B	9.24736	No Sig
0.561684	1.87431	6.3537	5.67e-10	1.67e-08	12.2558	RIC1	9.24658	No Sig
0.681533	2.8007	6.35299	5.69e-10	1.68e-08	12.2517	NLGN2	9.24475	No Sig
1.08336	0.454056	6.3529	5.69e-10	1.68e-08	12.2513	CD6	9.24453	High
0.669031	5.79141	6.35275	5.7e-10	1.68e-08	12.2504	CCNB1	9.24414	No Sig
0.675072	3.29259	6.3527	5.7e-10	1.68e-08	12.2501	ATAD2	9.244	No Sig
-1.53133	0.962044	-6.35191	5.73e-10	1.68e-08	12.2456	COLCA1	9.24197	Low
0.787996	4.43082	6.35181	5.73e-10	1.68e-08	12.245	FBXO32	9.24172	No Sig
0.389552	3.29282	6.35149	5.74e-10	1.69e-08	12.2432	KATNA1	9.2409	No Sig
1.16112	-1.05095	6.34914	5.82e-10	1.71e-08	12.2298	CLIC5	9.23488	High
0.547368	2.58614	6.34691	5.9e-10	1.73e-08	12.2171	MTMR12	9.22915	No Sig
0.451026	9.06592	6.34456	5.98e-10	1.75e-08	12.2036	RAN	9.22311	No Sig
1.45254	5.11227	6.3438	6.01e-10	1.76e-08	12.1993	MMP11	9.22116	High
-0.353945	8.68224	-6.34352	6.02e-10	1.76e-08	12.1977	TMA7	9.22045	No Sig
-2.58822	-3.7524	-6.34345	6.02e-10	1.76e-08	12.1973	UGT2B15	9.22026	Low
0.438085	3.1091	6.34258	6.05e-10	1.77e-08	12.1923	UBXN2A	9.21803	No Sig
0.382164	2.63072	6.34184	6.08e-10	1.77e-08	12.1882	POLR3F	9.21615	No Sig
1.38684	0.194829	6.3408	6.12e-10	1.78e-08	12.1822	CTC-251I16.1	9.21346	High
-1.03766	3.78734	-6.33998	6.15e-10	1.79e-08	12.1775	BHLHE41	9.21136	Low
-1.94659	2.34099	-6.33945	6.17e-10	1.8e-08	12.1745	SLITRK6	9.21001	Low
0.80341	-1.42614	6.33804	6.22e-10	1.81e-08	12.1665	AKAP5	9.20641	No Sig
1.04637	2.29454	6.33673	6.27e-10	1.82e-08	12.159	ARHGAP9	9.20304	High
0.763627	1.07225	6.33664	6.27e-10	1.82e-08	12.1585	FGD6	9.20281	No Sig
1.47706	-5.45601	6.33606	6.29e-10	1.83e-08	12.1552	TXNDC2	9.20133	High
1.52502	-1.42731	6.33474	6.34e-10	1.84e-08	12.1477	NCAM1	9.19794	High
0.419008	5.5002	6.33463	6.34e-10	1.84e-08	12.1471	DIAPH1	9.19766	No Sig
-0.534745	0.295156	-6.33344	6.39e-10	1.85e-08	12.1403	IQCH-AS1	9.19461	No Sig
0.434554	2.43245	6.33249	6.42e-10	1.86e-08	12.1348	C12orf4	9.19217	No Sig
0.704788	3.66874	6.33248	6.42e-10	1.86e-08	12.1348	ITPR3	9.19216	No Sig
1.9374	-2.69364	6.33242	6.43e-10	1.86e-08	12.1344	HAS1	9.19198	High
1.60771	-2.2393	6.33222	6.43e-10	1.86e-08	12.1333	DIRAS1	9.19148	High
0.581962	3.08282	6.33056	6.5e-10	1.88e-08	12.1238	MORC4	9.18722	No Sig
0.704301	4.56738	6.33019	6.51e-10	1.88e-08	12.1218	MCM2	9.18629	No Sig
0.597185	2.80453	6.32994	6.52e-10	1.89e-08	12.1204	ORAI2	9.18565	No Sig
-1.30533	-0.152652	-6.32961	6.53e-10	1.89e-08	12.1185	KLF15	9.18481	Low
0.348455	5.73418	6.32893	6.56e-10	1.89e-08	12.1146	GRB2	9.18306	No Sig
1.12373	1.82079	6.32656	6.65e-10	1.92e-08	12.1011	IFIT2	9.17699	High
0.772203	-1.03671	6.32646	6.66e-10	1.92e-08	12.1005	KIF17	9.17672	No Sig
1.91161	-1.23384	6.32538	6.7e-10	1.93e-08	12.0944	ZNF114	9.17398	High
1.14441	2.00817	6.3236	6.77e-10	1.95e-08	12.0843	HACD1	9.16943	High
0.462518	3.80721	6.3234	6.78e-10	1.95e-08	12.0832	PTRH1	9.16891	No Sig
0.651136	1.62003	6.32312	6.79e-10	1.95e-08	12.0815	AFAP1L1	9.16818	No Sig
0.439009	3.47463	6.32274	6.8e-10	1.96e-08	12.0794	FAM220A	9.16722	No Sig
0.422097	2.88045	6.32266	6.81e-10	1.96e-08	12.0789	USP12	9.16702	No Sig
1.50413	-1.39068	6.32208	6.83e-10	1.96e-08	12.0756	CDH2	9.16553	High
2.71391	-4.41156	6.3192	6.95e-10	1.99e-08	12.0592	KHDC1L	9.15815	High
1.87304	-6.12411	6.31725	7.03e-10	2.02e-08	12.0482	IGFN1	9.15318	High
0.825103	0.713949	6.31489	7.13e-10	2.04e-08	12.0348	KIF14	9.14715	No Sig
0.751441	1.97308	6.31346	7.19e-10	2.06e-08	12.0266	NAV1	9.14348	No Sig
0.449254	5.99238	6.31327	7.19e-10	2.06e-08	12.0255	YWHAG	9.14299	No Sig
0.385355	4.65161	6.3131	7.2e-10	2.06e-08	12.0246	PIK3C3	9.14257	No Sig
0.999491	2.63167	6.31306	7.2e-10	2.06e-08	12.0244	LY96	9.14246	No Sig
1.058	-1.71622	6.31283	7.21e-10	2.06e-08	12.023	TAS1R3	9.14187	High
0.638183	2.99422	6.31095	7.29e-10	2.08e-08	12.0124	HJURP	9.13708	No Sig
1.25562	1.80709	6.31003	7.33e-10	2.09e-08	12.0071	MSC	9.13471	High
0.393961	6.17222	6.30981	7.34e-10	2.1e-08	12.0059	TRA2B	9.13416	No Sig
0.934952	3.31981	6.30789	7.43e-10	2.12e-08	11.995	TNFAIP3	9.12925	No Sig
0.970449	3.29177	6.30726	7.45e-10	2.13e-08	11.9914	IL15RA	9.12765	No Sig
0.65528	0.650041	6.3047	7.57e-10	2.16e-08	11.9769	ADORA2A	9.12111	No Sig
1.29603	-2.57113	6.30373	7.61e-10	2.17e-08	11.9714	ISLR2	9.11862	High
0.888985	1.63815	6.30325	7.63e-10	2.17e-08	11.9687	RTN4R	9.11742	No Sig
0.461557	0.392539	6.3021	7.68e-10	2.18e-08	11.9622	LSM11	9.11448	No Sig
1.69105	-7.18953	6.3004	7.76e-10	2.2e-08	11.9525	PRKCG	9.11014	High
0.639796	6.01278	6.30003	7.78e-10	2.21e-08	11.9504	PTTG1	9.10918	No Sig
0.489312	4.46195	6.29974	7.79e-10	2.21e-08	11.9488	CAB39	9.10845	No Sig
-2.91109	-0.103021	-6.29707	7.91e-10	2.24e-08	11.9336	CLCA4	9.10164	Low
1.06183	-0.392675	6.29672	7.93e-10	2.25e-08	11.9317	GPAT3	9.10075	High
0.419162	3.63977	6.29457	8.03e-10	2.28e-08	11.9195	NRBF2	9.09526	No Sig
0.664429	3.57598	6.29326	8.09e-10	2.29e-08	11.9121	KLF13	9.09193	No Sig
0.493305	4.99482	6.29207	8.15e-10	2.31e-08	11.9053	SEC23B	9.0889	No Sig
1.17997	-0.131632	6.29193	8.16e-10	2.31e-08	11.9045	IL12RB1	9.08855	High
1.13515	4.10941	6.29156	8.17e-10	2.31e-08	11.9024	EMILIN1	9.0876	High
0.515369	2.95136	6.29094	8.2e-10	2.32e-08	11.8989	CHAMP1	9.08602	No Sig
0.448519	4.26192	6.29057	8.22e-10	2.32e-08	11.8968	DNAJC9	9.08506	No Sig
0.383152	3.46484	6.29022	8.24e-10	2.33e-08	11.8948	FBXO31	9.08417	No Sig
0.568716	5.87249	6.29007	8.25e-10	2.33e-08	11.894	CHPF	9.0838	No Sig
0.825391	1.66343	6.28875	8.31e-10	2.34e-08	11.8865	ZCCHC24	9.08043	No Sig
0.384684	5.52614	6.28657	8.42e-10	2.37e-08	11.8741	RABL6	9.07487	No Sig
-2.49247	-2.22736	-6.2825	8.62e-10	2.43e-08	11.8511	MOGAT2	9.06452	Low
1.72712	-4.6819	6.28243	8.62e-10	2.43e-08	11.8508	RAB39A	9.06435	High
0.649846	3.07293	6.28209	8.64e-10	2.43e-08	11.8488	RAB27A	9.06349	No Sig
-3.68834	-2.8374	-6.28105	8.69e-10	2.44e-08	11.8429	PHGR1	9.06082	Low
0.3874	4.85873	6.28063	8.71e-10	2.45e-08	11.8406	GOSR2	9.05977	No Sig
0.55328	1.19218	6.28034	8.73e-10	2.45e-08	11.8389	TTC26	9.05902	No Sig
1.96402	-5.61352	6.27941	8.78e-10	2.46e-08	11.8336	RASGEF1C	9.05665	High
0.506906	2.80234	6.27894	8.8e-10	2.47e-08	11.831	PUS7	9.05546	No Sig
-0.309465	7.33377	-6.27761	8.87e-10	2.49e-08	11.8235	NDUFA1	9.05207	No Sig
0.47359	5.29184	6.27733	8.88e-10	2.49e-08	11.8219	NUCB2	9.05137	No Sig
1.6145	-0.289384	6.27718	8.89e-10	2.49e-08	11.8211	PRUNE2	9.05099	High
0.554212	4.81082	6.27652	8.93e-10	2.5e-08	11.8173	RFC4	9.0493	No Sig
0.3586	5.52688	6.27625	8.94e-10	2.5e-08	11.8158	UBE2Z	9.04863	No Sig
0.475989	1.421	6.27093	9.22e-10	2.58e-08	11.7857	AGO3	9.03508	No Sig
0.493722	4.24878	6.26997	9.28e-10	2.59e-08	11.7803	CREM	9.03266	No Sig
0.461789	5.13845	6.2691	9.32e-10	2.6e-08	11.7754	GLG1	9.03044	No Sig
1.50556	-0.506937	6.26775	9.4e-10	2.62e-08	11.7678	TWIST2	9.02699	High
1.20261	-2.71289	6.26751	9.41e-10	2.62e-08	11.7664	CD300LB	9.02638	High
1.57644	-8.49483	6.26748	9.41e-10	2.62e-08	11.7663	CTB-105N12.2	9.02632	High
0.924356	3.46292	6.26618	9.48e-10	2.64e-08	11.7589	CD248	9.02301	No Sig
1.69009	-1.01833	6.26572	9.51e-10	2.65e-08	11.7563	FLRT2	9.02184	High
0.882486	6.77513	6.26491	9.55e-10	2.66e-08	11.7517	RNASE1	9.01979	No Sig
0.938192	5.90048	6.26467	9.57e-10	2.66e-08	11.7504	SELM	9.01919	No Sig
1.45183	-3.41738	6.26413	9.6e-10	2.67e-08	11.7473	ATP6V0D2	9.0178	High
0.698848	4.36572	6.26232	9.7e-10	2.69e-08	11.7371	KANK2	9.0132	No Sig
1.54731	-0.575607	6.26162	9.74e-10	2.7e-08	11.7332	RGMA	9.01144	High
0.893116	-1.45876	6.26147	9.75e-10	2.71e-08	11.7323	C1QTNF2	9.01105	No Sig
0.888912	2.80843	6.2593	9.87e-10	2.74e-08	11.7201	CDCA7	9.00554	No Sig
0.439464	7.94648	6.25924	9.88e-10	2.74e-08	11.7198	NCL	9.00539	No Sig
0.542479	3.93289	6.25899	9.89e-10	2.74e-08	11.7183	ARL6IP6	9.00476	No Sig
1.4462	-1.82357	6.25853	9.92e-10	2.75e-08	11.7158	ELOVL3	9.0036	High
0.47909	3.72854	6.25722	9.99e-10	2.77e-08	11.7083	MDC1	9.00025	No Sig
-0.841775	1.92537	-6.25706	1e-09	2.77e-08	11.7074	LNX1	8.99984	No Sig
0.486007	5.46329	6.25647	1e-09	2.78e-08	11.7041	UBE2V2	8.99836	No Sig
1.02334	1.50495	6.25619	1.01e-09	2.78e-08	11.7026	TMEM200B	8.99765	High
0.388116	5.9441	6.25614	1.01e-09	2.78e-08	11.7023	MAP4	8.99753	No Sig
0.959009	1.20655	6.25472	1.01e-09	2.8e-08	11.6943	IL16	8.99392	No Sig
0.640214	2.01746	6.25371	1.02e-09	2.82e-08	11.6886	ZDHHC14	8.99137	No Sig
-1.45332	1.70648	-6.25324	1.02e-09	2.82e-08	11.6859	CNGA1	8.99017	Low
1.05087	-0.662822	6.25324	1.02e-09	2.82e-08	11.6859	PCSK5	8.99017	High
0.419668	4.71498	6.25304	1.02e-09	2.82e-08	11.6848	UBAP1	8.98965	No Sig
2.13755	-0.253549	6.25282	1.03e-09	2.83e-08	11.6835	MT1H	8.98909	High
1.11323	-2.3316	6.25095	1.04e-09	2.85e-08	11.673	MYOM3	8.98436	High
0.570527	4.83971	6.25038	1.04e-09	2.86e-08	11.6698	UBE2T	8.98292	No Sig
2.6713	-6.10745	6.25016	1.04e-09	2.86e-08	11.6686	IGFL3	8.98235	High
2.41449	0.420189	6.25001	1.04e-09	2.87e-08	11.6677	SBSN	8.98197	High
0.408342	5.50626	6.24957	1.05e-09	2.87e-08	11.6653	B4GALT2	8.98086	No Sig
0.389935	3.69221	6.24913	1.05e-09	2.88e-08	11.6628	PTDSS2	8.97975	No Sig
2.01996	-3.63414	6.24799	1.05e-09	2.89e-08	11.6564	HRASLS5	8.97686	High
2.11693	-1.90617	6.24788	1.06e-09	2.89e-08	11.6557	HOXD13	8.97657	High
0.505946	4.53077	6.2468	1.06e-09	2.91e-08	11.6497	HPCAL1	8.97385	No Sig
0.392768	4.0703	6.24547	1.07e-09	2.93e-08	11.6422	ATG7	8.97047	No Sig
0.402027	2.19887	6.24431	1.08e-09	2.95e-08	11.6357	GNAI3	8.96754	No Sig
1.89242	0.837671	6.24424	1.08e-09	2.95e-08	11.6352	PPP1R14C	8.96734	High
1.12643	-2.84778	6.24385	1.08e-09	2.95e-08	11.633	DLEU7	8.96636	High
0.365089	4.02211	6.24334	1.08e-09	2.96e-08	11.6302	DYNC1LI1	8.96507	No Sig
0.483497	3.00815	6.24293	1.09e-09	2.96e-08	11.6279	HAUS2	8.96403	No Sig
1.30861	-1.75882	6.24086	1.1e-09	3e-08	11.6162	PDZK1	8.95878	High
-0.881591	4.18552	-6.24067	1.1e-09	3e-08	11.6152	SLC44A3	8.95831	No Sig
0.761937	1.17158	6.24042	1.1e-09	3e-08	11.6138	PPP2R3A	8.95768	No Sig
1.11703	4.36524	6.24007	1.1e-09	3.01e-08	11.6118	CCL2	8.9568	High
2.09193	-5.51224	6.23874	1.11e-09	3.03e-08	11.6043	FALEC	8.95342	High
0.493145	5.55465	6.2387	1.11e-09	3.03e-08	11.6041	COPRS	8.95331	No Sig
0.775005	3.31268	6.23666	1.13e-09	3.06e-08	11.5926	CDC42EP3	8.94816	No Sig
0.709308	0.615295	6.236	1.13e-09	3.07e-08	11.5889	USP13	8.94649	No Sig
0.392198	6.44279	6.23471	1.14e-09	3.09e-08	11.5817	VKORC1	8.94323	No Sig
0.739294	3.31811	6.234	1.14e-09	3.1e-08	11.5777	TPST1	8.94143	No Sig
0.409058	3.27097	6.2329	1.15e-09	3.12e-08	11.5715	C14orf142	8.93865	No Sig
0.901263	-0.190983	6.23189	1.16e-09	3.14e-08	11.5658	TMEM106A	8.93608	No Sig
0.350992	6.17337	6.23178	1.16e-09	3.14e-08	11.5651	NRBP1	8.9358	No Sig
0.560103	2.82287	6.23115	1.16e-09	3.15e-08	11.5616	PRKD3	8.93421	No Sig
-0.474121	4.20561	-6.23074	1.17e-09	3.16e-08	11.5593	CCDC159	8.93319	No Sig
1.05826	1.63499	6.22994	1.17e-09	3.17e-08	11.5548	EPB41L3	8.93115	High
0.36069	6.36489	6.2299	1.17e-09	3.17e-08	11.5546	PSMB2	8.93105	No Sig
0.56097	3.5926	6.22971	1.17e-09	3.17e-08	11.5535	SHB	8.93057	No Sig
1.4953	-4.78671	6.22565	1.2e-09	3.24e-08	11.5307	SLC6A17	8.9203	High
-2.06053	2.35987	-6.2256	1.2e-09	3.24e-08	11.5305	CYP4F12	8.92018	Low
0.456094	4.84451	6.22515	1.2e-09	3.25e-08	11.5279	BCAP29	8.91903	No Sig
0.590387	2.33022	6.22504	1.21e-09	3.25e-08	11.5273	MAP3K14	8.91876	No Sig
2.22701	-5.59434	6.22498	1.21e-09	3.25e-08	11.527	TMEFF1	8.91861	High
-0.507355	5.65412	-6.22494	1.21e-09	3.25e-08	11.5268	ECHDC2	8.91852	No Sig
0.858436	1.97272	6.2235	1.22e-09	3.28e-08	11.5187	FAM111B	8.91487	No Sig
0.36833	3.91945	6.22304	1.22e-09	3.28e-08	11.5161	SLC4A1AP	8.91372	No Sig
1.04132	0.327174	6.22283	1.22e-09	3.28e-08	11.5149	CD33	8.91318	High
0.895502	0.441309	6.22049	1.24e-09	3.33e-08	11.5018	LAMA2	8.90726	No Sig
0.63351	3.43047	6.2199	1.24e-09	3.34e-08	11.4984	PIM2	8.90576	No Sig
1.31614	3.11851	6.21692	1.26e-09	3.39e-08	11.4817	MTAP	8.89824	High
-1.34363	0.129111	-6.21486	1.28e-09	3.43e-08	11.4702	ABCA10	8.89305	Low
1.09044	-0.0205962	6.21479	1.28e-09	3.43e-08	11.4698	IKZF1	8.89288	High
2.00801	-7.81373	6.21471	1.28e-09	3.43e-08	11.4694	TGFB2-AS1	8.89268	High
0.570952	3.02628	6.213	1.29e-09	3.47e-08	11.4598	CYLD	8.88836	No Sig
1.1833	-0.372446	6.21137	1.31e-09	3.5e-08	11.4506	HDAC9	8.88423	High
0.79254	2.77833	6.21123	1.31e-09	3.5e-08	11.4498	RAD51AP1	8.88388	No Sig
0.487285	5.69542	6.2112	1.31e-09	3.5e-08	11.4497	ADAR	8.88381	No Sig
0.527032	2.94969	6.21087	1.31e-09	3.5e-08	11.4478	TEX2	8.88299	No Sig
1.75909	-6.86841	6.21063	1.31e-09	3.5e-08	11.4465	MYBPH	8.88238	High
2.0908	-3.96201	6.20746	1.34e-09	3.56e-08	11.4287	CTB-61M7.2	8.87439	High
-2.01257	-2.6378	-6.20739	1.34e-09	3.56e-08	11.4283	ADH6	8.87421	Low
0.634745	2.12541	6.20734	1.34e-09	3.56e-08	11.428	SSX2IP	8.87407	No Sig
0.669356	2.9152	6.20651	1.34e-09	3.58e-08	11.4234	C1GALT1	8.87199	No Sig
0.567877	1.66692	6.20548	1.35e-09	3.6e-08	11.4176	BCORL1	8.86938	No Sig
0.33712	5.57907	6.20546	1.35e-09	3.6e-08	11.4175	PSMD1	8.86934	No Sig
0.568693	4.14682	6.20433	1.36e-09	3.61e-08	11.4112	DONSON	8.86647	No Sig
1.21414	7.67663	6.20302	1.37e-09	3.64e-08	11.4039	IFI6	8.86318	High
0.378459	6.32172	6.20292	1.37e-09	3.64e-08	11.4033	DBNL	8.86293	No Sig
0.654329	2.89795	6.20269	1.37e-09	3.64e-08	11.402	GINS1	8.86234	No Sig
-1.25621	3.98373	-6.20237	1.38e-09	3.65e-08	11.4002	TBX2	8.86154	Low
1.15566	-0.109767	6.20134	1.38e-09	3.67e-08	11.3945	GATA6	8.85895	High
0.597894	8.52319	6.20079	1.39e-09	3.68e-08	11.3914	TUBA1C	8.85756	No Sig
1.85805	-1.5138	6.20049	1.39e-09	3.68e-08	11.3897	PPP2R2C	8.8568	High
0.851693	3.82951	6.20001	1.39e-09	3.69e-08	11.387	MYO1B	8.85559	No Sig
2.25945	-5.20658	6.19797	1.41e-09	3.73e-08	11.3756	ZIC5	8.85046	High
0.663432	0.857471	6.19784	1.41e-09	3.73e-08	11.3748	LRRC8C	8.85012	No Sig
0.781259	0.304059	6.19782	1.41e-09	3.73e-08	11.3748	POU2F2	8.85009	No Sig
0.412842	4.44914	6.19776	1.41e-09	3.73e-08	11.3744	CYTH1	8.84993	No Sig
0.478247	5.58315	6.19776	1.41e-09	3.73e-08	11.3744	PLIN3	8.84993	No Sig
0.825455	2.18778	6.19771	1.41e-09	3.73e-08	11.3741	HOMER2	8.84979	No Sig
1.14167	3.10506	6.19708	1.42e-09	3.74e-08	11.3706	FAM26F	8.84822	High
0.680274	5.40309	6.19645	1.42e-09	3.75e-08	11.3671	RRAS	8.84664	No Sig
0.653671	4.62588	6.19467	1.44e-09	3.79e-08	11.3571	CDCA3	8.84213	No Sig
1.70518	-2.55189	6.19305	1.45e-09	3.82e-08	11.3481	C1orf167	8.83806	High
0.376322	8.06216	6.19154	1.46e-09	3.85e-08	11.3396	PSMA7	8.83426	No Sig
0.42303	2.10244	6.18993	1.48e-09	3.89e-08	11.3306	THAP1	8.83021	No Sig
0.326619	5.29437	6.18932	1.48e-09	3.9e-08	11.3272	SNW1	8.82867	No Sig
0.466236	5.93146	6.18742	1.5e-09	3.94e-08	11.3166	CNIH1	8.82391	No Sig
0.768273	3.73416	6.18737	1.5e-09	3.94e-08	11.3163	SVIL	8.82376	No Sig
0.388005	6.5991	6.18735	1.5e-09	3.94e-08	11.3162	STOML2	8.82373	No Sig
0.813823	2.48642	6.18608	1.51e-09	3.97e-08	11.3091	ASAP2	8.82051	No Sig
1.42062	-1.96653	6.18479	1.52e-09	3.99e-08	11.3019	STAC	8.81729	High
0.971297	-1.06725	6.18278	1.54e-09	4.04e-08	11.2907	CHSY3	8.81224	No Sig
1.30296	2.22553	6.18185	1.55e-09	4.06e-08	11.2855	LIPG	8.80989	High
1.36307	-1.88845	6.18123	1.55e-09	4.07e-08	11.2821	F2RL2	8.80834	High
1.8268	-3.04511	6.18008	1.57e-09	4.09e-08	11.2756	FMO2	8.80543	High
2.65378	-6.5312	6.17995	1.57e-09	4.1e-08	11.2749	CTC-518B2.8	8.80511	High
0.516538	4.87248	6.17866	1.58e-09	4.12e-08	11.2677	LMNB2	8.80188	No Sig
0.890638	2.88176	6.17863	1.58e-09	4.12e-08	11.2675	SPECC1	8.8018	No Sig
1.70029	-5.16759	6.17729	1.59e-09	4.15e-08	11.26	COL6A6	8.79843	High
-2.38189	-2.76148	-6.17722	1.59e-09	4.15e-08	11.2597	AJ271736.10	8.79826	Low
0.677188	2.95895	6.17651	1.6e-09	4.17e-08	11.2557	IL18BP	8.79648	No Sig
[truncated: 33,217 more rows]
