# Supplementary material for: G-Protein Subunit Gamma 4 as a Potential Biomarker for Predicting the Response of Chemotherapy and Immunotherapy in Bladder Cancer
Source: Genes (Basel). 2022 Apr 14;13(4):693. doi: 10.3390/genes13040693 (PMC9027884; doi:10.3390/genes13040693)
Supplement: Supplementary file 1 [file genes-13-00693-s001.zip › Table S5.xlsx]

## Sheet: Sheet1
	ONTOLOGY	ID	Description	GeneRatio	BgRatio	pvalue	p.adjust	qvalue	geneID	Count
GO:0006959	BP	GO:0006959	humoral immune response	139/1936	356/20488	8.95175e-52	6.30651e-48	4.86881e-48	C5AR1/KLK5/KLK7/C1R/SLC11A1/C5AR2/C1QC/SPON2/C1QA/C1QB/VSIG4/C3AR1/RNASE6/C1S/CXCL5/TREM1/TREM2/FCGR2B/CCL13/CR1/LYZ/IL6/CXCL9/PTPRC/CR2/PDCD1/CXCL3/PI3/CCL2/GPR183/CHGA/CD28/CXCL10/C4B/LTA/CXCL13/C4A/RARRES2/GNLY/SFTPD/CCR2/EBI3/IFNG/AZU1/CXCL2/KRT6A/IGLV6-57/IGLV1-47/TRBC1/IGHV4-39/CXCL11/PAX5/SH2D1A/IGHG3/IGHV1-69-2/S100A8/IGHV4-34/IGHG1/TRDC/IGLV3-1/TNF/IGHV4-61/BPI/PRSS3/IGHV4-28/IGHV4-59/IG…	139
GO:0051249	BP	GO:0051249	regulation of lymphocyte activation	157/1936	485/20488	5.33659e-46	1.77229e-42	1.36826e-42	IL27RA/CYP26B1/LOXL3/PDCD1LG2/DPP4/IL7R/CD209/CLCF1/CAV1/SLAMF8/INHBA/CD80/LAG3/NOD2/DTX1/AXL/VSIG4/ANXA1/LILRB4/CD300A/TYROBP/LILRB2/NFAM1/ADA/CD86/SAMSN1/IL2RA/HAVCR2/IL10/PIK3R6/LGALS1/AIF1/EGR3/CD70/TNFSF4/BTK/GAL/MNDA/PTPN22/RUNX3/CD274/NCKAP1L/FCGR2B/CLEC4G/GLI2/CR1/TNFSF13B/TOX/TNFSF14/PRNP/GAS6/SASH3/IL6/TBX21/PTPRC/PDCD1/IL27/TNFAIP8L2/CD38/CD6/IL12RB1/LMO1/CCL2/SIT1/GPR183/FGL2/TIGIT/CD…	157
GO:0003823	MF	GO:0003823	antigen binding	86/1936	160/20488	7.54699e-46	1.77229e-42	1.36826e-42	TSPAN4/IL7R/CD209/LAG3/SPON2/LILRB4/ITGA4/CD48/KLRD1/IGLV6-57/IGLV1-47/TRBC1/IGHV4-39/LILRA1/HLA-DQA1/IGHG3/IGHV1-69-2/SLAMF1/IGHV4-34/IGHG1/TRDC/IGLV3-1/IGHV4-61/KIR2DL3/IGHV4-28/IGHV4-59/IGHV4-31/IGLV1-40/IGLV1-51/IGLV3-19/IGLV2-8/TRBV7-9/HLA-DRB5/IGHM/IGLL5/IGHV3-30/IGHV5-51/IGLV3-25/IGLC1/IGLV2-23/IGHV3-21/IGHV3-49/IGLV3-21/IGHV3-53/IGHV3-23/IGLC2/IGHV3-66/IGLV2-14/IGHG4/IGHV1-18/IGHV3-11/IGH…	86
GO:0009897	CC	GO:0009897	external side of plasma membrane	138/1936	393/20488	4.55232e-45	8.01777e-42	6.18995e-42	IL27RA/PDCD1LG2/CTSV/F3/IL7R/CD209/FCGR3A/PCSK9/CD80/LAG3/CD14/P2RX7/CD163/FCER1G/OSMR/ITGA5/ANXA1/ITGB2/TNFRSF9/CD226/ADA/CD86/IL2RA/CCR1/ICAM1/ITGAM/IL12RB2/IGSF21/ANPEP/TLR8/SSC5D/IL31RA/CD8A/CCR5/CD274/FCGR2B/FOLR2/PRNP/CSF2RA/CXCL9/RAET1L/PTPRC/PDCD1/THBS1/CD6/IL12RB1/NCAM1/CD33/CD28/LILRB1/NRCAM/CD5/WNT2/CXCL10/CTLA4/ICOS/IL2RG/KLRD1/ADGRE1/IL2RB/CD2/CD3E/FCRL6/CXCR3/KCNJ5/CCR2/EBI3/CXCL12/…	138
GO:0050900	BP	GO:0050900	leukocyte migration	158/1936	499/20488	6.66586e-45	9.39219e-42	7.25105e-42	IL27RA/SLC16A1/FN1/ECM1/L1CAM/C5AR1/MPP1/PIK3CD/ADORA1/ROR2/CAV1/SLAMF8/CCL7/C5AR2/HCK/MYO1G/FCER1G/CCL3/PADI2/COL1A1/COL1A2/CCL4/CCL18/ADD2/ITGA5/C3AR1/ADGRE2/ITGAX/ANXA1/ITGB2/SLC7A7/CD300A/DOK2/GREM1/CMKLR1/ADA/CCR1/ICAM1/CCL8/IL10/ITGAM/PLA2G7/ITGA4/SELPLG/FPR2/AIF1/CXCL5/TREM1/PDE4B/TREM2/GCNT1/CD84/MSN/CCR5/NCKAP1L/CCL13/ITGB3/CCL26/TNFSF14/TGFB2/GAS6/CCL24/SCG2/IL6/TBX21/CXCL9/CD177/THBS1/…	158
GO:0006909	BP	GO:0006909	phagocytosis	130/1936	369/20488	1.15197e-42	1.3526e-39	1.04425e-39	SPHK1/NCF2/PTPRJ/FCGR2A/RAB31/ADORA1/SLC11A1/FCGR3A/WIPF1/HCK/SPON2/CD14/TGM2/P2RX7/MYO1G/DOCK2/FCER1G/AXL/ANXA1/ITGB2/IRF8/CD300A/TYROBP/ICAM5/BIN2/ITGAM/MSR1/FCGR1A/PLPP4/FPR2/AIF1/P2RY6/COLEC12/TREM2/SYT11/NCKAP1L/FCGR2B/WIPF3/ITGB3/GAS6/CD300LF/TUB/MARCO/PTPRC/THBS1/RAB39A/PRKCG/CCL2/PTX3/GULP1/ANXA3/C4B/IL2RG/C4A/CEBPE/IL2RB/STAP1/ITGAL/SFTPD/IFNG/AZU1/CLEC7A/IGLV6-57/IGLV1-47/TRBC1/IGHV4-39…	130
GO:0050867	BP	GO:0050867	positive regulation of cell activation	133/1936	394/20488	2.79304e-41	2.811e-38	2.17017e-38	PDCD1LG2/STXBP1/DPP4/IL7R/TLR6/CD209/CLCF1/CAV1/CD80/NOD2/FCER1G/CCL3/AXL/ANXA1/ITGB2/LILRB4/TYROBP/LILRB2/CD226/ADA/CD86/IL2RA/HAVCR2/IL10/ITGAM/PLEK/PDPN/PIK3R6/LGALS1/AIF1/EGR3/CD70/TNFSF4/BTK/TREM2/RUNX3/CD274/NCKAP1L/LILRA5/GLI2/TNFSF13B/TOX/TNFSF14/GAS6/SASH3/MMP8/IL6/TBX21/PTPRC/CD177/PDCD1/THBS1/CD38/CD6/IL12RB1/CCL2/GPR183/LRRK2/CD28/PRKCQ/LILRB1/CD5/CLEC4D/CTLA4/CCL5/ICOS/CD2/TNFSF9/CD3…	133
GO:0002696	BP	GO:0002696	positive regulation of leukocyte activation	130/1936	380/20488	4.46884e-41	3.93537e-38	3.03822e-38	PDCD1LG2/STXBP1/DPP4/IL7R/TLR6/CD209/CLCF1/CAV1/CD80/NOD2/FCER1G/CCL3/AXL/ANXA1/ITGB2/LILRB4/TYROBP/LILRB2/CD226/ADA/CD86/IL2RA/HAVCR2/IL10/ITGAM/PIK3R6/LGALS1/AIF1/EGR3/CD70/TNFSF4/BTK/TREM2/RUNX3/CD274/NCKAP1L/GLI2/TNFSF13B/TOX/TNFSF14/GAS6/SASH3/MMP8/IL6/TBX21/PTPRC/CD177/PDCD1/THBS1/CD38/CD6/IL12RB1/CCL2/GPR183/LRRK2/CD28/PRKCQ/LILRB1/CD5/CLEC4D/CTLA4/CCL5/ICOS/CD2/TNFSF9/CD3E/HLA-DMB/STAP1/F…	130
GO:0002460	BP	GO:0002460	adaptive immune response based on somatic recombination of immune receptors built from immunoglobulin superfamily domains	126/1936	361/20488	7.03405e-41	5.5061e-38	4.25087e-38	IL27RA/LOXL3/IL7R/C1R/SLC11A1/CLCF1/C1QC/CD80/P2RX7/MYO1G/FCER1G/C1QA/C1QB/ANXA1/C1S/CD226/ADA/HAVCR2/ICAM1/IL10/TLR8/CD70/TNFSF4/BTK/CD8A/CD274/PRF1/FCGR2B/CLEC4G/CR1/TNFSF13B/SASH3/IL6/TBX21/RAET1L/PTPRC/CR2/IL27/IL12RB1/RSAD2/FGL2/CD28/PRKCQ/LILRB1/SLA2/GZMM/C4B/LTA/CXCL13/C4A/SLAMF6/CCR2/EBI3/IGLV6-57/IRF4/IGLV1-47/TRBC1/IGHV4-39/IGHG3/IGHV1-69-2/IGHV4-34/IGHG1/TRDC/IGLV3-1/TNF/IGHV4-61/IGHV4…	126
GO:0002449	BP	GO:0002449	lymphocyte mediated immunity	124/1936	352/20488	1.01351e-40	7.14017e-38	5.51242e-38	IL27RA/IL7R/C1R/SLC11A1/CLCF1/C1QC/LAG3/P2RX7/MYO1G/FCER1G/C1QA/C1QB/C1S/CD226/HAVCR2/ICAM1/IL10/PIK3R6/TLR8/CD70/TNFSF4/BTK/CD8A/GZMB/PRF1/FCGR2B/CLEC4G/CR1/SASH3/IL6/TBX21/RAET1L/PTPRC/CR2/CRTAM/IL12RB1/RSAD2/FGL2/CD28/LILRB1/SLA2/GZMM/C4B/LTA/KLRD1/C4A/SLAMF6/CCR2/IGLV6-57/IGLV1-47/TRBC1/IGHV4-39/SH2D1A/IGHG3/IGHV1-69-2/IGHV4-34/IGHG1/TRDC/IGLV3-1/TNF/IGHV4-61/NCR3/IGHV4-28/IGHV4-59/IGHV4-31/I…	124
GO:0002455	BP	GO:0002455	humoral immune response mediated by circulating immunoglobulin	78/1936	150/20488	2.69182e-40	1.72399e-37	1.33097e-37	C1R/C1QC/C1QA/C1QB/C1S/FCGR2B/CR1/PTPRC/CR2/C4B/LTA/C4A/IGLV6-57/IGLV1-47/TRBC1/IGHV4-39/IGHG3/IGHV1-69-2/IGHV4-34/IGHG1/TRDC/IGLV3-1/TNF/IGHV4-61/IGHV4-28/IGHV4-59/IGHV4-31/IGLV1-40/IGLV1-51/IGLV3-19/IGLV2-8/FCER2/IGHM/IGLL5/IGHV3-30/IGHV5-51/IGLV3-25/IGLC1/IGLV2-23/IGHV3-21/IGHV3-49/IGLV3-21/IGHV3-53/IGHV3-23/IGLC2/IGHV3-66/IGLV2-14/IGHG4/IGHV1-18/IGHV3-11/IGHV1-24/IGLV2-11/IGHV2-26/IGHV1-69/IG…	78
GO:0050853	BP	GO:0050853	B cell receptor signaling pathway	72/1936	129/20488	4.64435e-40	2.72662e-37	2.10503e-37	PIK3CD/LAT2/CD300A/PLCL2/NFAM1/BTK/MNDA/PTPN22/NCKAP1L/FCGR2B/PTPRC/CD38/CTLA4/STAP1/FCRL3/ITK/TRBC1/IGHV4-39/PAX5/CD22/IGHG3/IGHV1-69-2/IGHV4-34/IGHG1/TRDC/IGHV4-61/IGHV4-28/IGHV4-59/IGHV4-31/CD19/IGHM/IGLL5/MS4A1/IGHV3-30/IGHV5-51/CD79A/IGLC1/GCSAML/IGHV3-21/IGHV3-49/IGHV3-53/IGHV3-23/IGLC2/IGHV3-66/IGHG4/IGHV1-18/IGHV3-11/IGHV1-24/IGHV2-26/IGHV1-69/IGLC3/IGHV3-15/IGHV3-43/IGHV6-1/IGHG2/IGHV3-6…	72
GO:0019724	BP	GO:0019724	B cell mediated immunity	94/1936	221/20488	6.25037e-39	3.38722e-36	2.61503e-36	IL27RA/C1R/CLCF1/C1QC/FCER1G/C1QA/C1QB/C1S/CD226/IL10/TLR8/CD70/TNFSF4/BTK/FCGR2B/CR1/TBX21/PTPRC/CR2/FGL2/CD28/SLA2/C4B/LTA/C4A/IGLV6-57/IGLV1-47/TRBC1/IGHV4-39/IGHG3/IGHV1-69-2/IGHV4-34/IGHG1/TRDC/IGLV3-1/TNF/IGHV4-61/IGHV4-28/IGHV4-59/IGHV4-31/IGLV1-40/IGLV1-51/IGLV3-19/CD19/IGLV2-8/FCER2/AICDA/IGHM/IGLL5/IGHV3-30/IGHV5-51/IGLV3-25/IGLC1/IGLV2-23/IGHV3-21/IGHV3-49/IGLV3-21/IGHV3-53/IGHV3-23/IG…	94
GO:0006958	BP	GO:0006958	complement activation, classical pathway	73/1936	137/20488	9.66349e-39	4.86281e-36	3.75423e-36	C1R/C1QC/C1QA/C1QB/C1S/CR1/CR2/C4B/C4A/IGLV6-57/IGLV1-47/TRBC1/IGHV4-39/IGHG3/IGHV1-69-2/IGHV4-34/IGHG1/TRDC/IGLV3-1/IGHV4-61/IGHV4-28/IGHV4-59/IGHV4-31/IGLV1-40/IGLV1-51/IGLV3-19/IGLV2-8/IGHM/IGLL5/IGHV3-30/IGHV5-51/IGLV3-25/IGLC1/IGLV2-23/IGHV3-21/IGHV3-49/IGLV3-21/IGHV3-53/IGHV3-23/IGLC2/IGHV3-66/IGLV2-14/IGHG4/IGHV1-18/IGHV3-11/IGHV1-24/IGLV2-11/IGHV2-26/IGHV1-69/IGLC3/IGLV1-44/IGHV3-15/IGHV3…	73
GO:0002429	BP	GO:0002429	immune response-activating cell surface receptor signaling pathway	143/1936	473/20488	4.22807e-38	1.98578e-35	1.53308e-35	C5AR1/PTPRJ/PIK3CD/FCGR2A/CD209/FCGR3A/WIPF1/C5AR2/HCK/FPR3/MYO1G/LAT2/FCER1G/THEMIS2/C3AR1/LILRB4/CD300A/PLCL2/CD226/NFAM1/CMKLR1/ADA/MUC16/FCGR1A/PLPP4/FPR2/FPR1/BTK/PDE4B/MNDA/PTPN22/LCP2/NCKAP1L/FCGR2B/WIPF3/CR1/PRNP/GBP1/PTPRC/CR2/CD38/TRAC/PSMB9/CD28/PRKCQ/SLA2/CLEC4D/CTLA4/MUC12/CLEC4E/CD3E/THEMIS/STAP1/FCRL3/ITK/IGLV6-57/IGLV1-47/TRBC1/LAX1/IGHV4-39/PAX5/HLA-DQA1/CD22/IGHG3/IGHV1-69-2/IGH…	143
GO:0016064	BP	GO:0016064	immunoglobulin mediated immune response	92/1936	218/20488	8.6857e-38	3.82442e-35	2.95257e-35	IL27RA/C1R/CLCF1/C1QC/FCER1G/C1QA/C1QB/C1S/CD226/IL10/TLR8/TNFSF4/BTK/FCGR2B/CR1/TBX21/PTPRC/CR2/FGL2/CD28/C4B/LTA/C4A/IGLV6-57/IGLV1-47/TRBC1/IGHV4-39/IGHG3/IGHV1-69-2/IGHV4-34/IGHG1/TRDC/IGLV3-1/TNF/IGHV4-61/IGHV4-28/IGHV4-59/IGHV4-31/IGLV1-40/IGLV1-51/IGLV3-19/CD19/IGLV2-8/FCER2/AICDA/IGHM/IGLL5/IGHV3-30/IGHV5-51/IGLV3-25/IGLC1/IGLV2-23/IGHV3-21/IGHV3-49/IGLV3-21/IGHV3-53/IGHV3-23/IGLC2/IGHV3-…	92
GO:0042101	CC	GO:0042101	T cell receptor complex	69/1936	127/20488	2.05877e-37	8.53179e-35	6.58679e-35	CD8A/CD6/TRAC/CD3E/CD8B/TRAV22/TRBC1/TRAV25/TRDC/TRBV6-5/TRBV20-1/TRAV12-2/TRAV13-1/TRAV8-1/TRBV19/TRBV7-9/TRGV5/TRBV11-2/TRGC2/TRAV26-2/TRAV1-2/TRDV1/TRAV17/TRAV8-2/TRAV8-6/TRBV6-1/TRAV26-1/TRBV5-1/TRAV8-4/TRBV29-1/TRAV21/TRBV7-6/TRBV6-6/TRAV12-3/TRBV12-5/TRGV2/TRAT1/TRBV2/TRBV24-1/TRBV4-2/TRAV14DV4/TRBV7-4/TRGC1/TRAV8-3/TRBV10-3/TRAV3/TRAV9-2/TRBV12-4/TRBV27/TRBV5-4/TRBV4-1/TRAV19/TRAV2/TRAV41/…	69
GO:0006956	BP	GO:0006956	complement activation	81/1936	175/20488	5.54663e-37	2.17089e-34	1.67599e-34	C5AR1/C1R/C5AR2/C1QC/C1QA/C1QB/VSIG4/C3AR1/C1S/CR1/CR2/C4B/C4A/IGLV6-57/IGLV1-47/TRBC1/IGHV4-39/IGHG3/IGHV1-69-2/IGHV4-34/IGHG1/TRDC/IGLV3-1/IGHV4-61/IGHV4-28/IGHV4-59/IGHV4-31/IGLV1-40/IGLV1-51/IGLV3-19/CD19/IGLV2-8/IGHM/KRT1/IGLL5/IGHV3-30/IGHV5-51/IGLV3-25/IGLC1/IGLV2-23/IGHV3-21/IGHV3-49/IGLV3-21/COL20A1/IGHV3-53/IGHV3-23/IGLC2/IGHV3-66/IGLV2-14/IGHG4/IGHV1-18/IGHV3-11/IGHV1-24/IGLV2-11/IGHV2…	81
GO:0098802	CC	GO:0098802	plasma membrane receptor complex	106/1936	295/20488	8.16996e-36	2.9241e-33	2.25749e-33	TLR6/RAMP1/OSMR/ITGA5/ITGAX/ITGB2/TLR1/IL2RA/ITGAM/ITGA4/CHRNA9/CD8A/GPR156/ITGB3/IL6/GRIN3B/INSRR/CSF2RB/CD6/IL12RB1/EMILIN1/TRAC/ITGA11/IL2RB/BMPR1B/CD3E/CD8B/SHANK1/ITGAL/EBI3/TRAV22/TRBC1/HTR3A/TRAV25/TRDC/TRBV6-5/TRBV20-1/TRAV12-2/CACNG8/ITGBL1/TRAV13-1/TRAV8-1/IFNL1/TRBV19/TRBV7-9/TRGV5/CHRNA1/CD79A/TRBV11-2/TRGC2/CACNG7/TRAV26-2/TRAV1-2/TRDV1/TRAV17/TRAV8-2/SHISA8/TRAV8-6/TRBV6-1/TRAV26-1/…	106
GO:0006911	BP	GO:0006911	phagocytosis, engulfment	65/1936	118/20488	8.30121e-36	2.9241e-33	2.25749e-33	RAB31/FCER1G/ITGB2/CD300A/BIN2/ITGAM/MSR1/FCGR1A/AIF1/TREM2/NCKAP1L/FCGR2B/MARCO/THBS1/GULP1/STAP1/TRBC1/IGHV4-39/IGHG3/IGHV1-69-2/IGHV4-34/IGHG1/TRDC/IGHV4-61/IGHV4-28/IGHV4-59/IGHV4-31/IGHM/IGLL5/IGHV3-30/IGHV5-51/IGLC1/IGHV3-21/IGHV3-49/IGHV3-53/IGHV3-23/IGLC2/IGHV3-66/IGHG4/IGHV1-18/IGHV3-11/IGHV1-24/IGHV2-26/IGHV1-69/IGLC3/IGHV3-15/IGHV3-43/IGHV6-1/IGHG2/IGHV3-64/IGHA1/IGHV3-7/IGHV2-70/IGHV3…	65
GO:0051251	BP	GO:0051251	positive regulation of lymphocyte activation	113/1936	334/20488	2.74765e-35	9.21771e-33	7.11634e-33	PDCD1LG2/DPP4/IL7R/CD209/CLCF1/CAV1/CD80/NOD2/AXL/ANXA1/LILRB4/TYROBP/LILRB2/ADA/CD86/IL2RA/HAVCR2/PIK3R6/LGALS1/AIF1/EGR3/CD70/TNFSF4/BTK/RUNX3/CD274/NCKAP1L/GLI2/TNFSF13B/TOX/TNFSF14/GAS6/SASH3/IL6/TBX21/PTPRC/PDCD1/CD38/CD6/IL12RB1/CCL2/GPR183/CD28/PRKCQ/LILRB1/CD5/CTLA4/CCL5/ICOS/TNFSF9/CD3E/HLA-DMB/FCRL3/CCR2/EBI3/IFNG/CLEC7A/TRBC1/IGHV4-39/IGHG3/IGHV1-69-2/IGHV4-34/IGHG1/TRDC/IGHV4-61/IGF1/…	113
GO:0072376	BP	GO:0072376	protein activation cascade	84/1936	198/20488	8.3878e-35	2.686e-32	2.07367e-32	C5AR1/F3/C1R/C5AR2/C1QC/C1QA/C1QB/VSIG4/C3AR1/C1S/CR1/CR2/F13A1/C4B/C4A/IGLV6-57/IGLV1-47/TRBC1/IGHV4-39/IGHG3/IGHV1-69-2/IGHV4-34/IGHG1/TRDC/IGLV3-1/IGHV4-61/IGHV4-28/IGHV4-59/IGHV4-31/IGLV1-40/IGLV1-51/IGLV3-19/CD19/IGLV2-8/IGHM/KRT1/IGLL5/IGHV3-30/IGHV5-51/IGLV3-25/IGLC1/IGLV2-23/IGHV3-21/IGHV3-49/IGLV3-21/COL20A1/IGHV3-53/IGHV3-23/IGLC2/IGHV3-66/IGLV2-14/IGHG4/IGHV1-18/IGHV3-11/IGHV1-24/IGLV2…	84
GO:0034987	MF	GO:0034987	immunoglobulin receptor binding	51/1936	76/20488	2.23228e-34	6.83756e-32	5.2788e-32	FLNA/CLEC4D/TRBC1/IGHV4-39/IGHG3/IGHV1-69-2/IGHV4-34/IGHG1/TRDC/IGHV4-61/IGHV4-28/IGHV4-59/IGHV4-31/IGHM/IGLL5/IGHV3-30/IGHV5-51/IGLC1/IGHV3-21/IGHV3-49/IGHV3-53/IGHV3-23/IGLC2/IGHV3-66/IGHG4/IGHV1-18/IGHV3-11/IGHV1-24/IGHV2-26/IGHV1-69/IGLC3/IGHV3-15/IGHV3-43/IGHV6-1/IGHG2/IGHV3-64/IGHA1/IGHV3-7/IGHV2-70/IGHV3-48/IGHV1OR15-1/IGLC6/IGHV3-13/IGHE/IGHV1-58/IGHV3-33/IGHV3-73/IGHV2-5/IGHD/IGHV3-20/IG…	51
GO:0050864	BP	GO:0050864	regulation of B cell activation	80/1936	184/20488	4.00891e-34	1.17678e-31	9.0851e-32	IL27RA/CLCF1/SLAMF8/INHBA/NOD2/CD300A/TYROBP/NFAM1/ADA/SAMSN1/IL10/TNFSF4/BTK/MNDA/NCKAP1L/FCGR2B/TNFSF13B/SASH3/IL6/TBX21/PTPRC/CD38/GPR183/CD28/SLA2/CTLA4/FCRL3/TRBC1/IGHV4-39/CD22/IGHG3/IGHV1-69-2/IGHV4-34/IGHG1/TRDC/IGHV4-61/IGHV4-28/IGHV4-59/IGHV4-31/CD19/IGHM/IGLL5/IGHV3-30/IGHV5-51/IGLC1/IGHV3-21/IGHV3-49/IGHV3-53/IGHV3-23/IGLC2/IGHV3-66/IGHG4/IGHV1-18/IGHV3-11/MZB1/IGHV1-24/IGHV2-26/IGHV1…	80
GO:0019814	CC	GO:0019814	immunoglobulin complex	74/1936	159/20488	4.34318e-34	1.22391e-31	9.44893e-32	IGLV6-57/IGLV1-47/TRBC1/IGHV4-39/IGHG3/IGHV1-69-2/IGHV4-34/IGHG1/TRDC/IGLV3-1/IGHV4-61/IGHV4-28/IGHV4-59/IGHV4-31/IGLV1-40/IGLV1-51/IGLV3-19/IGLV2-8/IGHM/IGLL5/IGHV3-30/IGHV5-51/IGLV3-25/CD79A/IGLC1/IGLV2-23/IGHV3-21/IGHV3-49/IGLV3-21/IGHV3-53/IGHV3-23/IGLC2/IGLV5-45/IGLV8-61/IGHV3-66/IGLV2-14/IGHG4/IGHV1-18/IGHV3-11/IGHV1-24/IGLV2-11/IGLV1-36/IGHV2-26/IGHV1-69/IGLC3/IGLV1-44/IGHV3-15/IGHV3-43/IG…	74
GO:0042571	CC	GO:0042571	immunoglobulin complex, circulating	49/1936	72/20488	1.57336e-33	4.26321e-31	3.29132e-31	TRBC1/IGHV4-39/IGHG3/IGHV1-69-2/IGHV4-34/IGHG1/TRDC/IGHV4-61/IGHV4-28/IGHV4-59/IGHV4-31/IGHM/IGLL5/IGHV3-30/IGHV5-51/IGLC1/IGHV3-21/IGHV3-49/IGHV3-53/IGHV3-23/IGLC2/IGHV3-66/IGHG4/IGHV1-18/IGHV3-11/IGHV1-24/IGHV2-26/IGHV1-69/IGLC3/IGHV3-15/IGHV3-43/IGHV6-1/IGHG2/IGHV3-64/IGHA1/IGHV3-7/IGHV2-70/IGHV3-48/IGHV1OR15-1/IGLC6/IGHV3-13/IGHE/IGHV1-58/IGHV3-33/IGHV3-73/IGHV2-5/IGHD/IGHV3-20/IGHV4-4	49
GO:0099024	BP	GO:0099024	plasma membrane invagination	65/1936	127/20488	3.09277e-33	8.06984e-31	6.23015e-31	RAB31/FCER1G/ITGB2/CD300A/BIN2/ITGAM/MSR1/FCGR1A/AIF1/TREM2/NCKAP1L/FCGR2B/MARCO/THBS1/GULP1/STAP1/TRBC1/IGHV4-39/IGHG3/IGHV1-69-2/IGHV4-34/IGHG1/TRDC/IGHV4-61/IGHV4-28/IGHV4-59/IGHV4-31/IGHM/IGLL5/IGHV3-30/IGHV5-51/IGLC1/IGHV3-21/IGHV3-49/IGHV3-53/IGHV3-23/IGLC2/IGHV3-66/IGHG4/IGHV1-18/IGHV3-11/IGHV1-24/IGHV2-26/IGHV1-69/IGLC3/IGHV3-15/IGHV3-43/IGHV6-1/IGHG2/IGHV3-64/IGHA1/IGHV3-7/IGHV2-70/IGHV3…	65
GO:0006910	BP	GO:0006910	phagocytosis, recognition	52/1936	84/20488	2.11284e-32	5.31605e-30	4.10415e-30	COLEC12/TUB/CLEC7A/TRBC1/IGHV4-39/IGHG3/IGHV1-69-2/IGHV4-34/IGHG1/TRDC/IGHV4-61/IGHV4-28/IGHV4-59/IGHV4-31/IGHM/IGLL5/IGHV3-30/IGHV5-51/IGLC1/IGHV3-21/IGHV3-49/IGHV3-53/IGHV3-23/IGLC2/IGHV3-66/IGHG4/IGHV1-18/IGHV3-11/IGHV1-24/IGHV2-26/IGHV1-69/IGLC3/IGHV3-15/IGHV3-43/IGHV6-1/IGHG2/IGHV3-64/IGHA1/IGHV3-7/IGHV2-70/IGHV3-48/IGHV1OR15-1/IGLC6/IGHV3-13/IGHE/IGHV1-58/IGHV3-33/IGHV3-73/IGHV2-5/IGHD/IGHV…	52
GO:0042742	BP	GO:0042742	defense response to bacterium	108/1936	330/20488	2.57493e-32	6.25532e-30	4.82929e-30	IL27RA/C5AR1/KLK5/TLR6/KLK7/SLC11A1/SLAMF8/SPON2/NOD2/P2RX7/FCER1G/RNASE6/IRF8/HAVCR2/IL10/FPR2/MPEG1/SSC5D/TREM2/SYT11/COCH/LYZ/IL6/ANXA3/CHGA/PLAC8/CLEC4D/LTA/CXCL13/IL22RA1/RARRES2/CEBPE/CLEC4E/GNLY/TNFSF8/SFTPD/AZU1/MPO/KRT6A/TRBC1/IGHV4-39/IGHG3/IGHV1-69-2/SIGLEC11/S100A8/IGHV4-34/IGHG1/TRDC/TNF/IGHV4-61/BPI/WFDC12/IGHV4-28/IGHV4-59/IGHV4-31/HAMP/S100A9/AICDA/IGHM/IGLL5/DEFB103A/IGHV3-30/IGH…	108
GO:0002697	BP	GO:0002697	regulation of immune effector process	131/1936	458/20488	3.16632e-32	7.43557e-30	5.74048e-30	IL27RA/LOXL3/STXBP1/C5AR1/PTPRJ/KLK5/IL7R/KLK7/C1R/CLCF1/SLAMF8/C5AR2/C1QC/CD80/LAG3/SPON2/NOD2/P2RX7/FCER1G/C1QA/C1QB/VSIG4/C3AR1/DDX58/ADGRE2/ANXA1/C1S/ITGB2/TGFB3/CD300A/CD226/CD86/IL2RA/HAVCR2/IL10/ITGAM/STAT1/PIK3R6/HERC5/TNFSF4/BTK/CD84/IFIT1/FCGR2B/CLEC4G/CR1/TGFB2/SASH3/IL6/TBX21/RAET1L/PTPRC/CD177/CR2/IL27/BIRC3/CRTAM/IL12RB1/DDX60/RSAD2/FGL2/CD28/LILRB1/C4B/LTA/C4A/SLAMF6/HLA-DMB/DNASE1…	131
GO:0042113	BP	GO:0042113	B cell activation	104/1936	310/20488	3.40116e-32	7.72942e-30	5.96734e-30	IL27RA/IL11/PTPRJ/PIK3CD/IL7R/CLCF1/SLAMF8/INHBA/NOD2/DOCK11/LAT2/CD300A/TYROBP/PLCL2/NFAM1/ADA/SAMSN1/IL10/DOCK10/ITGA4/CD180/LGALS1/CD70/TNFSF4/BTK/MNDA/NCKAP1L/FCGR2B/TNFSF13B/SASH3/IL6/TBX21/PTPRC/CR2/NTRK1/ADGRG3/CD38/HDAC9/GPR183/CD28/SLA2/CTLA4/FCRL3/TRBC1/LAX1/IGHV4-39/CD22/IGHG3/IGHV1-69-2/IGHV4-34/IGHG1/TRDC/IGHV4-61/IGHV4-28/IGHV4-59/IGHV4-31/IFNK/CD19/AICDA/IGHM/IGLL5/MS4A1/IGHV3-30/I…	104
GO:0010324	BP	GO:0010324	membrane invagination	66/1936	135/20488	3.63914e-32	8.01179e-30	6.18534e-30	RAB31/FCER1G/ITGB2/CD300A/BIN2/ITGAM/MSR1/FCGR1A/AIF1/TREM2/SYT11/NCKAP1L/FCGR2B/MARCO/THBS1/GULP1/STAP1/TRBC1/IGHV4-39/IGHG3/IGHV1-69-2/IGHV4-34/IGHG1/TRDC/IGHV4-61/IGHV4-28/IGHV4-59/IGHV4-31/IGHM/IGLL5/IGHV3-30/IGHV5-51/IGLC1/IGHV3-21/IGHV3-49/IGHV3-53/IGHV3-23/IGLC2/IGHV3-66/IGHG4/IGHV1-18/IGHV3-11/IGHV1-24/IGHV2-26/IGHV1-69/IGLC3/IGHV3-15/IGHV3-43/IGHV6-1/IGHG2/IGHV3-64/IGHA1/IGHV3-7/IGHV2-70…	66
GO:0008037	BP	GO:0008037	cell recognition	84/1936	215/20488	1.18524e-31	2.53031e-29	1.95348e-29	EPHB2/CDK5R1/CD209/VSTM2L/DOCK2/PALLD/CD226/HAVCR2/COLEC12/CNTNAP3/MSN/PRF1/FOLR2/SEMA3A/NEXN/TUB/VCAN/CRTAM/PAEP/CD6/DSCAM/CNTNAP2/NRCAM/CD5/NTM/CLEC7A/TNN/TRBC1/IGHV4-39/NCAM2/FOLR3/IGHG3/IGHV1-69-2/IGHV4-34/IGHG1/TRDC/IGHV4-61/NCR3/IGHV4-28/IGHV4-59/IGHV4-31/IGHM/IGLL5/IGHV3-30/IGHV5-51/IGLC1/IGHV3-21/IGHV3-49/CCL21/IGHV3-53/IGHV3-23/IGLC2/CCL19/IGHV3-66/IGHG4/IGHV1-18/IGHV3-11/IGHV1-24/IGHV2-…	84
GO:0062023	CC	GO:0062023	collagen-containing extracellular matrix	120/1936	406/20488	4.69111e-31	9.72026e-29	7.50433e-29	FN1/ECM1/L1CAM/ADAM19/TGFBI/ADAMTSL4/CTHRC1/TNC/CTSL/TIMP2/F3/S100A10/COL6A1/NTN1/LTBP2/ADAMTS2/MMP9/COL6A2/COL5A1/EFEMP1/GPC6/FBN1/LOXL2/C1QC/CCDC80/COL16A1/TGM2/COL5A2/COL8A2/COL1A1/C1QA/COL1A2/C1QB/SULF1/MFAP2/COL6A3/COL3A1/ANXA1/ANXA6/LAMA1/TGFB3/PXDN/GREM1/COL5A3/AEBP1/COL12A1/ICAM1/NAV2/PODNL1/FMOD/POSTN/WNT5B/SSC5D/LGALS1/MFAP5/SPARC/CDON/COL10A1/LRRC15/COCH/TGFB2/BGN/MMP8/ADAMTS3/DPT/FBLN…	120
GO:0030198	BP	GO:0030198	extracellular matrix organization	110/1936	368/20488	5.17562e-29	1.04178e-26	8.04284e-27	LOX/FN1/ADAM19/LOXL3/SULF2/TGFBI/BMP1/RECK/CTSV/ADAMTSL4/TNC/CTSL/TIMP2/DPP4/FAP/KLK5/COL6A1/KLK7/ADAMTS2/MMP9/COL6A2/COL5A1/CRISPLD2/FBN1/LOXL2/CCDC80/COL16A1/COL5A2/ADAMTS14/COL8A2/COL1A1/COL1A2/SULF1/MFAP2/ITGA5/COL6A3/MMP3/ITGAX/COL3A1/LAMA1/ITGB2/PXDN/GREM1/OLFML2A/COL5A3/AEBP1/MMP25/ICAM5/ADAM12/COL12A1/ICAM1/ITGAM/PDPN/ITGA4/FMOD/POSTN/SOX9/MFAP5/SPARC/COL10A1/CTSK/ITGB3/WT1/TGFB2/GAS6/BGN…	110
GO:0050851	BP	GO:0050851	antigen receptor-mediated signaling pathway	100/1936	316/20488	1.14893e-28	2.2484e-26	1.73583e-26	PTPRJ/PIK3CD/LAT2/THEMIS2/LILRB4/CD300A/PLCL2/CD226/NFAM1/ADA/BTK/PDE4B/MNDA/PTPN22/LCP2/NCKAP1L/FCGR2B/PRNP/GBP1/PTPRC/CD38/TRAC/PSMB9/CD28/PRKCQ/SLA2/CTLA4/CD3E/THEMIS/STAP1/FCRL3/ITK/TRBC1/LAX1/IGHV4-39/PAX5/HLA-DQA1/CD22/IGHG3/IGHV1-69-2/IGHV4-34/IGHG1/TRDC/IGHV4-61/UBASH3A/IGHV4-28/IGHV4-59/IGHV4-31/CD19/TRBV7-9/HLA-DRB5/IGHM/IGLL5/MS4A1/IGHV3-30/IGHV5-51/CD79A/IGLC1/GCSAML/IGHV3-21/IGHV3-49…	100
GO:0050871	BP	GO:0050871	positive regulation of B cell activation	64/1936	142/20488	1.19612e-28	2.27748e-26	1.75828e-26	CLCF1/NOD2/ADA/TNFSF4/BTK/NCKAP1L/TNFSF13B/SASH3/IL6/TBX21/PTPRC/CD38/GPR183/CD28/FCRL3/TRBC1/IGHV4-39/IGHG3/IGHV1-69-2/IGHV4-34/IGHG1/TRDC/IGHV4-61/IGHV4-28/IGHV4-59/IGHV4-31/IGHM/IGLL5/IGHV3-30/IGHV5-51/IGLC1/IGHV3-21/IGHV3-49/IGHV3-53/IGHV3-23/IGLC2/IGHV3-66/IGHG4/IGHV1-18/IGHV3-11/IGHV1-24/IGHV2-26/IGHV1-69/IGLC3/IGHV3-15/IGHV3-43/IGHV6-1/IGHG2/IGHV3-64/IGHA1/IGHV3-7/IGHV2-70/IGHV3-48/IGHV1OR…	64
GO:0048018	MF	GO:0048018	receptor ligand activity	128/1936	482/20488	4.38141e-28	8.12289e-26	6.27111e-26	BMP1/IL11/CLCF1/EFEMP1/CCL7/FBN1/FGF5/INHBA/CCL3/CCL4/CCL18/TGFB3/GREM1/IL32/CCL8/IL10/WNT10B/SECTM1/CXCL5/CD70/TNFSF4/GAL/POMC/TYMP/CCL13/CCL26/TNFSF13B/TNFSF14/IL24/TGFB2/GAS6/SEMA3A/PDGFC/CCL24/SCG2/IL6/CXCL9/GDF5/IL27/THPO/GDF1/CXCL3/FLRT2/CCL2/PRL/NRTN/SAA1/GIP/WNT2/CXCL10/AREG/SPP1/FGF7/CCL5/LTA/GDNF/OSM/CXCL13/FGF2/TNFSF9/TNFSF8/EBI3/EREG/IFNG/CXCL12/CXCL2/PTHLH/CCL23/GDF10/CCL11/CHGB/MIA/…	128
GO:0005125	MF	GO:0005125	cytokine activity	80/1936	220/20488	1.04755e-27	1.8923e-25	1.46091e-25	BMP1/IL11/CLCF1/CCL7/INHBA/CCL3/CCL4/CCL18/TGFB3/GREM1/IL32/CCL8/IL10/SECTM1/CXCL5/CD70/TNFSF4/CCL13/CCL26/TNFSF13B/TNFSF14/IL24/TGFB2/CCL24/SCG2/IL6/CXCL9/GDF5/IL27/THPO/GDF1/CXCL3/CCL2/WNT2/CXCL10/AREG/SPP1/CCL5/LTA/OSM/CXCL13/FGF2/TNFSF9/TNFSF8/EBI3/IFNG/CXCL12/CXCL2/CCL23/GDF10/CCL11/CXCL11/NRG1/CSF2/TNF/IL1F10/IFNK/CCL3L3/IFNL1/FASLG/TNFRSF11B/VSTM1/CSF3/CCL21/CXCL8/CCL19/IL36RN/LEFTY1/CXCL1…	80
GO:0002920	BP	GO:0002920	regulation of humoral immune response	61/1936	134/20488	1.15968e-27	2.04248e-25	1.57686e-25	C5AR1/KLK5/KLK7/C1R/C5AR2/C1QC/C1QA/C1QB/VSIG4/C3AR1/C1S/FCGR2B/CR1/PTPRC/CR2/C4B/LTA/CXCL13/C4A/IGLV6-57/IGLV1-47/IGHV4-39/IGHG3/IGHV4-34/IGHG1/IGLV3-1/TNF/IGHV4-59/IGLV1-40/IGLV1-51/IGLV3-19/CD19/IGLV2-8/FCER2/IGHV3-30/IGLV3-25/IGLC1/IGLV2-23/IGLV3-21/IGHV3-53/IGHV3-23/IGLC2/IGLV2-14/IGHG4/IGHV3-11/IGLV2-11/IGHV1-69/IGLC3/IGLV1-44/IGHG2/IGHV3-7/IGLV7-43/IGHV2-70/IGHV3-48/IGHV1OR15-1/IGLC6/CR1L/…	61
GO:0002526	BP	GO:0002526	acute inflammatory response	79/1936	220/20488	5.91807e-27	1.0169e-24	7.85074e-25	FN1/C5AR1/F3/ADORA1/C1R/C5AR2/C1QC/CD163/FCER1G/C1QA/OSMR/C1QB/VSIG4/C3AR1/C1S/ICAM1/TREM1/TNFSF4/BTK/FCGR2B/CR1/IL6/CR2/CD6/SAA1/C4B/OSM/C4A/DNASE1L3/PTGER3/IGLV6-57/IGLV1-47/IGHV4-39/SAA2/IGHG3/S100A8/IGHV4-34/IGHG1/IGLV3-1/TNF/VNN1/FFAR3/IGHV4-59/IGLV1-40/HAMP/IGLV1-51/IGLV3-19/CD19/IGLV2-8/IGHV3-30/IGLV3-25/IGLC1/IGLV2-23/IGLV3-21/IGHV3-53/IGHV3-23/IGLC2/IGLV2-14/IGHG4/IGHV3-11/IGLV2-11/IGHV1…	79
GO:0043062	BP	GO:0043062	extracellular structure organization	114/1936	422/20488	8.39296e-26	1.40782e-23	1.08688e-23	LOX/FN1/ADAM19/LOXL3/SULF2/TGFBI/BMP1/RECK/CTSV/ADAMTSL4/TNC/CTSL/TIMP2/DPP4/FAP/KLK5/COL6A1/KLK7/ADAMTS2/MMP9/COL6A2/COL5A1/CRISPLD2/FBN1/LOXL2/CCDC80/COL16A1/COL5A2/ADAMTS14/COL8A2/COL1A1/COL1A2/SULF1/MFAP2/ITGA5/COL6A3/MMP3/ITGAX/COL3A1/LAMA1/ITGB2/PXDN/GREM1/OLFML2A/COL5A3/AEBP1/MMP25/ICAM5/ADAM12/COL12A1/ICAM1/ITGAM/PLA2G7/PDPN/ITGA4/FMOD/POSTN/SOX9/MFAP5/SPARC/COL10A1/CTSK/ITGB3/WT1/TGFB2/G…	114
GO:0002673	BP	GO:0002673	regulation of acute inflammatory response	64/1936	159/20488	2.86268e-25	4.69013e-23	3.62092e-23	C5AR1/ADORA1/C1R/C5AR2/C1QC/FCER1G/C1QA/OSMR/C1QB/VSIG4/C3AR1/C1S/BTK/FCGR2B/CR1/IL6/CR2/C4B/OSM/C4A/DNASE1L3/PTGER3/IGLV6-57/IGLV1-47/IGHV4-39/IGHG3/IGHV4-34/IGHG1/IGLV3-1/TNF/FFAR3/IGHV4-59/IGLV1-40/IGLV1-51/IGLV3-19/CD19/IGLV2-8/IGHV3-30/IGLV3-25/IGLC1/IGLV2-23/IGLV3-21/IGHV3-53/IGHV3-23/IGLC2/IGLV2-14/IGHG4/IGHV3-11/IGLV2-11/IGHV1-69/IGLC3/IGLV1-44/IGHG2/IGHV3-7/IGLV7-43/IGHV2-70/IGHV3-48/IGH…	64
GO:0030595	BP	GO:0030595	leukocyte chemotaxis	77/1936	224/20488	6.65994e-25	1.06635e-22	8.23251e-23	C5AR1/MPP1/PIK3CD/SLAMF8/CCL7/C5AR2/FCER1G/CCL3/PADI2/CCL4/CCL18/C3AR1/ADGRE2/ANXA1/ITGB2/GREM1/CMKLR1/CCR1/CCL8/IL10/PLA2G7/FPR2/AIF1/CXCL5/PDE4B/CCR5/NCKAP1L/CCL13/CCL26/TNFSF14/TGFB2/GAS6/CCL24/SCG2/IL6/CXCL9/THBS1/CXCL3/CCL2/GPR183/CHGA/SAA1/CXCL10/CCL5/CXCL13/RARRES2/CXCR3/STAP1/SFTPD/CCR2/CXCL12/AZU1/CXCL2/CCL23/CCL11/CXCL11/SLIT2/S100A8/IL1F10/CCL3L3/THBS4/S100A9/S100A7/CCL21/CXCL8/CCL19/I…	77
GO:0050727	BP	GO:0050727	regulation of inflammatory response	122/1936	485/20488	1.55846e-24	2.4148e-22	1.8643e-22	ADCY7/SPHK1/PIK3AP1/C5AR1/TLR6/ADORA1/C1R/MMP9/SLAMF8/TNFAIP6/C5AR2/C1QC/HCK/TGM2/NOD2/FCER1G/CCL3/C1QA/OSMR/C1QB/ADAMTS12/VSIG4/CCL18/C3AR1/MMP3/ANXA1/C1S/ADA/IL2RA/IL10/CST7/PLA2G7/FPR2/NT5E/MEFV/FNDC4/GBP5/TNFSF4/BTK/TREM2/LILRA5/FCGR2B/SIGLEC10/CR1/CCL24/MMP8/IL6/PTPRC/CR2/IL1R2/BIRC3/TNFAIP8L2/CD6/PTGIS/LRRK2/SAA1/CD28/C4B/CCL5/LTA/OSM/C4A/DNASE1L3/STAP1/SUCNR1/CCR2/PTGER3/CLEC7A/IGLV6-57/IG…	122
GO:0030449	BP	GO:0030449	regulation of complement activation	53/1936	115/20488	1.57673e-24	2.4148e-22	1.8643e-22	C5AR1/C1R/C5AR2/C1QC/C1QA/C1QB/VSIG4/C3AR1/C1S/CR1/CR2/C4B/C4A/IGLV6-57/IGLV1-47/IGHV4-39/IGHG3/IGHV4-34/IGHG1/IGLV3-1/IGHV4-59/IGLV1-40/IGLV1-51/IGLV3-19/CD19/IGLV2-8/IGHV3-30/IGLV3-25/IGLC1/IGLV2-23/IGLV3-21/IGHV3-53/IGHV3-23/IGLC2/IGLV2-14/IGHG4/IGHV3-11/IGLV2-11/IGHV1-69/IGLC3/IGLV1-44/IGHG2/IGHV3-7/IGLV7-43/IGHV2-70/IGHV3-48/IGHV1OR15-1/IGLC6/CR1L/IGHV3-13/IGHV3-33/IGHV2-5/IGLV3-27	53
GO:2000257	BP	GO:2000257	regulation of protein activation cascade	53/1936	116/20488	2.64047e-24	3.9579e-22	3.05561e-22	C5AR1/C1R/C5AR2/C1QC/C1QA/C1QB/VSIG4/C3AR1/C1S/CR1/CR2/C4B/C4A/IGLV6-57/IGLV1-47/IGHV4-39/IGHG3/IGHV4-34/IGHG1/IGLV3-1/IGHV4-59/IGLV1-40/IGLV1-51/IGLV3-19/CD19/IGLV2-8/IGHV3-30/IGLV3-25/IGLC1/IGLV2-23/IGLV3-21/IGHV3-53/IGHV3-23/IGLC2/IGLV2-14/IGHG4/IGHV3-11/IGLV2-11/IGHV1-69/IGLC3/IGLV1-44/IGHG2/IGHV3-7/IGLV7-43/IGHV2-70/IGHV3-48/IGHV1OR15-1/IGLC6/CR1L/IGHV3-13/IGHV3-33/IGHV2-5/IGLV3-27	53
GO:0060326	BP	GO:0060326	cell chemotaxis	91/1936	304/20488	3.0598e-24	4.4909e-22	3.4671e-22	LOX/C5AR1/MPP1/PIK3CD/SLAMF8/CCL7/C5AR2/FCER1G/CCL3/PADI2/CCL4/CCL18/C3AR1/ADGRE2/ANXA1/ITGB2/GREM1/CMKLR1/CCR1/BIN2/CCL8/IL10/PLA2G7/FPR2/FGFR1/AIF1/EGR3/CXCL5/PDE4B/CCR5/NCKAP1L/CCL13/CCL26/TNFSF14/TGFB2/GAS6/CCL24/SCG2/IL6/CXCL9/THBS1/CXCL3/CCL2/GPR183/CHGA/SAA1/PRKCQ/CXCL10/CCL5/CXCL13/FGF2/RARRES2/CXCR3/STAP1/SFTPD/CCR2/CXCL12/AZU1/CXCL2/CCL23/CCL11/CXCL11/SAA2/SLIT2/S100A8/FGF16/HGF/IL1F10/…	91
GO:0042110	BP	GO:0042110	T cell activation	117/1936	464/20488	1.15395e-23	1.6591e-21	1.28088e-21	CYP26B1/LOXL3/PDCD1LG2/DPP4/PIK3CD/RUNX2/IL7R/CD209/SLC11A1/CAV1/CD80/LAG3/NOD2/P2RX7/DTX1/DOCK2/FCER1G/VSIG4/ANXA1/LILRB4/CD300A/LILRB2/ADA/MAFB/CD86/IL2RA/HAVCR2/ICAM1/IL10/CDK6/PIK3R6/LGALS1/AIF1/EGR3/CD70/TNFSF4/EOMES/PTPN22/MSN/CD8A/RHOH/RUNX3/CD274/NCKAP1L/FCGR2B/CLEC4G/GLI2/CR1/TNFSF13B/TNFSF14/PRNP/EGR1/TREML2/SASH3/IL6/TBX21/PTPRC/PDCD1/IL27/TNFAIP8L2/CD6/IL12RB1/LMO1/CCL2/FUT7/CD7/SIT1/…	117
GO:0070613	BP	GO:0070613	regulation of protein processing	66/1936	180/20488	2.57368e-23	3.62631e-21	2.79962e-21	C5AR1/GAS1/BAG2/C1R/C5AR2/C1QC/LDLRAD3/C1QA/C1QB/VSIG4/C3AR1/C1S/CST7/CR1/PRNP/CR2/IL1R2/BIRC3/BIRC7/THBS1/LRRK2/CCBE1/C4B/C4A/IGLV6-57/IGLV1-47/SPON1/IGHV4-39/IGHG3/IGHV4-34/IGHG1/IGLV3-1/IGHV4-59/IGLV1-40/IGLV1-51/IGLV3-19/CD19/IGLV2-8/IGHV3-30/IGLV3-25/IGLC1/IGLV2-23/IGLV3-21/IGHV3-53/IGHV3-23/IGLC2/IGLV2-14/IGHG4/IGHV3-11/IGLV2-11/IGHV1-69/IGLC3/IGLV1-44/IGHG2/IGHV3-7/IGLV7-43/IGHV2-70/IGHV3-…	66
GO:0097529	BP	GO:0097529	myeloid leukocyte migration	72/1936	210/20488	2.71591e-23	3.75169e-21	2.89641e-21	C5AR1/MPP1/PIK3CD/ROR2/SLAMF8/CCL7/C5AR2/FCER1G/CCL3/CCL4/CCL18/C3AR1/ADGRE2/ANXA1/ITGB2/CD300A/GREM1/CMKLR1/CCR1/CCL8/PLA2G7/FPR2/AIF1/CXCL5/PDE4B/TREM2/NCKAP1L/CCL13/CCL26/TGFB2/CCL24/SCG2/IL6/CXCL9/CD177/THBS1/CXCL3/EMILIN1/CCL2/CHGA/SAA1/CXCL10/CCL5/CXCL13/RARRES2/STAP1/SFTPD/CCR2/CXCL12/AZU1/CXCL2/CCL23/CCL11/CXCL11/SLIT2/S100A8/IL1F10/CCL3L3/THBS4/S100A9/S100A7/CCL21/CXCL8/CCL19/IL36RN/CXCL…	72
GO:1903317	BP	GO:1903317	regulation of protein maturation	66/1936	182/20488	5.25806e-23	7.12366e-21	5.49967e-21	C5AR1/GAS1/BAG2/C1R/C5AR2/C1QC/LDLRAD3/C1QA/C1QB/VSIG4/C3AR1/C1S/CST7/CR1/PRNP/CR2/IL1R2/BIRC3/BIRC7/THBS1/LRRK2/CCBE1/C4B/C4A/IGLV6-57/IGLV1-47/SPON1/IGHV4-39/IGHG3/IGHV4-34/IGHG1/IGLV3-1/IGHV4-59/IGLV1-40/IGLV1-51/IGLV3-19/CD19/IGLV2-8/IGHV3-30/IGLV3-25/IGLC1/IGLV2-23/IGLV3-21/IGHV3-53/IGHV3-23/IGLC2/IGLV2-14/IGHG4/IGHV3-11/IGLV2-11/IGHV1-69/IGLC3/IGLV1-44/IGHG2/IGHV3-7/IGLV7-43/IGHV2-70/IGHV3-…	66
GO:0071621	BP	GO:0071621	granulocyte chemotaxis	53/1936	123/20488	8.05371e-23	1.07054e-20	8.26485e-21	C5AR1/MPP1/PIK3CD/CCL7/C5AR2/FCER1G/CCL3/CCL4/CCL18/C3AR1/ADGRE2/ANXA1/ITGB2/CMKLR1/CCL8/CXCL5/PDE4B/NCKAP1L/CCL13/CCL26/TGFB2/CCL24/SCG2/CXCL9/THBS1/CXCL3/CCL2/SAA1/CXCL10/CCL5/CXCL13/RARRES2/CXCL2/CCL23/CCL11/CXCL11/SLIT2/S100A8/IL1F10/CCL3L3/THBS4/S100A9/S100A7/CCL21/CXCL8/CCL19/IL36RN/CXCL1/CCL20/CCL25/CXCL6/CCL1/PF4V1	53
GO:0007159	BP	GO:0007159	leukocyte cell-cell adhesion	94/1936	337/20488	1.51253e-22	1.97329e-20	1.52344e-20	CERCAM/LOXL3/PDCD1LG2/DPP4/IL7R/CD209/CAV1/CD80/LAG3/NOD2/DTX1/VSIG4/ADD2/ITGA5/ANXA1/ITGB2/LILRB4/CD300A/LILRB2/ADA/CD86/IL2RA/HAVCR2/ICAM1/IL10/ITGA4/SELPLG/NT5E/PIK3R6/LGALS1/AIF1/EGR3/CD70/TNFSF4/GCNT1/PTPN22/MSN/RUNX3/CD274/NCKAP1L/FCGR2B/CLEC4G/GLI2/TNFSF13B/TNFSF14/PRNP/SASH3/IL6/TBX21/PTPRC/CD177/PDCD1/TNFAIP8L2/CD6/IL12RB1/CCL2/FGL2/TIGIT/CD28/CD44/PRKCQ/LILRB1/CD5/CTLA4/CCL5/ICOS/TNFSF9…	94
GO:0097530	BP	GO:0097530	granulocyte migration	56/1936	141/20488	6.07327e-22	7.77931e-20	6.00585e-20	C5AR1/MPP1/PIK3CD/SLAMF8/CCL7/C5AR2/FCER1G/CCL3/CCL4/CCL18/C3AR1/ADGRE2/ANXA1/ITGB2/CD300A/CMKLR1/CCL8/CXCL5/PDE4B/NCKAP1L/CCL13/CCL26/TGFB2/CCL24/SCG2/CXCL9/CD177/THBS1/CXCL3/CCL2/SAA1/CXCL10/CCL5/CXCL13/RARRES2/CXCL2/CCL23/CCL11/CXCL11/SLIT2/S100A8/IL1F10/CCL3L3/THBS4/S100A9/S100A7/CCL21/CXCL8/CCL19/IL36RN/CXCL1/CCL20/CCL25/CXCL6/CCL1/PF4V1	56
GO:0030593	BP	GO:0030593	neutrophil chemotaxis	46/1936	104/20488	1.47429e-20	1.85471e-18	1.43189e-18	C5AR1/MPP1/PIK3CD/CCL7/C5AR2/FCER1G/CCL3/CCL4/CCL18/C3AR1/ITGB2/CCL8/CXCL5/PDE4B/NCKAP1L/CCL13/CCL26/TGFB2/CCL24/CXCL9/CXCL3/CCL2/SAA1/CXCL10/CCL5/CXCL13/CXCL2/CCL23/CCL11/CXCL11/SLIT2/S100A8/IL1F10/CCL3L3/THBS4/S100A9/CCL21/CXCL8/CCL19/IL36RN/CXCL1/CCL20/CCL25/CXCL6/CCL1/PF4V1	46
GO:0070098	BP	GO:0070098	chemokine-mediated signaling pathway	42/1936	88/20488	1.89074e-20	2.33689e-18	1.80415e-18	CCL7/CCL3/PADI2/CCL4/CCL18/CMKLR1/CCR1/CCL8/CXCL5/TREM2/CCR5/CCL13/CCL26/CCL24/CXCL9/THPO/CXCL3/CCL2/CXCL10/CCL5/CXCL13/CXCR3/CCR2/CXCL12/CXCL2/CCL23/CCL11/CXCL11/SLIT2/CCL3L3/CCR4/CCL21/CXCL8/CCR8/CCL19/CCR6/CXCL1/CCL20/CCL25/CXCL6/CCL1/PF4V1	42
GO:0001819	BP	GO:0001819	positive regulation of cytokine production	110/1936	464/20488	4.51238e-20	5.48099e-18	4.23149e-18	SPHK1/IL27RA/SULF2/C5AR1/PTPRJ/WNT11/TLR6/SLC11A1/HPSE/CD80/SPON2/CD14/NOD2/P2RX7/POLR3G/FCER1G/CCL3/SULF1/C3AR1/DDX58/CYBB/ANXA1/IRF8/TYROBP/TLR1/LILRB2/TWIST1/CD226/NFAM1/CD86/HAVCR2/CLEC5A/IL10/CSF1R/TNFRSF8/IL12RB2/STAT1/POSTN/TLR8/AIF1/GBP5/TNFSF4/PDE4B/TREM2/MNDA/PTPN22/AKAP12/CD274/LILRA5/EGR1/SASH3/MMP8/IL6/PTPRC/IL27/BIRC3/CRTAM/ZBP1/THBS1/PAEP/CD6/LY96/IL12RB1/DDX60/LRRK2/RSAD2/LUM/SAA1…	110
GO:0050863	BP	GO:0050863	regulation of T cell activation	85/1936	314/20488	1.35072e-19	1.61286e-17	1.24517e-17	CYP26B1/LOXL3/PDCD1LG2/DPP4/IL7R/CD209/CAV1/CD80/LAG3/NOD2/DTX1/VSIG4/ANXA1/LILRB4/CD300A/LILRB2/ADA/CD86/IL2RA/HAVCR2/IL10/PIK3R6/LGALS1/AIF1/EGR3/CD70/TNFSF4/PTPN22/RUNX3/CD274/NCKAP1L/FCGR2B/CLEC4G/GLI2/CR1/TNFSF13B/TNFSF14/PRNP/SASH3/IL6/TBX21/PTPRC/PDCD1/IL27/TNFAIP8L2/CD6/IL12RB1/LMO1/CCL2/SIT1/FGL2/TIGIT/CD28/PRKCQ/LILRB1/CD5/CTLA4/CCL5/ICOS/CD2/TNFSF9/CD3E/TNFSF8/HLA-DMB/TNFRSF18/SFTPD/CC…	85
GO:1990266	BP	GO:1990266	neutrophil migration	48/1936	118/20488	1.59644e-19	1.87449e-17	1.44716e-17	C5AR1/MPP1/PIK3CD/SLAMF8/CCL7/C5AR2/FCER1G/CCL3/CCL4/CCL18/C3AR1/ITGB2/CCL8/CXCL5/PDE4B/NCKAP1L/CCL13/CCL26/TGFB2/CCL24/CXCL9/CD177/CXCL3/CCL2/SAA1/CXCL10/CCL5/CXCL13/CXCL2/CCL23/CCL11/CXCL11/SLIT2/S100A8/IL1F10/CCL3L3/THBS4/S100A9/CCL21/CXCL8/CCL19/IL36RN/CXCL1/CCL20/CCL25/CXCL6/CCL1/PF4V1	48
GO:1903037	BP	GO:1903037	regulation of leukocyte cell-cell adhesion	83/1936	304/20488	2.0408e-19	2.35695e-17	1.81964e-17	LOXL3/PDCD1LG2/DPP4/IL7R/CD209/CAV1/CD80/LAG3/NOD2/DTX1/VSIG4/ANXA1/ITGB2/LILRB4/CD300A/LILRB2/ADA/CD86/IL2RA/HAVCR2/ICAM1/IL10/ITGA4/PIK3R6/LGALS1/AIF1/EGR3/CD70/TNFSF4/PTPN22/RUNX3/CD274/NCKAP1L/FCGR2B/CLEC4G/GLI2/TNFSF13B/TNFSF14/PRNP/SASH3/IL6/TBX21/PTPRC/PDCD1/TNFAIP8L2/CD6/IL12RB1/CCL2/FGL2/TIGIT/CD28/CD44/PRKCQ/LILRB1/CD5/CTLA4/CCL5/ICOS/TNFSF9/CD3E/HLA-DMB/SFTPD/CCR2/EBI3/IFNG/CXCL12/LAX1…	83
GO:0016485	BP	GO:0016485	protein processing	87/1936	328/20488	2.0969e-19	2.38269e-17	1.8395e-17	C5AR1/GAS1/F3/KLK6/BAG2/C1R/ADAMTS2/PCSK9/C5AR2/C1QC/LDLRAD3/P2RX7/PCSK1/C1QA/C1QB/VSIG4/C3AR1/C1S/AEBP1/CST7/CPXM1/CR1/PRNP/KLK1/ADAMTS3/CR2/IL1R2/BIRC3/BIRC7/THBS1/PCSK5/LRRK2/CCBE1/SRGN/C4B/C4A/CPXM2/IGLV6-57/IGLV1-47/SPON1/IGHV4-39/IGHG3/IGHV4-34/MME/IGHG1/IGLV3-1/NGF/PRSS3/IGHV4-59/CPA3/IGLV1-40/IGLV1-51/IGLV3-19/CD19/IGLV2-8/COMP/IGHV3-30/IGLV3-25/IGLC1/IGLV2-23/IGLV3-21/IGHV3-53/IGHV3-23/I…	87
GO:0038094	BP	GO:0038094	Fc-gamma receptor signaling pathway	53/1936	142/20488	2.1387e-19	2.39161e-17	1.8464e-17	PTPRJ/FCGR2A/FCGR3A/WIPF1/HCK/MYO1G/FCER1G/FCGR1A/PLPP4/NCKAP1L/FCGR2B/WIPF3/PTPRC/CLEC4D/CLEC4E/IGLV6-57/IGLV1-47/IGHV4-39/IGHG3/IGHV4-34/IGHG1/IGLV3-1/IGHV4-59/IGLV1-40/IGLV1-51/IGLV3-19/IGLV2-8/IGHV3-30/IGLV3-25/IGLC1/IGLV2-23/IGLV3-21/IGHV3-53/IGHV3-23/IGLC2/IGLV2-14/IGHG4/IGHV3-11/IGLV2-11/IGHV1-69/IGLC3/IGLV1-44/IGHG2/IGHV3-7/IGLV7-43/IGHV2-70/IGHV3-48/IGHV1OR15-1/IGLC6/IGHV3-13/IGHV3-33/IG…	53
GO:1990868	BP	GO:1990868	response to chemokine	43/1936	97/20488	2.35737e-19	2.55503e-17	1.97256e-17	LOX/CCL7/CCL3/PADI2/CCL4/CCL18/CMKLR1/CCR1/CCL8/CXCL5/TREM2/CCR5/CCL13/CCL26/CCL24/CXCL9/THPO/CXCL3/CCL2/CXCL10/CCL5/CXCL13/CXCR3/CCR2/CXCL12/CXCL2/CCL23/CCL11/CXCL11/SLIT2/CCL3L3/CCR4/CCL21/CXCL8/CCR8/CCL19/CCR6/CXCL1/CCL20/CCL25/CXCL6/CCL1/PF4V1	43
GO:1990869	BP	GO:1990869	cellular response to chemokine	43/1936	97/20488	2.35737e-19	2.55503e-17	1.97256e-17	LOX/CCL7/CCL3/PADI2/CCL4/CCL18/CMKLR1/CCR1/CCL8/CXCL5/TREM2/CCR5/CCL13/CCL26/CCL24/CXCL9/THPO/CXCL3/CCL2/CXCL10/CCL5/CXCL13/CXCR3/CCR2/CXCL12/CXCL2/CCL23/CCL11/CXCL11/SLIT2/CCL3L3/CCR4/CCL21/CXCL8/CCR8/CCL19/CCR6/CXCL1/CCL20/CCL25/CXCL6/CCL1/PF4V1	43
GO:0030098	BP	GO:0030098	lymphocyte differentiation	91/1936	353/20488	2.41558e-19	2.57845e-17	1.99064e-17	CYP26B1/LOXL3/IL11/PTPRJ/PIK3CD/RUNX2/IL7R/CLCF1/SLAMF8/INHBA/CD80/LAG3/DTX1/DOCK11/DOCK2/FCER1G/AXL/ANXA1/LILRB4/LILRB2/PLCL2/NFAM1/ADA/MAFB/CD86/IL2RA/IL10/CDK6/DOCK10/SPI1/ITGA4/PIK3R6/LGALS1/EGR3/TNFSF4/BTK/EOMES/PTPN22/CD8A/RHOH/RUNX3/NCKAP1L/FCGR2B/GLI2/CR1/TOX/GAS6/EGR1/SASH3/IL6/TBX21/PTPRC/CR2/IL27/NTRK1/ADGRG3/IL12RB1/IKZF1/HDAC9/FUT7/GPR183/RSAD2/FGL2/CD28/CLEC4D/CTLA4/CD2/CLEC4E/TNFSF…	91
GO:0008009	MF	GO:0008009	chemokine activity	30/1936	49/20488	4.67124e-19	4.91178e-17	3.79204e-17	CCL7/CCL3/CCL4/CCL18/CCL8/CXCL5/CCL13/CCL26/CCL24/CXCL9/CXCL3/CCL2/CXCL10/CCL5/CXCL13/CXCL12/CXCL2/CCL23/CCL11/CXCL11/CCL3L3/CCL21/CXCL8/CCL19/CXCL1/CCL20/CCL25/CXCL6/CCL1/PF4V1	30
GO:0005126	MF	GO:0005126	cytokine receptor binding	79/1936	286/20488	7.15868e-19	7.4166e-17	5.72583e-17	ECM1/IL11/CLCF1/CCL7/INHBA/CCL3/CCL4/CCL18/ITGA5/TGFB3/PXDN/GREM1/CCL8/IL10/STAT1/CXCL5/CD70/TNFSF4/CCL13/ITGB3/CCL26/TNFSF13B/TNFSF14/TGFB2/CD300LF/CCL24/IL6/CXCL9/GDF5/IL27/NTRK1/GDF1/CXCL3/IL12RB1/CCL2/PRL/CXCL10/CCL5/LTA/OSM/CXCL13/TNFSF9/TNFSF8/STAP1/CCR2/EBI3/IFNG/CXCL12/CXCL2/CCL23/GDF10/CCL11/CXCL11/CSF2/TNF/NGF/IL1F10/IFNK/CCL3L3/IFNL1/FASLG/CSF3/DEFB103A/CCL21/CXCL8/CCL19/IL36RN/LEFTY1/…	79
GO:0002683	BP	GO:0002683	negative regulation of immune system process	107/1936	463/20488	1.09969e-18	1.12279e-16	8.66831e-17	IL27RA/LOXL3/PDCD1LG2/PTPRJ/FSTL3/IL7R/TLR6/ADORA1/SAMHD1/TMEM176B/SLAMF8/FBN1/C5AR2/C1QC/INHBA/CD80/TMEM176A/LAG3/CD14/DTX1/FCER1G/CCL3/PADI2/AXL/VSIG4/LILRB3/COL3A1/ANXA1/TGFB3/LILRB4/CD300A/TYROBP/LILRB2/GREM1/PLCL2/ADA/MAFB/CD86/SAMSN1/IL2RA/HAVCR2/IL10/CST7/CDK6/SOX9/TNFSF4/BTK/GAL/MNDA/PTPN22/CD84/IL31RA/RUNX3/CD274/HLA-DOB/FCGR2B/CLEC4G/CR1/PRNP/TGFB2/CD300LF/TBX21/GBP1/PTPRC/PDCD1/TNFAIP8…	107
GO:0005201	MF	GO:0005201	extracellular matrix structural constituent	56/1936	163/20488	1.82766e-18	1.83941e-16	1.42008e-16	FN1/ECM1/TGFBI/CTHRC1/TNC/CHI3L1/COL6A1/LTBP2/COL6A2/COL5A1/EFEMP1/FBN1/COL16A1/COL5A2/COL8A2/COL1A1/COL1A2/MFAP2/COL6A3/COL3A1/LAMA1/PXDN/COL5A3/AEBP1/ANOS1/COL12A1/FMOD/POSTN/MFAP5/SPARC/COL10A1/BGN/DPT/FBLN2/VCAN/DCN/THBS1/EMILIN1/COL6A6/LUM/FGL2/THBS2/CILP/COL11A1/FBN2/LAMC2/HMCN1/TFPI2/ASPN/SPON1/LAMA3/OGN/COMP/FBN3/ADIPOQ/MUC4	56
GO:0002431	BP	GO:0002431	Fc receptor mediated stimulatory signaling pathway	52/1936	145/20488	3.58304e-18	3.55529e-16	2.74479e-16	PTPRJ/FCGR2A/FCGR3A/WIPF1/HCK/MYO1G/FCER1G/CD226/FCGR1A/PLPP4/NCKAP1L/FCGR2B/WIPF3/PTPRC/IGLV6-57/IGLV1-47/IGHV4-39/IGHG3/IGHV4-34/IGHG1/IGLV3-1/IGHV4-59/IGLV1-40/IGLV1-51/IGLV3-19/IGLV2-8/IGHV3-30/IGLV3-25/IGLC1/IGLV2-23/IGLV3-21/IGHV3-53/IGHV3-23/IGLC2/IGLV2-14/IGHG4/IGHV3-11/IGLV2-11/IGHV1-69/IGLC3/IGLV1-44/IGHG2/IGHV3-7/IGLV7-43/IGHV2-70/IGHV3-48/IGHV1OR15-1/IGLC6/IGHV3-13/IGHV3-33/IGHV2-5/IG…	52
GO:0042379	MF	GO:0042379	chemokine receptor binding	34/1936	66/20488	3.79948e-18	3.71768e-16	2.87016e-16	CCL7/CCL3/CCL4/CCL18/CCL8/STAT1/CXCL5/CCL13/CCL26/CCL24/CXCL9/CXCL3/CCL2/CXCL10/CCL5/CXCL13/CCR2/CXCL12/CXCL2/CCL23/CCL11/CXCL11/CCL3L3/DEFB103A/CCL21/CXCL8/CCL19/CXCL1/CCL20/CCL25/DEFB103B/CXCL6/CCL1/PF4V1	34
GO:0046651	BP	GO:0046651	lymphocyte proliferation	75/1936	272/20488	6.18218e-18	5.96623e-16	4.60611e-16	PDCD1LG2/IL7R/CD209/SLC11A1/CLCF1/CD80/P2RX7/DOCK2/VSIG4/ANXA1/CD300A/TYROBP/LILRB2/PLCL2/ADA/CD86/IL2RA/HAVCR2/IL10/CD180/AIF1/CD70/TNFSF4/BTK/GAL/MNDA/PTPN22/MSN/CD274/NCKAP1L/FCGR2B/CLEC4G/TNFSF13B/TNFSF14/PRNP/SASH3/IL6/PTPRC/CR2/IL27/CD38/CD6/IL12RB1/LMO1/GPR183/CD28/PRKCQ/LILRB1/CTLA4/CCL5/TNFSF9/CD3E/TNFSF8/HLA-DMB/SFTPD/FCRL3/CCR2/EBI3/CD22/IGF1/IDO1/IFNK/CD19/MS4A1/CD79A/CCL19/MZB1/LGALS…	75
GO:0032943	BP	GO:0032943	mononuclear cell proliferation	75/1936	274/20488	9.71001e-18	9.2442e-16	7.13679e-16	PDCD1LG2/IL7R/CD209/SLC11A1/CLCF1/CD80/P2RX7/DOCK2/VSIG4/ANXA1/CD300A/TYROBP/LILRB2/PLCL2/ADA/CD86/IL2RA/HAVCR2/IL10/CD180/AIF1/CD70/TNFSF4/BTK/GAL/MNDA/PTPN22/MSN/CD274/NCKAP1L/FCGR2B/CLEC4G/TNFSF13B/TNFSF14/PRNP/SASH3/IL6/PTPRC/CR2/IL27/CD38/CD6/IL12RB1/LMO1/GPR183/CD28/PRKCQ/LILRB1/CTLA4/CCL5/TNFSF9/CD3E/TNFSF8/HLA-DMB/SFTPD/FCRL3/CCR2/EBI3/CD22/IGF1/IDO1/IFNK/CD19/MS4A1/CD79A/CCL19/MZB1/LGALS…	75
GO:0070661	BP	GO:0070661	leukocyte proliferation	79/1936	298/20488	1.00512e-17	9.44145e-16	7.28908e-16	PDCD1LG2/IL7R/CD209/SLC11A1/CLCF1/CD80/P2RX7/DOCK2/VSIG4/ANXA1/CD300A/TYROBP/LILRB2/GREM1/PLCL2/ADA/CD86/IL2RA/HAVCR2/CCL8/IL10/CSF1R/CD180/AIF1/CD70/TNFSF4/BTK/TREM2/GAL/MNDA/PTPN22/MSN/CD274/NCKAP1L/FCGR2B/CLEC4G/TNFSF13B/TNFSF14/PRNP/SASH3/IL6/PTPRC/CR2/IL27/CD38/CD6/IL12RB1/LMO1/GPR183/CD28/PRKCQ/LILRB1/CTLA4/CCL5/TNFSF9/CD3E/TNFSF8/HLA-DMB/SFTPD/FCRL3/CCR2/EBI3/CD22/IGF1/IDO1/IFNK/CD19/MS4A1…	79
GO:0002433	BP	GO:0002433	immune response-regulating cell surface receptor signaling pathway involved in phagocytosis	50/1936	139/20488	1.36534e-17	1.24919e-15	9.64415e-16	PTPRJ/FCGR2A/FCGR3A/WIPF1/HCK/MYO1G/FCGR1A/PLPP4/NCKAP1L/FCGR2B/WIPF3/PTPRC/IGLV6-57/IGLV1-47/IGHV4-39/IGHG3/IGHV4-34/IGHG1/IGLV3-1/IGHV4-59/IGLV1-40/IGLV1-51/IGLV3-19/IGLV2-8/IGHV3-30/IGLV3-25/IGLC1/IGLV2-23/IGLV3-21/IGHV3-53/IGHV3-23/IGLC2/IGLV2-14/IGHG4/IGHV3-11/IGLV2-11/IGHV1-69/IGLC3/IGLV1-44/IGHG2/IGHV3-7/IGLV7-43/IGHV2-70/IGHV3-48/IGHV1OR15-1/IGLC6/IGHV3-13/IGHV3-33/IGHV2-5/IGLV3-27	50
GO:0038096	BP	GO:0038096	Fc-gamma receptor signaling pathway involved in phagocytosis	50/1936	139/20488	1.36534e-17	1.24919e-15	9.64415e-16	PTPRJ/FCGR2A/FCGR3A/WIPF1/HCK/MYO1G/FCGR1A/PLPP4/NCKAP1L/FCGR2B/WIPF3/PTPRC/IGLV6-57/IGLV1-47/IGHV4-39/IGHG3/IGHV4-34/IGHG1/IGLV3-1/IGHV4-59/IGLV1-40/IGLV1-51/IGLV3-19/IGLV2-8/IGHV3-30/IGLV3-25/IGLC1/IGLV2-23/IGLV3-21/IGHV3-53/IGHV3-23/IGLC2/IGLV2-14/IGHG4/IGHV3-11/IGLV2-11/IGHV1-69/IGLC3/IGLV1-44/IGHG2/IGHV3-7/IGLV7-43/IGHV2-70/IGHV3-48/IGHV1OR15-1/IGLC6/IGHV3-13/IGHV3-33/IGHV2-5/IGLV3-27	50
GO:0070268	BP	GO:0070268	cornification	44/1936	112/20488	2.51246e-17	2.26926e-15	1.75194e-15	CYP26B1/KLK5/KRT81/DSC2/TCHH/DSP/PI3/SPINK6/TGM1/KRT6B/KRT6A/KRT14/KRT34/FLG/SPRR2G/DSG3/KRT3/LIPN/DSC1/KRT86/KRT9/KRT1/KRT32/KLK12/KLK14/LCE3D/SPRR2D/KRT75/LOR/SPRR2B/SPRR2F/KRT6C/SPRR2E/SPRR2A/KRT72/KRT16/CDSN/KRT5/KRT79/KLK13/SPRR1B/DSC3/DSG1/CASP14	44
GO:0002237	BP	GO:0002237	response to molecule of bacterial origin	85/1936	343/20488	5.0818e-17	4.53181e-15	3.49869e-15	PDCD1LG2/C5AR1/TLR6/SLC11A1/HCK/CD80/SPON2/CD14/NOD2/P2RX7/CCL3/AXL/FMO1/IRF8/TLR1/LILRB2/CD86/HAVCR2/ICAM1/IL10/IL12RB2/MRC1/IL10RA/SSC5D/CD180/CXCL5/TNFSF4/PDE4B/TREM2/LY86/PTPN22/AKAP12/CCR5/SPARC/CD274/FCGR2B/PLSCR4/GFI1/IL24/MAOB/IL6/CXCL9/PTGFR/DCN/CSF2RB/CD6/CXCL3/LY96/CCL2/LILRB1/CXCL10/C4B/CCL5/LTA/CXCL13/CEBPE/TNIP3/STAP1/CXCL2/MPO/CXCL11/S100A8/CSF2/TNF/IL1F10/IDO1/BPI/HAMP/FASLG/AICDA…	85
GO:0005539	MF	GO:0005539	glycosaminoglycan binding	66/1936	229/20488	5.26577e-17	4.63717e-15	3.58003e-15	FN1/SULF2/LTBP2/COL5A1/CRISPLD2/TNFAIP6/CCL7/FBN1/CCDC80/NOD2/HAPLN3/SULF1/FSTL1/ADGRE2/DPYSL3/ANXA6/COL5A3/ANOS1/CCL8/NAV2/POSTN/FGFR1/TREM2/RSPO3/PRNP/BGN/ADAMTS3/PTPRC/VCAN/DCN/THBS1/LIPG/SAA1/CD44/THBS2/CXCL10/FGF7/COL11A1/CXCL13/FGF2/HAPLN4/PCOLCE2/EPYC/LAMC2/AZU1/MPO/CCL23/PLA2G5/CXCL11/ADAMTS15/NELL2/SLIT2/RSPO2/THBS4/IGHM/COMP/VIT/FGFBP1/MMP7/FGF10/RSPO1/SOST/PLA2G2D/RNASE7/CXCL6/PF4V1	66
GO:0022407	BP	GO:0022407	regulation of cell-cell adhesion	94/1936	403/20488	7.74186e-17	6.73351e-15	5.19847e-15	ADAM19/LOXL3/PDCD1LG2/DPP4/FSTL3/IL7R/MYADM/CD209/CAV1/CD80/LAG3/TENM3/NOD2/DTX1/C1QTNF1/VSIG4/ANXA1/ITGB2/LILRB4/CD300A/LILRB2/ADA/CD86/IL2RA/HAVCR2/ICAM1/IL10/PDPN/ITGA4/PIK3R6/LGALS1/AIF1/EGR3/CD70/TNFSF4/PTPN22/RUNX3/CD274/NCKAP1L/FCGR2B/CLEC4G/GLI2/TNFSF13B/TNFSF14/PRNP/SASH3/IL6/TBX21/PTPRC/PDCD1/TNFAIP8L2/CD6/IL12RB1/CCL2/FGL2/TIGIT/CD28/CD44/PRKCQ/LILRB1/CD5/CTLA4/CCL5/ICOS/CXCL13/TNFSF9/…	94
GO:0072676	BP	GO:0072676	lymphocyte migration	43/1936	111/20488	1.06694e-16	9.16658e-15	7.07687e-15	IL27RA/ECM1/PIK3CD/CCL7/MYO1G/CCL3/PADI2/CCL4/CCL18/ICAM1/CCL8/ITGA4/AIF1/MSN/CCL13/CCL26/TNFSF14/GAS6/CCL24/TBX21/CCL2/GPR183/SAA1/CXCL10/CCL5/CXCL13/CXCR3/CCR2/CXCL12/CCL23/CCL11/CXCL11/ADTRP/CCL3L3/GCSAML/S100A7/CCL21/CCL19/CCR6/CCL20/CCL25/CCL1/DEFA1B	43
GO:0006898	BP	GO:0006898	receptor-mediated endocytosis	80/1936	316/20488	1.14338e-16	9.70495e-15	7.49251e-15	DNM1/RAB31/CAV1/PCSK9/LDLRAD3/CD14/CD163/FCER1G/RAMP1/ITGB2/GREM1/ITGAM/MSR1/MRC1/ITGA4/FCGR1A/FPR2/CAV2/COLEC12/SYT11/SPARC/FCGR1B/FCGR2B/FOLR2/ITGB3/SGIP1/SH3GL3/MARCO/DNAJC6/SAA1/SNAP25/LILRB1/SFTPD/NECAB2/IGLV6-57/IGLV1-47/IGHV4-39/IGHV4-34/IGLV3-1/CACNG8/IGHV4-59/IGLV1-40/IGLV1-51/IGLV3-19/DRD2/IGLV2-8/IGHV3-30/IGLV3-25/IGLC1/IGLV2-23/IGLV3-21/CCL21/IGHV3-53/IGHV3-23/CXCL8/CACNG7/IGLC2/CCL19…	80
GO:0002548	BP	GO:0002548	monocyte chemotaxis	32/1936	65/20488	2.06322e-16	1.7304e-14	1.33592e-14	SLAMF8/CCL7/CCL3/CCL4/CCL18/ANXA1/GREM1/CCR1/CCL8/PLA2G7/FPR2/AIF1/CCL13/CCL26/CCL24/IL6/CCL2/CXCL10/CCL5/CCR2/CXCL12/CCL23/CCL11/SLIT2/CCL3L3/S100A7/CCL21/CCL19/CCL20/CCL25/CCL1/CALCA	32
GO:0071674	BP	GO:0071674	mononuclear cell migration	38/1936	90/20488	2.13382e-16	1.76856e-14	1.36538e-14	C5AR1/SLAMF8/CCL7/CCL3/CCL4/CCL18/C3AR1/ANXA1/GREM1/CMKLR1/CCR1/CCL8/PLA2G7/FPR2/AIF1/CCL13/CCL26/CCL24/IL6/THBS1/CCL2/CXCL10/CCL5/RARRES2/CCR2/CXCL12/CCL23/CCL11/SLIT2/TNF/CCL3L3/S100A7/CCL21/CCL19/CCL20/CCL25/CCL1/CALCA	38
GO:0050670	BP	GO:0050670	regulation of lymphocyte proliferation	61/1936	208/20488	3.25342e-16	2.66516e-14	2.05758e-14	PDCD1LG2/CD209/CLCF1/CD80/VSIG4/ANXA1/CD300A/TYROBP/LILRB2/ADA/CD86/IL2RA/HAVCR2/IL10/AIF1/CD70/TNFSF4/BTK/GAL/MNDA/PTPN22/CD274/NCKAP1L/FCGR2B/CLEC4G/TNFSF13B/PRNP/SASH3/IL6/PTPRC/IL27/CD38/CD6/IL12RB1/LMO1/GPR183/CD28/PRKCQ/LILRB1/CTLA4/CCL5/TNFSF9/CD3E/TNFSF8/HLA-DMB/SFTPD/FCRL3/CCR2/EBI3/CD22/IGF1/IDO1/CCL19/MZB1/LGALS9B/CLC/SPTA1/FGF10/TNFRSF13B/PLA2G2D/LGALS9C	61
GO:0032944	BP	GO:0032944	regulation of mononuclear cell proliferation	61/1936	209/20488	4.17855e-16	3.38367e-14	2.61229e-14	PDCD1LG2/CD209/CLCF1/CD80/VSIG4/ANXA1/CD300A/TYROBP/LILRB2/ADA/CD86/IL2RA/HAVCR2/IL10/AIF1/CD70/TNFSF4/BTK/GAL/MNDA/PTPN22/CD274/NCKAP1L/FCGR2B/CLEC4G/TNFSF13B/PRNP/SASH3/IL6/PTPRC/IL27/CD38/CD6/IL12RB1/LMO1/GPR183/CD28/PRKCQ/LILRB1/CTLA4/CCL5/TNFSF9/CD3E/TNFSF8/HLA-DMB/SFTPD/FCRL3/CCR2/EBI3/CD22/IGF1/IDO1/CCL19/MZB1/LGALS9B/CLC/SPTA1/FGF10/TNFRSF13B/PLA2G2D/LGALS9C	61
GO:0070663	BP	GO:0070663	regulation of leukocyte proliferation	63/1936	222/20488	6.14877e-16	4.92251e-14	3.80032e-14	PDCD1LG2/CD209/CLCF1/CD80/VSIG4/ANXA1/CD300A/TYROBP/LILRB2/GREM1/ADA/CD86/IL2RA/HAVCR2/CCL8/IL10/AIF1/CD70/TNFSF4/BTK/GAL/MNDA/PTPN22/CD274/NCKAP1L/FCGR2B/CLEC4G/TNFSF13B/PRNP/SASH3/IL6/PTPRC/IL27/CD38/CD6/IL12RB1/LMO1/GPR183/CD28/PRKCQ/LILRB1/CTLA4/CCL5/TNFSF9/CD3E/TNFSF8/HLA-DMB/SFTPD/FCRL3/CCR2/EBI3/CD22/IGF1/IDO1/CCL19/MZB1/LGALS9B/CLC/SPTA1/FGF10/TNFRSF13B/PLA2G2D/LGALS9C	63
GO:0071219	BP	GO:0071219	cellular response to molecule of bacterial origin	61/1936	212/20488	8.75009e-16	6.92634e-14	5.34733e-14	PDCD1LG2/TLR6/HCK/CD80/SPON2/CD14/NOD2/CCL3/AXL/IRF8/TLR1/LILRB2/CD86/HAVCR2/ICAM1/IL10/MRC1/CD180/CXCL5/TNFSF4/PDE4B/TREM2/LY86/PTPN22/CCR5/CD274/FCGR2B/PLSCR4/GFI1/IL24/IL6/CXCL9/CD6/CXCL3/LY96/CCL2/LILRB1/CXCL10/CCL5/CXCL13/CEBPE/TNIP3/STAP1/CXCL2/CXCL11/CSF2/TNF/IL1F10/BPI/HAMP/AICDA/CSF3/ANKRD1/CXCL8/IL36RN/CXCL1/IRGM/CARD17/CXCL6/DEFA1B/PF4V1	61
GO:0048247	BP	GO:0048247	lymphocyte chemotaxis	31/1936	64/20488	1.09291e-15	8.55505e-14	6.60475e-14	PIK3CD/CCL7/CCL3/PADI2/CCL4/CCL18/CCL8/CCL13/CCL26/TNFSF14/GAS6/CCL24/CCL2/GPR183/SAA1/CXCL10/CCL5/CXCL13/CXCR3/CCR2/CCL23/CCL11/CXCL11/CCL3L3/S100A7/CCL21/CCL19/CCL20/CCL25/CCL1/DEFA1B	31
GO:0032496	BP	GO:0032496	response to lipopolysaccharide	80/1936	330/20488	1.62041e-15	1.25449e-13	9.685e-14	PDCD1LG2/C5AR1/SLC11A1/HCK/CD80/SPON2/CD14/NOD2/P2RX7/CCL3/AXL/FMO1/IRF8/LILRB2/CD86/HAVCR2/ICAM1/IL10/IL12RB2/MRC1/IL10RA/CD180/CXCL5/TNFSF4/PDE4B/TREM2/LY86/PTPN22/AKAP12/CCR5/SPARC/CD274/PLSCR4/GFI1/IL24/MAOB/IL6/CXCL9/PTGFR/DCN/CSF2RB/CD6/CXCL3/LY96/CCL2/LILRB1/CXCL10/CCL5/LTA/CXCL13/CEBPE/TNIP3/STAP1/CXCL2/MPO/CXCL11/S100A8/CSF2/TNF/IL1F10/IDO1/BPI/HAMP/FASLG/AICDA/CSF3/ANKRD1/S100A7/CXCL8/I…	80
GO:0071216	BP	GO:0071216	cellular response to biotic stimulus	64/1936	236/20488	3.98648e-15	3.05269e-13	2.35677e-13	PDCD1LG2/TLR6/HCK/CD80/SPON2/CD14/NOD2/CCL3/AXL/IRF8/TLR1/LILRB2/CD86/HAVCR2/ICAM1/IL10/MRC1/CD180/CXCL5/TNFSF4/BTK/PDE4B/TREM2/LY86/PTPN22/CCR5/CD274/FCGR2B/PLSCR4/GFI1/IL24/IGFBPL1/IL6/CXCL9/CD6/CXCL3/LY96/CCL2/LILRB1/CXCL10/CCL5/CXCL13/CEBPE/TNIP3/STAP1/CXCL2/CLEC7A/CXCL11/CSF2/TNF/IL1F10/BPI/HAMP/AICDA/CSF3/ANKRD1/CXCL8/IL36RN/CXCL1/IRGM/CARD17/CXCL6/DEFA1B/PF4V1	64
GO:0002685	BP	GO:0002685	regulation of leukocyte migration	57/1936	196/20488	4.58774e-15	3.44848e-13	2.66233e-13	IL27RA/ECM1/C5AR1/MPP1/ADORA1/SLAMF8/CCL7/C5AR2/CCL3/PADI2/CCL4/C3AR1/ANXA1/CD300A/GREM1/CMKLR1/ADA/CCR1/ICAM1/CCL8/PLA2G7/ITGA4/FPR2/AIF1/TREM2/MSN/NCKAP1L/TNFSF14/GAS6/CCL24/IL6/THBS1/EMILIN1/CCL2/CXCL10/CCL5/CXCL13/RARRES2/CXCR3/TNFRSF18/STAP1/CCR2/CXCL12/SLIT2/ADTRP/TNF/THBS4/GCSAML/S100A7/CCL21/CXCL8/CCL19/CCR6/CCL20/F7/CCL25/CCL1	57
GO:0032103	BP	GO:0032103	positive regulation of response to external stimulus	78/1936	323/20488	4.60124e-15	3.44848e-13	2.66233e-13	C5AR1/F3/KLK5/TLR6/KLK7/CCL7/TGM2/NOD2/FCER1G/CCL3/OSMR/CCL4/CCL18/C3AR1/CMKLR1/HAVCR2/CCR1/PLA2G7/FPR2/TUBB2B/FGFR1/CD180/AIF1/GBP5/TNFSF4/BTK/TREM2/LY86/NCKAP1L/LILRA5/CCL26/TNFSF14/GAS6/CCL24/SCG2/MMP8/IL6/THBS1/CD6/LY96/DDX60/DSCAM/LRRK2/CD28/CXCL10/CCL5/LTA/OSM/CXCL13/FGF2/RARRES2/STAP1/SUCNR1/CCR2/PTGER3/CXCL12/AZU1/CLEC7A/SLIT2/TRIM15/S100A8/FGF16/TNF/IDO1/FFAR3/CCL3L3/THBS4/S100A9/CCR4/S1…	78
GO:0002440	BP	GO:0002440	production of molecular mediator of immune response	72/1936	286/20488	5.33109e-15	3.95342e-13	3.05216e-13	IL27RA/KLK5/IL7R/KLK7/SAMHD1/SLC11A1/CLCF1/SPON2/NOD2/FCER1G/DDX58/TGFB3/CD226/IL10/TNFSF4/BTK/FCGR2B/TNFSF13B/TGFB2/GAS6/SASH3/IL6/TBX21/PTPRC/CHGA/RSAD2/FGL2/CD28/LILRB1/FCRL3/CCR2/IGLV6-57/IGLV1-47/LAX1/CD22/IGLV3-1/TNF/FFAR3/IGLV1-40/IGLV1-51/IGLV3-19/IGLV2-8/AICDA/IGLV3-25/RBP4/IGLV2-23/IGLV3-21/IGLV5-45/TRDV1/IGLV8-61/KIR2DL4/IGLV2-14/MZB1/IGLV2-11/IGLV1-36/CCR6/IGLV1-44/CLC/IGLV3-10/IGLV2-…	72
GO:0045785	BP	GO:0045785	positive regulation of cell adhesion	89/1936	403/20488	1.69061e-14	1.24066e-12	9.57824e-13	FN1/ADAM19/PDCD1LG2/DPP4/PTPRJ/FSTL3/S100A10/IL7R/MYADM/CD209/CAV1/FLNA/CCDC80/CD80/COL16A1/TPM1/TGM2/NOD2/RHOD/ITGA5/ANXA1/ITGB2/LILRB4/LILRB2/ADA/CD86/IL2RA/HAVCR2/ICAM1/IL10/CDK6/PDPN/ITGA4/PIK3R6/LGALS1/AIF1/EGR3/CD70/TNFSF4/FMN1/RUNX3/CD274/NCKAP1L/GLI2/TNFSF13B/TNFSF14/TGFB2/SASH3/IL6/PTPRC/PDCD1/FBLN2/CD6/IL12RB1/EMILIN1/CCL2/SAA1/CD28/CD44/PRKCQ/LILRB1/CD5/CTLA4/CCL5/ICOS/CXCL13/TNFSF9/CD…	89
GO:0001664	MF	GO:0001664	G protein-coupled receptor binding	70/1936	280/20488	1.85724e-14	1.34889e-12	1.04139e-12	DNM1/CTHRC1/WNT11/ADORA1/ROR2/FLNA/CCL7/REEP2/GNAO1/CCL3/CCL4/CCL18/CCL8/WNT10B/STAT1/WNT5B/FPR1/CXCL5/GAL/POMC/CCL13/CCL26/RSPO3/PRNP/UCHL1/CCL24/TUB/CXCL9/MARCO/CXCL3/CCL2/SAA1/NPW/WNT2/CXCL10/CCL5/CXCL13/SHANK1/REEP1/CCR2/CXCL12/CXCL2/NECAB2/CCL23/CCL11/CXCL11/RSPO2/NMU/CCL3L3/PNOC/DEFB103A/CCL21/CXCL8/CCL19/CXCL1/PENK/RSPO1/CCL20/RTP5/PROK2/WNT7A/CCL25/DEFB103B/CCKBR/CXCL6/CCL1/PPY/CALCA/NPY/…	70
GO:0043588	BP	GO:0043588	skin development	91/1936	419/20488	2.45534e-14	1.76509e-12	1.3627e-12	CLIC4/CYP26B1/CTSV/CD109/CTSL/SNAI1/KLK5/ADAMTS2/MYO5A/COL5A1/HPSE/INHBA/COL5A2/COL1A1/COL1A2/KRT81/COL3A1/ANXA1/PALLD/DSC2/COL5A3/WNT10B/TNFRSF19/SOX9/GAL/CTSK/TCHH/TGFB2/LHX2/DSP/PI3/FGF7/SPINK6/TGM1/KRTAP2-3/EREG/KRT6B/SCEL/KRT6A/PAX6/KRTAP5-1/KRT14/KRT34/TGM3/FLG/SPRR2G/DSG3/TNF/KRT3/LIPN/DSC1/KRT86/KRT9/FOXE1/IGFBP5/RYR1/KRT1/COMP/ABCA12/HRNR/KRT32/C1orf68/KLK12/PRR9/S100A7/KLK14/LCE3D/SPRR2…	91
GO:0030199	BP	GO:0030199	collagen fibril organization	27/1936	54/20488	2.81511e-14	2.00328e-12	1.54659e-12	LOX/LOXL3/ADAMTS2/COL5A1/LOXL2/COL5A2/ADAMTS14/COL1A1/COL1A2/COL3A1/PXDN/GREM1/COL5A3/AEBP1/COL12A1/FMOD/TGFB2/ADAMTS3/DDR2/DPT/MMP11/EMILIN1/LUM/COL11A1/CYP1B1/COMP/FOXC2	27
GO:0042119	BP	GO:0042119	neutrophil activation	102/1936	498/20488	3.6128e-14	2.54522e-12	1.96498e-12	DEGS1/CDA/ATP11A/PLAUR/C5AR1/TIMP2/CHI3L1/PTPRJ/FCGR2A/RAB31/SLC11A1/MMP9/OSCAR/CRISPLD2/TNFAIP6/HPSE/CD14/RHOF/SLC2A3/DOCK2/HK3/FCER1G/GLIPR1/PADI2/C3AR1/CYBB/LILRB3/ITGAX/SIGLEC9/ITGB2/CD300A/TYROBP/LILRB2/NFAM1/MMP25/CLEC5A/BIN2/LAIR1/ITGAM/FPR2/ANPEP/CD53/FPR1/MNDA/NCKAP1L/FCGR2B/FCAR/CR1/RNASE2/LYZ/MMP8/GPR84/PTPRC/CD177/ADGRG3/ARHGAP9/DSP/CD33/PTX3/SLC2A5/ANXA3/PLAC8/FGL2/CD44/SNAP25/CLEC4D…	102
GO:0071222	BP	GO:0071222	cellular response to lipopolysaccharide	57/1936	205/20488	3.93211e-14	2.74275e-12	2.11748e-12	PDCD1LG2/HCK/CD80/SPON2/CD14/NOD2/CCL3/AXL/IRF8/LILRB2/CD86/HAVCR2/ICAM1/IL10/MRC1/CD180/CXCL5/TNFSF4/PDE4B/LY86/PTPN22/CCR5/CD274/PLSCR4/GFI1/IL24/IL6/CXCL9/CD6/CXCL3/LY96/CCL2/LILRB1/CXCL10/CCL5/CXCL13/CEBPE/TNIP3/STAP1/CXCL2/CXCL11/CSF2/TNF/IL1F10/BPI/HAMP/AICDA/CSF3/ANKRD1/CXCL8/IL36RN/CXCL1/IRGM/CARD17/CXCL6/DEFA1B/PF4V1	57
GO:0051604	BP	GO:0051604	protein maturation	87/1936	397/20488	5.34604e-14	3.69244e-12	2.85067e-12	C5AR1/GAS1/F3/KLK6/BAG2/C1R/ADAMTS2/PCSK9/C5AR2/C1QC/LDLRAD3/P2RX7/PCSK1/C1QA/C1QB/VSIG4/C3AR1/C1S/AEBP1/CST7/CPXM1/CR1/PRNP/KLK1/ADAMTS3/CR2/IL1R2/BIRC3/BIRC7/THBS1/PCSK5/LRRK2/CCBE1/SRGN/C4B/C4A/CPXM2/IGLV6-57/IGLV1-47/SPON1/IGHV4-39/IGHG3/IGHV4-34/MME/IGHG1/IGLV3-1/NGF/PRSS3/IGHV4-59/CPA3/IGLV1-40/IGLV1-51/IGLV3-19/CD19/IGLV2-8/COMP/IGHV3-30/IGLV3-25/IGLC1/IGLV2-23/IGLV3-21/IGHV3-53/IGHV3-23/I…	87
GO:0001818	BP	GO:0001818	negative regulation of cytokine production	71/1936	296/20488	1.11781e-13	7.64563e-12	5.90265e-12	ADCY7/IL27RA/FN1/PDCD1LG2/WNT11/TLR6/SLC11A1/C5AR2/INHBA/LAG3/AXL/VSIG4/DDX58/ANXA1/TGFB3/TYROBP/TWIST1/CMKLR1/HAVCR2/IL10/TLR8/FGFR1/SSC5D/MEFV/HERC5/TNFSF4/BTK/TREM2/POMC/PTPN22/CD84/SYT11/CD274/NCKAP1L/LILRA5/FCGR2B/PRNP/TGFB2/GAS6/MMP8/IL6/TBX21/GBP1/PTPRC/IL1R2/THBS1/CD33/HDAC9/GATA6/TIGIT/LILRB1/SRGN/NAV3/SFTPD/IFNG/SLAMF1/TNF/HGF/IGF1/IDO1/BPI/IFNL1/ABCD2/IL36RN/LGALS9B/ADIPOQ/LILRA4/LGALS…	71
GO:0002695	BP	GO:0002695	negative regulation of leukocyte activation	51/1936	175/20488	1.14567e-13	7.76082e-12	5.99158e-12	LOXL3/PDCD1LG2/INHBA/CD80/LAG3/DTX1/AXL/VSIG4/ANXA1/CD300A/TYROBP/LILRB2/CD86/SAMSN1/IL2RA/HAVCR2/IL10/CST7/TNFSF4/BTK/GAL/MNDA/PTPN22/CD84/IL31RA/RUNX3/CD274/FCGR2B/CLEC4G/PRNP/CD300LF/TBX21/PTPRC/TNFAIP8L2/FGL2/TIGIT/LILRB1/SLA2/CTLA4/SFTPD/CCR2/LAX1/IDO1/BPI/IFNL1/LRFN5/LGALS9B/TNFRSF13B/PLA2G2D/LGALS9C/FGL1	51
GO:0005581	CC	GO:0005581	collagen trimer	34/1936	87/20488	1.24489e-13	8.35262e-12	6.44847e-12	LOX/CTHRC1/COL6A1/COL6A2/COL5A1/C1QC/COL16A1/COL5A2/C1QTNF1/COL8A2/COL1A1/C1QA/COL1A2/C1QB/COL6A3/COL3A1/COL5A3/COL12A1/MSR1/C1QL4/COLEC12/COL10A1/MARCO/DCN/C1QL1/EMILIN1/COL6A6/LUM/CCBE1/COL11A1/SFTPD/COL20A1/ADIPOQ/COL26A1	34
GO:0001533	CC	GO:0001533	cornified envelope	29/1936	65/20488	1.34508e-13	8.93969e-12	6.90171e-12	ANXA1/DSC2/TCHH/DSP/PI3/TGM1/SCEL/FLG/SPRR2G/DSG3/CST6/DSC1/KRT1/HRNR/C1orf68/PRR9/LCE3D/SPRR2D/LOR/SPRR2B/SPRR2F/SPRR2E/SPRR2A/CDSN/SPRR1B/SPRR4/LCE3E/DSC3/DSG1	29
GO:0002377	BP	GO:0002377	immunoglobulin production	54/1936	193/20488	1.38879e-13	9.14392e-12	7.05938e-12	IL27RA/IL7R/SAMHD1/CLCF1/IL10/TNFSF4/BTK/FCGR2B/TNFSF13B/SASH3/IL6/TBX21/PTPRC/FGL2/CD28/FCRL3/IGLV6-57/IGLV1-47/LAX1/CD22/IGLV3-1/TNF/IGLV1-40/IGLV1-51/IGLV3-19/IGLV2-8/AICDA/IGLV3-25/RBP4/IGLV2-23/IGLV3-21/IGLV5-45/TRDV1/IGLV8-61/IGLV2-14/MZB1/IGLV2-11/IGLV1-36/CCR6/IGLV1-44/IGLV3-10/IGLV2-18/TRAV14DV4/IGLV4-69/IGLV9-49/IGLV7-43/IGLV3-9/TRAV9-2/TRAV19/TRAV2/TRAV38-1/IGLV7-46/IGLV3-27/IGLV4-60	54
GO:1902105	BP	GO:1902105	regulation of leukocyte differentiation	67/1936	272/20488	1.44251e-13	9.40967e-12	7.26455e-12	CYP26B1/LOXL3/FSTL3/IL7R/ROR2/DCSTAMP/TMEM176B/SLAMF8/FBN1/C1QC/INHBA/CD80/TMEM176A/LAG3/DTX1/CCL3/AXL/LILRB3/ANXA1/LILRB4/TYROBP/LILRB2/NFAM1/ADA/MAFB/CD86/IL2RA/CCR1/CDK6/PIK3R6/EGR3/TNFSF4/BTK/TREM2/RUNX3/NCKAP1L/FCGR2B/GLI2/CR1/TOX/GAS6/SASH3/EVI2B/TBX21/PTPRC/IL27/MYC/IL12RB1/FGL2/CD28/LILRB1/CTLA4/CD2/TNFSF9/TNFRSF18/FCRL3/CCR2/IFNG/GPR55/IRF4/TNF/VNN1/IFNL1/CCL19/ZNF683/ADIPOQ/POU4F1	67
GO:0038093	BP	GO:0038093	Fc receptor signaling pathway	62/1936	241/20488	1.45918e-13	9.43112e-12	7.2811e-12	PTPRJ/FCGR2A/FCGR3A/WIPF1/HCK/MYO1G/LAT2/FCER1G/FCGR1A/PLPP4/BTK/LCP2/NCKAP1L/FCGR1B/FCGR2B/WIPF3/PTPRC/PSMB9/PRKCQ/CLEC4D/CLEC4E/ITK/IGLV6-57/IGLV1-47/IGHV4-39/IGHG3/IGHV4-34/IGHG1/IGLV3-1/IGHV4-59/IGLV1-40/IGLV1-51/IGLV3-19/IGLV2-8/IGHV3-30/IGLV3-25/IGLC1/IGLV2-23/IGLV3-21/IGHV3-53/IGHV3-23/IGLC2/IGLV2-14/IGHG4/IGHV3-11/IGLV2-11/IGHV1-69/IGLC3/IGLV1-44/IGHG2/LILRA4/IGHV3-7/IGLV7-43/IGHV2-70/IGH…	62
GO:1903039	BP	GO:1903039	positive regulation of leukocyte cell-cell adhesion	58/1936	218/20488	1.89088e-13	1.21102e-11	9.34946e-12	PDCD1LG2/DPP4/IL7R/CD209/CAV1/CD80/NOD2/ANXA1/ITGB2/LILRB4/LILRB2/ADA/CD86/IL2RA/HAVCR2/ICAM1/ITGA4/PIK3R6/LGALS1/AIF1/EGR3/CD70/TNFSF4/RUNX3/CD274/NCKAP1L/GLI2/TNFSF13B/TNFSF14/SASH3/IL6/PTPRC/PDCD1/CD6/IL12RB1/CCL2/CD28/CD44/PRKCQ/LILRB1/CD5/CTLA4/CCL5/ICOS/TNFSF9/CD3E/HLA-DMB/CCR2/EBI3/IFNG/TNF/IGF1/VNN1/BTLA/HAS2/CCL21/CCL19/SPTA1	58
GO:0002446	BP	GO:0002446	neutrophil mediated immunity	100/1936	499/20488	2.66484e-13	1.69134e-11	1.30576e-11	DEGS1/CDA/ATP11A/PLAUR/C5AR1/TIMP2/CHI3L1/PTPRJ/FCGR2A/RAB31/SLC11A1/MMP9/OSCAR/CRISPLD2/TNFAIP6/HPSE/CD14/RHOF/SLC2A3/DOCK2/HK3/FCER1G/GLIPR1/PADI2/C3AR1/CYBB/LILRB3/ITGAX/SIGLEC9/ITGB2/CD300A/TYROBP/LILRB2/NFAM1/MMP25/CLEC5A/BIN2/LAIR1/ITGAM/FPR2/ANPEP/CD53/FPR1/MNDA/NCKAP1L/FCAR/CR1/RNASE2/LYZ/MMP8/IL6/GPR84/PTPRC/CD177/ADGRG3/ARHGAP9/DSP/CD33/PTX3/SLC2A5/ANXA3/PLAC8/FGL2/CD44/SNAP25/CLEC4D/DN…	100
GO:0050921	BP	GO:0050921	positive regulation of chemotaxis	43/1936	135/20488	3.34228e-13	2.10235e-11	1.62308e-11	C5AR1/F3/CCL7/CCL3/CCL4/C3AR1/CMKLR1/CCR1/PLA2G7/FPR2/TUBB2B/FGFR1/AIF1/TREM2/NCKAP1L/CCL26/TNFSF14/GAS6/SCG2/IL6/THBS1/DSCAM/CXCL10/CCL5/CXCL13/FGF2/RARRES2/SUCNR1/CCR2/CXCL12/AZU1/SLIT2/FGF16/THBS4/CCR4/S100A7/CCL21/CXCL8/CCL19/CCR6/FGF10/F7/CCL1	43
GO:0048020	MF	GO:0048020	CCR chemokine receptor binding	23/1936	43/20488	3.55749e-13	2.21792e-11	1.7123e-11	CCL7/CCL3/CCL4/CCL18/CCL8/STAT1/CCL13/CCL26/CCL24/CCL2/CCL5/CXCL13/CCR2/CCL23/CCL11/CCL3L3/DEFB103A/CCL21/CCL19/CCL20/CCL25/DEFB103B/CCL1	23
GO:0002283	BP	GO:0002283	neutrophil activation involved in immune response	98/1936	488/20488	4.06536e-13	2.49991e-11	1.93e-11	DEGS1/CDA/ATP11A/PLAUR/C5AR1/TIMP2/CHI3L1/PTPRJ/FCGR2A/RAB31/SLC11A1/MMP9/OSCAR/CRISPLD2/TNFAIP6/HPSE/CD14/RHOF/SLC2A3/DOCK2/HK3/FCER1G/GLIPR1/PADI2/C3AR1/CYBB/LILRB3/ITGAX/SIGLEC9/ITGB2/CD300A/TYROBP/LILRB2/NFAM1/MMP25/CLEC5A/BIN2/LAIR1/ITGAM/FPR2/ANPEP/CD53/FPR1/MNDA/NCKAP1L/FCAR/CR1/RNASE2/LYZ/MMP8/GPR84/PTPRC/CD177/ADGRG3/ARHGAP9/DSP/CD33/PTX3/SLC2A5/ANXA3/PLAC8/FGL2/CD44/SNAP25/CLEC4D/DNASE1…	98
GO:0030217	BP	GO:0030217	T cell differentiation	61/1936	240/20488	4.08076e-13	2.49991e-11	1.93e-11	CYP26B1/LOXL3/PIK3CD/RUNX2/IL7R/CD80/LAG3/DTX1/DOCK2/FCER1G/ANXA1/LILRB4/LILRB2/ADA/MAFB/CD86/IL2RA/CDK6/PIK3R6/EGR3/TNFSF4/EOMES/PTPN22/CD8A/RHOH/RUNX3/NCKAP1L/GLI2/CR1/EGR1/SASH3/IL6/TBX21/PTPRC/IL27/IL12RB1/FUT7/GPR183/RSAD2/FGL2/CD28/CLEC4D/CTLA4/CD2/CLEC4E/TNFSF9/CD3E/TNFSF8/SLAMF6/THEMIS/TNFRSF18/CCR2/IFNG/ITK/IRF4/VNN1/IFNL1/CCL19/CCR6/ZNF683/PLA2G2D	61
GO:0050707	BP	GO:0050707	regulation of cytokine secretion	56/1936	210/20488	4.43599e-13	2.6941e-11	2.07993e-11	IL27RA/FN1/TLR6/C5AR2/CD14/NOD2/P2RX7/CCL3/DDX58/ANXA1/TLR1/TWIST1/HAVCR2/CLEC5A/IL10/CSF1R/POSTN/TLR8/SSC5D/AIF1/PTPN22/SYT11/AKAP12/CD274/LILRA5/FCGR2B/GAS6/MMP8/GBP1/IL1R2/CRTAM/PAEP/HDAC9/LRRK2/SAA1/LILRB1/SRGN/OSM/CD2/CLEC4E/IFNG/MMP12/TNF/DRD2/CLEC6A/CCL19/IL36RN/LGALS9B/CRLF2/PYDC1/LGALS9C/CARD17/CCL1/IGHD/CARD18/ORM1	56
GO:0022409	BP	GO:0022409	positive regulation of cell-cell adhesion	63/1936	255/20488	6.66851e-13	4.01536e-11	3.09997e-11	ADAM19/PDCD1LG2/DPP4/FSTL3/IL7R/CD209/CAV1/CD80/NOD2/ANXA1/ITGB2/LILRB4/LILRB2/ADA/CD86/IL2RA/HAVCR2/ICAM1/IL10/PDPN/ITGA4/PIK3R6/LGALS1/AIF1/EGR3/CD70/TNFSF4/RUNX3/CD274/NCKAP1L/GLI2/TNFSF13B/TNFSF14/SASH3/IL6/PTPRC/PDCD1/CD6/IL12RB1/CCL2/CD28/CD44/PRKCQ/LILRB1/CD5/CTLA4/CCL5/ICOS/CXCL13/TNFSF9/CD3E/HLA-DMB/CCR2/EBI3/IFNG/TNF/IGF1/VNN1/BTLA/HAS2/CCL21/CCL19/SPTA1	63
GO:0043312	BP	GO:0043312	neutrophil degranulation	97/1936	485/20488	6.92637e-13	4.13528e-11	3.19256e-11	DEGS1/CDA/ATP11A/PLAUR/C5AR1/TIMP2/CHI3L1/PTPRJ/FCGR2A/RAB31/SLC11A1/MMP9/OSCAR/CRISPLD2/TNFAIP6/HPSE/CD14/RHOF/SLC2A3/DOCK2/HK3/FCER1G/GLIPR1/PADI2/C3AR1/CYBB/LILRB3/ITGAX/SIGLEC9/ITGB2/CD300A/TYROBP/LILRB2/NFAM1/MMP25/CLEC5A/BIN2/LAIR1/ITGAM/FPR2/ANPEP/CD53/FPR1/MNDA/NCKAP1L/FCAR/CR1/RNASE2/LYZ/MMP8/GPR84/PTPRC/CD177/ADGRG3/ARHGAP9/DSP/CD33/PTX3/SLC2A5/ANXA3/PLAC8/FGL2/CD44/SNAP25/CLEC4D/ITGAL/…	97
GO:0070374	BP	GO:0070374	positive regulation of ERK1 and ERK2 cascade	56/1936	215/20488	1.26903e-12	7.51288e-11	5.80017e-11	GLIPR2/TNFAIP8L3/C5AR1/CHI3L1/CCL7/C5AR2/NOD2/CCL3/CCL4/CCL18/HAVCR2/CCR1/ICAM1/CCL8/CSF1R/FPR2/P2RY6/TREM2/PTPN22/AKAP12/CCL13/CCL26/GAS6/PDGFC/CCL24/MARCO/PTPRC/NTRK1/SCIMP/THPO/CCL2/GPR183/CD44/CCL5/FGF2/HTR2A/NECAB2/GPR55/CCL23/PLA2G5/CCL11/BMPER/HAND2/SLAMF1/TNF/CCL3L3/DRD2/S100A7/CCL21/CCL19/MT3/FGF10/CCL20/FGF19/CCL25/CCL1	56
GO:0008544	BP	GO:0008544	epidermis development	93/1936	464/20488	1.83116e-12	1.07504e-10	8.29965e-11	CLIC4/CYP26B1/CTSV/CD109/CTSL/SNAI1/KLK5/KLK7/MYO5A/HPSE/INHBA/KRT81/ANXA1/PALLD/DSC2/WNT10B/TNFRSF19/FGFR1/SOX9/GAL/CTSK/TCHH/TGFB2/BNC1/LHX2/DSP/PI3/SULT2B1/FGF7/SPINK6/TGM1/MCOLN3/KRTAP2-3/LAMC2/EREG/KRT6B/PTHLH/SCEL/KRT6A/PAX6/KRTAP5-1/KRT14/LAMA3/KRT34/TGM3/FLG/SPRR2G/DSG3/TNF/KRT3/LIPN/CST6/DSC1/KRT86/KRT9/FOXE1/IGFBP5/KRT1/ABCA12/HRNR/KRT32/C1orf68/KLK12/PRR9/S100A7/KLK14/LCE3D/SPRR2D/KRT7…	93
GO:0050866	BP	GO:0050866	negative regulation of cell activation	53/1936	199/20488	1.97309e-12	1.14879e-10	8.86902e-11	LOXL3/PDCD1LG2/INHBA/CD80/LAG3/DTX1/C1QTNF1/AXL/VSIG4/ANXA1/CD300A/TYROBP/LILRB2/CD86/SAMSN1/IL2RA/HAVCR2/IL10/CST7/TNFSF4/BTK/GAL/MNDA/PTPN22/CD84/IL31RA/RUNX3/CD274/FCGR2B/CLEC4G/PRNP/CD300LF/TBX21/PTPRC/TNFAIP8L2/EMILIN1/FGL2/TIGIT/LILRB1/SLA2/CTLA4/SFTPD/CCR2/LAX1/IDO1/BPI/IFNL1/LRFN5/LGALS9B/TNFRSF13B/PLA2G2D/LGALS9C/FGL1	53
GO:0019730	BP	GO:0019730	antimicrobial humoral response	39/1936	122/20488	3.66653e-12	2.10547e-10	1.62549e-10	KLK5/KLK7/SLC11A1/SPON2/RNASE6/CXCL5/CCL13/LYZ/CXCL9/CXCL3/PI3/CHGA/CXCL10/CXCL13/RARRES2/GNLY/SFTPD/AZU1/CXCL2/KRT6A/CXCL11/S100A8/BPI/PRSS3/S100A9/IGHM/DEFB103A/S100A7/CXCL8/IL36RN/CXCL1/IGHA1/RNASE7/RNASE3/DEFB103B/SLPI/CXCL6/DEFA1B/PF4V1	39
GO:0042098	BP	GO:0042098	T cell proliferation	50/1936	184/20488	3.67599e-12	2.10547e-10	1.62549e-10	PDCD1LG2/CD209/SLC11A1/CD80/P2RX7/DOCK2/VSIG4/ANXA1/LILRB2/CD86/IL2RA/HAVCR2/IL10/AIF1/CD70/TNFSF4/MSN/CD274/NCKAP1L/CLEC4G/TNFSF13B/TNFSF14/PRNP/SASH3/IL6/PTPRC/IL27/CD6/IL12RB1/LMO1/CD28/PRKCQ/LILRB1/CTLA4/CCL5/TNFSF9/CD3E/TNFSF8/HLA-DMB/SFTPD/CCR2/EBI3/IGF1/IDO1/CCL19/LGALS9B/CLC/SPTA1/PLA2G2D/LGALS9C	50
GO:0030667	CC	GO:0030667	secretory granule membrane	68/1936	298/20488	4.42676e-12	2.51467e-10	1.9414e-10	DEGS1/ATP11A/PLAUR/CD109/C5AR1/PTPRJ/FCGR2A/RAB31/SLC11A1/CAV1/CD14/RHOF/SLC2A3/FCER1G/GLIPR1/C3AR1/CYBB/LILRB3/ITGAX/SIGLEC9/ITGB2/CD300A/TYROBP/LILRB2/NFAM1/MMP25/CLEC5A/LAIR1/ITGAM/FPR2/ANPEP/CD53/FPR1/CAV2/SPARC/NCKAP1L/ITGB3/FCAR/CR1/GPR84/PTPRC/CD177/ADGRG3/CD38/DSP/CD33/SLC2A5/CD44/SNAP25/CLEC4D/ITGAL/OLR1/MOXD1/AZU1/MCEMP1/CEACAM3/MME/P2RX1/VNN1/DSC1/CLEC4C/FCGR3B/PCDH7/ADGRE3/SIGLEC14/SY…	68
GO:0050663	BP	GO:0050663	cytokine secretion	59/1936	240/20488	4.47821e-12	2.51467e-10	1.9414e-10	IL27RA/FN1/CHI3L1/TLR6/C5AR2/CD14/NOD2/P2RX7/CCL3/DDX58/ANXA1/TLR1/TWIST1/HAVCR2/CLEC5A/IL10/CSF1R/POSTN/TLR8/SSC5D/AIF1/GBP5/PTPN22/SYT11/AKAP12/LCP2/CD274/LILRA5/FCGR2B/GAS6/MMP8/GBP1/IL1R2/CRTAM/PAEP/HDAC9/LRRK2/SAA1/LILRB1/SRGN/OSM/CD2/CLEC4E/IFNG/MMP12/TNF/DRD2/CLEC6A/CCL19/IL36RN/LGALS9B/CRLF2/PYDC1/LGALS9C/CARD17/CCL1/IGHD/CARD18/ORM1	59
GO:0051216	BP	GO:0051216	cartilage development	54/1936	209/20488	4.49749e-12	2.51467e-10	1.9414e-10	CHST11/ECM1/SULF2/TGFBI/BMP1/CHI3L1/SHOX2/RUNX2/SNAI1/WNT11/COL6A1/PRRX1/ROR2/COL6A2/EFEMP1/LOXL2/COL1A1/ADAMTS12/SULF1/COL6A3/ANXA6/GREM1/COL12A1/WNT10B/HMGA2/WNT5B/FGFR1/SOX9/RUNX3/CTSK/GLI2/COCH/GDF5/CHRDL2/OSR2/LUM/CD44/COL11A1/FGF2/NOG/BMPR1B/PTHLH/RSPO2/HAND2/PKDCC/BARX2/COMP/VIT/DLX2/COL20A1/WNT7A/MMP13/ALX1/HAND1	54
GO:0042129	BP	GO:0042129	regulation of T cell proliferation	45/1936	156/20488	4.67201e-12	2.59168e-10	2.00085e-10	PDCD1LG2/CD209/CD80/VSIG4/ANXA1/LILRB2/CD86/IL2RA/HAVCR2/IL10/AIF1/CD70/TNFSF4/CD274/NCKAP1L/CLEC4G/TNFSF13B/PRNP/SASH3/IL6/PTPRC/IL27/CD6/IL12RB1/LMO1/CD28/PRKCQ/LILRB1/CTLA4/CCL5/TNFSF9/CD3E/TNFSF8/HLA-DMB/SFTPD/CCR2/EBI3/IGF1/IDO1/CCL19/LGALS9B/CLC/SPTA1/PLA2G2D/LGALS9C	45
GO:0018149	BP	GO:0018149	peptide cross-linking	26/1936	60/20488	5.62655e-12	3.0968e-10	2.39082e-10	FN1/TGM2/COL3A1/ANXA1/BGN/DCN/THBS1/DSP/PI3/F13A1/TGM1/TGM3/FLG/KRT1/C1orf68/PRR9/LCE3D/SPRR2D/LOR/SPRR2B/SPRR2F/SPRR2E/SPRR2A/SPRR1B/SPRR4/LCE3E	26
GO:1903555	BP	GO:1903555	regulation of tumor necrosis factor superfamily cytokine production	46/1936	163/20488	6.33101e-12	3.45752e-10	2.66931e-10	IL27RA/PTPRJ/C5AR2/SPON2/CD14/NOD2/FCER1G/CCL3/AXL/DDX58/CYBB/TYROBP/TLR1/TWIST1/CD86/HAVCR2/IL10/TNFRSF8/TREM2/POMC/PTPN22/SYT11/AKAP12/CD274/LILRA5/GAS6/SASH3/MMP8/PTPRC/THBS1/LY96/CD33/LRRK2/LILRB1/CD2/CCR2/IFNG/AZU1/CLEC7A/SLAMF1/IGF1/BPI/CCL19/ADIPOQ/LILRA4/ORM1	46
GO:0051250	BP	GO:0051250	negative regulation of lymphocyte activation	43/1936	146/20488	6.47079e-12	3.50667e-10	2.70725e-10	LOXL3/PDCD1LG2/INHBA/CD80/LAG3/DTX1/AXL/VSIG4/ANXA1/CD300A/TYROBP/LILRB2/CD86/SAMSN1/IL2RA/HAVCR2/IL10/TNFSF4/BTK/GAL/MNDA/PTPN22/RUNX3/CD274/FCGR2B/CLEC4G/PRNP/TBX21/TNFAIP8L2/FGL2/TIGIT/LILRB1/SLA2/CTLA4/SFTPD/LAX1/IDO1/IFNL1/LGALS9B/TNFRSF13B/PLA2G2D/LGALS9C/FGL1	43
GO:0008201	MF	GO:0008201	heparin binding	47/1936	169/20488	6.63137e-12	3.56626e-10	2.75326e-10	FN1/LTBP2/COL5A1/CRISPLD2/CCL7/FBN1/CCDC80/FSTL1/COL5A3/ANOS1/CCL8/NAV2/POSTN/FGFR1/RSPO3/ADAMTS3/PTPRC/THBS1/LIPG/SAA1/THBS2/CXCL10/FGF7/COL11A1/CXCL13/FGF2/PCOLCE2/LAMC2/AZU1/MPO/CCL23/PLA2G5/CXCL11/ADAMTS15/NELL2/SLIT2/RSPO2/THBS4/COMP/FGFBP1/MMP7/FGF10/RSPO1/SOST/PLA2G2D/CXCL6/PF4V1	47
GO:0002688	BP	GO:0002688	regulation of leukocyte chemotaxis	37/1936	114/20488	7.8265e-12	4.1771e-10	3.22484e-10	C5AR1/MPP1/SLAMF8/CCL7/C5AR2/CCL3/PADI2/CCL4/C3AR1/GREM1/CMKLR1/CCR1/PLA2G7/FPR2/AIF1/NCKAP1L/TNFSF14/GAS6/IL6/THBS1/CCL2/CXCL10/CCL5/CXCL13/RARRES2/STAP1/CCR2/CXCL12/SLIT2/THBS4/S100A7/CCL21/CXCL8/CCL19/CCR6/F7/CCL1	37
GO:0050870	BP	GO:0050870	positive regulation of T cell activation	52/1936	202/20488	1.29656e-11	6.8323e-10	5.27474e-10	PDCD1LG2/DPP4/IL7R/CD209/CAV1/CD80/NOD2/ANXA1/LILRB4/LILRB2/ADA/CD86/IL2RA/HAVCR2/PIK3R6/LGALS1/AIF1/EGR3/CD70/TNFSF4/RUNX3/CD274/NCKAP1L/GLI2/TNFSF13B/TNFSF14/SASH3/IL6/PTPRC/PDCD1/CD6/IL12RB1/CCL2/CD28/PRKCQ/LILRB1/CD5/CTLA4/CCL5/ICOS/TNFSF9/CD3E/HLA-DMB/CCR2/EBI3/IFNG/IGF1/VNN1/BTLA/CCL21/CCL19/SPTA1	52
GO:0042116	BP	GO:0042116	macrophage activation	33/1936	95/20488	1.29954e-11	6.8323e-10	5.27474e-10	SPHK1/C5AR1/TLR6/SLC11A1/CCL3/C1QA/VSIG4/ITGB2/TYROBP/TLR1/HAVCR2/IL10/ITGAM/CST7/FPR2/TLR8/AIF1/TREM2/IL31RA/FCGR2B/MMP8/IL6/PTPRC/THBS1/LRRK2/STAP1/SUCNR1/IFNG/AZU1/CSF2/TNF/BPI/LRFN5	33
GO:0032649	BP	GO:0032649	regulation of interferon-gamma production	34/1936	101/20488	1.7407e-11	9.08389e-10	7.01303e-10	IL27RA/PDCD1LG2/SLC11A1/INHBA/CD14/AXL/IRF8/CD226/HAVCR2/IL10/IL12RB2/TLR8/TNFSF4/PDE4B/PTPN22/CD274/PRNP/GAS6/SASH3/IL27/IL12RB1/LILRB1/LTA/CD2/CD3E/SLAMF6/CCR2/EBI3/CLEC7A/TNF/IFNL1/IL36RN/LGALS9B/LGALS9C	34
GO:0071706	BP	GO:0071706	tumor necrosis factor superfamily cytokine production	46/1936	168/20488	1.99764e-11	1.0348e-09	7.989e-10	IL27RA/PTPRJ/C5AR2/SPON2/CD14/NOD2/FCER1G/CCL3/AXL/DDX58/CYBB/TYROBP/TLR1/TWIST1/CD86/HAVCR2/IL10/TNFRSF8/TREM2/POMC/PTPN22/SYT11/AKAP12/CD274/LILRA5/GAS6/SASH3/MMP8/PTPRC/THBS1/LY96/CD33/LRRK2/LILRB1/CD2/CCR2/IFNG/AZU1/CLEC7A/SLAMF1/IGF1/BPI/CCL19/ADIPOQ/LILRA4/ORM1	46
GO:0032609	BP	GO:0032609	interferon-gamma production	36/1936	113/20488	2.74329e-11	1.41069e-09	1.0891e-09	IL27RA/PDCD1LG2/SLC11A1/INHBA/CD14/AXL/IRF8/CD226/HAVCR2/IL10/IL12RB2/TLR8/TNFSF4/PDE4B/EOMES/PTPN22/CD274/PRNP/GAS6/SASH3/IL27/IL12RB1/LILRB1/LTA/CD2/CD3E/SLAMF6/CCR2/EBI3/ITK/CLEC7A/TNF/IFNL1/IL36RN/LGALS9B/LGALS9C	36
GO:0070820	CC	GO:0070820	tertiary granule	45/1936	164/20488	3.0478e-11	1.54519e-09	1.19293e-09	CDA/ATP11A/TIMP2/SLC11A1/MMP9/OSCAR/TNFAIP6/SLC2A3/FCER1G/CYBB/ITGAX/ITGB2/CD300A/LILRB2/CLEC5A/LAIR1/ITGAM/FPR2/CD53/FPR1/NCKAP1L/FCAR/CR1/LYZ/MMP8/GPR84/CD177/DSP/CD33/PTX3/SNAP25/CLEC4D/OLR1/MCEMP1/FOLR3/PRSS3/DSC1/CLEC4C/ADGRE3/CXCL1/SIGLEC14/OLFM4/HP/DSG1/ORM1	45
GO:0070371	BP	GO:0070371	ERK1 and ERK2 cascade	69/1936	317/20488	3.0487e-11	1.54519e-09	1.19293e-09	FN1/GLIPR2/TNFAIP8L3/EPHB2/C5AR1/CHI3L1/CCL7/C5AR2/FAM83D/NOD2/CCL3/CCL4/CCL18/HAVCR2/CCR1/ICAM1/CCL8/CSF1R/FPR2/CHRNA9/C1QL4/P2RY6/SOX9/TREM2/PTPN22/AKAP12/CCL13/CCL26/GAS6/PDGFC/CCL24/GBP1/MARCO/PTPRC/NTRK1/SCIMP/THPO/MYC/EMILIN1/CCL2/GPR183/CD44/CCL5/FGF2/HTR2A/NECAB2/GPR55/CCL23/PLA2G5/CCL11/ROS1/BMPER/HAND2/SLAMF1/TNF/IGF1/CCL3L3/DRD2/S100A7/CCL21/CCL19/EGF/MT3/FGF10/CCL20/ADIPOQ/FGF19/CCL25…	69
GO:0032680	BP	GO:0032680	regulation of tumor necrosis factor production	44/1936	160/20488	4.64859e-11	2.32265e-09	1.79315e-09	IL27RA/PTPRJ/C5AR2/SPON2/CD14/NOD2/FCER1G/CCL3/AXL/DDX58/CYBB/TYROBP/TLR1/TWIST1/HAVCR2/IL10/TNFRSF8/TREM2/POMC/PTPN22/SYT11/AKAP12/LILRA5/GAS6/SASH3/MMP8/PTPRC/THBS1/LY96/CD33/LRRK2/LILRB1/CD2/CCR2/IFNG/AZU1/CLEC7A/SLAMF1/IGF1/BPI/CCL19/ADIPOQ/LILRA4/ORM1	44
GO:0042581	CC	GO:0042581	specific granule	44/1936	160/20488	4.64859e-11	2.32265e-09	1.79315e-09	DEGS1/ATP11A/PLAUR/TIMP2/CHI3L1/PTPRJ/OSCAR/HPSE/SLC2A3/DOCK2/C3AR1/CYBB/ITGB2/MMP25/CLEC5A/LAIR1/ITGAM/FPR2/CD53/FCAR/LYZ/MMP8/GPR84/CD177/ADGRG3/CD33/PTX3/SLC2A5/ANXA3/SNAP25/CLEC4D/ITGAL/OLR1/MCEMP1/FOLR3/CEACAM3/P2RX1/BPI/RETN/CXCL1/OLFM4/SLPI/HP/ORM1	44
GO:0061448	BP	GO:0061448	connective tissue development	62/1936	273/20488	4.79145e-11	2.37716e-09	1.83524e-09	CHST11/LOX/ECM1/SULF2/TGFBI/BMP1/CHI3L1/SHOX2/RUNX2/SNAI1/WNT11/COL6A1/PRRX1/ROR2/COL6A2/FOXD1/COL5A1/EFEMP1/LOXL2/COL1A1/ADAMTS12/SULF1/COL6A3/ANXA6/GREM1/COL12A1/WNT10B/HMGA2/WNT5B/FGFR1/SOX9/OXCT1/CRIP1/RUNX3/CTSK/GLI2/COCH/WT1/EGR1/GDF5/CHRDL2/OSR2/LUM/CD44/COL11A1/FGF2/NOG/BMPR1B/PTHLH/RSPO2/HAND2/PKDCC/BARX2/COMP/VIT/DLX2/COL20A1/FOXC2/WNT7A/MMP13/ALX1/HAND1	62
GO:0001503	BP	GO:0001503	ossification	80/1936	398/20488	5.68441e-11	2.80047e-09	2.16204e-09	LOX/ECM1/BMP1/CTHRC1/TNC/FAM20C/SHOX2/RUNX2/FSTL3/SNAI1/WNT11/COL6A1/KREMEN2/ROR2/MN1/P2RX7/COL5A2/ANKH/CCL3/COL1A1/COL1A2/IFITM1/TGFB3/GREM1/TWIST1/EGR2/CLEC5A/CCR1/GLIS1/CDK6/WNT10B/MRC2/SOX9/SPARC/CTSK/GLI2/CDH11/TGFB2/IL6/GDF5/DDR2/VCAN/CHRDL2/OSR2/TWIST2/OMD/ASGR2/AREG/SPP1/SRGN/ITGA11/COL11A1/NOG/ENPP1/FBN2/CREB3L1/BMPR1B/ASPN/PTHLH/TNN/GDF10/SMOC1/RSPO2/HAND2/PKDCC/TNF/HGF/IGF1/IGFBP5/RYR1…	80
GO:0018108	BP	GO:0018108	peptidyl-tyrosine phosphorylation	75/1936	363/20488	5.91149e-11	2.89211e-09	2.2328e-09	EPHB2/IL11/PTPRJ/ADORA1/ROR2/MELK/CLCF1/EFEMP1/CAV1/HCK/CD80/AXL/ITGA5/ITGB2/CD300A/GREM1/SAMSN1/ICAM1/CSF1R/IL12RB2/FCGR1A/FGFR1/BTK/TREM2/ROR1/IL31RA/MATK/LILRA5/SLA/ITGB3/PRNP/IL24/GAS6/PDGFC/IL6/DDR2/PTPRC/NTRK1/INSRR/NCF1/CD44/AREG/FGF7/CCL5/OSM/CD3E/TNFRSF18/STAP1/HTR2A/EREG/IFNG/ITK/ROS1/NEURL1/NRG1/PKDCC/CNTN1/CSF2/TNF/HGF/IGF1/THBS4/IFNL1/RELN/CSF3/NTRK2/GATA1/EGF/IL22RA2/EPHA6/FGF10/EPG…	75
GO:0050731	BP	GO:0050731	positive regulation of peptidyl-tyrosine phosphorylation	49/1936	192/20488	6.99517e-11	3.39869e-09	2.62389e-09	IL11/PTPRJ/ADORA1/CLCF1/CD80/ITGA5/GREM1/ICAM1/CSF1R/FCGR1A/TREM2/IL31RA/LILRA5/ITGB3/PRNP/IL24/GAS6/IL6/PTPRC/NCF1/CD44/AREG/FGF7/CCL5/OSM/CD3E/TNFRSF18/STAP1/HTR2A/EREG/IFNG/NEURL1/NRG1/CNTN1/CSF2/TNF/HGF/IGF1/THBS4/IFNL1/RELN/CSF3/NTRK2/GATA1/EGF/FGF10/EPGN/ADIPOQ/GH1	49
GO:0050920	BP	GO:0050920	regulation of chemotaxis	53/1936	217/20488	7.0585e-11	3.40597e-09	2.62951e-09	C5AR1/MPP1/F3/SLAMF8/CCL7/C5AR2/CCL3/PADI2/CCL4/C3AR1/PLXNA4/GREM1/CMKLR1/CCR1/PLA2G7/FPR2/TUBB2B/FGFR1/AIF1/TREM2/NCKAP1L/CCL26/TNFSF14/GAS6/SEMA3A/SCG2/IL6/THBS1/CCL2/GPR183/DSCAM/CXCL10/CCL5/CXCL13/FGF2/RARRES2/STAP1/SUCNR1/CCR2/CXCL12/AZU1/SLIT2/FGF16/THBS4/CCR4/S100A7/CCL21/CXCL8/CCL19/CCR6/FGF10/F7/CCL1	53
GO:0019955	MF	GO:0019955	cytokine binding	38/1936	128/20488	8.26968e-11	3.96326e-09	3.05975e-09	IL27RA/CD109/OSMR/VASN/TGFB3/PXDN/GREM1/IL2RA/CCR1/CSF1R/IL12RB2/PDPN/ITGA4/IL10RA/IL31RA/CCR5/ITGB3/CSF2RA/GBP1/GDF5/IL1R2/THBS1/IL12RB1/IL2RG/IL22RA1/NOG/IL2RB/CXCR3/CCR2/EBI3/CCR4/COMP/CCR8/IL36RN/IL22RA2/CCR6/CRLF2/CNTFR	38
GO:0018212	BP	GO:0018212	peptidyl-tyrosine modification	75/1936	366/20488	8.86684e-11	4.22073e-09	3.25853e-09	EPHB2/IL11/PTPRJ/ADORA1/ROR2/MELK/CLCF1/EFEMP1/CAV1/HCK/CD80/AXL/ITGA5/ITGB2/CD300A/GREM1/SAMSN1/ICAM1/CSF1R/IL12RB2/FCGR1A/FGFR1/BTK/TREM2/ROR1/IL31RA/MATK/LILRA5/SLA/ITGB3/PRNP/IL24/GAS6/PDGFC/IL6/DDR2/PTPRC/NTRK1/INSRR/NCF1/CD44/AREG/FGF7/CCL5/OSM/CD3E/TNFRSF18/STAP1/HTR2A/EREG/IFNG/ITK/ROS1/NEURL1/NRG1/PKDCC/CNTN1/CSF2/TNF/HGF/IGF1/THBS4/IFNL1/RELN/CSF3/NTRK2/GATA1/EGF/IL22RA2/EPHA6/FGF10/EPG…	75
GO:0032640	BP	GO:0032640	tumor necrosis factor production	44/1936	163/20488	9.05575e-11	4.25657e-09	3.2862e-09	IL27RA/PTPRJ/C5AR2/SPON2/CD14/NOD2/FCER1G/CCL3/AXL/DDX58/CYBB/TYROBP/TLR1/TWIST1/HAVCR2/IL10/TNFRSF8/TREM2/POMC/PTPN22/SYT11/AKAP12/LILRA5/GAS6/SASH3/MMP8/PTPRC/THBS1/LY96/CD33/LRRK2/LILRB1/CD2/CCR2/IFNG/AZU1/CLEC7A/SLAMF1/IGF1/BPI/CCL19/ADIPOQ/LILRA4/ORM1	44
GO:0006968	BP	GO:0006968	cellular defense response	23/1936	53/20488	9.06296e-11	4.25657e-09	3.2862e-09	NCF2/C5AR1/TYROBP/LILRB2/CLEC5A/CD300C/MNDA/CCR5/PRF1/CXCL9/LY96/NCF1/GNLY/CCR2/ITK/SH2D1A/KIR3DL2/NCR1/KIR2DL4/CCR6/TRAT1/KLRC2/KLRC3	23
GO:0045619	BP	GO:0045619	regulation of lymphocyte differentiation	45/1936	169/20488	9.12569e-11	4.25765e-09	3.28703e-09	CYP26B1/LOXL3/IL7R/SLAMF8/INHBA/CD80/LAG3/DTX1/AXL/ANXA1/LILRB4/LILRB2/NFAM1/ADA/CD86/IL2RA/PIK3R6/EGR3/TNFSF4/BTK/RUNX3/NCKAP1L/GLI2/CR1/TOX/GAS6/SASH3/TBX21/PTPRC/IL27/IL12RB1/FGL2/CD28/CTLA4/CD2/TNFSF9/TNFRSF18/FCRL3/CCR2/IFNG/IRF4/VNN1/IFNL1/CCL19/ZNF683	45
GO:1903038	BP	GO:1903038	negative regulation of leukocyte cell-cell adhesion	38/1936	129/20488	1.06662e-10	4.94366e-09	3.81665e-09	LOXL3/PDCD1LG2/CD80/LAG3/DTX1/VSIG4/ANXA1/CD300A/LILRB2/CD86/IL2RA/HAVCR2/IL10/TNFSF4/PTPN22/RUNX3/CD274/FCGR2B/CLEC4G/PRNP/TBX21/TNFAIP8L2/FGL2/TIGIT/LILRB1/CTLA4/SFTPD/CXCL12/LAX1/ADTRP/IDO1/IFNL1/CCL21/LGALS9B/PLA2G2D/LGALS9C/CCL25/FGL1	38
GO:0098742	BP	GO:0098742	cell-cell adhesion via plasma-membrane adhesion molecules	61/1936	273/20488	1.38567e-10	6.38044e-09	4.92589e-09	L1CAM/MYADM/CD209/VSTM2L/TENM3/ITGA5/ITGB2/PALLD/DSC2/ICAM1/IL10/ITGAM/TENM2/IGSF21/CD84/SCARF2/CDH11/TGFB2/NEXN/CD177/CADM3/CLSTN2/CD6/CDH2/DSCAM/PCDHGA12/ANXA3/CDHR2/PTPRD/CDH15/ITGAL/PCDHGA9/HMCN1/SLITRK2/CLDN6/PCDH9/PCDH8/NTNG1/CDH16/DSG3/DSC1/CLDN19/CLDN14/PCDHGB5/PCDH7/NRXN1/CLDN9/CDH22/LRFN5/CDH19/ADIPOQ/PCDHGB1/CDH18/SLITRK3/PCDHA1/MYPN/CLDN10/LGALS7B/CBLN1/DSC3/DSG1	61
GO:0070372	BP	GO:0070372	regulation of ERK1 and ERK2 cascade	65/1936	300/20488	1.39494e-10	6.38139e-09	4.92662e-09	FN1/GLIPR2/TNFAIP8L3/EPHB2/C5AR1/CHI3L1/CCL7/C5AR2/FAM83D/NOD2/CCL3/CCL4/CCL18/HAVCR2/CCR1/ICAM1/CCL8/CSF1R/FPR2/CHRNA9/C1QL4/P2RY6/TREM2/PTPN22/AKAP12/CCL13/CCL26/GAS6/PDGFC/CCL24/GBP1/MARCO/PTPRC/NTRK1/SCIMP/THPO/EMILIN1/CCL2/GPR183/CD44/CCL5/FGF2/HTR2A/NECAB2/GPR55/CCL23/PLA2G5/CCL11/ROS1/BMPER/HAND2/SLAMF1/TNF/CCL3L3/DRD2/S100A7/CCL21/CCL19/MT3/FGF10/CCL20/ADIPOQ/FGF19/CCL25/CCL1	65
GO:0030216	BP	GO:0030216	keratinocyte differentiation	65/1936	305/20488	2.90334e-10	1.31962e-08	1.01878e-08	CLIC4/CYP26B1/CTSV/CD109/CTSL/KLK5/KRT81/ANXA1/PALLD/DSC2/CTSK/TCHH/DSP/PI3/SPINK6/TGM1/KRTAP2-3/EREG/KRT6B/SCEL/KRT6A/PAX6/KRTAP5-1/KRT14/KRT34/TGM3/FLG/SPRR2G/DSG3/KRT3/LIPN/DSC1/KRT86/KRT9/KRT1/ABCA12/HRNR/KRT32/C1orf68/KLK12/PRR9/S100A7/KLK14/LCE3D/SPRR2D/KRT75/LOR/SPRR2B/SPRR2F/KRT6C/SPRR2E/SPRR2A/KRT72/KRT16/CDSN/KRT5/KRT79/KLK13/SPRR1B/SPRR4/LCE3E/DSC3/DSG1/KRTAP3-1/CASP14	65
GO:0050715	BP	GO:0050715	positive regulation of cytokine secretion	39/1936	139/20488	3.02671e-10	1.36687e-08	1.05526e-08	CD14/NOD2/P2RX7/CCL3/DDX58/TLR1/TWIST1/HAVCR2/CLEC5A/IL10/CSF1R/POSTN/TLR8/AIF1/PTPN22/AKAP12/CD274/LILRA5/MMP8/CRTAM/PAEP/LRRK2/SAA1/OSM/CD2/CLEC4E/IFNG/MMP12/TNF/DRD2/CLEC6A/CCL19/LGALS9B/CRLF2/PYDC1/LGALS9C/CCL1/IGHD/ORM1	39
GO:0072678	BP	GO:0072678	T cell migration	25/1936	65/20488	3.21588e-10	1.44305e-08	1.11408e-08	IL27RA/ECM1/PIK3CD/MYO1G/CCL3/ICAM1/ITGA4/AIF1/MSN/CCL26/TNFSF14/CCL2/GPR183/CXCL10/CCL5/CXCL13/CXCR3/CCR2/CXCL12/CXCL11/S100A7/CCL21/CCR6/CCL20/DEFA1B	25
GO:0002687	BP	GO:0002687	positive regulation of leukocyte migration	37/1936	128/20488	3.39642e-10	1.51442e-08	1.16918e-08	C5AR1/CCL7/CCL3/CCL4/C3AR1/CMKLR1/CCR1/ICAM1/CCL8/PLA2G7/ITGA4/FPR2/AIF1/TREM2/NCKAP1L/TNFSF14/GAS6/CCL24/IL6/THBS1/CXCL10/CCL5/CXCL13/RARRES2/TNFRSF18/CCR2/CXCL12/TNF/THBS4/S100A7/CCL21/CXCL8/CCL19/CCR6/CCL20/F7/CCL1	37
GO:0050868	BP	GO:0050868	negative regulation of T cell activation	34/1936	112/20488	4.16205e-10	1.84413e-08	1.42372e-08	LOXL3/PDCD1LG2/CD80/LAG3/DTX1/VSIG4/ANXA1/CD300A/LILRB2/CD86/IL2RA/HAVCR2/IL10/TNFSF4/PTPN22/RUNX3/CD274/FCGR2B/CLEC4G/PRNP/TBX21/TNFAIP8L2/FGL2/TIGIT/LILRB1/CTLA4/SFTPD/LAX1/IDO1/IFNL1/LGALS9B/PLA2G2D/LGALS9C/FGL1	34
GO:0001774	BP	GO:0001774	microglial cell activation	21/1936	48/20488	4.95237e-10	2.16705e-08	1.67302e-08	SPHK1/C5AR1/TLR6/CCL3/C1QA/ITGB2/TYROBP/ITGAM/CST7/FPR2/TLR8/AIF1/TREM2/MMP8/IL6/PTPRC/LRRK2/STAP1/IFNG/AZU1/TNF	21
GO:0002269	BP	GO:0002269	leukocyte activation involved in inflammatory response	21/1936	48/20488	4.95237e-10	2.16705e-08	1.67302e-08	SPHK1/C5AR1/TLR6/CCL3/C1QA/ITGB2/TYROBP/ITGAM/CST7/FPR2/TLR8/AIF1/TREM2/MMP8/IL6/PTPRC/LRRK2/STAP1/IFNG/AZU1/TNF	21
GO:0004252	MF	GO:0004252	serine-type endopeptidase activity	42/1936	160/20488	6.18013e-10	2.68759e-08	2.0749e-08	F3/DPP4/FAP/KLK5/KLK6/KLK7/C1R/MMP9/PCSK9/HTRA3/PCSK1/MMP3/C1S/KLK8/RHBDL3/KLK10/GZMB/KLK1/MMP8/PCSK5/GZMA/GZMM/AZU1/GZMH/GZMK/KLK9/HGF/PRSS3/PRSS56/TPSB2/KLK12/KLK4/KLK14/TMPRSS13/MMP7/MMP1/PRSS21/F7/TMPRSS11F/KLK13/HP/TPSD1	42
GO:0042108	BP	GO:0042108	positive regulation of cytokine biosynthetic process	25/1936	67/20488	6.84836e-10	2.95143e-08	2.27859e-08	TLR6/CD80/CYBB/TYROBP/TLR1/CD86/TNFRSF8/TLR8/AKAP12/EGR1/IL6/PTPRC/IL27/THBS1/CD28/PRKCQ/CD3E/CCR2/EBI3/EREG/IFNG/AZU1/CLEC7A/IRF4/TNF	25
GO:0002690	BP	GO:0002690	positive regulation of leukocyte chemotaxis	29/1936	87/20488	6.8706e-10	2.95143e-08	2.27859e-08	C5AR1/CCL7/CCL3/CCL4/C3AR1/CMKLR1/CCR1/PLA2G7/FPR2/AIF1/NCKAP1L/TNFSF14/GAS6/IL6/THBS1/CXCL10/CCL5/CXCL13/RARRES2/CCR2/CXCL12/THBS4/S100A7/CCL21/CXCL8/CCL19/CCR6/F7/CCL1	29
GO:0072503	BP	GO:0072503	cellular divalent inorganic cation homeostasis	90/1936	493/20488	7.23857e-10	3.09065e-08	2.38607e-08	SLC39A14/C5AR1/MT2A/SLC30A4/MCHR1/ADORA1/SLC11A1/MYO5A/CAV1/CCL7/C5AR2/TGM2/P2RX7/FPR3/C1QTNF1/PTGDR/CCL3/C3AR1/ANXA6/MT1X/CMKLR1/CCR1/CCL8/CALB2/P2RX5/RASA3/FPR2/SLC30A3/CHRNA9/FPR1/P2RY6/CACNA2D1/MT1M/MT1G/CCR5/CCL13/PRNP/ANK2/CXCL9/PTPRC/PTGFR/CD38/MT1H/F2RL2/SAA1/CXCL10/SLC24A4/CCL5/CXCL13/FGF2/MCOLN3/MT1E/CXCR3/HTR2A/CCR2/PTGER3/CXCL12/GPR55/MT1A/JPH2/CCL23/CCL11/CXCL11/SLC39A12/S100A8/P2RY1…	90
GO:0031424	BP	GO:0031424	keratinization	52/1936	224/20488	7.54056e-10	3.2002e-08	2.47065e-08	CYP26B1/KLK5/KRT81/DSC2/TCHH/DSP/PI3/SPINK6/TGM1/KRTAP2-3/KRT6B/KRT6A/KRTAP5-1/KRT14/KRT34/TGM3/FLG/SPRR2G/DSG3/KRT3/LIPN/DSC1/KRT86/KRT9/KRT1/ABCA12/HRNR/KRT32/KLK12/KLK14/LCE3D/SPRR2D/KRT75/LOR/SPRR2B/SPRR2F/KRT6C/SPRR2E/SPRR2A/KRT72/KRT16/CDSN/KRT5/KRT79/KLK13/SPRR1B/SPRR4/LCE3E/DSC3/DSG1/KRTAP3-1/CASP14	52
GO:0050764	BP	GO:0050764	regulation of phagocytosis	31/1936	98/20488	7.85314e-10	3.3129e-08	2.55765e-08	SPHK1/PTPRJ/RAB31/SLC11A1/HCK/DOCK2/FCER1G/CD300A/FPR2/TREM2/SYT11/NCKAP1L/FCGR2B/GAS6/CD300LF/TUB/PTPRC/PRKCG/CCL2/PTX3/C4B/IL2RG/C4A/IL2RB/STAP1/SFTPD/IFNG/AZU1/CLEC7A/TNF/ADIPOQ	31
GO:1903557	BP	GO:1903557	positive regulation of tumor necrosis factor superfamily cytokine production	29/1936	88/20488	9.32893e-10	3.91204e-08	3.02021e-08	PTPRJ/SPON2/CD14/NOD2/FCER1G/CCL3/DDX58/CYBB/TYROBP/TLR1/TWIST1/CD86/HAVCR2/TNFRSF8/AKAP12/LILRA5/SASH3/MMP8/PTPRC/THBS1/LY96/LRRK2/CD2/CCR2/IFNG/AZU1/CLEC7A/CCL19/ORM1	29
GO:0070664	BP	GO:0070664	negative regulation of leukocyte proliferation	27/1936	78/20488	1.01802e-09	4.24377e-08	3.27631e-08	PDCD1LG2/CD80/VSIG4/CD300A/TYROBP/LILRB2/GREM1/CD86/IL2RA/HAVCR2/CCL8/IL10/BTK/GAL/MNDA/CD274/FCGR2B/CLEC4G/PRNP/LILRB1/CTLA4/SFTPD/IDO1/LGALS9B/TNFRSF13B/PLA2G2D/LGALS9C	27
GO:0038095	BP	GO:0038095	Fc-epsilon receptor signaling pathway	43/1936	169/20488	1.11381e-09	4.61577e-08	3.56351e-08	LAT2/FCER1G/BTK/LCP2/PSMB9/PRKCQ/ITK/IGLV6-57/IGLV1-47/IGHV4-39/IGHV4-34/IGLV3-1/IGHV4-59/IGLV1-40/IGLV1-51/IGLV3-19/IGLV2-8/IGHV3-30/IGLV3-25/IGLC1/IGLV2-23/IGLV3-21/IGHV3-53/IGHV3-23/IGLC2/IGLV2-14/IGHV3-11/IGLV2-11/IGHV1-69/IGLC3/IGLV1-44/LILRA4/IGHV3-7/IGLV7-43/IGHV2-70/IGHV3-48/IGHV1OR15-1/IGLC6/IGHV3-13/IGHE/IGHV3-33/IGHV2-5/IGLV3-27	43
GO:0008083	MF	GO:0008083	growth factor activity	42/1936	163/20488	1.14508e-09	4.71761e-08	3.64213e-08	BMP1/IL11/CLCF1/EFEMP1/FGF5/INHBA/TGFB3/IL10/TYMP/TGFB2/PDGFC/IL6/GDF5/THPO/GDF1/NRTN/AREG/FGF7/GDNF/OSM/FGF2/EREG/CXCL12/GDF10/MIA/NRG1/FGF16/CSF2/HGF/NGF/IGF1/THBS4/OGN/CSF3/EGF/LEFTY1/CXCL1/FGF10/EPGN/LEFTY2/GH1/FGF19	42
GO:0008236	MF	GO:0008236	serine-type peptidase activity	45/1936	182/20488	1.24204e-09	5.08733e-08	3.92757e-08	F3/DPP4/FAP/KLK5/KLK6/KLK7/C1R/MMP9/PCSK9/HTRA3/PCSK1/MMP3/C1S/KLK8/RHBDL3/KLK10/GZMB/KLK1/MMP8/CPVL/PCSK5/GZMA/GZMM/AZU1/GZMH/GZMK/KLK9/HGF/PRSS3/PRSS56/RELN/TPSB2/KLK12/KLK4/KLK14/TMPRSS13/MMP7/DPP6/MMP1/PRSS21/F7/TMPRSS11F/KLK13/HP/TPSD1	45
GO:0042102	BP	GO:0042102	positive regulation of T cell proliferation	30/1936	95/20488	1.5363e-09	6.25621e-08	4.82998e-08	PDCD1LG2/CD209/CD80/ANXA1/LILRB2/CD86/IL2RA/HAVCR2/AIF1/CD70/TNFSF4/CD274/NCKAP1L/TNFSF13B/SASH3/IL6/PTPRC/CD6/IL12RB1/CD28/PRKCQ/CCL5/TNFSF9/CD3E/HLA-DMB/CCR2/EBI3/IGF1/CCL19/SPTA1	30
GO:0042089	BP	GO:0042089	cytokine biosynthetic process	35/1936	123/20488	1.61052e-09	6.52076e-08	5.03422e-08	IGF2BP2/IGF2BP3/TLR6/INHBA/CD80/LAG3/CYBB/TYROBP/TLR1/CD86/IL10/TNFRSF8/TLR8/AKAP12/EGR1/IL6/PTPRC/IL27/THBS1/PCSK5/CD28/PRKCQ/LILRB1/CEBPE/CD3E/SFTPD/CCR2/EBI3/EREG/IFNG/AZU1/CLEC7A/IRF4/IGF2BP1/TNF	35
GO:0002699	BP	GO:0002699	positive regulation of immune effector process	50/1936	216/20488	1.76448e-09	7.10331e-08	5.48396e-08	STXBP1/PTPRJ/KLK5/KLK7/CLCF1/CD80/LAG3/SPON2/NOD2/P2RX7/FCER1G/DDX58/ADGRE2/ANXA1/ITGB2/CD300A/CD226/CD86/ITGAM/TNFSF4/BTK/CD84/SASH3/IL6/TBX21/RAET1L/PTPRC/CD177/CRTAM/IL12RB1/DDX60/RSAD2/CD28/LILRB1/LTA/SLAMF6/HLA-DMB/CCR2/IFNG/SH2D1A/TRIM15/TNF/NCR3/FFAR3/FCER2/RBP4/CCL19/KIR2DL4/MZB1/CD1B	50
GO:0050766	BP	GO:0050766	positive regulation of phagocytosis	25/1936	70/20488	1.9953e-09	7.98689e-08	6.16611e-08	PTPRJ/RAB31/SLC11A1/DOCK2/FCER1G/FPR2/TREM2/NCKAP1L/FCGR2B/GAS6/CD300LF/TUB/PTPRC/CCL2/PTX3/C4B/IL2RG/C4A/IL2RB/STAP1/SFTPD/IFNG/AZU1/CLEC7A/TNF	25
GO:0004896	MF	GO:0004896	cytokine receptor activity	30/1936	96/20488	2.03419e-09	8.08207e-08	6.2396e-08	IL27RA/F3/IL7R/IL17RD/OSMR/CMKLR1/IL2RA/CCR1/IL12RB2/IL21R/IL10RA/IL31RA/CCR5/CSF2RA/IL1R2/CSF2RB/IL12RB1/CD44/IL2RG/IL22RA1/IL2RB/CXCR3/CCR2/EBI3/CCR4/CCR8/IL22RA2/CCR6/CRLF2/CNTFR	30
GO:0042107	BP	GO:0042107	cytokine metabolic process	35/1936	124/20488	2.04203e-09	8.08207e-08	6.2396e-08	IGF2BP2/IGF2BP3/TLR6/INHBA/CD80/LAG3/CYBB/TYROBP/TLR1/CD86/IL10/TNFRSF8/TLR8/AKAP12/EGR1/IL6/PTPRC/IL27/THBS1/PCSK5/CD28/PRKCQ/LILRB1/CEBPE/CD3E/SFTPD/CCR2/EBI3/EREG/IFNG/AZU1/CLEC7A/IRF4/IGF2BP1/TNF	35
GO:0050671	BP	GO:0050671	positive regulation of lymphocyte proliferation	36/1936	130/20488	2.13457e-09	8.40112e-08	6.48592e-08	PDCD1LG2/CD209/CLCF1/CD80/ANXA1/LILRB2/ADA/CD86/IL2RA/HAVCR2/AIF1/CD70/TNFSF4/CD274/NCKAP1L/TNFSF13B/SASH3/IL6/PTPRC/CD38/CD6/IL12RB1/GPR183/CD28/PRKCQ/CCL5/TNFSF9/CD3E/HLA-DMB/FCRL3/CCR2/EBI3/IGF1/CCL19/SPTA1/FGF10	36
GO:0032760	BP	GO:0032760	positive regulation of tumor necrosis factor production	28/1936	86/20488	2.46963e-09	9.66585e-08	7.46232e-08	PTPRJ/SPON2/CD14/NOD2/FCER1G/CCL3/DDX58/CYBB/TYROBP/TLR1/TWIST1/HAVCR2/TNFRSF8/AKAP12/LILRA5/SASH3/MMP8/PTPRC/THBS1/LY96/LRRK2/CD2/CCR2/IFNG/AZU1/CLEC7A/CCL19/ORM1	28
GO:0017171	MF	GO:0017171	serine hydrolase activity	45/1936	186/20488	2.60323e-09	1.01324e-07	7.82255e-08	F3/DPP4/FAP/KLK5/KLK6/KLK7/C1R/MMP9/PCSK9/HTRA3/PCSK1/MMP3/C1S/KLK8/RHBDL3/KLK10/GZMB/KLK1/MMP8/CPVL/PCSK5/GZMA/GZMM/AZU1/GZMH/GZMK/KLK9/HGF/PRSS3/PRSS56/RELN/TPSB2/KLK12/KLK4/KLK14/TMPRSS13/MMP7/DPP6/MMP1/PRSS21/F7/TMPRSS11F/KLK13/HP/TPSD1	45
GO:0032946	BP	GO:0032946	positive regulation of mononuclear cell proliferation	36/1936	131/20488	2.67858e-09	1.03681e-07	8.00448e-08	PDCD1LG2/CD209/CLCF1/CD80/ANXA1/LILRB2/ADA/CD86/IL2RA/HAVCR2/AIF1/CD70/TNFSF4/CD274/NCKAP1L/TNFSF13B/SASH3/IL6/PTPRC/CD38/CD6/IL12RB1/GPR183/CD28/PRKCQ/CCL5/TNFSF9/CD3E/HLA-DMB/FCRL3/CCR2/EBI3/IGF1/CCL19/SPTA1/FGF10	36
GO:0034341	BP	GO:0034341	response to interferon-gamma	47/1936	199/20488	2.6932e-09	1.03681e-07	8.00448e-08	STXBP1/MT2A/CAMK2A/IFITM3/SLC11A1/CCL7/HCK/CCL3/IFITM1/CCL4/CCL18/IRF8/ICAM1/CCL8/IFI30/MRC1/FCGR1A/STAT1/AIF1/MEFV/GBP5/FCGR1B/CCL13/CCL26/CCL24/GBP1/IL12RB1/NCAM1/CCL2/CD44/CCL5/IFNG/CCL23/IRF4/CCL11/HLA-DQA1/CCL3L3/CAMK2B/HLA-DRB5/CCL21/CCL19/HLA-DQA2/CCL20/UBD/IRGM/CCL25/CCL1	47
GO:0042035	BP	GO:0042035	regulation of cytokine biosynthetic process	33/1936	114/20488	2.89963e-09	1.11021e-07	8.57117e-08	IGF2BP2/IGF2BP3/TLR6/INHBA/CD80/LAG3/CYBB/TYROBP/TLR1/CD86/IL10/TNFRSF8/TLR8/AKAP12/EGR1/IL6/PTPRC/IL27/THBS1/CD28/PRKCQ/LILRB1/CD3E/SFTPD/CCR2/EBI3/EREG/IFNG/AZU1/CLEC7A/IRF4/IGF2BP1/TNF	33
GO:0002285	BP	GO:0002285	lymphocyte activation involved in immune response	44/1936	181/20488	3.32807e-09	1.26736e-07	9.78443e-08	IL27RA/LOXL3/SLC11A1/CLCF1/CD80/DOCK11/FCER1G/ANXA1/PLCL2/ADA/CD86/HAVCR2/ICAM1/IL10/DOCK10/CD180/LGALS1/TNFSF4/EOMES/FCGR2B/IL6/TBX21/PTPRC/IL27/IL12RB1/GPR183/FGL2/CD28/LILRB1/CLEC4D/CLEC4E/SLAMF6/HLA-DMB/ITGAL/IFNG/IRF4/IFNK/IFNL1/CD19/AICDA/CCL19/CCR6/ZNF683/IFNE	44
GO:0046631	BP	GO:0046631	alpha-beta T cell activation	37/1936	138/20488	3.40152e-09	1.28837e-07	9.9466e-08	LOXL3/CD80/DOCK2/ANXA1/CD300A/ADA/CD86/TNFSF4/EOMES/RUNX3/CD274/NCKAP1L/SASH3/IL6/TBX21/PTPRC/IL27/IL12RB1/FUT7/GPR183/RSAD2/CD28/PRKCQ/LILRB1/CD3E/TNFSF8/SLAMF6/CCR2/EBI3/IFNG/ITK/IRF4/CCL19/LGALS9B/ZNF683/PLA2G2D/LGALS9C	37
GO:0031341	BP	GO:0031341	regulation of cell killing	30/1936	98/20488	3.5172e-09	1.32506e-07	1.02299e-07	IL7R/LAG3/P2RX7/TYROBP/CD226/HAVCR2/ICAM1/ITGAM/PIK3R6/PRF1/FCGR2B/RAET1L/PTPRC/CRTAM/IL12RB1/LILRB1/SLAMF6/DNASE1L3/STAP1/IFNG/CLEC7A/KRT6A/SH2D1A/NCR3/FCER2/NCR1/KIR2DL4/CR1L/CD1B/CXCL6	30
GO:0002703	BP	GO:0002703	regulation of leukocyte mediated immunity	47/1936	201/20488	3.80266e-09	1.42498e-07	1.10013e-07	IL27RA/STXBP1/IL7R/CLCF1/LAG3/NOD2/P2RX7/FCER1G/DDX58/ADGRE2/ITGB2/CD300A/CD226/HAVCR2/IL10/ITGAM/PIK3R6/TNFSF4/BTK/CD84/FCGR2B/CLEC4G/CR1/SASH3/IL6/TBX21/RAET1L/PTPRC/CD177/CRTAM/IL12RB1/RSAD2/CD28/LILRB1/LTA/SLAMF6/DNASE1L3/CCR2/SH2D1A/TNF/NCR3/FCER2/NCR1/KIR2DL4/CLC/CD1B/CXCL6	47
GO:0005518	MF	GO:0005518	collagen binding	24/1936	67/20488	3.90408e-09	1.45525e-07	1.1235e-07	FN1/TGFBI/CTSL/MMP9/C1QTNF1/COL5A3/AEBP1/MRC2/SPARC/CTSK/LRRC15/COCH/DDR2/DCN/THBS1/LUM/CCBE1/CD44/ITGA11/PCOLCE2/ASPN/MMP12/COMP/MMP13	24
GO:0045580	BP	GO:0045580	regulation of T cell differentiation	37/1936	139/20488	4.21816e-09	1.56405e-07	1.20749e-07	CYP26B1/LOXL3/IL7R/CD80/LAG3/DTX1/ANXA1/LILRB4/LILRB2/ADA/CD86/IL2RA/PIK3R6/EGR3/TNFSF4/RUNX3/NCKAP1L/GLI2/CR1/SASH3/TBX21/PTPRC/IL27/IL12RB1/FGL2/CD28/CTLA4/CD2/TNFSF9/TNFRSF18/CCR2/IFNG/IRF4/VNN1/IFNL1/CCL19/ZNF683	37
GO:0015026	MF	GO:0015026	coreceptor activity	19/1936	44/20488	4.34271e-09	1.6018e-07	1.23664e-07	RECK/ROR2/GPC6/CD80/RAMP1/CD86/ITGA4/ROR1/CD8A/CCR5/ITGB3/LY96/RGMA/CD28/NGFR/CD8B/CCR8/LILRA4/FCRL1	19
GO:0048245	BP	GO:0048245	eosinophil chemotaxis	13/1936	21/20488	4.53346e-09	1.66345e-07	1.28423e-07	CCL7/CCL3/CCL4/CCL8/CCL13/CCL26/CCL24/SCG2/CCL2/CCL5/CCL23/CCL11/CCL1	13
GO:0050730	BP	GO:0050730	regulation of peptidyl-tyrosine phosphorylation	55/1936	256/20488	4.94702e-09	1.80579e-07	1.39412e-07	IL11/PTPRJ/ADORA1/CLCF1/CAV1/CD80/ITGA5/ITGB2/CD300A/GREM1/SAMSN1/ICAM1/CSF1R/FCGR1A/TREM2/IL31RA/LILRA5/ITGB3/PRNP/IL24/GAS6/PDGFC/IL6/PTPRC/NCF1/CD44/AREG/FGF7/CCL5/OSM/CD3E/TNFRSF18/STAP1/HTR2A/EREG/IFNG/NEURL1/NRG1/CNTN1/CSF2/TNF/HGF/IGF1/THBS4/IFNL1/RELN/CSF3/NTRK2/GATA1/EGF/IL22RA2/FGF10/EPGN/ADIPOQ/GH1	55
GO:0032945	BP	GO:0032945	negative regulation of mononuclear cell proliferation	25/1936	73/20488	5.41984e-09	1.95809e-07	1.5117e-07	PDCD1LG2/CD80/VSIG4/CD300A/TYROBP/LILRB2/CD86/IL2RA/HAVCR2/IL10/BTK/GAL/MNDA/CD274/FCGR2B/CLEC4G/PRNP/LILRB1/CTLA4/SFTPD/IDO1/LGALS9B/TNFRSF13B/PLA2G2D/LGALS9C	25
GO:0050672	BP	GO:0050672	negative regulation of lymphocyte proliferation	25/1936	73/20488	5.41984e-09	1.95809e-07	1.5117e-07	PDCD1LG2/CD80/VSIG4/CD300A/TYROBP/LILRB2/CD86/IL2RA/HAVCR2/IL10/BTK/GAL/MNDA/CD274/FCGR2B/CLEC4G/PRNP/LILRB1/CTLA4/SFTPD/IDO1/LGALS9B/TNFRSF13B/PLA2G2D/LGALS9C	25
GO:1901681	MF	GO:1901681	sulfur compound binding	54/1936	250/20488	5.58202e-09	2.00639e-07	1.549e-07	FN1/CHST15/LTBP2/COL5A1/CRISPLD2/CCL7/FBN1/CCDC80/FSTL1/ADGRE2/DPYSL3/ANXA6/COL5A3/ANOS1/CCL8/NAV2/POSTN/FGFR1/RSPO3/SOAT2/ADAMTS3/PTPRC/THBS1/LIPG/SAA1/THBS2/CXCL10/FGF7/COL11A1/CXCL13/FGF2/ENPP1/PCOLCE2/LAMC2/AZU1/MPO/CCL23/PLA2G5/CXCL11/ADAMTS15/NELL2/SLIT2/RSPO2/THBS4/COMP/FGFBP1/MMP7/FGF10/RSPO1/SOST/PLA2G2D/HPSE2/CXCL6/PF4V1	54
GO:0002062	BP	GO:0002062	chondrocyte differentiation	34/1936	123/20488	6.23074e-09	2.2282e-07	1.72024e-07	CHST11/ECM1/SULF2/TGFBI/SHOX2/RUNX2/COL6A1/COL6A2/EFEMP1/LOXL2/ADAMTS12/SULF1/COL6A3/ANXA6/GREM1/COL12A1/WNT10B/HMGA2/WNT5B/FGFR1/SOX9/RUNX3/GLI2/COCH/GDF5/OSR2/COL11A1/BMPR1B/PTHLH/PKDCC/COMP/VIT/COL20A1/WNT7A	34
GO:0042100	BP	GO:0042100	B cell proliferation	29/1936	95/20488	6.86063e-09	2.44107e-07	1.88458e-07	IL7R/CLCF1/CD300A/TYROBP/PLCL2/ADA/IL10/CD180/CD70/BTK/MNDA/NCKAP1L/FCGR2B/TNFSF13B/SASH3/PTPRC/CR2/CD38/GPR183/CTLA4/FCRL3/CD22/IFNK/CD19/MS4A1/CD79A/MZB1/TNFRSF13B/IFNE	29
GO:0072677	BP	GO:0072677	eosinophil migration	14/1936	25/20488	7.06467e-09	2.50104e-07	1.93087e-07	CCL7/CCL3/CCL4/CD300A/CCL8/CCL13/CCL26/CCL24/SCG2/CCL2/CCL5/CCL23/CCL11/CCL1	14
GO:0002819	BP	GO:0002819	regulation of adaptive immune response	40/1936	160/20488	7.23313e-09	2.54787e-07	1.96703e-07	ADCY7/IL27RA/LOXL3/IL7R/SLC11A1/CLCF1/CD80/P2RX7/FCER1G/ANXA1/CD226/ADA/SAMSN1/HAVCR2/IL10/TNFSF4/BTK/CD274/FCGR2B/CLEC4G/CR1/TNFSF13B/SASH3/IL6/TBX21/PTPRC/IL27/IL12RB1/CD48/RSAD2/CD28/PRKCQ/LILRB1/LTA/CCR2/TNF/FCER2/CCL19/CLC/CD1B	40
GO:0001706	BP	GO:0001706	endoderm formation	20/1936	50/20488	8.50444e-09	2.98079e-07	2.30125e-07	FN1/COL6A1/MMP9/COL5A1/INHBA/COL5A2/ITGA5/ITGB2/COL12A1/ITGA4/HMGA2/EOMES/MMP8/GATA6/COL11A1/NOG/LHX1/LAMA3/MESP1/TBX20	20
GO:0004175	MF	GO:0004175	endopeptidase activity	78/1936	427/20488	9.59759e-09	3.34728e-07	2.5842e-07	ADAM19/BMP1/CTSV/CTSL/F3/DPP4/FAP/KLK5/KLK6/TRABD2A/KLK7/C1R/ADAMTS2/MMP9/PCSK9/HTRA3/PCSK1/ADAMTS14/ADAMTS12/ADAMTS6/MMP3/PAPPA/C1S/KLK8/MMP25/ADAM12/RHBDL3/KLK10/GZMB/CTSK/UCHL1/KLK1/MMP8/ADAMTS3/ADAMTS16/MMP11/PCSK5/PSMB9/GZMA/MMP17/GZMM/ADAMDEC1/AZU1/CASP5/GZMH/TLL1/ECEL1/ADAMTS15/ADAM33/GZMK/MMP12/MME/KLK9/HGF/PRSS3/PRSS56/ADAM23/TPSB2/KLK12/KLK4/KLK14/TMPRSS13/MMP7/CLC/MMP1/PRSS21/F7/PGA4/P…	78
GO:0001906	BP	GO:0001906	cell killing	41/1936	168/20488	1.00052e-08	3.47226e-07	2.68069e-07	IL7R/LAG3/P2RX7/TYROBP/CD226/HAVCR2/ICAM1/ITGAM/PIK3R6/GZMB/PRF1/FCGR2B/CCL13/LYZ/RAET1L/PTPRC/CRTAM/IL12RB1/CHGA/LILRB1/GZMM/GNLY/SLAMF6/DNASE1L3/STAP1/IFNG/AZU1/CLEC7A/KRT6A/SH2D1A/NCR3/HAMP/FCER2/NCR1/DEFB103A/KIR2DL4/CR1L/DEFB103B/CD1B/CXCL6/DEFA1B	41
GO:0022408	BP	GO:0022408	negative regulation of cell-cell adhesion	43/1936	181/20488	1.0463e-08	3.61332e-07	2.78959e-07	LOXL3/PDCD1LG2/MYADM/CD80/LAG3/DTX1/C1QTNF1/VSIG4/ANXA1/CD300A/LILRB2/CD86/IL2RA/HAVCR2/IL10/TNFSF4/PTPN22/RUNX3/CD274/FCGR2B/CLEC4G/PRNP/TBX21/TNFAIP8L2/FGL2/TIGIT/LILRB1/CTLA4/SFTPD/CXCL12/LAX1/ADTRP/IDO1/IFNL1/B4GALNT2/CCL21/LGALS9B/ADIPOQ/PLA2G2D/LGALS9C/CDSN/CCL25/FGL1	43
GO:0071675	BP	GO:0071675	regulation of mononuclear cell migration	19/1936	46/20488	1.06402e-08	3.65042e-07	2.81823e-07	C5AR1/SLAMF8/C3AR1/GREM1/CMKLR1/CCR1/PLA2G7/FPR2/AIF1/THBS1/CXCL10/CCL5/RARRES2/CCR2/CXCL12/SLIT2/TNF/S100A7/CCL1	19
GO:0051047	BP	GO:0051047	positive regulation of secretion	78/1936	428/20488	1.0674e-08	3.65042e-07	2.81823e-07	STX1B/STXBP1/ADORA1/INHBA/CD14/NOD2/P2RX7/C1QTNF1/FCER1G/CCL3/DDX58/ITGB2/TGFB3/TLR1/TWIST1/HAVCR2/CLEC5A/IL10/ITGAM/CSF1R/POSTN/TLR8/FGFR1/AIF1/OXCT1/TNFSF4/TREM2/GAL/PTPN22/AKAP12/CD274/LILRA5/TGFB2/MMP8/IL6/RASL10B/CD177/CRTAM/PAEP/CD38/CD33/PRL/LRRK2/SAA1/GIP/SPP1/GDNF/OSM/CD2/CLEC4E/IFNG/CXCL12/UNC13A/CDK5R2/S100A8/MMP12/TNF/IGF1/NMU/VSNL1/CADPS/RETN/DRD2/CLEC6A/ANKRD1/RBP4/CCL19/LGALS9B/CRL…	78
GO:0032729	BP	GO:0032729	positive regulation of interferon-gamma production	23/1936	65/20488	1.07713e-08	3.6659e-07	2.83018e-07	IL27RA/SLC11A1/CD14/IRF8/CD226/HAVCR2/IL12RB2/TLR8/TNFSF4/PDE4B/PTPN22/SASH3/IL27/IL12RB1/LTA/CD2/CD3E/SLAMF6/CCR2/EBI3/CLEC7A/TNF/IFNL1	23
GO:0030282	BP	GO:0030282	bone mineralization	32/1936	114/20488	1.14771e-08	3.88732e-07	3.00112e-07	LOX/ECM1/FAM20C/WNT11/ROR2/P2RX7/ANKH/CCL3/COL1A2/TGFB3/GREM1/TWIST1/CCR1/WNT10B/SOX9/DDR2/OSR2/OMD/ASGR2/SRGN/ENPP1/FBN2/BMPR1B/ASPN/PTHLH/RSPO2/PKDCC/IGF1/COMP/IBSP/GATA1/MMP13	32
GO:0032612	BP	GO:0032612	interleukin-1 production	32/1936	115/20488	1.4475e-08	4.87927e-07	3.76694e-07	SPHK1/TLR6/NOD2/P2RX7/CCL3/ANXA1/TYROBP/HAVCR2/IL10/TLR8/MEFV/GBP5/TREM2/MNDA/LILRA5/GAS6/EGR1/IL1R2/CD33/SAA1/SUCNR1/IFNG/AZU1/CLEC7A/IGF1/PYHIN1/CCL19/PYDC1/CARD17/IGHD/CARD18/ORM1	32
GO:0002822	BP	GO:0002822	regulation of adaptive immune response based on somatic recombination of immune receptors built from immunoglobulin superfamily domains	37/1936	145/20488	1.45524e-08	4.882e-07	3.76904e-07	IL27RA/LOXL3/IL7R/SLC11A1/CLCF1/CD80/P2RX7/FCER1G/ANXA1/CD226/ADA/HAVCR2/IL10/TNFSF4/BTK/CD274/FCGR2B/CLEC4G/CR1/TNFSF13B/SASH3/IL6/TBX21/PTPRC/IL27/IL12RB1/RSAD2/CD28/PRKCQ/LILRB1/LTA/CCR2/TNF/FCER2/CCL19/CLC/CD1B	37
GO:0002791	BP	GO:0002791	regulation of peptide secretion	87/1936	500/20488	1.49083e-08	4.95805e-07	3.82776e-07	IL27RA/SLC16A1/FN1/DPP4/TLR6/ADORA1/C5AR2/CD14/NOD2/P2RX7/CCL3/DDX58/ANXA1/TGFB3/TLR1/TWIST1/HAVCR2/CLEC5A/IL10/CSF1R/POSTN/TLR8/SSC5D/AIF1/OXCT1/TNFSF4/TREM2/PTPN22/SYT11/AKAP12/CD274/LILRA5/FCGR2B/TGFB2/GAS6/MMP8/IL6/GBP1/RASL10B/IL1R2/CRTAM/PAEP/CD38/CD33/HDAC9/LRRK2/CHGA/RSAD2/SAA1/GIP/SNAP25/LILRB1/SRGN/CCL5/OSM/CACNA1E/CD2/CLEC4E/IFNG/KCNG2/CD22/S100A8/MMP12/ADTRP/TNF/IGF1/NMU/FFAR3/VSNL1/D…	87
GO:0070665	BP	GO:0070665	positive regulation of leukocyte proliferation	36/1936	139/20488	1.49199e-08	4.95805e-07	3.82776e-07	PDCD1LG2/CD209/CLCF1/CD80/ANXA1/LILRB2/ADA/CD86/IL2RA/HAVCR2/AIF1/CD70/TNFSF4/CD274/NCKAP1L/TNFSF13B/SASH3/IL6/PTPRC/CD38/CD6/IL12RB1/GPR183/CD28/PRKCQ/CCL5/TNFSF9/CD3E/HLA-DMB/FCRL3/CCR2/EBI3/IGF1/CCL19/SPTA1/FGF10	36
GO:0007517	BP	GO:0007517	muscle organ development	75/1936	410/20488	1.73336e-08	5.70978e-07	4.40811e-07	TEAD4/LOX/CYP26B1/CFL2/MAPK12/SHOX2/CAV1/TPM1/COL6A3/COL3A1/GREM1/TWIST1/EGR2/WNT10B/RGS4/SPEG/FGFR1/RGS2/CAV2/EGR3/EOMES/CDON/MKX/WT1/TGFB2/SGCD/EGR1/DCN/MSC/DSP/HDAC9/MYOM3/GATA6/CRYAB/WNT2/CXCL10/ITGA11/BVES/COL11A1/FGF2/MYLK/NOG/MYBPC3/MYH15/JPH2/NKX2-5/PAX5/FHL1/TAGLN/NEURL1/MEOX2/NRG1/IGF1/RBM24/S100B/SGCG/HAMP/RYR1/ANKRD1/KCNK2/RBP4/CHRNA1/NPHS1/TIFAB/MYL2/POPDC3/FOXC2/TCF23/ALX4/DNER/PAX3…	75
GO:0009913	BP	GO:0009913	epidermal cell differentiation	68/1936	358/20488	1.73441e-08	5.70978e-07	4.40811e-07	CLIC4/CYP26B1/CTSV/CD109/CTSL/KLK5/KRT81/ANXA1/PALLD/DSC2/FGFR1/CTSK/TCHH/DSP/PI3/SULT2B1/SPINK6/TGM1/MCOLN3/KRTAP2-3/EREG/KRT6B/SCEL/KRT6A/PAX6/KRTAP5-1/KRT14/KRT34/TGM3/FLG/SPRR2G/DSG3/KRT3/LIPN/DSC1/KRT86/KRT9/KRT1/ABCA12/HRNR/KRT32/C1orf68/KLK12/PRR9/S100A7/KLK14/LCE3D/SPRR2D/KRT75/LOR/SPRR2B/SPRR2F/KRT6C/SPRR2E/SPRR2A/KRT72/KRT16/CDSN/KRT5/KRT79/KLK13/SPRR1B/SPRR4/LCE3E/DSC3/DSG1/KRTAP3-1/CA…	68
GO:0032653	BP	GO:0032653	regulation of interleukin-10 production	20/1936	52/20488	1.88858e-08	6.18838e-07	4.77761e-07	PDCD1LG2/NOD2/FCER1G/TYROBP/TNFSF4/TREM2/CD274/LILRA5/FCGR2B/SASH3/MMP8/TIGIT/CD28/LILRB1/CLEC7A/IRF4/HGF/IDO1/LGALS9B/LGALS9C	20
GO:0032623	BP	GO:0032623	interleukin-2 production	22/1936	62/20488	2.11187e-08	6.88802e-07	5.31776e-07	SLC11A1/CD80/LAG3/FCER1G/VSIG4/ANXA1/CD86/HAVCR2/PDE4B/PRNP/SASH3/TBX21/GBP1/PTPRC/CD28/PRKCQ/NAV3/CD3E/SFTPD/CCR2/CLEC7A/IRF4	22
GO:0005788	CC	GO:0005788	endoplasmic reticulum lumen	61/1936	309/20488	2.16708e-08	7.0355e-07	5.43162e-07	CERCAM/FN1/ARSI/PLAUR/P4HA3/ADAMTSL4/TNC/FAM20C/FSTL3/COL6A1/COL6A2/COL5A1/PCSK9/FBN1/COL16A1/COL5A2/COL8A2/COL1A1/COL1A2/EVA1A/COL6A3/FSTL1/FMO1/FKBP10/COL3A1/GPX8/COL5A3/MSLN/COL12A1/WNT5B/LGALS1/COL10A1/MXRA8/RCN3/GAS6/PDGFC/SCG2/IL6/IL27/VCAN/ADAMTSL1/THBS1/CDH2/ARSJ/GIP/SPP1/COL11A1/C4A/EBI3/NOTUM/SPON1/CHGB/IGFBP5/CHRDL1/COL20A1/MZB1/PENK/F7/SCG3/COL26A1/WNT7A	61
GO:0002793	BP	GO:0002793	positive regulation of peptide secretion	58/1936	288/20488	2.28527e-08	7.38521e-07	5.7016e-07	ADORA1/CD14/NOD2/P2RX7/CCL3/DDX58/TGFB3/TLR1/TWIST1/HAVCR2/CLEC5A/IL10/CSF1R/POSTN/TLR8/AIF1/OXCT1/TNFSF4/TREM2/PTPN22/AKAP12/CD274/LILRA5/TGFB2/MMP8/IL6/RASL10B/CRTAM/PAEP/CD38/CD33/LRRK2/SAA1/GIP/OSM/CD2/CLEC4E/IFNG/S100A8/MMP12/TNF/IGF1/NMU/VSNL1/DRD2/CLEC6A/ANKRD1/RBP4/CCL19/LGALS9B/CRLF2/PYDC1/LGALS9C/BLK/GRP/CCL1/IGHD/ORM1	58
GO:0007162	BP	GO:0007162	negative regulation of cell adhesion	58/1936	289/20488	2.60057e-08	8.36575e-07	6.45861e-07	LOXL3/TGFBI/PDCD1LG2/TNC/MYADM/CD80/LAG3/DTX1/C1QTNF1/COL1A1/VSIG4/PLXNA4/ANXA1/CD300A/LILRB2/CD86/IL2RA/HAVCR2/IL10/POSTN/LGALS1/TNFSF4/PTPN22/RUNX3/CD274/FCGR2B/CLEC4G/PRNP/TBX21/GBP1/PTPRC/TNFAIP8L2/THBS1/DSCAM/FGL2/TIGIT/LILRB1/CTLA4/ADAMDEC1/SFTPD/CXCL12/LAX1/CDKN2A/MMP12/ADTRP/CYP1B1/IDO1/IFNL1/B4GALNT2/CCL21/LGALS9B/ADIPOQ/ARHGDIG/PLA2G2D/LGALS9C/CDSN/CCL25/FGL1	58
GO:1903532	BP	GO:1903532	positive regulation of secretion by cell	73/1936	399/20488	2.66286e-08	8.52721e-07	6.58325e-07	STX1B/STXBP1/INHBA/CD14/NOD2/P2RX7/C1QTNF1/FCER1G/CCL3/DDX58/ITGB2/TGFB3/TLR1/TWIST1/HAVCR2/CLEC5A/IL10/ITGAM/CSF1R/POSTN/TLR8/FGFR1/AIF1/OXCT1/TNFSF4/TREM2/GAL/PTPN22/AKAP12/CD274/LILRA5/TGFB2/MMP8/IL6/RASL10B/CD177/CRTAM/PAEP/CD38/CD33/LRRK2/SAA1/GIP/SPP1/GDNF/OSM/CD2/CLEC4E/IFNG/CXCL12/UNC13A/CDK5R2/MMP12/TNF/IGF1/NMU/VSNL1/CADPS/RETN/DRD2/CLEC6A/ANKRD1/RBP4/CCL19/LGALS9B/CRLF2/PYDC1/LGALS9C/B…	73
GO:0071346	BP	GO:0071346	cellular response to interferon-gamma	42/1936	180/20488	2.69426e-08	8.5887e-07	6.63073e-07	STXBP1/MT2A/CAMK2A/CCL7/HCK/CCL3/CCL4/CCL18/IRF8/ICAM1/CCL8/IFI30/MRC1/FCGR1A/STAT1/AIF1/GBP5/FCGR1B/CCL13/CCL26/CCL24/GBP1/IL12RB1/NCAM1/CCL2/CD44/CCL5/IFNG/CCL23/IRF4/CCL11/HLA-DQA1/CCL3L3/CAMK2B/HLA-DRB5/CCL21/CCL19/HLA-DQA2/CCL20/IRGM/CCL25/CCL1	42
GO:0070821	CC	GO:0070821	tertiary granule membrane	24/1936	73/20488	2.71452e-08	8.61433e-07	6.65052e-07	ATP11A/SLC11A1/SLC2A3/FCER1G/CYBB/ITGAX/ITGB2/CD300A/LILRB2/CLEC5A/LAIR1/ITGAM/FPR2/CD53/FCAR/GPR84/CD177/CD33/SNAP25/CLEC4D/OLR1/MCEMP1/CLEC4C/SIGLEC14	24
GO:0007409	BP	GO:0007409	axonogenesis	82/1936	468/20488	2.81691e-08	8.89916e-07	6.87042e-07	TUBB3/FN1/L1CAM/STXBP1/EPHB2/CDK5R1/DPYSL2/SHOX2/PIK3CD/NTN1/VSTM2L/FOXD1/PLXNA4/LAMA1/PALLD/SHTN1/DOK2/EGR2/ANOS1/CSF1R/UNC5A/ITGA4/DCLK1/TUBB2B/SCN1B/BOC/MAP1A/GLI2/CDH11/SEMA3A/NEXN/UCHL1/NTRK1/DRAXIN/MAP1B/LHX2/NCAM1/CDH2/ISLR2/FLRT2/DSCAM/NRTN/PRKCQ/NRCAM/PTPRZ1/SPP1/OLFM1/GDNF/NOG/NGFR/BMPR1B/NPTX1/DOK5/CXCL12/SLITRK2/LHX1/LHX3/GBX2/PAX6/TNN/NTNG1/SLIT2/LHX9/NGF/S100B/RNF165/DRD2/RELN/DPYSL…	82
GO:0061900	BP	GO:0061900	glial cell activation	21/1936	58/20488	2.92746e-08	9.20712e-07	7.10816e-07	SPHK1/C5AR1/TLR6/CCL3/C1QA/ITGB2/TYROBP/ITGAM/CST7/FPR2/TLR8/AIF1/TREM2/MMP8/IL6/PTPRC/LRRK2/STAP1/IFNG/AZU1/TNF	21
GO:2000401	BP	GO:2000401	regulation of lymphocyte migration	22/1936	63/20488	2.95678e-08	9.25799e-07	7.14744e-07	IL27RA/ECM1/CCL7/CCL3/PADI2/CCL4/ITGA4/AIF1/MSN/TNFSF14/CCL2/CXCL10/CCL5/CXCL13/CCR2/CXCL12/ADTRP/GCSAML/S100A7/CCL21/CCR6/CCL20	22
GO:0010959	BP	GO:0010959	regulation of metal ion transport	72/1936	394/20488	3.4812e-08	1.08518e-06	8.37789e-07	MCHR1/CAMK2A/ADORA1/BIN1/MYO5A/SLC31A2/CAV1/FLNA/PCSK9/P2RX7/GNAO1/CCL3/CCL4/RRAD/LILRB2/CCR1/ICAM1/P2RX5/RGS4/SCN1B/P2RY6/STAC2/PDE4B/TREM2/GAL/CACNA2D1/FXYD6/CD84/LILRA5/PRNP/ANK2/CXCL9/GRIN3B/SCN2B/RGS9/KCNE1/CCL2/CD33/STAC/LILRB1/CXCL10/CCL5/MYLK/SCN3B/FCRL3/HTR2A/IFNG/CXCL12/JPH2/GEM/NKX2-5/CXCL11/FHL1/NKAIN4/KCNA1/KCNH2/CNTN1/P2RX1/HAMP/CAMK2B/DRD2/CD19/WNK4/SLN/LRRC38/EGF/CACNA1B/PLN/ADCYA…	72
GO:0042287	MF	GO:0042287	MHC protein binding	17/1936	40/20488	3.79521e-08	1.17785e-06	9.09337e-07	LAG3/PILRA/LILRB2/CD8A/LILRB1/KLRD1/FCRL6/CD8B/CLEC7A/KIR3DL2/TRBV7-9/TRAV8-4/KIR2DS4/TRAV19/TRGV3/TRAV29DV5/TRBV12-3	17
GO:0030246	MF	GO:0030246	carbohydrate binding	55/1936	271/20488	3.97718e-08	1.22891e-06	9.48759e-07	P4HA3/CHI3L1/SIGLEC1/CD209/LOXL2/SLC2A3/HK3/SIGLEC9/SIGLEC7/CLEC5A/MRC1/MRC2/P3H3/LGALS1/GALNT6/COLEC12/CLEC4G/SIGLEC10/VCAN/CD33/PTX3/SLC2A5/ASGR2/CLEC4D/C4B/KLRD1/ENPP1/CLEC4E/OLR1/SFTPD/CLEC7A/CD22/CHI3L2/LGALS12/SIGLEC11/GALNT16/CNTN1/SIGLEC12/CLEC4C/FCER2/CLEC17A/KRT1/CLEC6A/COL20A1/LGALS2/GALNT8/LGALS9B/CLC/PKD1L2/SIGLEC14/KLRC2/KLRC3/LGALS9C/SIGLEC6/LGALS7B	55
GO:0032663	BP	GO:0032663	regulation of interleukin-2 production	20/1936	54/20488	4.00203e-08	1.23119e-06	9.50516e-07	CD80/LAG3/VSIG4/ANXA1/CD86/HAVCR2/PDE4B/PRNP/SASH3/TBX21/GBP1/PTPRC/CD28/PRKCQ/NAV3/CD3E/SFTPD/CCR2/CLEC7A/IRF4	20
GO:0050708	BP	GO:0050708	regulation of protein secretion	82/1936	472/20488	4.14576e-08	1.26986e-06	9.80373e-07	IL27RA/SLC16A1/FN1/DPP4/TLR6/C5AR2/CD14/NOD2/P2RX7/CCL3/DDX58/ANXA1/TGFB3/TLR1/TWIST1/HAVCR2/CLEC5A/IL10/CSF1R/POSTN/TLR8/SSC5D/AIF1/OXCT1/TNFSF4/TREM2/PTPN22/SYT11/AKAP12/CD274/LILRA5/FCGR2B/TGFB2/GAS6/MMP8/IL6/GBP1/IL1R2/CRTAM/PAEP/CD38/CD33/HDAC9/LRRK2/CHGA/RSAD2/SAA1/GIP/SNAP25/LILRB1/SRGN/CCL5/OSM/CACNA1E/CD2/CLEC4E/IFNG/KCNG2/CD22/MMP12/ADTRP/TNF/IGF1/NMU/VSNL1/DRD2/CLEC6A/ANKRD1/RBP4/CCL19…	82
GO:0035579	CC	GO:0035579	specific granule membrane	27/1936	91/20488	4.39643e-08	1.34082e-06	1.03515e-06	DEGS1/ATP11A/PLAUR/PTPRJ/SLC2A3/C3AR1/CYBB/ITGB2/MMP25/CLEC5A/LAIR1/ITGAM/FPR2/CD53/FCAR/GPR84/CD177/ADGRG3/CD33/SLC2A5/SNAP25/CLEC4D/ITGAL/OLR1/MCEMP1/CEACAM3/P2RX1	27
GO:0010818	BP	GO:0010818	T cell chemotaxis	14/1936	28/20488	4.83595e-08	1.4685e-06	1.13373e-06	PIK3CD/CCL3/CCL26/TNFSF14/GPR183/CXCL10/CCL5/CXCL13/CXCR3/CCR2/CXCL11/S100A7/CCL21/DEFA1B	14
GO:0150076	BP	GO:0150076	neuroinflammatory response	24/1936	75/20488	4.90263e-08	1.48236e-06	1.14443e-06	SPHK1/C5AR1/TLR6/MMP9/CCL3/C1QA/MMP3/ITGB2/TYROBP/ITGAM/CST7/FPR2/TLR8/AIF1/TREM2/MMP8/IL6/PTPRC/LRRK2/STAP1/IFNG/AZU1/TNF/IGF1	24
GO:0004222	MF	GO:0004222	metalloendopeptidase activity	29/1936	103/20488	5.11072e-08	1.53213e-06	1.18285e-06	ADAM19/BMP1/FAP/TRABD2A/ADAMTS2/MMP9/ADAMTS14/ADAMTS12/ADAMTS6/MMP3/PAPPA/MMP25/ADAM12/MMP8/ADAMTS3/ADAMTS16/MMP11/MMP17/ADAMDEC1/TLL1/ECEL1/ADAMTS15/ADAM33/MMP12/MME/ADAM23/MMP7/MMP1/MMP13	29
GO:0032652	BP	GO:0032652	regulation of interleukin-1 production	29/1936	103/20488	5.11072e-08	1.53213e-06	1.18285e-06	SPHK1/NOD2/P2RX7/CCL3/ANXA1/TYROBP/HAVCR2/IL10/TLR8/MEFV/TREM2/MNDA/LILRA5/GAS6/EGR1/IL1R2/CD33/SAA1/IFNG/AZU1/CLEC7A/IGF1/PYHIN1/CCL19/PYDC1/CARD17/IGHD/CARD18/ORM1	29
GO:0032675	BP	GO:0032675	regulation of interleukin-6 production	37/1936	152/20488	5.55149e-08	1.65721e-06	1.27942e-06	IL27RA/TLR6/C5AR2/SPON2/NOD2/P2RX7/FCER1G/DDX58/TYROBP/TLR1/LILRB2/TWIST1/HAVCR2/IL10/TLR8/AIF1/TNFSF4/TREM2/PTPN22/SYT11/NCKAP1L/LILRA5/GAS6/MMP8/IL6/PAEP/EREG/CLEC7A/SLAMF1/TNF/HGF/IL1F10/BPI/IL36RN/LGALS9B/LGALS9C/ORM1	37
GO:0050854	BP	GO:0050854	regulation of antigen receptor-mediated signaling pathway	22/1936	65/20488	5.6547e-08	1.6809e-06	1.29771e-06	PTPRJ/LILRB4/CD300A/PLCL2/CD226/NFAM1/ADA/PTPN22/FCGR2B/PRNP/GBP1/PTPRC/STAP1/FCRL3/PAX5/CD22/UBASH3A/CD19/GCSAML/PVRIG/TRAT1/BLK	22
GO:0032613	BP	GO:0032613	interleukin-10 production	20/1936	55/20488	5.73224e-08	1.69679e-06	1.30997e-06	PDCD1LG2/NOD2/FCER1G/TYROBP/TNFSF4/TREM2/CD274/LILRA5/FCGR2B/SASH3/MMP8/TIGIT/CD28/LILRB1/CLEC7A/IRF4/HGF/IDO1/LGALS9B/LGALS9C	20
GO:0071887	BP	GO:0071887	leukocyte apoptotic process	29/1936	104/20488	6.45276e-08	1.90208e-06	1.46846e-06	CTSL/PIK3CD/IL7R/NOD2/P2RX7/FCER1G/AXL/ANXA1/ADA/IL2RA/IL10/BTK/CCR5/CD274/GAS6/IL6/PDCD1/BIRC7/PRKCQ/LILRB1/CCL5/CXCL12/CDKN2A/IDO1/FASLG/CCL21/CCL19/PTCRA/CLC	29
GO:0050714	BP	GO:0050714	positive regulation of protein secretion	54/1936	268/20488	6.77903e-08	1.98993e-06	1.53628e-06	CD14/NOD2/P2RX7/CCL3/DDX58/TGFB3/TLR1/TWIST1/HAVCR2/CLEC5A/IL10/CSF1R/POSTN/TLR8/AIF1/OXCT1/TNFSF4/TREM2/PTPN22/AKAP12/CD274/LILRA5/TGFB2/MMP8/IL6/CRTAM/PAEP/CD38/CD33/LRRK2/SAA1/GIP/OSM/CD2/CLEC4E/IFNG/MMP12/TNF/IGF1/NMU/VSNL1/DRD2/CLEC6A/ANKRD1/RBP4/CCL19/LGALS9B/CRLF2/PYDC1/LGALS9C/BLK/CCL1/IGHD/ORM1	54
GO:0007204	BP	GO:0007204	positive regulation of cytosolic calcium ion concentration	61/1936	319/20488	7.25669e-08	2.11695e-06	1.63435e-06	C5AR1/MCHR1/MYO5A/CAV1/C5AR2/TGM2/P2RX7/FPR3/C1QTNF1/PTGDR/CCL3/C3AR1/CMKLR1/CCR1/P2RX5/RASA3/FPR2/CHRNA9/FPR1/P2RY6/CACNA2D1/CCR5/PRNP/ANK2/CXCL9/PTPRC/PTGFR/CD38/F2RL2/SAA1/CXCL10/CXCL13/FGF2/MCOLN3/CXCR3/HTR2A/CCR2/PTGER3/GPR55/JPH2/CXCL11/P2RY10/NMU/DRD2/CD19/FASLG/RYR1/CCR4/MS4A1/LPAR4/CCL21/CCR8/CCL19/CCR6/PLN/ADCYAP1R1/GPR174/PROK2/CCKBR/CCL1/CALCA	61
GO:0046634	BP	GO:0046634	regulation of alpha-beta T cell activation	27/1936	93/20488	7.27186e-08	2.11695e-06	1.63435e-06	LOXL3/CD80/ANXA1/CD300A/ADA/CD86/TNFSF4/RUNX3/CD274/NCKAP1L/SASH3/TBX21/PTPRC/IL27/IL12RB1/CD28/PRKCQ/LILRB1/CD3E/CCR2/EBI3/IFNG/IRF4/CCL19/LGALS9B/ZNF683/LGALS9C	27
GO:0044420	CC	GO:0044420	extracellular matrix component	19/1936	51/20488	7.81481e-08	2.26565e-06	1.74915e-06	TNC/COL5A1/FBN1/COL5A2/COL1A1/COL1A2/MFAP2/COL3A1/LAMA1/COL5A3/COL12A1/MFAP5/EMILIN1/LUM/PTPRZ1/COL11A1/FBN2/LAMC2/LAMA3	19
GO:0090025	BP	GO:0090025	regulation of monocyte chemotaxis	13/1936	25/20488	8.05633e-08	2.3261e-06	1.79582e-06	SLAMF8/GREM1/CCR1/PLA2G7/FPR2/AIF1/CXCL10/CCL5/CCR2/CXCL12/SLIT2/S100A7/CCL1	13
GO:0002286	BP	GO:0002286	T cell activation involved in immune response	29/1936	106/20488	1.0175e-07	2.92585e-06	2.25884e-06	LOXL3/SLC11A1/CD80/FCER1G/ANXA1/CD86/HAVCR2/ICAM1/TNFSF4/EOMES/FCGR2B/IL6/TBX21/IL27/IL12RB1/GPR183/FGL2/LILRB1/CLEC4D/CLEC4E/SLAMF6/HLA-DMB/ITGAL/IFNG/IRF4/IFNK/IFNL1/CCL19/IFNE	29
GO:0002706	BP	GO:0002706	regulation of lymphocyte mediated immunity	36/1936	149/20488	1.02275e-07	2.92896e-06	2.26125e-06	IL27RA/IL7R/CLCF1/LAG3/P2RX7/FCER1G/CD226/HAVCR2/IL10/PIK3R6/TNFSF4/BTK/FCGR2B/CLEC4G/CR1/SASH3/IL6/TBX21/RAET1L/PTPRC/CRTAM/IL12RB1/RSAD2/CD28/LILRB1/LTA/SLAMF6/CCR2/SH2D1A/TNF/NCR3/FCER2/NCR1/KIR2DL4/CLC/CD1B	36
GO:0030574	BP	GO:0030574	collagen catabolic process	18/1936	47/20488	1.04575e-07	2.98273e-06	2.30275e-06	CTSL/FAP/KLK6/ADAMTS2/MMP9/ADAMTS14/MMP3/MMP25/MRC2/CTSK/MMP8/ADAMTS3/MMP11/MMP17/MMP12/MMP7/MMP1/MMP13	18
GO:0001910	BP	GO:0001910	regulation of leukocyte mediated cytotoxicity	24/1936	78/20488	1.13681e-07	3.22206e-06	2.48752e-06	IL7R/LAG3/P2RX7/TYROBP/CD226/HAVCR2/ICAM1/ITGAM/PIK3R6/FCGR2B/RAET1L/PTPRC/CRTAM/IL12RB1/LILRB1/SLAMF6/DNASE1L3/STAP1/SH2D1A/NCR3/NCR1/KIR2DL4/CD1B/CXCL6	24
GO:1903706	BP	GO:1903706	regulation of hemopoiesis	81/1936	475/20488	1.13881e-07	3.22206e-06	2.48752e-06	LOX/CYP26B1/LOXL3/FSTL3/IL7R/ROR2/NFE2/DCSTAMP/TMEM176B/SLAMF8/FBN1/C1QC/INHBA/CD80/TMEM176A/LAG3/DTX1/CCL3/AXL/LILRB3/ANXA1/LILRB4/TYROBP/LILRB2/NFAM1/ADA/MAFB/CD86/IL2RA/CCR1/CDK6/SPI1/STAT1/PIK3R6/EGR3/TNFSF4/BTK/TREM2/RUNX3/NCKAP1L/FCGR2B/GLI2/CR1/TOX/GAS6/SASH3/EVI2B/TBX21/PTPRC/IL27/THPO/MYC/THBS1/IL12RB1/LMO1/PSMB9/FGL2/CD28/PRKCQ/LILRB1/CTLA4/OSM/CD2/TNFSF9/TNFRSF18/FCRL3/CCR2/IFNG/GPR55/…	81
GO:0045088	BP	GO:0045088	regulation of innate immune response	78/1936	452/20488	1.1783e-07	3.32044e-06	2.56348e-06	PIK3AP1/CTSL/TLR6/CD209/SAMHD1/CAV1/SLAMF8/HCK/LAG3/CD14/NOD2/POLR3G/FCER1G/VSIG4/DDX58/ITGB2/CD300A/TLR1/CD226/MUC16/HAVCR2/ITGAM/STAT1/FPR2/PIK3R6/TLR8/COLEC12/GBP5/BTK/TREM2/MNDA/PTPN22/CTSK/FCGR2B/CR1/COCH/GFI1/TREML2/CD300LF/MARCO/RAET1L/BIRC3/CRTAM/ZBP1/LY96/DDX60/RSAD2/PSMB9/LILRB1/CLEC4D/CCL5/MUC12/CLEC4E/TNIP3/SLAMF6/SFTPD/FCRL3/EREG/IFNG/CLEC7A/IRF4/SH2D1A/TRIM15/S100A8/MMP12/NCR3/PYHIN…	78
GO:0051897	BP	GO:0051897	positive regulation of protein kinase B signaling	40/1936	176/20488	1.22645e-07	3.44236e-06	2.65761e-06	TNFAIP8L3/PIK3AP1/CHI3L1/F3/PTPRJ/PIK3CD/HPSE/FGF5/CD80/C1QTNF1/CCL3/AXL/CD86/PIK3R5/FGFR1/GAS6/THPO/THBS1/CD28/AREG/FGF7/ICOS/OSM/FGF2/EREG/NRG1/FGF16/TNF/HGF/IGFBP5/CD19/CSF3/CCL21/CCL19/EGF/TRAT1/FGF10/EPGN/F7/FGF19	40
GO:0031225	CC	GO:0031225	anchored component of membrane	39/1936	170/20488	1.34976e-07	3.77345e-06	2.91321e-06	PLAUR/RECK/CD109/GAS1/GPC6/CD14/MSLN/MMP25/NT5E/IGSF21/FOLR2/PRNP/ALPP/RAET1L/CD177/NCAM1/RGMA/CD48/NEGR1/MMP17/CD2/NTM/FOLR3/NTNG1/OTOA/CNTN1/VNN1/XPNPEP2/FCGR3B/GPC5/ART3/PRND/RAB3C/TEX101/PRSS21/LY6G6C/CNTFR/ART4/LYPD2	39
GO:0050918	BP	GO:0050918	positive chemotaxis	22/1936	68/20488	1.41256e-07	3.93339e-06	3.03669e-06	F3/PTPRJ/CCL3/FPR2/SCG2/SAA1/CXCL10/FGF7/CCL5/GDNF/FGF2/CXCL12/AZU1/SAA2/HGF/CCR4/DEFB103A/CXCL8/FGF10/F7/SAA4/DEFB103B	22
GO:0002063	BP	GO:0002063	chondrocyte development	18/1936	48/20488	1.52581e-07	4.22745e-06	3.26372e-06	CHST11/ECM1/SULF2/SHOX2/RUNX2/COL6A1/COL6A2/SULF1/COL6A3/COL12A1/SOX9/COCH/COL11A1/BMPR1B/PTHLH/COMP/VIT/COL20A1	18
GO:0019722	BP	GO:0019722	calcium-mediated signaling	46/1936	218/20488	1.53016e-07	4.22745e-06	3.26372e-06	SPHK1/PTPRJ/MYO5A/P2RX7/LAT2/CCL3/CCL4/CMKLR1/ADA/CCR1/PLEK/P2RX5/FPR2/P2RY6/BTK/TREM2/CCR5/PRNP/SGCD/LMCD1/ANK2/GBP1/PTPRC/PTGFR/LRRK2/SLA2/CD3E/CXCR3/CCR2/AZU1/JPH2/CD22/NRG1/TNF/BHLHA15/IGF1/CCR4/CXCL8/CCR8/NR5A1/CCR6/PLN/TRAT1/CCL20/IRGM/CALML5	46
GO:0051480	BP	GO:0051480	regulation of cytosolic calcium ion concentration	65/1936	357/20488	1.83128e-07	5.03959e-06	3.89071e-06	C5AR1/MCHR1/ADORA1/MYO5A/CAV1/C5AR2/TGM2/P2RX7/FPR3/C1QTNF1/PTGDR/CCL3/C3AR1/CMKLR1/CCR1/CALB2/P2RX5/RASA3/FPR2/CHRNA9/FPR1/P2RY6/CACNA2D1/CCR5/PRNP/ANK2/CXCL9/PTPRC/PTGFR/CD38/F2RL2/SAA1/CXCL10/CXCL13/FGF2/MCOLN3/CXCR3/HTR2A/CCR2/PTGER3/GPR55/JPH2/CXCL11/P2RY10/NMU/P2RX1/DRD2/CD19/FASLG/RYR1/CCR4/MS4A1/LPAR4/CCL21/CCR8/CCL19/CCR6/PLN/ADCYAP1R1/GPR174/PROK2/HTR1B/CCKBR/CCL1/CALCA	65
GO:0071356	BP	GO:0071356	cellular response to tumor necrosis factor	56/1936	291/20488	1.97584e-07	5.41626e-06	4.18151e-06	SPHK1/CHI3L1/DCSTAMP/CCL7/CCL3/COL1A1/ADAMTS12/CCL4/CCL18/TNFRSF9/ICAM1/CCL8/TNFRSF8/STAT1/POSTN/TNFRSF19/CD70/TNFSF4/AKAP12/CCL13/CCL26/TNFSF13B/TNFSF14/GAS6/CCL24/GBP1/BIRC3/THBS1/CCL2/PSMB9/CCL5/LTA/TNFSF9/TNFSF8/TNFRSF18/CCL23/CCL11/TNFRSF6B/TNF/CCL3L3/HAMP/HAS2/TNFRSF11B/ANKRD1/CCL21/CXCL8/CCL19/TCL1A/CCL20/ADIPOQ/TNFRSF13B/PYDC1/CCL25/TNFRSF17/PCK1/CCL1	56
GO:0045807	BP	GO:0045807	positive regulation of endocytosis	36/1936	153/20488	2.07786e-07	5.67385e-06	4.38038e-06	DNM1/PTPRJ/RAB31/SLC11A1/PCSK9/CD14/DOCK2/FCER1G/AXL/GREM1/FPR2/TREM2/NCKAP1L/FCGR2B/SGIP1/GAS6/CD300LF/TUB/PTPRC/CCL2/PTX3/LRRK2/C4B/IL2RG/C4A/IL2RB/STAP1/SFTPD/IFNG/AZU1/CLEC7A/TNF/DRD2/CCL21/CCL19/EGF	36
GO:0034765	BP	GO:0034765	regulation of ion transmembrane transport	81/1936	483/20488	2.34249e-07	6.37176e-06	4.91919e-06	CLIC4/EPHB2/KCNJ12/BIN1/MMP9/MYO5A/SLC31A2/CAV1/FLNA/PCSK9/P2RX7/RRAD/CYBB/HCN2/TWIST1/RASGRF1/RGS4/SCN1B/RGS2/KCNK13/P2RY6/STAC2/PDE4B/TREM2/GAL/CACNA2D1/FXYD6/KCNG3/PRNP/CACNG6/ANK2/CXCL9/SCN2B/KCNH3/THBS1/RGS9/KCNE1/CLIC5/PDZK1/CCL2/STAC/ANXA3/MAPK8IP2/CXCL10/KCNMA1/CACNA1E/KCNA2/SHANK1/KCNJ5/SCN3B/CCR2/IFNG/KCNG2/CLIC3/KCNQ5/JPH2/GEM/CXCL11/FHL1/HTR3A/KCNA1/KCNH2/CACNG8/SCN8A/HAMP/DRD2/CD19/R…	81
GO:0032635	BP	GO:0032635	interleukin-6 production	37/1936	161/20488	2.67386e-07	7.24514e-06	5.59346e-06	IL27RA/TLR6/C5AR2/SPON2/NOD2/P2RX7/FCER1G/DDX58/TYROBP/TLR1/LILRB2/TWIST1/HAVCR2/IL10/TLR8/AIF1/TNFSF4/TREM2/PTPN22/SYT11/NCKAP1L/LILRA5/GAS6/MMP8/IL6/PAEP/EREG/CLEC7A/SLAMF1/TNF/HGF/IL1F10/BPI/IL36RN/LGALS9B/LGALS9C/ORM1	37
GO:0002430	BP	GO:0002430	complement receptor mediated signaling pathway	9/1936	13/20488	2.96572e-07	8.00516e-06	6.18022e-06	C5AR1/C5AR2/FPR3/C3AR1/CMKLR1/FPR2/FPR1/CR1/CR2	9
GO:0035987	BP	GO:0035987	endodermal cell differentiation	17/1936	45/20488	2.97849e-07	8.00897e-06	6.18316e-06	FN1/COL6A1/MMP9/COL5A1/INHBA/COL5A2/ITGA5/ITGB2/COL12A1/ITGA4/HMGA2/EOMES/MMP8/GATA6/COL11A1/LAMA3/MESP1	17
GO:0042383	CC	GO:0042383	sarcolemma	33/1936	136/20488	3.08533e-07	8.25581e-06	6.37373e-06	AHNAK2/COL6A1/BIN1/COL6A2/SYNC/CAV1/COL6A3/ANXA1/TGFB3/FLNC/SCN1B/CAV2/STAC2/CACNA2D1/CACNG6/BGN/SGCD/ANK2/CDH2/STAC/SLC2A5/BVES/ANK1/KCNJ5/SYNM/CACNG8/SGCG/RYR1/CACNG7/POPDC3/MLIP/DES/CACNG4	33
GO:0019932	BP	GO:0019932	second-messenger-mediated signaling	75/1936	439/20488	3.09373e-07	8.25581e-06	6.37373e-06	ADCY7/SPHK1/MT2A/PTPRJ/MYO5A/P2RX7/LAT2/RAMP1/CCL3/CCL4/ADGRE2/CMKLR1/ADA/GNG2/CCR1/PLEK/P2RX5/FPR2/RGS2/FPR1/P2RY6/SOX9/BTK/TREM2/GAL/CCR5/PRNP/SGCD/LMCD1/ANK2/CXCL9/GBP1/PTPRC/PTGFR/THBS1/ADGRG3/LRRK2/CHGA/GIP/CXCL10/SLA2/ADGRE1/CD3E/CXCR3/CCR2/PTGER3/AZU1/PTHLH/JPH2/ADGRG2/CXCL11/CD22/ADGRG5/NRG1/TNF/BHLHA15/IGF1/ADGRD1/DRD2/CCR4/CXCL8/CCR8/NR5A1/CCR6/ADGRE3/PLN/TRAT1/ADCYAP1R1/CCL20/ADRB3/TSH…	75
GO:0006882	BP	GO:0006882	cellular zinc ion homeostasis	15/1936	36/20488	3.30195e-07	8.77821e-06	6.77704e-06	SLC39A14/MT2A/SLC30A4/MT1X/SLC30A3/MT1M/MT1G/MT1H/MT1E/MT1A/SLC39A12/S100A8/S100A9/MT3/MT1DP	15
GO:0001763	BP	GO:0001763	morphogenesis of a branching structure	42/1936	196/20488	3.36915e-07	8.92319e-06	6.88897e-06	TNC/SHOX2/FOXD1/TGM2/SULF1/LAMA1/IL10/FGFR1/SOX9/GLI2/RSPO3/WT1/SEMA3A/ADAMTS16/MYC/HOXD13/LRRK2/ERMN/WNT2/AREG/FGF7/GDNF/FGF2/NOG/LHX1/GBX2/CCL11/EYA1/SLIT2/RSPO2/TNF/HGF/HOXD11/DRD2/DLX2/EGF/FOXC2/FGF10/HOXB13/SOX10/GREB1L/TBX20	42
GO:0051048	BP	GO:0051048	negative regulation of secretion	48/1936	238/20488	3.4624e-07	9.13582e-06	7.05312e-06	IL27RA/FN1/ASIC1/IL11/TLR6/ADORA1/C5AR2/INHBA/ANXA1/CD300A/ADA/IL10/TLR8/SSC5D/PTPN22/CD84/SYT11/LILRA5/FCGR2B/GAS6/MAOB/GBP1/IL1R2/HDAC9/CHGA/RSAD2/LILRB1/SRGN/OSM/CCR2/PTGER3/CD22/NRG1/ADTRP/TNF/NMU/VSNL1/DRD2/WNK4/STXBP6/TIFAB/EGF/IL36RN/SPX/ADIPOQ/HTR1B/CARD17/CARD18	48
GO:0002824	BP	GO:0002824	positive regulation of adaptive immune response based on somatic recombination of immune receptors built from immunoglobulin superfamily domains	27/1936	100/20488	3.71301e-07	9.72589e-06	7.50868e-06	IL27RA/SLC11A1/CLCF1/CD80/P2RX7/FCER1G/ANXA1/CD226/ADA/TNFSF4/BTK/CD274/TNFSF13B/SASH3/IL6/TBX21/PTPRC/IL12RB1/RSAD2/CD28/PRKCQ/LTA/CCR2/TNF/FCER2/CCL19/CD1B	27
GO:0031214	BP	GO:0031214	biomineral tissue development	37/1936	163/20488	3.71365e-07	9.72589e-06	7.50868e-06	LOX/ECM1/FAM20C/WNT11/ROR2/FAM20A/P2RX7/ANKH/CCL3/COL1A1/COL1A2/TGFB3/GREM1/TWIST1/CCR1/WNT10B/SOX9/GAS6/DDR2/OSR2/OMD/ASGR2/SPP1/SRGN/ENPP1/FBN2/BMPR1B/ASPN/PTHLH/RSPO2/PKDCC/IGF1/COMP/IBSP/KLK4/GATA1/MMP13	37
GO:0034612	BP	GO:0034612	response to tumor necrosis factor	58/1936	312/20488	4.05691e-07	1.05855e-05	8.17235e-06	SPHK1/CHI3L1/DCSTAMP/CCL7/CD14/CCL3/COL1A1/ADAMTS12/CCL4/CCL18/TNFRSF9/ICAM1/CCL8/TNFRSF8/STAT1/POSTN/TNFRSF19/CD70/TNFSF4/AKAP12/CCL13/CCL26/TNFSF13B/TNFSF14/GAS6/CCL24/GBP1/BIRC3/THBS1/CCL2/PSMB9/CCL5/LTA/TNFSF9/TNFSF8/TNFRSF18/CCL23/CCL11/TNFRSF6B/TNF/CCL3L3/HAMP/HAS2/TNFRSF11B/ANKRD1/CCL21/CXCL8/CCL19/TCL1A/CCL20/UBD/ADIPOQ/TNFRSF13B/PYDC1/CCL25/TNFRSF17/PCK1/CCL1	58
GO:2000106	BP	GO:2000106	regulation of leukocyte apoptotic process	24/1936	83/20488	4.13805e-07	1.07574e-05	8.30502e-06	PIK3CD/IL7R/NOD2/P2RX7/FCER1G/AXL/ANXA1/ADA/IL10/BTK/CCR5/CD274/GAS6/PDCD1/BIRC7/PRKCQ/LILRB1/CCL5/CXCL12/CDKN2A/IDO1/CCL21/CCL19/PTCRA	24
GO:0031295	BP	GO:0031295	T cell costimulation	19/1936	56/20488	4.31473e-07	1.11755e-05	8.62779e-06	PDCD1LG2/DPP4/CAV1/CD80/CD86/LGALS1/TNFSF4/CD274/TNFSF13B/TNFSF14/PDCD1/CD28/CD5/CTLA4/ICOS/CD3E/BTLA/CCL21/CCL19	19
GO:0007411	BP	GO:0007411	axon guidance	53/1936	276/20488	4.45609e-07	1.14993e-05	8.87781e-06	TUBB3/L1CAM/EPHB2/CDK5R1/DPYSL2/PIK3CD/NTN1/VSTM2L/FOXD1/PLXNA4/LAMA1/PALLD/DOK2/EGR2/ANOS1/CSF1R/UNC5A/TUBB2B/SCN1B/BOC/GLI2/SEMA3A/NEXN/NTRK1/DRAXIN/LHX2/NCAM1/FLRT2/DSCAM/NRTN/PRKCQ/NRCAM/GDNF/NOG/BMPR1B/DOK5/CXCL12/LHX1/LHX3/GBX2/PAX6/NTNG1/SLIT2/LHX9/RNF165/RELN/DPYSL5/NRXN1/EPHA6/GAP43/SPTA1/DRGX/MYPN	53
GO:0001909	BP	GO:0001909	leukocyte mediated cytotoxicity	28/1936	107/20488	4.59492e-07	1.18143e-05	9.12099e-06	IL7R/LAG3/P2RX7/TYROBP/CD226/HAVCR2/ICAM1/ITGAM/PIK3R6/GZMB/PRF1/FCGR2B/RAET1L/PTPRC/CRTAM/IL12RB1/LILRB1/GZMM/SLAMF6/DNASE1L3/STAP1/AZU1/SH2D1A/NCR3/NCR1/KIR2DL4/CD1B/CXCL6	28
GO:0070838	BP	GO:0070838	divalent metal ion transport	80/1936	483/20488	4.67231e-07	1.19696e-05	9.2409e-06	ASIC1/SLC39A14/SLC30A4/MCHR1/CAMK2A/BIN1/SLC11A1/MYO5A/CAV1/P2RX7/GNAO1/RAMP1/CCL3/CCL4/RRAD/ANXA6/LILRB2/CCR1/ICAM1/CCL8/SLC41A2/P2RX5/RASA3/RGS4/SLC30A3/CHRNA9/P2RY6/STAC2/PDE4B/CACNA2D1/CD84/CCR5/LILRA5/PRNP/CACNG6/GAS6/ANK2/CXCL9/GRIN3B/PTPRC/RGS9/CCL2/CD33/STAC/LILRB1/CXCL10/SLC24A4/CCL5/FGF2/MYLK/CACNA1E/MCOLN3/FCRL3/HTR2A/IFNG/CXCL12/JPH2/GEM/CXCL11/SLC39A12/BHLHA15/P2RX1/CACNG8/CAMK2B/DRD…	80
GO:0005178	MF	GO:0005178	integrin binding	32/1936	132/20488	4.73912e-07	1.20968e-05	9.33906e-06	FN1/TGFBI/TSPAN4/TIMP2/FAP/COL5A1/FBN1/COL16A1/ITGA5/COL3A1/ITGB2/CD226/ICAM5/ICAM1/ITGB3/CD177/THBS1/EMILIN1/PTPRZ1/SPP1/FGF2/CXCL12/TNN/LAMA3/NRG1/IGF1/ITGBL1/ADAM23/THBS4/FCER2/COMP/IBSP	32
GO:0097485	BP	GO:0097485	neuron projection guidance	53/1936	277/20488	5.013e-07	1.27497e-05	9.84313e-06	TUBB3/L1CAM/EPHB2/CDK5R1/DPYSL2/PIK3CD/NTN1/VSTM2L/FOXD1/PLXNA4/LAMA1/PALLD/DOK2/EGR2/ANOS1/CSF1R/UNC5A/TUBB2B/SCN1B/BOC/GLI2/SEMA3A/NEXN/NTRK1/DRAXIN/LHX2/NCAM1/FLRT2/DSCAM/NRTN/PRKCQ/NRCAM/GDNF/NOG/BMPR1B/DOK5/CXCL12/LHX1/LHX3/GBX2/PAX6/NTNG1/SLIT2/LHX9/RNF165/RELN/DPYSL5/NRXN1/EPHA6/GAP43/SPTA1/DRGX/MYPN	53
GO:0061844	BP	GO:0061844	antimicrobial humoral immune response mediated by antimicrobial peptide	22/1936	73/20488	5.67723e-07	1.43871e-05	1.11073e-05	KLK5/KLK7/RNASE6/CXCL5/CCL13/CXCL9/CXCL3/CXCL10/CXCL13/GNLY/CXCL2/KRT6A/CXCL11/S100A9/S100A7/CXCL8/CXCL1/RNASE7/RNASE3/CXCL6/DEFA1B/PF4V1	22
GO:0097028	BP	GO:0097028	dendritic cell differentiation	16/1936	42/20488	5.81249e-07	1.46771e-05	1.13311e-05	DCSTAMP/TMEM176B/TMEM176A/BATF3/AXL/LILRB2/SPI1/TREM2/FCGR2B/GAS6/LILRB1/IRF4/CSF2/GATA1/CCL19/UBD	16
GO:0031294	BP	GO:0031294	lymphocyte costimulation	19/1936	57/20488	5.90143e-07	1.48484e-05	1.14634e-05	PDCD1LG2/DPP4/CAV1/CD80/CD86/LGALS1/TNFSF4/CD274/TNFSF13B/TNFSF14/PDCD1/CD28/CD5/CTLA4/ICOS/CD3E/BTLA/CCL21/CCL19	19
GO:0021675	BP	GO:0021675	nerve development	23/1936	79/20488	6.27216e-07	1.5725e-05	1.21402e-05	SULF2/CTSV/EPHB2/SULF1/LRIG1/PLXNA4/EGR2/MAFB/NAV2/ITGA4/SEMA3A/NTRK1/PRKCG/NRTN/NPTX1/KCNA2/UNC13A/NGF/RNF165/NKX2-2/TIFAB/DRGX/POU4F1	23
GO:0050710	BP	GO:0050710	negative regulation of cytokine secretion	22/1936	74/20488	7.36315e-07	1.83948e-05	1.42013e-05	IL27RA/FN1/TLR6/C5AR2/ANXA1/IL10/TLR8/SSC5D/PTPN22/SYT11/LILRA5/FCGR2B/GAS6/GBP1/IL1R2/HDAC9/LILRB1/SRGN/TNF/IL36RN/CARD17/CARD18	22
GO:0055069	BP	GO:0055069	zinc ion homeostasis	15/1936	38/20488	7.6437e-07	1.90282e-05	1.46904e-05	SLC39A14/MT2A/SLC30A4/MT1X/SLC30A3/MT1M/MT1G/MT1H/MT1E/MT1A/SLC39A12/S100A8/S100A9/MT3/MT1DP	15
GO:0072511	BP	GO:0072511	divalent inorganic cation transport	80/1936	489/20488	7.77052e-07	1.92758e-05	1.48815e-05	ASIC1/SLC39A14/SLC30A4/MCHR1/CAMK2A/BIN1/SLC11A1/MYO5A/CAV1/P2RX7/GNAO1/RAMP1/CCL3/CCL4/RRAD/ANXA6/LILRB2/CCR1/ICAM1/CCL8/SLC41A2/P2RX5/RASA3/RGS4/SLC30A3/CHRNA9/P2RY6/STAC2/PDE4B/CACNA2D1/CD84/CCR5/LILRA5/PRNP/CACNG6/GAS6/ANK2/CXCL9/GRIN3B/PTPRC/RGS9/CCL2/CD33/STAC/LILRB1/CXCL10/SLC24A4/CCL5/FGF2/MYLK/CACNA1E/MCOLN3/FCRL3/HTR2A/IFNG/CXCL12/JPH2/GEM/CXCL11/SLC39A12/BHLHA15/P2RX1/CACNG8/CAMK2B/DRD…	80
GO:0030100	BP	GO:0030100	regulation of endocytosis	53/1936	281/20488	7.96214e-07	1.95572e-05	1.50987e-05	SPHK1/STX1B/DNM1/PTPRJ/RAB31/BIN1/SLC11A1/CAV1/PCSK9/HCK/CD14/DOCK2/FCER1G/AXL/CD300A/GREM1/FPR2/TREM2/SYT11/NCKAP1L/FCGR2B/ITGB3/SGIP1/SH3GL3/GAS6/CD300LF/TUB/PTPRC/CD177/DNAJC6/PRKCG/CCL2/PTX3/LRRK2/LILRB1/C4B/IL2RG/C4A/IL2RB/STAP1/SFTPD/IFNG/AZU1/NECAB2/CLEC7A/CD22/TNF/DRD2/CCL21/CCL19/EGF/RSPO1/ADIPOQ	53
GO:0005583	CC	GO:0005583	fibrillar collagen trimer	8/1936	11/20488	7.96722e-07	1.95572e-05	1.50987e-05	COL5A1/COL5A2/COL1A1/COL1A2/COL3A1/COL5A3/LUM/COL11A1	8
GO:0098643	CC	GO:0098643	banded collagen fibril	8/1936	11/20488	7.96722e-07	1.95572e-05	1.50987e-05	COL5A1/COL5A2/COL1A1/COL1A2/COL3A1/COL5A3/LUM/COL11A1	8
GO:0022617	BP	GO:0022617	extracellular matrix disassembly	23/1936	80/20488	8.02182e-07	1.96228e-05	1.51494e-05	BMP1/CTSV/CTSL/TIMP2/DPP4/FAP/KLK5/KLK7/MMP9/MMP3/PDPN/CTSK/MMP8/IL6/DDR2/MMP11/CD44/TLL1/MMP12/KLK4/MMP7/MMP1/MMP13	23
GO:0050806	BP	GO:0050806	positive regulation of synaptic transmission	37/1936	168/20488	8.18682e-07	1.99571e-05	1.54075e-05	STX1B/STXBP1/EPHB2/ADORA1/ROR2/PLK2/RIMS3/TYROBP/LILRB2/CALB2/RGS4/PRNP/MPP2/NTRK1/CLSTN2/SYT12/CCL2/GIP/SNAP25/SHANK1/CCR2/UNC13A/MME/TNF/NMU/CACNG8/S100B/RETN/DRD2/RELN/NTRK2/CACNG7/NRXN1/WNT7A/CACNG4/RIMS4/NETO1	37
GO:0098636	CC	GO:0098636	protein complex involved in cell adhesion	14/1936	34/20488	9.71835e-07	2.35396e-05	1.81733e-05	CD80/ITGA5/ITGAX/ITGB2/ITGAM/ITGA4/ITGB3/EMILIN1/CD28/ITGA11/CTLA4/ITGAL/ITGBL1/ITGAD	14
GO:0050804	BP	GO:0050804	modulation of chemical synaptic transmission	73/1936	436/20488	9.72325e-07	2.35396e-05	1.81733e-05	STX1B/DNM1/ASIC1/STXBP1/EPHB2/SORCS2/CAMK2A/ADORA1/ROR2/PLK2/RIMS3/TYROBP/LILRB2/PLCL2/EGR2/CALB2/RASGRF1/ITPKA/RGS4/TUBB2B/SYT11/AKAP12/MAP1A/CDH11/HRH2/PRNP/MPP2/NTRK1/MAP1B/CLSTN2/PHF24/CD38/SYT12/CDH2/PRKCG/CCL2/LRRK2/GIP/SNAP25/MAPK8IP2/GDNF/NPTX1/SHANK1/HTR2A/CCR2/UNC13A/NTNG1/NEURL1/MME/TNF/NGF/NMU/P2RX1/CACNG8/S100B/RETN/CAMK2B/DRD2/RELN/NTRK2/CACNG7/NRXN1/PPFIA2/SHISA8/CACNA1B/SYN3/ADIPO…	73
GO:0002573	BP	GO:0002573	myeloid leukocyte differentiation	42/1936	204/20488	1.0392e-06	2.50725e-05	1.93567e-05	CD109/FAM20C/PIK3CD/FSTL3/ROR2/MMP9/OSCAR/DCSTAMP/FBN1/C1QC/INHBA/FCER1G/CCL3/BATF3/TSPAN2/LILRB3/LILRB4/TYROBP/MAFB/CCR1/CDK6/CSF1R/SPI1/TREM2/IL31RA/MT1G/EVI2B/MYC/GPR183/LILRB1/CEBPE/IFNG/GPR55/IRF4/CSF2/TNF/CSF3/GATA1/CCL19/UBD/ADIPOQ/POU4F1	42
GO:0099177	BP	GO:0099177	regulation of trans-synaptic signaling	73/1936	437/20488	1.06171e-06	2.55116e-05	1.96957e-05	STX1B/DNM1/ASIC1/STXBP1/EPHB2/SORCS2/CAMK2A/ADORA1/ROR2/PLK2/RIMS3/TYROBP/LILRB2/PLCL2/EGR2/CALB2/RASGRF1/ITPKA/RGS4/TUBB2B/SYT11/AKAP12/MAP1A/CDH11/HRH2/PRNP/MPP2/NTRK1/MAP1B/CLSTN2/PHF24/CD38/SYT12/CDH2/PRKCG/CCL2/LRRK2/GIP/SNAP25/MAPK8IP2/GDNF/NPTX1/SHANK1/HTR2A/CCR2/UNC13A/NTNG1/NEURL1/MME/TNF/NGF/NMU/P2RX1/CACNG8/S100B/RETN/CAMK2B/DRD2/RELN/NTRK2/CACNG7/NRXN1/PPFIA2/SHISA8/CACNA1B/SYN3/ADIPO…	73
GO:0002821	BP	GO:0002821	positive regulation of adaptive immune response	27/1936	105/20488	1.06464e-06	2.55116e-05	1.96957e-05	IL27RA/SLC11A1/CLCF1/CD80/P2RX7/FCER1G/ANXA1/CD226/ADA/TNFSF4/BTK/CD274/TNFSF13B/SASH3/IL6/TBX21/PTPRC/IL12RB1/RSAD2/CD28/PRKCQ/LTA/CCR2/TNF/FCER2/CCL19/CD1B	27
GO:0090026	BP	GO:0090026	positive regulation of monocyte chemotaxis	10/1936	18/20488	1.19201e-06	2.84668e-05	2.19772e-05	CCR1/PLA2G7/FPR2/AIF1/CXCL10/CCL5/CCR2/CXCL12/S100A7/CCL1	10
GO:1902107	BP	GO:1902107	positive regulation of leukocyte differentiation	33/1936	144/20488	1.24063e-06	2.95278e-05	2.27964e-05	IL7R/ROR2/DCSTAMP/CD80/AXL/ANXA1/LILRB4/TYROBP/LILRB2/ADA/CD86/IL2RA/CCR1/PIK3R6/EGR3/TNFSF4/BTK/TREM2/RUNX3/NCKAP1L/GLI2/TOX/GAS6/SASH3/EVI2B/PTPRC/IL12RB1/TNFSF9/IFNG/TNF/VNN1/CCL19/POU4F1	33
GO:0045621	BP	GO:0045621	positive regulation of lymphocyte differentiation	25/1936	94/20488	1.34773e-06	3.19689e-05	2.46809e-05	IL7R/CD80/AXL/ANXA1/LILRB4/LILRB2/ADA/CD86/IL2RA/PIK3R6/EGR3/TNFSF4/BTK/RUNX3/NCKAP1L/GLI2/TOX/GAS6/SASH3/PTPRC/IL12RB1/TNFSF9/IFNG/VNN1/CCL19	25
GO:0043030	BP	GO:0043030	regulation of macrophage activation	18/1936	55/20488	1.57844e-06	3.73158e-05	2.88089e-05	SPHK1/TLR6/CCL3/VSIG4/HAVCR2/IL10/CST7/TREM2/IL31RA/FCGR2B/MMP8/IL6/PTPRC/THBS1/LRRK2/STAP1/BPI/LRFN5	18
GO:0006816	BP	GO:0006816	calcium ion transport	72/1936	434/20488	1.62863e-06	3.83737e-05	2.96256e-05	ASIC1/MCHR1/CAMK2A/BIN1/MYO5A/CAV1/P2RX7/GNAO1/RAMP1/CCL3/CCL4/RRAD/ANXA6/LILRB2/CCR1/ICAM1/CCL8/P2RX5/RASA3/RGS4/CHRNA9/P2RY6/STAC2/PDE4B/CACNA2D1/CD84/CCR5/LILRA5/PRNP/CACNG6/GAS6/ANK2/CXCL9/GRIN3B/PTPRC/RGS9/CCL2/CD33/STAC/LILRB1/CXCL10/SLC24A4/CCL5/FGF2/MYLK/CACNA1E/MCOLN3/FCRL3/HTR2A/CXCL12/JPH2/GEM/CXCL11/BHLHA15/P2RX1/CACNG8/CAMK2B/DRD2/CD19/FASLG/RYR1/MS4A1/SLN/CCL21/CACNG7/CCL19/EGF/CACN…	72
GO:0010273	BP	GO:0010273	detoxification of copper ion	9/1936	15/20488	1.74059e-06	4.07392e-05	3.14518e-05	MT2A/MT1X/MT1M/MT1G/MT1H/MT1E/MT1A/MT3/MT1DP	9
GO:1990169	BP	GO:1990169	stress response to copper ion	9/1936	15/20488	1.74059e-06	4.07392e-05	3.14518e-05	MT2A/MT1X/MT1M/MT1G/MT1H/MT1E/MT1A/MT3/MT1DP	9
GO:0009615	BP	GO:0009615	response to virus	58/1936	326/20488	1.78158e-06	4.15603e-05	3.20858e-05	IFITM3/SAMHD1/SLFN11/FLNA/SPON2/POLR3G/BATF3/IFITM1/CCL4/DDX58/RNASE6/IL2RA/CCL8/CDK6/STAT1/DCLK1/HMGA2/TLR8/HERC5/TNFSF4/IFIT1/PRF1/RNASE2/IL6/TBX21/CXCL9/GBP1/PTPRC/IL27/BIRC3/IFIT2/IL12RB1/IFI6/DDX60/RSAD2/FGL2/IFIT3/LILRB1/CXCL10/CCL5/IFI44L/IFNG/CXCL12/AZU1/CCL11/TRIM15/MMP12/TNF/IFNK/IFNL1/AICDA/CCL19/PENK/IRGM/IFNE/IFNL2/IFNL3/DEFA1B	58
GO:0030888	BP	GO:0030888	regulation of B cell proliferation	19/1936	61/20488	1.90254e-06	4.40902e-05	3.40389e-05	CLCF1/CD300A/TYROBP/ADA/IL10/BTK/MNDA/NCKAP1L/FCGR2B/TNFSF13B/SASH3/PTPRC/CD38/GPR183/CTLA4/FCRL3/CD22/MZB1/TNFRSF13B	19
GO:0101003	CC	GO:0101003	ficolin-1-rich granule membrane	19/1936	61/20488	1.90254e-06	4.40902e-05	3.40389e-05	SLC11A1/SLC2A3/FCER1G/ITGAX/ITGB2/CD300A/LILRB2/FPR2/FPR1/NCKAP1L/FCAR/CR1/DSP/CLEC4D/DSC1/CLEC4C/ADGRE3/SIGLEC14/DSG1	19
GO:0015696	BP	GO:0015696	ammonium transport	27/1936	108/20488	1.92538e-06	4.44732e-05	3.43346e-05	FCER1G/ADA/BTK/SYT11/ITGB3/MAOB/SYT12/PDZK1/LILRB1/GDNF/KCNA2/HTR2A/SLC22A3/CXCL12/SLC22A16/CSF2/P2RX1/SYT6/SLC18A3/DRD2/RHCG/SLC18A1/SLC25A48/SLC18A2/SYT5/HTR1B/SYT13	27
GO:0045089	BP	GO:0045089	positive regulation of innate immune response	65/1936	381/20488	1.96095e-06	4.51468e-05	3.48547e-05	PIK3AP1/CTSL/TLR6/CD209/CAV1/HCK/LAG3/CD14/NOD2/POLR3G/FCER1G/DDX58/ITGB2/CD300A/TLR1/CD226/MUC16/HAVCR2/ITGAM/FPR2/TLR8/COLEC12/GBP5/BTK/MNDA/PTPN22/CTSK/COCH/GFI1/CD300LF/MARCO/RAET1L/BIRC3/CRTAM/ZBP1/LY96/DDX60/RSAD2/PSMB9/CLEC4D/CCL5/MUC12/CLEC4E/TNIP3/SLAMF6/SFTPD/FCRL3/EREG/CLEC7A/IRF4/SH2D1A/TRIM15/S100A8/MMP12/NCR3/PYHIN1/IFNK/CLEC4C/S100A9/CLEC6A/KIR2DL4/LILRA4/MUC4/IRGM/MUC13	65
GO:0008237	MF	GO:0008237	metallopeptidase activity	38/1936	181/20488	2.03145e-06	4.66175e-05	3.59901e-05	ADAM19/BMP1/FAP/TRABD2A/ADAMTS2/MMP9/AMZ1/ADAMTS14/ADAMTS12/ADAMTS6/MMP3/PAPPA/CPA4/AEBP1/MMP25/ADAM12/CPXM1/ANPEP/MMP8/ADAMTS3/ADAMTS16/MMP11/MMP17/ADAMDEC1/CPXM2/TLL1/ECEL1/ADAMTS15/ADAM33/MMP12/MME/CPA3/ADAM23/XPNPEP2/MMP7/CPA2/MMP1/MMP13	38
GO:0001704	BP	GO:0001704	formation of primary germ layer	29/1936	121/20488	2.05998e-06	4.68942e-05	3.62037e-05	FN1/SNAI1/WNT11/COL6A1/MMP9/COL5A1/INHBA/COL5A2/ITGA5/ITGB2/COL12A1/ITGA4/HMGA2/FGFR1/EOMES/ITGB3/MMP8/GATA6/COL11A1/NOG/LHX1/EYA1/LAMA3/TRIM15/FOXC2/MESP1/MESP2/TBX20/HAND1	29
GO:0046718	BP	GO:0046718	viral entry into host cell	29/1936	121/20488	2.05998e-06	4.68942e-05	3.62037e-05	DPP4/IFITM3/CD209/CAV1/CD80/IFITM1/AXL/ITGA5/CD86/CLEC5A/ICAM1/MRC1/SELPLG/ANPEP/CAV2/LGALS1/CCR5/CLEC4G/ITGB3/CR1/GAS6/CR2/NCAM1/PTX3/HTR2A/CLDN6/SLAMF1/TRIM10/CLDN9	29
GO:0030260	BP	GO:0030260	entry into host cell	31/1936	134/20488	2.08345e-06	4.68942e-05	3.62037e-05	DPP4/IFITM3/CD209/CAV1/CD80/IFITM1/AXL/ITGA5/CD86/CLEC5A/ICAM1/MRC1/SELPLG/ANPEP/CAV2/LGALS1/CCR5/CLEC4G/ITGB3/CR1/GAS6/CR2/NCAM1/PTX3/HTR2A/KRT6A/CLDN6/SLAMF1/TRIM10/CXCL8/CLDN9	31
GO:0044409	BP	GO:0044409	entry into host	31/1936	134/20488	2.08345e-06	4.68942e-05	3.62037e-05	DPP4/IFITM3/CD209/CAV1/CD80/IFITM1/AXL/ITGA5/CD86/CLEC5A/ICAM1/MRC1/SELPLG/ANPEP/CAV2/LGALS1/CCR5/CLEC4G/ITGB3/CR1/GAS6/CR2/NCAM1/PTX3/HTR2A/KRT6A/CLDN6/SLAMF1/TRIM10/CXCL8/CLDN9	31
GO:0051806	BP	GO:0051806	entry into cell of other organism involved in symbiotic interaction	31/1936	134/20488	2.08345e-06	4.68942e-05	3.62037e-05	DPP4/IFITM3/CD209/CAV1/CD80/IFITM1/AXL/ITGA5/CD86/CLEC5A/ICAM1/MRC1/SELPLG/ANPEP/CAV2/LGALS1/CCR5/CLEC4G/ITGB3/CR1/GAS6/CR2/NCAM1/PTX3/HTR2A/KRT6A/CLDN6/SLAMF1/TRIM10/CXCL8/CLDN9	31
GO:0051828	BP	GO:0051828	entry into other organism involved in symbiotic interaction	31/1936	134/20488	2.08345e-06	4.68942e-05	3.62037e-05	DPP4/IFITM3/CD209/CAV1/CD80/IFITM1/AXL/ITGA5/CD86/CLEC5A/ICAM1/MRC1/SELPLG/ANPEP/CAV2/LGALS1/CCR5/CLEC4G/ITGB3/CR1/GAS6/CR2/NCAM1/PTX3/HTR2A/KRT6A/CLDN6/SLAMF1/TRIM10/CXCL8/CLDN9	31
GO:0043270	BP	GO:0043270	positive regulation of ion transport	51/1936	275/20488	2.13759e-06	4.79595e-05	3.70262e-05	STXBP1/EPHB2/MCHR1/CAMK2A/ADORA1/CAV1/FLNA/P2RX7/CCL3/CCL4/CCR1/P2RX5/SCN1B/P2RY6/STAC2/TREM2/GAL/CACNA2D1/LILRA5/ANK2/CXCL9/RGS9/KCNE1/PDZK1/CCL2/STAC/CXCL10/CCL5/GDNF/MYLK/SCN3B/CCR2/IFNG/CXCL12/JPH2/NKX2-5/CXCL11/FHL1/HTR3A/KCNA1/KCNH2/CNTN1/P2RX1/DRD2/CD19/RELN/WNK4/LRRC38/SLC38A3/ADCYAP1R1/CACNG4	51
GO:0042063	BP	GO:0042063	gliogenesis	53/1936	290/20488	2.15069e-06	4.81003e-05	3.71348e-05	C5AR1/CDK5R1/BIN1/ROR2/CLCF1/FGF5/DTX1/CCL3/C1QA/TSPAN2/ANXA1/EGR2/CDK6/CSF1R/FPR2/PITX3/SOX9/TREM2/ROR1/MXRA8/TGFB2/IL6/CDH2/CCL2/GPR183/PTPRZ1/AREG/LTA/NOG/STAP1/CCR2/IFNG/AZU1/PAX6/CDK5R2/NRG1/S100A8/TNF/S100B/RELN/NKX2-2/DLX2/NTRK2/GSX2/ASCL1/GAP43/MT3/FGF10/PENK/SOX10/DNER/DLX1/PLP1	53
GO:0032963	BP	GO:0032963	collagen metabolic process	28/1936	115/20488	2.20228e-06	4.8657e-05	3.75646e-05	CTSL/FAP/KLK6/ADAMTS2/MMP9/COL5A1/P2RX7/ADAMTS14/COL1A1/COL1A2/MMP3/TGFB3/MMP25/MRC2/P3H3/CTSK/RCN3/MMP8/IL6/ADAMTS3/MMP11/EMILIN1/MMP17/CREB3L1/MMP12/MMP7/MMP1/MMP13	28
GO:0001968	MF	GO:0001968	fibronectin binding	12/1936	27/20488	2.20247e-06	4.8657e-05	3.75646e-05	LOXL3/CTSL/FSTL3/CCDC80/ITGA4/SSC5D/CTSK/LRRC15/ITGB3/THBS1/IGFBP6/IGFBP5	12
GO:1901623	BP	GO:1901623	regulation of lymphocyte chemotaxis	12/1936	27/20488	2.20247e-06	4.8657e-05	3.75646e-05	CCL7/CCL3/PADI2/CCL4/TNFSF14/CCL2/CXCL10/CCL5/CXCL13/CCR2/S100A7/CCL21	12
GO:0032733	BP	GO:0032733	positive regulation of interleukin-10 production	14/1936	36/20488	2.21011e-06	4.8657e-05	3.75646e-05	NOD2/FCER1G/TNFSF4/TREM2/CD274/LILRA5/SASH3/TIGIT/CD28/CLEC7A/IRF4/HGF/LGALS9B/LGALS9C	14
GO:0043394	MF	GO:0043394	proteoglycan binding	14/1936	36/20488	2.21011e-06	4.8657e-05	3.75646e-05	FN1/TNC/CTSL/COL5A1/HPSE/COL5A3/CTSK/PTPRC/THBS1/AZU1/SLIT2/COMP/PLA2G2D/HPSE2	14
GO:0002544	BP	GO:0002544	chronic inflammatory response	10/1936	19/20488	2.30263e-06	5.03789e-05	3.8894e-05	IL10/THBS1/CCL5/LTA/CXCL13/CCL11/S100A8/TNF/IDO1/VNN1	10
GO:0045076	BP	GO:0045076	regulation of interleukin-2 biosynthetic process	10/1936	19/20488	2.30263e-06	5.03789e-05	3.8894e-05	CD80/LAG3/CD86/PTPRC/CD28/PRKCQ/CD3E/SFTPD/CLEC7A/IRF4	10
GO:0030278	BP	GO:0030278	regulation of ossification	41/1936	203/20488	2.32376e-06	5.06839e-05	3.91294e-05	ECM1/CTHRC1/FAM20C/RUNX2/KREMEN2/P2RX7/ANKH/CCL3/IFITM1/TGFB3/GREM1/TWIST1/EGR2/CCR1/CDK6/WNT10B/SOX9/TGFB2/IL6/DDR2/OSR2/TWIST2/OMD/AREG/SRGN/NOG/ENPP1/FBN2/BMPR1B/TNN/GDF10/SMOC1/HAND2/PKDCC/TNF/HGF/IGF1/IGFBP5/COMP/GATA1/SOST	41
GO:0030020	MF	GO:0030020	extracellular matrix structural constituent conferring tensile strength	15/1936	41/20488	2.3838e-06	5.1833e-05	4.00166e-05	COL6A1/COL6A2/COL5A1/COL16A1/COL5A2/COL8A2/COL1A1/COL1A2/COL6A3/COL3A1/COL5A3/COL12A1/COL10A1/COL6A6/COL11A1	15
GO:1902106	BP	GO:1902106	negative regulation of leukocyte differentiation	26/1936	103/20488	2.44005e-06	5.28927e-05	4.08347e-05	LOXL3/FSTL3/TMEM176B/FBN1/C1QC/INHBA/TMEM176A/LAG3/DTX1/CCL3/LILRB3/ANXA1/LILRB4/MAFB/CDK6/TNFSF4/RUNX3/FCGR2B/TBX21/MYC/FGL2/LILRB1/CTLA4/GPR55/IFNL1/ADIPOQ	26
GO:0055074	BP	GO:0055074	calcium ion homeostasis	76/1936	471/20488	2.47882e-06	5.35684e-05	4.13564e-05	C5AR1/MCHR1/ADORA1/MYO5A/FAM20A/CAV1/CCL7/C5AR2/TGM2/P2RX7/FPR3/C1QTNF1/PTGDR/CCL3/C3AR1/ANXA6/CMKLR1/CCR1/CCL8/CALB2/P2RX5/RASA3/FPR2/CHRNA9/FPR1/P2RY6/CACNA2D1/CCR5/CCL13/PRNP/SGCD/ANK2/CXCL9/PTPRC/PTGFR/CD38/F2RL2/SAA1/CXCL10/SLC24A4/CCL5/CXCL13/FGF2/MCOLN3/CXCR3/HTR2A/CCR2/PTGER3/CXCL12/GPR55/JPH2/CCL23/CCL11/CXCL11/P2RY10/NMU/P2RX1/DRD2/CD19/FASLG/RYR1/CCR4/MS4A1/LPAR4/CCL21/CCR8/CCL19/CCR6/…	76
GO:0043491	BP	GO:0043491	protein kinase B signaling	50/1936	269/20488	2.50487e-06	5.39657e-05	4.16631e-05	LOX/TNFAIP8L3/PIK3AP1/CHI3L1/F3/PTPRJ/PIK3CD/HPSE/FGF5/CD80/C1QTNF1/CCL3/AXL/CD86/PIK3R5/FGFR1/SOX9/RCN3/GAS6/THPO/THBS1/CCL2/CD28/AREG/FGF7/CCL5/ICOS/OSM/FGF2/EREG/NRG1/FGF16/ADTRP/TNF/HGF/IGF1/IGFBP5/DRD2/CD19/CSF3/CCL21/NTRK2/CCL19/EGF/MT3/TRAT1/FGF10/EPGN/F7/FGF19	50
GO:0050808	BP	GO:0050808	synapse organization	68/1936	408/20488	2.66651e-06	5.7273e-05	4.42164e-05	L1CAM/EPHB2/C5AR1/TNC/CDK5R1/NTN1/MYO5A/C1QC/TUBA1A/C1QA/C1QB/ADD2/LILRB2/KLK8/ARHGAP22/IL10/ITGAM/DOCK10/ITPKA/IGSF21/IL10RA/TREM2/NRXN2/SPARC/FCGR2B/PRNP/SYNDIG1/NTRK1/MAP1B/C1QL1/CLSTN2/CDH2/FLRT2/DSCAM/LRRK2/THBS2/NRCAM/PTPRD/GDNF/ZNF804A/SHANK1/SLITRK2/UNC13A/PCDH8/NTNG1/VSTM5/NEURL1/SNCB/NRG1/TNF/CAMK2B/DRD2/RELN/CNKSR2/CHRNA1/NTRK2/NRXN1/PPFIA2/LINGO2/LRFN5/GAP43/GABRA2/DNER/CAMKV/WNT7A/SL…	68
GO:0002292	BP	GO:0002292	T cell differentiation involved in immune response	20/1936	68/20488	2.80023e-06	5.99624e-05	4.62927e-05	LOXL3/CD80/FCER1G/ANXA1/CD86/TNFSF4/EOMES/IL6/TBX21/IL27/IL12RB1/GPR183/FGL2/CLEC4D/CLEC4E/SLAMF6/IFNG/IRF4/IFNL1/CCL19	20
GO:0001618	MF	GO:0001618	virus receptor activity	21/1936	74/20488	3.01034e-06	6.4072e-05	4.94654e-05	DPP4/CD209/CD80/AXL/ITGA5/CD86/CLEC5A/ICAM1/MRC1/SELPLG/ANPEP/CCR5/CLEC4G/ITGB3/CR1/CR2/NCAM1/HTR2A/CLDN6/SLAMF1/CLDN9	21
GO:0104005	MF	GO:0104005	hijacked molecular function	21/1936	74/20488	3.01034e-06	6.4072e-05	4.94654e-05	DPP4/CD209/CD80/AXL/ITGA5/CD86/CLEC5A/ICAM1/MRC1/SELPLG/ANPEP/CCR5/CLEC4G/ITGB3/CR1/CR2/NCAM1/HTR2A/CLDN6/SLAMF1/CLDN9	21
GO:0035710	BP	GO:0035710	CD4-positive, alpha-beta T cell activation	24/1936	92/20488	3.15837e-06	6.70203e-05	5.17416e-05	LOXL3/CD80/ANXA1/CD86/TNFSF4/RUNX3/CD274/NCKAP1L/SASH3/IL6/TBX21/IL27/IL12RB1/FUT7/GPR183/RSAD2/PRKCQ/SLAMF6/IFNG/IRF4/CCL19/LGALS9B/PLA2G2D/LGALS9C	24
GO:0001776	BP	GO:0001776	leukocyte homeostasis	23/1936	86/20488	3.17978e-06	6.7242e-05	5.19128e-05	PIK3CD/P2RX7/DOCK11/FCER1G/AXL/ANXA1/ADA/IL2RA/DOCK10/PDE4B/NCKAP1L/TNFSF13B/TNFSF14/IL6/LMO1/SIT1/GPR183/CCR2/SPTA1/GPR174/TNFRSF13B/TNFRSF17/CXCL6	23
GO:0006874	BP	GO:0006874	cellular calcium ion homeostasis	74/1936	458/20488	3.18791e-06	6.7242e-05	5.19128e-05	C5AR1/MCHR1/ADORA1/MYO5A/CAV1/CCL7/C5AR2/TGM2/P2RX7/FPR3/C1QTNF1/PTGDR/CCL3/C3AR1/ANXA6/CMKLR1/CCR1/CCL8/CALB2/P2RX5/RASA3/FPR2/CHRNA9/FPR1/P2RY6/CACNA2D1/CCR5/CCL13/PRNP/ANK2/CXCL9/PTPRC/PTGFR/CD38/F2RL2/SAA1/CXCL10/SLC24A4/CCL5/CXCL13/FGF2/MCOLN3/CXCR3/HTR2A/CCR2/PTGER3/CXCL12/GPR55/JPH2/CCL23/CCL11/CXCL11/P2RY10/NMU/P2RX1/DRD2/CD19/FASLG/RYR1/CCR4/MS4A1/LPAR4/CCL21/CCR8/CCL19/CCR6/PLN/ADCYAP1R…	74
GO:2000273	BP	GO:2000273	positive regulation of signaling receptor activity	14/1936	37/20488	3.24687e-06	6.8078e-05	5.25582e-05	EPHB2/ADORA1/GREM1/RGS9/CCL2/NCF1/CCR2/EREG/IFNG/NEURL1/RELN/EGF/EPGN/CACNG4	14
GO:2000403	BP	GO:2000403	positive regulation of lymphocyte migration	14/1936	37/20488	3.24687e-06	6.8078e-05	5.25582e-05	CCL7/CCL3/CCL4/ITGA4/AIF1/TNFSF14/CXCL10/CCL5/CXCL13/CCR2/CXCL12/S100A7/CCL21/CCL20	14
GO:0001773	BP	GO:0001773	myeloid dendritic cell activation	12/1936	28/20488	3.52288e-06	7.33219e-05	5.66067e-05	DCSTAMP/DOCK2/BATF3/HAVCR2/IL10/SPI1/CLEC4D/CD2/IRF4/SLAMF1/CSF2/UBD	12
GO:0050858	BP	GO:0050858	negative regulation of antigen receptor-mediated signaling pathway	12/1936	28/20488	3.52288e-06	7.33219e-05	5.66067e-05	PTPRJ/LILRB4/CD300A/PLCL2/PTPN22/FCGR2B/PRNP/GBP1/FCRL3/CD22/UBASH3A/PVRIG	12
GO:1903708	BP	GO:1903708	positive regulation of hemopoiesis	38/1936	185/20488	3.52819e-06	7.33219e-05	5.66067e-05	IL7R/ROR2/DCSTAMP/INHBA/CD80/AXL/ANXA1/LILRB4/TYROBP/LILRB2/ADA/CD86/IL2RA/CCR1/STAT1/PIK3R6/EGR3/TNFSF4/BTK/TREM2/RUNX3/NCKAP1L/GLI2/TOX/GAS6/SASH3/EVI2B/PTPRC/THPO/IL12RB1/TNFSF9/IFNG/TNF/VNN1/CSF3/GATA1/CCL19/POU4F1	38
GO:0032695	BP	GO:0032695	negative regulation of interleukin-12 production	9/1936	16/20488	3.64344e-06	7.52729e-05	5.81129e-05	CMKLR1/IL10/TLR8/MEFV/LILRA5/THBS1/TIGIT/LILRB1/SLAMF1	9
GO:1900451	BP	GO:1900451	positive regulation of glutamate receptor signaling pathway	9/1936	16/20488	3.64344e-06	7.52729e-05	5.81129e-05	EPHB2/RGS9/CCL2/CCR2/IFNG/NECAB2/UNC13A/RELN/CACNG4	9
GO:1904062	BP	GO:1904062	regulation of cation transmembrane transport	59/1936	342/20488	4.01123e-06	8.2629e-05	6.3792e-05	EPHB2/BIN1/MMP9/MYO5A/SLC31A2/CAV1/FLNA/PCSK9/RRAD/TWIST1/RASGRF1/RGS4/SCN1B/RGS2/P2RY6/STAC2/PDE4B/TREM2/GAL/CACNA2D1/FXYD6/PRNP/ANK2/CXCL9/SCN2B/RGS9/KCNE1/PDZK1/CCL2/STAC/ANXA3/MAPK8IP2/CXCL10/SHANK1/SCN3B/CCR2/IFNG/JPH2/GEM/CXCL11/FHL1/KCNA1/KCNH2/CACNG8/HAMP/DRD2/CD19/RELN/WNK4/SLN/LRRC38/CACNG7/SHISA8/PLN/KCNIP1/DPP6/GRIA3/CACNG4/NETO1	59
GO:0019865	MF	GO:0019865	immunoglobulin binding	11/1936	24/20488	4.06282e-06	8.32052e-05	6.42368e-05	FCGR2A/FCGR3A/FCER1G/FCGR1A/FCGR1B/FCGR2B/FCAR/CD22/FCER2/FCGR3B/MS4A1	11
GO:0071677	BP	GO:0071677	positive regulation of mononuclear cell migration	11/1936	24/20488	4.06282e-06	8.32052e-05	6.42368e-05	CCR1/PLA2G7/FPR2/AIF1/CXCL10/CCL5/CCR2/CXCL12/TNF/S100A7/CCL1	11
GO:0010043	BP	GO:0010043	response to zinc ion	17/1936	53/20488	4.18661e-06	8.52448e-05	6.58115e-05	MT2A/SLC30A4/P2RX7/MT1X/SLC30A3/CRIP1/MT1M/MT1G/MT1H/MT1E/MT1A/KRT14/S100A8/HAMP/MT3/PLN/MT1DP	17
GO:1905517	BP	GO:1905517	macrophage migration	17/1936	53/20488	4.18661e-06	8.52448e-05	6.58115e-05	C5AR1/ROR2/SLAMF8/CCL3/C3AR1/CMKLR1/TREM2/THBS1/EMILIN1/CCL2/SAA1/CCL5/RARRES2/STAP1/SFTPD/CCR2/AZU1	17
GO:0002577	BP	GO:0002577	regulation of antigen processing and presentation	10/1936	20/20488	4.21425e-06	8.53143e-05	6.58652e-05	SLC11A1/NOD2/LILRB2/TREM2/HLA-DOB/FCGR2B/THBS1/FGL2/CCL21/CCL19	10
GO:0042535	BP	GO:0042535	positive regulation of tumor necrosis factor biosynthetic process	10/1936	20/20488	4.21425e-06	8.53143e-05	6.58652e-05	CYBB/TYROBP/TLR1/TNFRSF8/AKAP12/THBS1/CCR2/IFNG/AZU1/CLEC7A	10
GO:1900449	BP	GO:1900449	regulation of glutamate receptor signaling pathway	19/1936	64/20488	4.23722e-06	8.55336e-05	6.60344e-05	EPHB2/RASGRF1/PRNP/RGS9/CCL2/ANXA3/MAPK8IP2/SHANK1/CCR2/IFNG/NECAB2/UNC13A/CACNG8/RELN/CACNG7/SHISA8/GRIA3/CACNG4/NETO1	19
GO:0051966	BP	GO:0051966	regulation of synaptic transmission, glutamatergic	20/1936	70/20488	4.58996e-06	9.23894e-05	7.13273e-05	STXBP1/ADORA1/ROR2/NTRK1/CDH2/CCL2/LRRK2/MAPK8IP2/SHANK1/HTR2A/CCR2/UNC13A/TNF/CACNG8/DRD2/RELN/CACNG7/NRXN1/HTR1B/CACNG4	20
GO:0042056	MF	GO:0042056	chemoattractant activity	14/1936	38/20488	4.69499e-06	9.41915e-05	7.27186e-05	CCL3/SCG2/SAA1/CXCL10/FGF7/CCL5/GDNF/FGF2/SAA2/HGF/DEFB103A/FGF10/SAA4/DEFB103B	14
GO:0002700	BP	GO:0002700	regulation of production of molecular mediator of immune response	31/1936	139/20488	4.70623e-06	9.41915e-05	7.27186e-05	IL27RA/KLK5/KLK7/CLCF1/SPON2/NOD2/FCER1G/DDX58/TGFB3/CD226/IL10/TNFSF4/BTK/FCGR2B/TGFB2/SASH3/IL6/TBX21/PTPRC/RSAD2/CD28/LILRB1/FCRL3/CCR2/CD22/TNF/FFAR3/RBP4/KIR2DL4/MZB1/CLC	31
GO:0030500	BP	GO:0030500	regulation of bone mineralization	21/1936	76/20488	4.802e-06	9.58359e-05	7.39881e-05	ECM1/FAM20C/P2RX7/ANKH/CCL3/TGFB3/GREM1/TWIST1/CCR1/WNT10B/SOX9/DDR2/OSR2/OMD/SRGN/ENPP1/FBN2/BMPR1B/PKDCC/COMP/GATA1	21
GO:0032732	BP	GO:0032732	positive regulation of interleukin-1 production	18/1936	59/20488	4.91139e-06	9.74668e-05	7.52473e-05	NOD2/P2RX7/CCL3/TYROBP/HAVCR2/TLR8/MNDA/LILRA5/EGR1/SAA1/IFNG/AZU1/CLEC7A/PYHIN1/CCL19/PYDC1/IGHD/ORM1	18
GO:0042130	BP	GO:0042130	negative regulation of T cell proliferation	18/1936	59/20488	4.91139e-06	9.74668e-05	7.52473e-05	PDCD1LG2/CD80/VSIG4/LILRB2/CD86/IL2RA/HAVCR2/IL10/CD274/CLEC4G/PRNP/LILRB1/CTLA4/SFTPD/IDO1/LGALS9B/PLA2G2D/LGALS9C	18
GO:0006936	BP	GO:0006936	muscle contraction	61/1936	360/20488	5.0149e-06	9.92416e-05	7.66174e-05	SPHK1/HTR1D/GJC1/SULF2/KCNJ12/ADORA1/BIN1/CAV1/FLNA/TPM1/GNAO1/SULF1/CALD1/ANXA6/DSC2/ADA/SCN1B/RGS2/STAC2/PDE4B/CACNA2D1/TNNT1/SGCD/ANK2/SCN2B/CD38/KCNE1/DSP/MYBPH/MYOM3/STAC/CHGA/CRYAB/KCNMA1/GDNF/MYLK/MYBPC3/KCNJ5/SCN3B/HTR2A/PTGER3/NKX2-5/SYNM/KCNA1/KCNH2/NMU/P2RX1/DRD2/RYR1/COMP/CHRNA1/MYL7/TIFAB/MYL2/SPX/PLN/DES/CNN1/PROK2/TBX20/PGAM2	61
GO:0050729	BP	GO:0050729	positive regulation of inflammatory response	33/1936	153/20488	5.08268e-06	0.000100301	7.74353e-05	TLR6/TGM2/NOD2/FCER1G/CCL3/OSMR/CCL18/PLA2G7/GBP5/TNFSF4/BTK/TREM2/LILRA5/CCL24/MMP8/IL6/CD6/LRRK2/CD28/LTA/OSM/STAP1/SUCNR1/CCR2/PTGER3/CLEC7A/S100A8/TNF/IDO1/FFAR3/CCL3L3/S100A9/CCL1	33
GO:0045086	BP	GO:0045086	positive regulation of interleukin-2 biosynthetic process	8/1936	13/20488	5.22163e-06	0.000102576	7.91914e-05	CD80/CD86/PTPRC/CD28/PRKCQ/CD3E/CLEC7A/IRF4	8
GO:0002705	BP	GO:0002705	positive regulation of leukocyte mediated immunity	30/1936	133/20488	5.22706e-06	0.000102576	7.91914e-05	STXBP1/CLCF1/LAG3/NOD2/P2RX7/FCER1G/DDX58/ITGB2/CD226/ITGAM/TNFSF4/BTK/SASH3/IL6/TBX21/RAET1L/PTPRC/CD177/CRTAM/IL12RB1/RSAD2/CD28/LTA/SLAMF6/SH2D1A/TNF/NCR3/FCER2/KIR2DL4/CD1B	30
GO:0022612	BP	GO:0022612	gland morphogenesis	28/1936	120/20488	5.35162e-06	0.000104728	8.08533e-05	SULF2/TNC/NTN1/CAV1/TGM2/SULF1/LAMA1/TGFB3/CSF1R/FGFR1/SOX9/CRIP1/MSN/GLI2/TGFB2/SEMA3A/HOXD13/AREG/FGF7/NOG/PAX6/CCL11/TNF/HGF/IGFBP5/FGF10/HOXB13/FGL1	28
GO:0050855	BP	GO:0050855	regulation of B cell receptor signaling pathway	12/1936	29/20488	5.49315e-06	0.000106986	8.2596e-05	CD300A/PLCL2/NFAM1/PTPN22/FCGR2B/STAP1/FCRL3/PAX5/CD22/CD19/GCSAML/BLK	12
GO:0048705	BP	GO:0048705	skeletal system morphogenesis	45/1936	239/20488	5.50558e-06	0.000106986	8.2596e-05	CHST11/CYP26B1/BMP1/SHOX2/RUNX2/COL6A1/PRRX1/ROR2/COL6A2/P2RX7/COL1A1/COL6A3/ANXA6/TGFB3/GREM1/TWIST1/COL12A1/WNT10B/FGFR1/SOX9/FMN1/CDX1/COCH/OSR2/SP5/COL11A1/NOG/FBN2/BMPR1B/LHX1/EYA1/PAX5/BARX2/HAS2/COMP/VIT/DLX2/COL20A1/TIFAB/FOXC2/ALX4/HOXC8/WNT7A/MMP13/ALX1	45
GO:0032611	BP	GO:0032611	interleukin-1 beta production	25/1936	101/20488	5.52772e-06	0.000106986	8.2596e-05	SPHK1/TLR6/NOD2/P2RX7/CCL3/TYROBP/TLR8/MEFV/GBP5/TREM2/MNDA/LILRA5/EGR1/CD33/SUCNR1/IFNG/AZU1/CLEC7A/IGF1/PYHIN1/CCL19/PYDC1/CARD17/CARD18/ORM1	25
GO:0046632	BP	GO:0046632	alpha-beta T cell differentiation	25/1936	101/20488	5.52772e-06	0.000106986	8.2596e-05	LOXL3/CD80/ANXA1/ADA/CD86/TNFSF4/EOMES/RUNX3/NCKAP1L/SASH3/IL6/TBX21/IL27/IL12RB1/FUT7/GPR183/RSAD2/TNFSF8/SLAMF6/IFNG/ITK/IRF4/CCL19/ZNF683/PLA2G2D	25
GO:0051924	BP	GO:0051924	regulation of calcium ion transport	47/1936	254/20488	5.61475e-06	0.000108372	8.36667e-05	MCHR1/CAMK2A/BIN1/MYO5A/CAV1/P2RX7/GNAO1/CCL3/CCL4/RRAD/LILRB2/CCR1/ICAM1/P2RX5/RGS4/P2RY6/STAC2/PDE4B/CACNA2D1/CD84/LILRA5/PRNP/ANK2/CXCL9/GRIN3B/RGS9/CCL2/CD33/STAC/LILRB1/CXCL10/CCL5/MYLK/FCRL3/CXCL12/JPH2/GEM/CXCL11/P2RX1/CAMK2B/DRD2/CD19/SLN/EGF/CACNA1B/PLN/ADCYAP1R1	47
GO:0060205	CC	GO:0060205	cytoplasmic vesicle lumen	58/1936	338/20488	5.71227e-06	0.000109953	8.48872e-05	FN1/CDA/ECM1/TIMP2/CHI3L1/OSCAR/CRISPLD2/HPSE/PCSK1/DOCK2/HK3/PADI2/TGFB3/ADA/BIN2/POMC/MNDA/SPARC/ISLR/RNASE2/TGFB2/GAS6/LYZ/MMP8/THBS1/ARHGAP9/PTX3/PLAC8/SAA1/GIP/F13A1/SRGN/RARRES2/GNLY/AZU1/MPO/FOLR3/S100A8/HGF/IGF1/BPI/RETN/FASLG/S100A9/HRNR/S100A7/EGF/CXCL1/PENK/OLFM4/LEFTY2/SCG3/RNASE3/GRP/SLPI/HP/DEFA1B/ORM1	58
GO:0045121	CC	GO:0045121	membrane raft	55/1936	315/20488	5.83107e-06	0.000111934	8.64166e-05	DPP4/S100A10/TLR6/MYADM/CAV1/HPSE/HCK/TUBA1A/CD14/LAT2/SULF1/EHD2/ADD2/ITGB2/TLR1/CD226/FAIM2/ICAM1/ITGAM/UNC5A/PDPN/SELPLG/CAV2/BTK/LCP2/CD8A/PRNP/ANK2/PTPRC/CD177/BIRC3/KCNE1/CDH2/PDZK1/CD48/PTGIS/LRRK2/KCNMA1/BVES/CDH15/CD2/OLR1/HTR2A/MME/CNTN1/ADTRP/TNF/P2RX1/CD19/FASLG/HAS2/MS4A1/CD79A/ADCYAP1R1/TEX101	55
GO:0001649	BP	GO:0001649	osteoblast differentiation	43/1936	225/20488	5.96072e-06	0.000114112	8.80979e-05	LOX/CTHRC1/TNC/FAM20C/SHOX2/RUNX2/SNAI1/WNT11/COL6A1/CCL3/COL1A1/IFITM1/GREM1/TWIST1/CLEC5A/GLIS1/CDK6/WNT10B/MRC2/GLI2/IL6/DDR2/VCAN/TWIST2/AREG/SPP1/ITGA11/NOG/FBN2/CREB3L1/BMPR1B/PTHLH/TNN/GDF10/SMOC1/RSPO2/HAND2/TNF/HGF/IGF1/IGFBP5/IBSP/PENK	43
GO:0061138	BP	GO:0061138	morphogenesis of a branching epithelium	37/1936	182/20488	6.05524e-06	0.000115608	8.92524e-05	TNC/FOXD1/TGM2/SULF1/LAMA1/IL10/FGFR1/SOX9/GLI2/RSPO3/WT1/SEMA3A/ADAMTS16/MYC/HOXD13/WNT2/AREG/FGF7/GDNF/FGF2/NOG/LHX1/GBX2/CCL11/EYA1/SLIT2/RSPO2/TNF/HGF/HOXD11/EGF/FOXC2/FGF10/HOXB13/SOX10/GREB1L/TBX20	37
GO:0002686	BP	GO:0002686	negative regulation of leukocyte migration	16/1936	49/20488	6.16179e-06	0.000117324	9.05774e-05	IL27RA/ADORA1/SLAMF8/C5AR2/PADI2/CD300A/GREM1/ADA/EMILIN1/CCL2/STAP1/CXCL12/SLIT2/ADTRP/CCL21/CCL25	16
GO:0045165	BP	GO:0045165	cell fate commitment	49/1936	270/20488	6.26498e-06	0.00011873	9.16627e-05	CYP26B1/LOXL3/GAS1/RUNX2/WNT11/PRRX1/ROR2/MIAT/SLAMF8/GLIS1/PDPN/WNT10B/WNT5B/FGFR1/SOX9/EOMES/CDON/GLI2/WT1/IL6/TBX21/IL12RB1/GATA6/WNT2/FGF2/DMRT3/SLAMF6/LHX3/IRF4/NKX2-5/PAX6/EYA1/TRIM15/NRG1/NKX2-2/DLX2/HOXC10/GATA1/MYL2/FOXC2/GSX2/MESP1/ASCL1/GAP43/FGF10/DLX1/WNT7A/TBX20/POU4F1	49
GO:0031983	CC	GO:0031983	vesicle lumen	58/1936	339/20488	6.26932e-06	0.00011873	9.16627e-05	FN1/CDA/ECM1/TIMP2/CHI3L1/OSCAR/CRISPLD2/HPSE/PCSK1/DOCK2/HK3/PADI2/TGFB3/ADA/BIN2/POMC/MNDA/SPARC/ISLR/RNASE2/TGFB2/GAS6/LYZ/MMP8/THBS1/ARHGAP9/PTX3/PLAC8/SAA1/GIP/F13A1/SRGN/RARRES2/GNLY/AZU1/MPO/FOLR3/S100A8/HGF/IGF1/BPI/RETN/FASLG/S100A9/HRNR/S100A7/EGF/CXCL1/PENK/OLFM4/LEFTY2/SCG3/RNASE3/GRP/SLPI/HP/DEFA1B/ORM1	58
GO:0032660	BP	GO:0032660	regulation of interleukin-17 production	13/1936	34/20488	6.36664e-06	0.000120249	9.28359e-05	SPHK1/IL27RA/NOD2/TNFSF4/NCKAP1L/PRNP/IL6/PRKCQ/OSM/SLAMF6/IFNG/IL36RN/CCL1	13
GO:0098857	CC	GO:0098857	membrane microdomain	55/1936	316/20488	6.42303e-06	0.00012099	9.34078e-05	DPP4/S100A10/TLR6/MYADM/CAV1/HPSE/HCK/TUBA1A/CD14/LAT2/SULF1/EHD2/ADD2/ITGB2/TLR1/CD226/FAIM2/ICAM1/ITGAM/UNC5A/PDPN/SELPLG/CAV2/BTK/LCP2/CD8A/PRNP/ANK2/PTPRC/CD177/BIRC3/KCNE1/CDH2/PDZK1/CD48/PTGIS/LRRK2/KCNMA1/BVES/CDH15/CD2/OLR1/HTR2A/MME/CNTN1/ADTRP/TNF/P2RX1/CD19/FASLG/HAS2/MS4A1/CD79A/ADCYAP1R1/TEX101	55
GO:0071622	BP	GO:0071622	regulation of granulocyte chemotaxis	15/1936	44/20488	6.57463e-06	0.000123515	9.53576e-05	C5AR1/MPP1/C5AR2/C3AR1/CMKLR1/NCKAP1L/THBS1/CCL5/RARRES2/SLIT2/THBS4/S100A7/CCL21/CXCL8/CCL19	15
GO:0030323	BP	GO:0030323	respiratory tube development	36/1936	176/20488	6.95866e-06	0.000130382	0.000100659	LOX/LOXL3/TNC/CHI3L1/FSTL3/WNT11/ADAMTS2/CRISPLD2/LAMA1/TGFB3/ADA/PDPN/FGFR1/SOX9/SPARC/GLI2/RCN3/PCSK5/GATA6/CCBE1/WNT2/FGF7/NOG/HSD11B1/SFTPD/LHX3/RSPO2/AARD/MME/PKDCC/TNF/IGFBP5/ABCA12/RBP4/ASCL1/FGF10	36
GO:0007187	BP	GO:0007187	G protein-coupled receptor signaling pathway, coupled to cyclic nucleotide second messenger	47/1936	256/20488	6.98182e-06	0.000130469	0.000100726	ADCY7/HTR1D/MCHR1/ADORA1/FLNA/GNAO1/GPR176/RAMP1/ADGRE2/ANXA1/GNG2/CCR1/FPR2/GPR37/RGS2/FPR1/AKAP12/HRH2/CXCL9/MARCO/PTGFR/ADGRG3/CCL2/CHGA/CXCL10/ADGRE1/HTR2A/PTGER3/SSTR3/RGS1/PTHLH/ADGRG2/HTR6/CXCL11/ADGRG5/FFAR3/ADGRD1/DRD2/CHRM4/GLP2R/ADGRE3/PLN/ADRB3/TSHR/HTR1B/CALCA/NPY	47
GO:0032755	BP	GO:0032755	positive regulation of interleukin-6 production	24/1936	96/20488	7.0338e-06	0.000131093	0.000101208	TLR6/SPON2/NOD2/P2RX7/FCER1G/DDX58/TYROBP/TLR1/LILRB2/TWIST1/TLR8/AIF1/TNFSF4/LILRA5/MMP8/IL6/PAEP/EREG/CLEC7A/TNF/IL1F10/IL36RN/LGALS9B/LGALS9C	24
GO:0061687	BP	GO:0061687	detoxification of inorganic compound	9/1936	17/20488	7.09091e-06	0.000131462	0.000101492	MT2A/MT1X/MT1M/MT1G/MT1H/MT1E/MT1A/MT3/MT1DP	9
GO:0097501	BP	GO:0097501	stress response to metal ion	9/1936	17/20488	7.09091e-06	0.000131462	0.000101492	MT2A/MT1X/MT1M/MT1G/MT1H/MT1E/MT1A/MT3/MT1DP	9
GO:1903556	BP	GO:1903556	negative regulation of tumor necrosis factor superfamily cytokine production	20/1936	72/20488	7.35717e-06	0.00013604	0.000105027	IL27RA/C5AR2/AXL/TWIST1/HAVCR2/IL10/TREM2/POMC/PTPN22/SYT11/CD274/GAS6/CD33/LILRB1/SLAMF1/IGF1/BPI/ADIPOQ/LILRA4/ORM1	20
GO:2000514	BP	GO:2000514	regulation of CD4-positive, alpha-beta T cell activation	18/1936	61/20488	8.28357e-06	0.000152769	0.000117942	LOXL3/CD80/ANXA1/CD86/TNFSF4/RUNX3/CD274/NCKAP1L/SASH3/TBX21/IL27/IL12RB1/PRKCQ/IFNG/IRF4/CCL19/LGALS9B/LGALS9C	18
GO:0002828	BP	GO:0002828	regulation of type 2 immune response	12/1936	30/20488	8.36896e-06	0.00015354	0.000118537	IL27RA/ECM1/NOD2/ANXA1/CD86/TNFSF4/IL6/TBX21/RSAD2/CCR2/IDO1/IFNL1	12
GO:0032743	BP	GO:0032743	positive regulation of interleukin-2 production	12/1936	30/20488	8.36896e-06	0.00015354	0.000118537	CD80/ANXA1/CD86/PDE4B/SASH3/PTPRC/CD28/PRKCQ/CD3E/CCR2/CLEC7A/IRF4	12
GO:0050777	BP	GO:0050777	negative regulation of immune response	32/1936	150/20488	8.93038e-06	0.000163414	0.000126161	IL27RA/LOXL3/IL7R/SAMHD1/SLAMF8/VSIG4/COL3A1/ANXA1/TGFB3/CD300A/SAMSN1/IL2RA/HAVCR2/IL10/TNFSF4/CD84/FCGR2B/CLEC4G/CR1/TGFB2/TBX21/PTPRC/PDCD1/FGL2/LILRB1/CTLA4/CCR2/MMP12/TNF/DRD2/IFNL1/KIR2DL4	32
GO:2001257	BP	GO:2001257	regulation of cation channel activity	36/1936	178/20488	9.07604e-06	0.00016565	0.000127886	EPHB2/MMP9/MYO5A/CAV1/RRAD/RASGRF1/SCN1B/P2RY6/STAC2/PDE4B/TREM2/GAL/CACNA2D1/ANK2/RGS9/KCNE1/CCL2/STAC/ANXA3/MAPK8IP2/SHANK1/CCR2/IFNG/JPH2/GEM/KCNA1/CACNG8/DRD2/RELN/LRRC38/CACNG7/SHISA8/PLN/GRIA3/CACNG4/NETO1	36
GO:0032689	BP	GO:0032689	negative regulation of interferon-gamma production	13/1936	35/20488	9.25477e-06	0.000168041	0.000129732	PDCD1LG2/INHBA/AXL/HAVCR2/IL10/TNFSF4/CD274/PRNP/GAS6/LILRB1/IL36RN/LGALS9B/LGALS9C	13
GO:0042092	BP	GO:0042092	type 2 immune response	13/1936	35/20488	9.25477e-06	0.000168041	0.000129732	IL27RA/ECM1/NOD2/ANXA1/CD86/IL10/TNFSF4/IL6/TBX21/RSAD2/CCR2/IDO1/IFNL1	13
GO:0019838	MF	GO:0019838	growth factor binding	30/1936	137/20488	9.78831e-06	0.000177272	0.000136859	CD109/COL6A1/LTBP2/COL5A1/HTRA3/COL1A1/OSMR/COL1A2/VASN/COL3A1/TGFB3/PXDN/IL2RA/FGFR1/IL10RA/ITGB3/IGFBPL1/NTRK1/IL1R2/THBS1/IGFBP6/IL2RG/CXCL13/IL2RB/NGFR/BMPR1B/IGFBP5/NTRK2/FGFBP1/IL36RN	30
GO:0060537	BP	GO:0060537	muscle tissue development	66/1936	408/20488	1.0245e-05	0.000185067	0.000142877	LOX/CYP26B1/CFL2/GJC1/SHOX2/CAV1/TPM1/COL3A1/GREM1/TWIST1/EGR2/ALPK2/WNT10B/RGS4/FGFR1/RGS2/CAV2/SOX9/EOMES/CDON/WT1/TGFB2/SGCD/EGR1/DCN/MSC/DSP/HDAC9/MYOM3/GATA6/WNT2/BVES/COL11A1/FGF2/MYLK/NOG/MYBPC3/MYH15/JPH2/NKX2-5/EYA1/PAX5/NEURL1/MEOX2/NRG1/IGF1/RBM24/S100B/SGCG/HAMP/IGFBP5/RYR1/ANKRD1/KCNK2/RBP4/CHRNA1/NPHS1/MYL2/POPDC3/FOXC2/MESP1/PLN/DNER/TBX20/HAND1/POU4F1	66
GO:0030324	BP	GO:0030324	lung development	35/1936	172/20488	1.04466e-05	0.000188226	0.000145316	LOX/LOXL3/TNC/CHI3L1/FSTL3/WNT11/ADAMTS2/CRISPLD2/LAMA1/TGFB3/ADA/PDPN/FGFR1/SOX9/SPARC/GLI2/RCN3/GATA6/CCBE1/WNT2/FGF7/NOG/HSD11B1/SFTPD/LHX3/RSPO2/AARD/MME/PKDCC/TNF/IGFBP5/ABCA12/RBP4/ASCL1/FGF10	35
GO:0030183	BP	GO:0030183	B cell differentiation	29/1936	131/20488	1.0961e-05	0.000196991	0.000152083	IL11/PTPRJ/CLCF1/SLAMF8/INHBA/DOCK11/PLCL2/NFAM1/ADA/IL10/DOCK10/ITGA4/LGALS1/BTK/NCKAP1L/FCGR2B/PTPRC/CR2/NTRK1/ADGRG3/HDAC9/GPR183/FCRL3/IFNK/CD19/AICDA/MS4A1/CD79A/IFNE	29
GO:0033627	BP	GO:0033627	cell adhesion mediated by integrin	19/1936	68/20488	1.12713e-05	0.000202052	0.00015599	DPP4/FBN1/COL16A1/ITGA5/ITGB2/ADA/ICAM1/ITGA4/NCKAP1L/ITGB3/TGFB2/ITGA11/CCL5/CXCL13/CD3E/CYP1B1/ITGBL1/CCL21/FOXC2	19
GO:0043367	BP	GO:0043367	CD4-positive, alpha-beta T cell differentiation	20/1936	74/20488	1.15487e-05	0.000206498	0.000159423	LOXL3/CD80/ANXA1/CD86/TNFSF4/RUNX3/NCKAP1L/SASH3/IL6/TBX21/IL27/IL12RB1/FUT7/GPR183/RSAD2/SLAMF6/IFNG/IRF4/CCL19/PLA2G2D	20
GO:0007157	BP	GO:0007157	heterophilic cell-cell adhesion via plasma membrane cell adhesion molecules	15/1936	46/20488	1.21999e-05	0.00021759	0.000167986	CD209/TENM3/ITGA5/ICAM1/TENM2/IGSF21/SCARF2/CADM3/CD6/CDH2/PTPRD/ITGAL/HMCN1/LGALS7B/CBLN1	15
GO:0042094	BP	GO:0042094	interleukin-2 biosynthetic process	10/1936	22/20488	1.23544e-05	0.000219791	0.000169685	CD80/LAG3/CD86/PTPRC/CD28/PRKCQ/CD3E/SFTPD/CLEC7A/IRF4	10
GO:0050840	MF	GO:0050840	extracellular matrix binding	17/1936	57/20488	1.25465e-05	0.000222645	0.000171888	ECM1/TGFBI/OLFML2A/SSC5D/LGALS1/SPARC/LRRC15/ITGB3/BGN/FBLN2/DCN/THBS1/SPP1/COL11A1/ADAMTS15/SMOC1/SLIT2	17
GO:0001772	CC	GO:0001772	immunological synapse	13/1936	36/20488	1.32365e-05	0.0002343	0.000180886	PTPRJ/HAVCR2/ICAM1/CD53/RHOH/GZMB/SCIMP/CD6/CD37/GZMA/CD28/PRKCQ/CD3E	13
GO:0014068	BP	GO:0014068	positive regulation of phosphatidylinositol 3-kinase signaling	22/1936	87/20488	1.37622e-05	0.000242994	0.000187598	PIK3AP1/PIK3CD/PRR5L/PIK3R5/FGFR1/SOX9/HCST/TGFB2/PDGFC/DCN/NTRK1/NCF1/CD28/CCL5/OSM/TNF/HGF/IGF1/RELN/CSF3/NTRK2/GH1	22
GO:0048708	BP	GO:0048708	astrocyte differentiation	21/1936	81/20488	1.41953e-05	0.000249484	0.000192609	C5AR1/BIN1/ROR2/CLCF1/C1QA/TSPAN2/CDK6/FPR2/SOX9/TREM2/ROR1/IL6/NOG/IFNG/PAX6/S100A8/TNF/S100B/NKX2-2/MT3/PLP1	21
GO:0060485	BP	GO:0060485	mesenchyme development	49/1936	278/20488	1.42006e-05	0.000249484	0.000192609	FN1/GLIPR2/LOXL3/SNAI1/WNT11/FOXD1/LOXL2/FAM83D/COL1A1/VASN/ANXA6/TGFB3/GREM1/TWIST1/PDPN/BNC2/STAT1/HMGA2/FGFR1/SOX9/EOMES/AKNAD1/WT1/TGFB2/SEMA3A/IL6/MYC/NRTN/WNT2/OLFM1/GDNF/NOG/GBX2/NKX2-5/HAND2/NRG1/HGF/DLL3/RBM24/HAS2/DAND5/FOXC2/MESP1/FGF10/SOX10/FGF19/TBX20/ALX1/HAND1	49
GO:1903531	BP	GO:1903531	negative regulation of secretion by cell	40/1936	211/20488	1.51149e-05	0.000264887	0.0002045	IL27RA/FN1/ASIC1/IL11/TLR6/ADORA1/C5AR2/INHBA/ANXA1/CD300A/IL10/TLR8/SSC5D/PTPN22/CD84/SYT11/LILRA5/FCGR2B/GAS6/MAOB/GBP1/IL1R2/HDAC9/CHGA/RSAD2/LILRB1/SRGN/OSM/CCR2/CD22/ADTRP/TNF/VSNL1/DRD2/STXBP6/IL36RN/ADIPOQ/HTR1B/CARD17/CARD18	40
GO:0002604	BP	GO:0002604	regulation of dendritic cell antigen processing and presentation	7/1936	11/20488	1.55956e-05	0.000271286	0.000209441	SLC11A1/NOD2/FCGR2B/THBS1/FGL2/CCL21/CCL19	7
GO:0019864	MF	GO:0019864	IgG binding	7/1936	11/20488	1.55956e-05	0.000271286	0.000209441	FCGR2A/FCGR3A/FCER1G/FCGR1A/FCGR1B/FCGR2B/FCGR3B	7
GO:0032490	BP	GO:0032490	detection of molecule of bacterial origin	7/1936	11/20488	1.55956e-05	0.000271286	0.000209441	TLR6/NOD2/TLR1/SSC5D/TREM2/LY96/C4B	7
GO:0007156	BP	GO:0007156	homophilic cell adhesion via plasma membrane adhesion molecules	34/1936	168/20488	1.56686e-05	0.000271884	0.000209903	L1CAM/VSTM2L/TENM3/PALLD/DSC2/IGSF21/CD84/CDH11/NEXN/CADM3/CLSTN2/CDH2/DSCAM/PCDHGA12/ANXA3/CDHR2/CDH15/PCDHGA9/HMCN1/PCDH9/PCDH8/CDH16/DSG3/DSC1/PCDHGB5/PCDH7/CDH22/CDH19/PCDHGB1/CDH18/PCDHA1/MYPN/DSC3/DSG1	34
GO:0070167	BP	GO:0070167	regulation of biomineral tissue development	23/1936	94/20488	1.58491e-05	0.000274341	0.0002118	ECM1/FAM20C/P2RX7/ANKH/CCL3/TGFB3/GREM1/TWIST1/CCR1/WNT10B/SOX9/GAS6/DDR2/OSR2/OMD/SRGN/ENPP1/FBN2/BMPR1B/ASPN/PKDCC/COMP/GATA1	23
GO:0001786	MF	GO:0001786	phosphatidylserine binding	17/1936	58/20488	1.61974e-05	0.000279682	0.000215923	AXL/ANXA6/CD300A/SYT11/GRAMD1B/GAS6/CD300LF/THBS1/SYT12/ANXA13/JPH2/GSDMC/MME/SYT6/GAP43/SYT5/SYT13	17
GO:0060384	BP	GO:0060384	innervation	11/1936	27/20488	1.62372e-05	0.000279684	0.000215925	SULF2/SULF1/LRIG1/ITGA4/SEMA3A/NTRK1/PRKCG/NPTX1/UNC13A/RNF165/POU4F1	11
GO:2000107	BP	GO:2000107	negative regulation of leukocyte apoptotic process	15/1936	47/20488	1.63618e-05	0.000281144	0.000217051	IL7R/NOD2/FCER1G/AXL/ADA/CCR5/GAS6/PRKCQ/LILRB1/CCL5/CXCL12/IDO1/CCL21/CCL19/PTCRA	15
GO:0033267	CC	GO:0033267	axon part	62/1936	382/20488	1.69149e-05	0.00028994	0.000223842	TUBB3/GPRIN1/STMN3/L1CAM/DNM1/TIMP2/CDK5R1/ADORA1/BIN1/MYO5A/TPX2/DPYSL3/PALLD/SHTN1/RASGRF1/TENM2/ITGA4/SCN1B/BOC/ROR1/SYT11/MAP1A/PTPRN/UCHL1/ANK2/MAP1B/PRKCG/EPB41L3/DSCAM/CNTNAP2/LRRK2/SNAP25/ERMN/NRCAM/OLFM1/ANK1/ZNF804A/KCNA2/LAMP5/TNN/UNC13A/CDK5R2/PCDH9/IGF2BP1/KCNA1/NMU/SLC18A3/SCN8A/DRD2/PNOC/KCNK2/SLC18A1/NTRK2/BRSK2/SLC18A2/COBL/GAP43/PENK/PCDHGB1/TUBB4A/HTR1B/STMN4	62
GO:0060047	BP	GO:0060047	heart contraction	49/1936	280/20488	1.72902e-05	0.000295326	0.000228	GJC1/KCNJ12/ADORA1/BIN1/CAV1/FLNA/TPM1/GNAO1/DSC2/ADA/TMIGD3/RGS4/SCN1B/RGS2/PDE4B/CACNA2D1/FXYD6/TNNT1/CACNG6/TGFB2/SEMA3A/SGCD/ANK2/SCN2B/KCNE1/DSP/CHGA/ADORA3/BVES/MYBPC3/KCNJ5/SCN3B/KCNG2/NKX2-5/KCNH2/NMU/CACNG8/SGCG/HSPB7/DRD2/RYR1/CACNG7/MYL2/CACNA1B/SPX/PLN/KCNIP1/DES/CACNG4	49
GO:0050803	BP	GO:0050803	regulation of synapse structure or activity	42/1936	227/20488	1.73129e-05	0.000295326	0.000228	STX1B/DNM1/EPHB2/CDK5R1/NTN1/TUBA1A/LILRB2/KLK8/ARHGAP22/IL10/ITPKA/IL10RA/SPARC/FCGR2B/PRNP/SYNDIG1/NTRK1/CLSTN2/CDH2/FLRT2/LRRK2/THBS2/NRCAM/PTPRD/ZNF804A/SLITRK2/PCDH8/VSTM5/NEURL1/TNF/CAMK2B/DRD2/RELN/NTRK2/NRXN1/LINGO2/LRFN5/GAP43/CAMKV/WNT7A/SLITRK3/CBLN1	42
GO:0032720	BP	GO:0032720	negative regulation of tumor necrosis factor production	19/1936	70/20488	1.7764e-05	0.000301771	0.000232976	IL27RA/C5AR2/AXL/TWIST1/HAVCR2/IL10/TREM2/POMC/PTPN22/SYT11/GAS6/CD33/LILRB1/SLAMF1/IGF1/BPI/ADIPOQ/LILRA4/ORM1	19
GO:0007492	BP	GO:0007492	endoderm development	20/1936	76/20488	1.77764e-05	0.000301771	0.000232976	FN1/COL6A1/MMP9/COL5A1/INHBA/COL5A2/ITGA5/ITGB2/COL12A1/ITGA4/HMGA2/EOMES/MMP8/GATA6/COL11A1/NOG/LHX1/LAMA3/MESP1/TBX20	20
GO:0060541	BP	GO:0060541	respiratory system development	38/1936	198/20488	1.83175e-05	0.000310208	0.00023949	LOX/LOXL3/TNC/CHI3L1/FSTL3/WNT11/ADAMTS2/CRISPLD2/LAMA1/TGFB3/ADA/PDPN/FGFR1/SOX9/SPARC/GLI2/RCN3/WT1/MSC/GATA6/CCBE1/WNT2/FGF7/NOG/HSD11B1/SFTPD/LHX3/RSPO2/AARD/MME/PKDCC/TNF/IGFBP5/ABCA12/RBP4/ASCL1/GNG8/FGF10	38
GO:0003012	BP	GO:0003012	muscle system process	72/1936	465/20488	1.92433e-05	0.000325105	0.000250991	SPHK1/HTR1D/GJC1/SULF2/KCNJ12/ADORA1/BIN1/CAV1/FLNA/TPM1/GNAO1/SULF1/CALD1/ANXA6/DSC2/ADA/RGS4/SCN1B/RGS2/AIF1/STAC2/PDE4B/CACNA2D1/TNNT1/SGCD/LMCD1/ANK2/SCN2B/CD38/KCNE1/DSP/MYBPH/MYOM3/GATA6/STAC/CHGA/CRYAB/KCNMA1/GDNF/MYLK/MYBPC3/KCNJ5/SCN3B/HTR2A/PTGER3/NKX2-5/HAND2/SYNM/KCNA1/KCNH2/IGF1/NMU/P2RX1/HAMP/CAMK2B/IGFBP5/DRD2/RYR1/COMP/SLN/CHRNA1/MYL7/TIFAB/MYL2/SPX/PLN/MLIP/DES/CNN1/PROK2/TBX20/P…	72
GO:0098589	CC	GO:0098589	membrane region	55/1936	328/20488	1.94925e-05	0.000328528	0.000253633	DPP4/S100A10/TLR6/MYADM/CAV1/HPSE/HCK/TUBA1A/CD14/LAT2/SULF1/EHD2/ADD2/ITGB2/TLR1/CD226/FAIM2/ICAM1/ITGAM/UNC5A/PDPN/SELPLG/CAV2/BTK/LCP2/CD8A/PRNP/ANK2/PTPRC/CD177/BIRC3/KCNE1/CDH2/PDZK1/CD48/PTGIS/LRRK2/KCNMA1/BVES/CDH15/CD2/OLR1/HTR2A/MME/CNTN1/ADTRP/TNF/P2RX1/CD19/FASLG/HAS2/MS4A1/CD79A/ADCYAP1R1/TEX101	55
GO:0008016	BP	GO:0008016	regulation of heart contraction	45/1936	251/20488	2.01955e-05	0.000339564	0.000262153	GJC1/KCNJ12/ADORA1/BIN1/CAV1/FLNA/TPM1/GNAO1/DSC2/ADA/TMIGD3/RGS4/SCN1B/RGS2/PDE4B/CACNA2D1/FXYD6/CACNG6/TGFB2/SEMA3A/ANK2/SCN2B/KCNE1/DSP/CHGA/ADORA3/BVES/KCNJ5/SCN3B/KCNG2/NKX2-5/KCNH2/NMU/CACNG8/HSPB7/DRD2/RYR1/CACNG7/MYL2/CACNA1B/SPX/PLN/KCNIP1/DES/CACNG4	45
GO:0098793	CC	GO:0098793	presynapse	75/1936	491/20488	2.09723e-05	0.000351785	0.000271589	STX2/SPHK1/STX1B/DNM1/STXBP1/EPHB2/CDK5R1/ADORA1/BIN1/P2RX7/RIMS3/CALB2/IGSF21/SLC30A3/PDE4B/ROR1/FXYD6/SYT11/IL31RA/NRXN2/SH3GL3/PTPRN/SLC22A2/SYNDIG1/CADM3/C1QL1/SYT12/DNAJC6/CDH2/PRKCG/SLC6A17/LRRK2/SNAP25/AMPH/ZNF804A/KCNA2/HTR2A/LGI3/LAMP5/TNN/UNC13A/PCDH8/HTR3A/NTNG1/SNCB/MME/SV2B/KCNA1/CNTN1/NGF/NMU/P2RX1/SYT6/SLC18A3/CADPS/ADAM23/DRD2/PNOC/KCNK2/SLC18A1/NTRK2/NRXN1/STX19/PPFIA2/CACNA1B/SY…	75
GO:0034774	CC	GO:0034774	secretory granule lumen	54/1936	321/20488	2.10624e-05	0.00035201	0.000271762	FN1/CDA/ECM1/TIMP2/CHI3L1/OSCAR/CRISPLD2/HPSE/PCSK1/DOCK2/HK3/PADI2/TGFB3/BIN2/POMC/MNDA/SPARC/ISLR/RNASE2/TGFB2/GAS6/LYZ/MMP8/THBS1/ARHGAP9/PTX3/PLAC8/GIP/F13A1/SRGN/RARRES2/AZU1/MPO/FOLR3/S100A8/HGF/IGF1/BPI/RETN/S100A9/HRNR/S100A7/EGF/CXCL1/PENK/OLFM4/LEFTY2/SCG3/RNASE3/GRP/SLPI/HP/DEFA1B/ORM1	54
GO:0005796	CC	GO:0005796	Golgi lumen	24/1936	102/20488	2.11356e-05	0.00035201	0.000271762	GPC6/MUC16/FMOD/WNT5B/GAS6/BGN/VCAN/DCN/MMP11/PCSK5/OMD/LUM/MUC12/NGF/OGN/DEFB103A/GPC5/F7/MUC4/KERA/WNT7A/DEFB103B/MUC13/DEFA1B	24
GO:0015837	BP	GO:0015837	amine transport	24/1936	102/20488	2.11356e-05	0.00035201	0.000271762	STXBP1/ADORA1/P2RX7/AQP9/RGS4/RGS2/SYT11/SYT12/CHGA/GDNF/KCNA2/HTR2A/CXCL12/SLC22A16/SYT6/FFAR3/DRD2/RHCG/SLC18A1/SLC38A3/SLC18A2/SYT5/HTR1B/SYT13	24
GO:0045582	BP	GO:0045582	positive regulation of T cell differentiation	21/1936	83/20488	2.12408e-05	0.000352928	0.000272471	IL7R/CD80/ANXA1/LILRB4/LILRB2/ADA/CD86/IL2RA/PIK3R6/EGR3/TNFSF4/RUNX3/NCKAP1L/GLI2/SASH3/PTPRC/IL12RB1/TNFSF9/IFNG/VNN1/CCL19	21
GO:0032412	BP	GO:0032412	regulation of ion transmembrane transporter activity	46/1936	260/20488	2.325e-05	0.000385403	0.000297542	EPHB2/MMP9/MYO5A/CAV1/PCSK9/RRAD/RASGRF1/SCN1B/P2RY6/STAC2/PDE4B/TREM2/GAL/CACNA2D1/FXYD6/PRNP/ANK2/SCN2B/RGS9/KCNE1/PDZK1/CCL2/STAC/ANXA3/MAPK8IP2/SHANK1/SCN3B/CCR2/IFNG/JPH2/GEM/FHL1/HTR3A/KCNA1/CACNG8/DRD2/RELN/WNK4/SLN/LRRC38/CACNG7/SHISA8/PLN/GRIA3/CACNG4/NETO1	46
GO:0001764	BP	GO:0001764	neuron migration	32/1936	157/20488	2.37038e-05	0.000392002	0.000302637	CDK5R1/CAMK2A/NTN1/FLNA/AXL/COL3A1/SHTN1/TWIST1/DCLK1/TUBB2B/FGFR1/GAS6/SEMA3A/MAP1B/FLRT2/NRCAM/CXCL12/LHX1/PAX6/TNN/CDK5R2/NRG1/CAMK2B/DRD2/RELN/CCR4/NTRK2/ASCL1/DNER/DRGX/IGSF10/TBX20	32
GO:0022898	BP	GO:0022898	regulation of transmembrane transporter activity	47/1936	268/20488	2.40465e-05	0.000396739	0.000306294	EPHB2/MMP9/MYO5A/CAV1/PCSK9/RRAD/TWIST1/RASGRF1/SCN1B/P2RY6/STAC2/PDE4B/TREM2/GAL/CACNA2D1/FXYD6/PRNP/ANK2/SCN2B/RGS9/KCNE1/PDZK1/CCL2/STAC/ANXA3/MAPK8IP2/SHANK1/SCN3B/CCR2/IFNG/JPH2/GEM/FHL1/HTR3A/KCNA1/CACNG8/DRD2/RELN/WNK4/SLN/LRRC38/CACNG7/SHISA8/PLN/GRIA3/CACNG4/NETO1	47
GO:0032651	BP	GO:0032651	regulation of interleukin-1 beta production	22/1936	90/20488	2.44488e-05	0.000402435	0.000310692	SPHK1/NOD2/P2RX7/CCL3/TYROBP/TLR8/MEFV/TREM2/MNDA/LILRA5/EGR1/CD33/IFNG/AZU1/CLEC7A/IGF1/PYHIN1/CCL19/PYDC1/CARD17/CARD18/ORM1	22
GO:1904645	BP	GO:1904645	response to amyloid-beta	16/1936	54/20488	2.46052e-05	0.000404064	0.000311949	DNM1/TLR6/MMP9/MMP3/ICAM1/ITGA4/FPR2/TREM2/CACNA2D1/FCGR2B/PRNP/NGFR/MMP12/IGF1/CACNA1B/MMP13	16
GO:0051607	BP	GO:0051607	defense response to virus	43/1936	238/20488	2.52074e-05	0.00041299	0.000318841	IFITM3/SAMHD1/SLFN11/FLNA/SPON2/POLR3G/IFITM1/DDX58/RNASE6/IL2RA/STAT1/TLR8/HERC5/IFIT1/PRF1/RNASE2/IL6/CXCL9/GBP1/PTPRC/IL27/BIRC3/IFIT2/IL12RB1/IFI6/DDX60/RSAD2/FGL2/IFIT3/LILRB1/CXCL10/IFI44L/IFNG/AZU1/TRIM15/MMP12/IFNK/IFNL1/AICDA/IFNE/IFNL2/IFNL3/DEFA1B	43
GO:0048736	BP	GO:0048736	appendage development	35/1936	179/20488	2.55994e-05	0.000417472	0.000322301	CHST11/CYP26B1/RECK/SHOX2/RUNX2/KREMEN2/PRRX1/ROR2/GREM1/TWIST1/FGFR1/SOX9/FMN1/GLI2/TGFB2/GDF5/OSR2/PCSK5/HOXD13/NOG/FBN2/BMPR1B/SMOC1/RSPO2/HAND2/MEOX2/PKDCC/RNF165/COMP/HOXC10/SP8/ALX4/FGF10/WNT7A/ALX1	35
GO:0060173	BP	GO:0060173	limb development	35/1936	179/20488	2.55994e-05	0.000417472	0.000322301	CHST11/CYP26B1/RECK/SHOX2/RUNX2/KREMEN2/PRRX1/ROR2/GREM1/TWIST1/FGFR1/SOX9/FMN1/GLI2/TGFB2/GDF5/OSR2/PCSK5/HOXD13/NOG/FBN2/BMPR1B/SMOC1/RSPO2/HAND2/MEOX2/PKDCC/RNF165/COMP/HOXC10/SP8/ALX4/FGF10/WNT7A/ALX1	35
GO:0032620	BP	GO:0032620	interleukin-17 production	13/1936	38/20488	2.59029e-05	0.000420475	0.000324619	SPHK1/IL27RA/NOD2/TNFSF4/NCKAP1L/PRNP/IL6/PRKCQ/OSM/SLAMF6/IFNG/IL36RN/CCL1	13
GO:0048246	BP	GO:0048246	macrophage chemotaxis	13/1936	38/20488	2.59029e-05	0.000420475	0.000324619	C5AR1/SLAMF8/CCL3/C3AR1/CMKLR1/THBS1/CCL2/SAA1/CCL5/RARRES2/STAP1/SFTPD/AZU1	13
GO:0097696	BP	GO:0097696	STAT cascade	33/1936	166/20488	3.03801e-05	0.000492017	0.000379852	IL7R/CLCF1/CAV1/CD300A/IL10/CSF1R/STAT1/IL10RA/IL31RA/IL24/IL6/PTPRC/THPO/CCL2/PRL/CCL5/OSM/TNFRSF18/CCR2/IFNG/CSF2/TNF/CYP1B1/IGF1/IFNK/IFNL1/EGF/IL22RA2/CRLF2/GH1/IFNE/IFNL2/IFNL3	33
GO:0002407	BP	GO:0002407	dendritic cell chemotaxis	10/1936	24/20488	3.13953e-05	0.000507294	0.000391646	SLAMF8/CCR1/CCR5/GAS6/GPR183/CCL5/CCR2/CCL21/CCL19/CCR6	10
GO:0061098	BP	GO:0061098	positive regulation of protein tyrosine kinase activity	16/1936	55/20488	3.16787e-05	0.000510702	0.000394277	ADORA1/CSF1R/FCGR1A/LILRA5/PRNP/GAS6/NCF1/CCL5/STAP1/EREG/NEURL1/NRG1/RELN/NTRK2/EGF/EPGN	16
GO:0014706	BP	GO:0014706	striated muscle tissue development	62/1936	390/20488	3.21465e-05	0.00051706	0.000399186	LOX/CYP26B1/CFL2/GJC1/SHOX2/CAV1/TPM1/GREM1/TWIST1/EGR2/ALPK2/WNT10B/RGS4/FGFR1/RGS2/CAV2/EOMES/CDON/WT1/TGFB2/SGCD/EGR1/DCN/MSC/DSP/HDAC9/MYOM3/GATA6/WNT2/BVES/COL11A1/FGF2/NOG/MYBPC3/MYH15/JPH2/NKX2-5/EYA1/PAX5/NEURL1/MEOX2/NRG1/IGF1/RBM24/S100B/SGCG/HAMP/RYR1/ANKRD1/KCNK2/RBP4/CHRNA1/NPHS1/MYL2/POPDC3/FOXC2/MESP1/PLN/DNER/TBX20/HAND1/POU4F1	62
GO:0014002	BP	GO:0014002	astrocyte development	14/1936	44/20488	3.24189e-05	0.000519071	0.000400738	C5AR1/ROR2/C1QA/TSPAN2/CDK6/FPR2/TREM2/ROR1/IL6/IFNG/S100A8/TNF/MT3/PLP1	14
GO:2000404	BP	GO:2000404	regulation of T cell migration	14/1936	44/20488	3.24189e-05	0.000519071	0.000400738	IL27RA/ECM1/ITGA4/AIF1/TNFSF14/CXCL10/CCL5/CXCL13/CCR2/CXCL12/S100A7/CCL21/CCR6/CCL20	14
GO:0050807	BP	GO:0050807	regulation of synapse organization	40/1936	218/20488	3.30858e-05	0.000528548	0.000408055	EPHB2/CDK5R1/NTN1/TUBA1A/LILRB2/KLK8/ARHGAP22/IL10/ITPKA/IL10RA/SPARC/FCGR2B/PRNP/SYNDIG1/NTRK1/CLSTN2/CDH2/FLRT2/LRRK2/THBS2/NRCAM/PTPRD/ZNF804A/SLITRK2/PCDH8/VSTM5/NEURL1/TNF/CAMK2B/DRD2/RELN/NTRK2/NRXN1/LINGO2/LRFN5/GAP43/CAMKV/WNT7A/SLITRK3/CBLN1	40
GO:0034113	BP	GO:0034113	heterotypic cell-cell adhesion	17/1936	61/20488	3.34614e-05	0.000533338	0.000411753	MYADM/ITGA5/ITGAX/ITGB2/DSC2/LILRB2/IL10/ITGA4/ITGB3/PTPRC/DSP/CD44/NRCAM/CD2/TNF/ADIPOQ/ITGAD	17
GO:0002468	BP	GO:0002468	dendritic cell antigen processing and presentation	7/1936	12/20488	3.43623e-05	0.000546461	0.000421884	SLC11A1/NOD2/FCGR2B/THBS1/FGL2/CCL21/CCL19	7
GO:0097060	CC	GO:0097060	synaptic membrane	67/1936	432/20488	3.50516e-05	0.000556167	0.000429377	STX2/STX1B/DNM1/STXBP1/EPHB2/CAMK2A/ADORA1/SH2D5/RIMS3/ANXA1/FAIM2/CALB2/TENM2/IGSF21/CHRNA9/CPEB1/FXYD6/SYT11/IL31RA/DDN/ANK2/MPP2/SYNDIG1/GRIN3B/CADM3/CLSTN2/RGS9/CDH2/PRKCG/CRYAB/SNAP25/NRCAM/KCNMA1/PDLIM4/ANK1/KCNA2/SHANK1/HTR2A/UNC13A/PCDH8/HTR3A/NTNG1/NEURL1/KCNA1/CNTN1/P2RX1/SYT6/CACNG8/ADAM23/DRD2/GABRP/CNKSR2/CHRNA1/CHRM4/CACNG7/NRXN1/STX19/SHISA8/LRFN5/GABRA2/GRIA3/SLITRK3/HTR1B/CACNG4/…	67
GO:0002708	BP	GO:0002708	positive regulation of lymphocyte mediated immunity	24/1936	105/20488	3.51684e-05	0.000556768	0.000429841	CLCF1/LAG3/P2RX7/FCER1G/CD226/TNFSF4/BTK/SASH3/IL6/TBX21/RAET1L/PTPRC/CRTAM/IL12RB1/RSAD2/CD28/LTA/SLAMF6/SH2D1A/TNF/NCR3/FCER2/KIR2DL4/CD1B	24
GO:0042476	BP	GO:0042476	odontogenesis	28/1936	132/20488	3.5312e-05	0.000557788	0.000430629	TNC/FAM20C/RUNX2/KLK5/MYO5A/FAM20A/INHBA/GNAO1/COL1A1/COL1A2/TGFB3/TWIST1/GLI2/TGFB2/OSR2/SLC24A4/DMRT3/ASPN/RSPO2/HAND2/AQP5/TNFRSF11B/AQP6/DLX2/KLK4/FGF10/DLX1/HAND1	28
GO:0003002	BP	GO:0003002	regionalization	57/1936	351/20488	3.5794e-05	0.000564137	0.00043553	CYP26B1/SNAI1/ROR2/FOXD1/C1QA/GREM1/EGR2/MAFB/ITGAM/FGFR1/EOMES/CDON/CDX1/GLI2/WT1/SEMA3A/LHX2/PCSK5/HOXD13/WNT2/HES7/GDNF/NOG/DMRT3/BMPR1B/LHX1/LHX3/GBX2/NKX2-5/PAX6/LMX1B/PCDH8/HES2/MEOX2/DLL3/HOXD11/RELN/NKX2-2/DLX2/HOXC10/TIFAB/FOXC2/GSX2/COBL/MESP1/ASCL1/SP8/ALX4/FGF10/DLX1/HOXC8/WNT7A/IRX2/MESP2/TBX20/ALX1/BARX1	57
GO:0060536	BP	GO:0060536	cartilage morphogenesis	11/1936	29/20488	3.60574e-05	0.000567019	0.000437755	SNAI1/COL6A1/COL6A2/COL6A3/COL12A1/COCH/RSPO2/HAND2/VIT/COL20A1/HAND1	11
GO:0042533	BP	GO:0042533	tumor necrosis factor biosynthetic process	12/1936	34/20488	3.70703e-05	0.000579069	0.000447058	CYBB/TYROBP/TLR1/IL10/TNFRSF8/AKAP12/THBS1/LILRB1/CCR2/IFNG/AZU1/CLEC7A	12
GO:0042534	BP	GO:0042534	regulation of tumor necrosis factor biosynthetic process	12/1936	34/20488	3.70703e-05	0.000579069	0.000447058	CYBB/TYROBP/TLR1/IL10/TNFRSF8/AKAP12/THBS1/LILRB1/CCR2/IFNG/AZU1/CLEC7A	12
GO:0045066	BP	GO:0045066	regulatory T cell differentiation	12/1936	34/20488	3.70703e-05	0.000579069	0.000447058	LAG3/LILRB4/LILRB2/IL2RA/TNFSF4/CR1/FUT7/CD28/CTLA4/TNFRSF18/IFNG/PLA2G2D	12
GO:1903978	BP	GO:1903978	regulation of microglial cell activation	9/1936	20/20488	3.76579e-05	0.000586947	0.000453141	SPHK1/CCL3/CST7/TREM2/MMP8/IL6/PTPRC/LRRK2/STAP1	9
GO:0002643	BP	GO:0002643	regulation of tolerance induction	8/1936	16/20488	4.02496e-05	0.000623205	0.000481132	LILRB2/IL2RA/HAVCR2/CD274/PDCD1/CD3E/IDO1/CLC	8
GO:0006837	BP	GO:0006837	serotonin transport	8/1936	16/20488	4.02496e-05	0.000623205	0.000481132	FCER1G/ITGB3/MAOB/LILRB1/P2RX1/SLC18A1/SLC18A2/HTR1B	8
GO:0030889	BP	GO:0030889	negative regulation of B cell proliferation	8/1936	16/20488	4.02496e-05	0.000623205	0.000481132	CD300A/TYROBP/IL10/BTK/MNDA/FCGR2B/CTLA4/TNFRSF13B	8
GO:0050673	BP	GO:0050673	epithelial cell proliferation	67/1936	434/20488	4.0582e-05	0.000626975	0.000484043	ECM1/SULF2/CD109/C5AR1/F3/FAP/CAV1/C5AR2/LOXL2/NOD2/COL8A2/SULF1/TWIST1/KLK8/IL10/CDK6/WNT10B/ITGA4/STAT1/FGFR1/AKT3/CAV2/SOX9/EGR3/RUNX3/SPARC/ITGB3/CCL26/PTPRN/TGFB2/CCL24/SCG2/CDKN2B/GDF5/MYC/THBS1/OSR2/CCL2/PRL/WNT2/AREG/FGF7/CCL5/FGF2/NOG/TGM1/NGFR/EREG/CXCL12/PAX6/CCL11/BMPER/EYA1/MMP12/TNF/HGF/IGF1/THBS4/IGFBP5/HAS2/FGFBP1/FGF10/EPGN/WNT7A/FABP7/FGL1/SDR16C5	67
GO:1903522	BP	GO:1903522	regulation of blood circulation	50/1936	297/20488	4.10153e-05	0.000632282	0.00048814	GJC1/KCNJ12/ADORA1/BIN1/CAV1/FLNA/TPM1/GNAO1/DSC2/ADA/TMIGD3/ICAM1/RGS4/SCN1B/RGS2/PDE4B/CACNA2D1/FXYD6/HRH2/CACNG6/TGFB2/SEMA3A/ANK2/SCN2B/CD38/KCNE1/DSP/CHGA/ADORA3/BVES/KCNJ5/SCN3B/HTR2A/KCNG2/NKX2-5/KCNH2/NMU/P2RX1/CACNG8/HSPB7/DRD2/RYR1/CACNG7/MYL2/CACNA1B/SPX/PLN/KCNIP1/DES/CACNG4	50
GO:0046635	BP	GO:0046635	positive regulation of alpha-beta T cell activation	17/1936	62/20488	4.20795e-05	0.00064727	0.000499712	CD80/ANXA1/ADA/CD86/TNFSF4/RUNX3/NCKAP1L/SASH3/PTPRC/IL12RB1/CD28/PRKCQ/CD3E/CCR2/EBI3/IFNG/CCL19	17
GO:0031343	BP	GO:0031343	positive regulation of cell killing	18/1936	68/20488	4.23254e-05	0.000649634	0.000501537	LAG3/P2RX7/TYROBP/CD226/ITGAM/PRF1/RAET1L/PTPRC/CRTAM/IL12RB1/SLAMF6/STAP1/IFNG/CLEC7A/SH2D1A/NCR3/FCER2/CD1B	18
GO:0003015	BP	GO:0003015	heart process	49/1936	290/20488	4.42794e-05	0.000678148	0.00052355	GJC1/KCNJ12/ADORA1/BIN1/CAV1/FLNA/TPM1/GNAO1/DSC2/ADA/TMIGD3/RGS4/SCN1B/RGS2/PDE4B/CACNA2D1/FXYD6/TNNT1/CACNG6/TGFB2/SEMA3A/SGCD/ANK2/SCN2B/KCNE1/DSP/CHGA/ADORA3/BVES/MYBPC3/KCNJ5/SCN3B/KCNG2/NKX2-5/KCNH2/NMU/CACNG8/SGCG/HSPB7/DRD2/RYR1/CACNG7/MYL2/CACNA1B/SPX/PLN/KCNIP1/DES/CACNG4	49
GO:0002698	BP	GO:0002698	negative regulation of immune effector process	26/1936	120/20488	4.52776e-05	0.000691933	0.000534192	LOXL3/IL7R/SLAMF8/VSIG4/ANXA1/TGFB3/CD300A/IL2RA/HAVCR2/IL10/TNFSF4/CD84/FCGR2B/CLEC4G/CR1/TGFB2/TBX21/PTPRC/FGL2/LILRB1/FCRL3/CCR2/CD22/TNF/IFNL1/KIR2DL4	26
GO:0050679	BP	GO:0050679	positive regulation of epithelial cell proliferation	38/1936	206/20488	4.56095e-05	0.000695495	0.000536942	ECM1/C5AR1/F3/C5AR2/NOD2/TWIST1/IL10/ITGA4/FGFR1/AKT3/CAV2/SOX9/EGR3/ITGB3/CCL26/PTPRN/CCL24/SCG2/MYC/OSR2/WNT2/AREG/FGF7/CCL5/FGF2/NOG/TGM1/CXCL12/CCL11/EYA1/MMP12/IGF1/THBS4/HAS2/FGFBP1/FGF10/EPGN/WNT7A	38
GO:0051896	BP	GO:0051896	regulation of protein kinase B signaling	43/1936	244/20488	4.64979e-05	0.000707511	0.000546219	TNFAIP8L3/PIK3AP1/CHI3L1/F3/PTPRJ/PIK3CD/HPSE/FGF5/CD80/C1QTNF1/CCL3/AXL/CD86/PIK3R5/FGFR1/RCN3/GAS6/THPO/THBS1/CD28/AREG/FGF7/ICOS/OSM/FGF2/EREG/NRG1/FGF16/TNF/HGF/IGFBP5/DRD2/CD19/CSF3/CCL21/NTRK2/CCL19/EGF/TRAT1/FGF10/EPGN/F7/FGF19	43
GO:0035107	BP	GO:0035107	appendage morphogenesis	30/1936	148/20488	4.68188e-05	0.00070933	0.000547624	CHST11/CYP26B1/RECK/SHOX2/RUNX2/PRRX1/ROR2/TWIST1/FGFR1/SOX9/FMN1/GLI2/TGFB2/GDF5/OSR2/PCSK5/HOXD13/NOG/FBN2/BMPR1B/RSPO2/HAND2/PKDCC/RNF165/HOXC10/SP8/ALX4/FGF10/WNT7A/ALX1	30
GO:0035108	BP	GO:0035108	limb morphogenesis	30/1936	148/20488	4.68188e-05	0.00070933	0.000547624	CHST11/CYP26B1/RECK/SHOX2/RUNX2/PRRX1/ROR2/TWIST1/FGFR1/SOX9/FMN1/GLI2/TGFB2/GDF5/OSR2/PCSK5/HOXD13/NOG/FBN2/BMPR1B/RSPO2/HAND2/PKDCC/RNF165/HOXC10/SP8/ALX4/FGF10/WNT7A/ALX1	30
GO:0070851	MF	GO:0070851	growth factor receptor binding	28/1936	134/20488	4.69412e-05	0.000709659	0.000547877	ECM1/IL11/PTPRJ/EFEMP1/FGF5/ITGA5/GREM1/IL10/ITGB3/CD300LF/PDGFC/IL6/IL12RB1/FLRT2/AREG/FGF7/FGF2/EREG/FGF16/CSF2/IL1F10/CSF3/MS4A1/EGF/IL36RN/FGF10/EPGN/FGF19	28
GO:0002507	BP	GO:0002507	tolerance induction	10/1936	25/20488	4.7902e-05	0.000722633	0.000557894	LILRB2/IL2RA/HAVCR2/CD274/PDCD1/ICOS/CD3E/IDO1/CCR4/CLC	10
GO:0002712	BP	GO:0002712	regulation of B cell mediated immunity	15/1936	51/20488	4.82792e-05	0.000725217	0.000559889	IL27RA/CLCF1/FCER1G/CD226/IL10/TNFSF4/BTK/FCGR2B/CR1/TBX21/PTPRC/CD28/LTA/TNF/FCER2	15
GO:0002889	BP	GO:0002889	regulation of immunoglobulin mediated immune response	15/1936	51/20488	4.82792e-05	0.000725217	0.000559889	IL27RA/CLCF1/FCER1G/CD226/IL10/TNFSF4/BTK/FCGR2B/CR1/TBX21/PTPRC/CD28/LTA/TNF/FCER2	15
GO:0050869	BP	GO:0050869	negative regulation of B cell activation	11/1936	30/20488	5.20876e-05	0.000780759	0.000602769	INHBA/CD300A/TYROBP/SAMSN1/IL10/BTK/MNDA/FCGR2B/SLA2/CTLA4/TNFRSF13B	11
GO:0086003	BP	GO:0086003	cardiac muscle cell contraction	18/1936	69/20488	5.22561e-05	0.000781623	0.000603436	GJC1/ADORA1/BIN1/CAV1/FLNA/DSC2/SCN1B/PDE4B/CACNA2D1/SGCD/ANK2/SCN2B/KCNE1/DSP/KCNJ5/SCN3B/KCNH2/PLN	18
GO:0006836	BP	GO:0006836	neurotransmitter transport	46/1936	269/20488	5.54239e-05	0.000827248	0.00063866	STX2/STX1B/ASIC1/STXBP1/CAMK2A/P2RX7/FCER1G/RIMS3/ADA/RGS4/RGS2/BTK/SYT11/NRXN2/ITGB3/MAOB/SLC22A2/SYT12/PRKCG/SLC6A17/LRRK2/SNAP25/LILRB1/GDNF/HTR2A/SLC22A3/UNC13A/SV2B/CSF2/P2RX1/SLC18A3/CADPS/DRD2/SLC18A1/NRXN1/STX19/PPFIA2/CACNA1B/SYN3/SLC18A2/SLC6A15/GABRA2/SYT5/WNT7A/HTR1B/RIMS4	46
GO:0150034	CC	GO:0150034	distal axon	48/1936	285/20488	5.72512e-05	0.000852716	0.000658322	TUBB3/GPRIN1/STMN3/L1CAM/TIMP2/CDK5R1/ADORA1/MYO5A/DPYSL3/PALLD/SHTN1/RASGRF1/TENM2/ITGA4/BOC/ROR1/SYT11/PTPRN/MAP1B/PRKCG/DSCAM/LRRK2/SNAP25/OLFM1/ZNF804A/KCNA2/LAMP5/TNN/UNC13A/CDK5R2/PCDH9/IGF2BP1/KCNA1/NMU/SLC18A3/DRD2/PNOC/KCNK2/SLC18A1/NTRK2/BRSK2/SLC18A2/COBL/GAP43/PENK/PCDHGB1/HTR1B/STMN4	48
GO:0030279	BP	GO:0030279	negative regulation of ossification	20/1936	82/20488	5.83056e-05	0.000866588	0.000669031	ECM1/KREMEN2/CCL3/GREM1/TWIST1/CCR1/CDK6/SOX9/TWIST2/AREG/SRGN/NOG/ENPP1/TNN/GDF10/HAND2/TNF/IGFBP5/GATA1/SOST	20
GO:0001848	MF	GO:0001848	complement binding	9/1936	21/20488	6.03793e-05	0.000893638	0.000689915	C5AR1/VSIG4/ITGB2/ITGAM/CR1/CR2/PTX3/C4B/C4A	9
GO:0140131	BP	GO:0140131	positive regulation of lymphocyte chemotaxis	9/1936	21/20488	6.03793e-05	0.000893638	0.000689915	CCL7/CCL3/CCL4/TNFSF14/CCL5/CXCL13/CCR2/S100A7/CCL21	9
GO:0008360	BP	GO:0008360	regulation of cell shape	30/1936	150/20488	6.0815e-05	0.0008982	0.000693437	FN1/FMNL1/FMNL2/CCL7/HCK/TPM1/RHOF/CCL3/RHOD/PLXNA4/ATP10A/ANXA1/ITGB2/PARVB/ICAM1/CSF1R/PDPN/STRIP2/MSN/RHOH/CCL13/COCH/CCL24/EPB41L3/CCL2/ERMN/BVES/CCL11/S100B/SPTA1	30
GO:0071347	BP	GO:0071347	cellular response to interleukin-1	34/1936	179/20488	6.12394e-05	0.000902576	0.000696816	CHI3L1/CCL7/NOD2/CCL3/ADAMTS12/CCL4/CCL18/ICAM1/CCL8/SOX9/AKAP12/CCL13/CCL26/EGR1/CCL24/IL6/GBP1/IL1R2/CCL2/PTGIS/PSMB9/CCL5/CCL23/CCL11/CCL3L3/HAS2/ANKRD1/CCL21/CXCL8/CCL19/CCL20/CCL25/PCK1/CCL1	34
GO:0009620	BP	GO:0009620	response to fungus	15/1936	52/20488	6.19715e-05	0.000909561	0.000702208	SPON2/BTK/PTX3/CHGA/RARRES2/GNLY/MPO/CLEC7A/S100A8/HAMP/S100A9/CLEC6A/IL36RN/RNASE7/DEFA1B	15
GO:0032731	BP	GO:0032731	positive regulation of interleukin-1 beta production	15/1936	52/20488	6.19715e-05	0.000909561	0.000702208	NOD2/P2RX7/CCL3/TYROBP/TLR8/MNDA/LILRA5/EGR1/IFNG/AZU1/CLEC7A/PYHIN1/CCL19/PYDC1/ORM1	15
GO:0002367	BP	GO:0002367	cytokine production involved in immune response	23/1936	102/20488	6.35677e-05	0.000929118	0.000717306	SLC11A1/SPON2/NOD2/FCER1G/DDX58/TGFB3/CD226/IL10/TNFSF4/BTK/TGFB2/GAS6/SASH3/IL6/TBX21/CHGA/RSAD2/LILRB1/CCR2/TNF/FFAR3/KIR2DL4/CLC	23
GO:0005200	MF	GO:0005200	structural constituent of cytoskeleton	23/1936	102/20488	6.35677e-05	0.000929118	0.000717306	TUBB2A/TUBB3/TUBB6/TUBA1A/TPM1/ADD2/TUBB2B/MSN/ANK2/DSP/EPB41L3/ANK1/KRT6B/KRT6A/KRT14/SYNM/KRT9/LOR/SPTA1/DES/TUBB4A/KRT16/KRT5	23
GO:0150077	BP	GO:0150077	regulation of neuroinflammatory response	13/1936	41/20488	6.43519e-05	0.000938631	0.000724651	SPHK1/MMP9/CCL3/MMP3/CST7/TREM2/MMP8/IL6/PTPRC/LRRK2/STAP1/TNF/IGF1	13
GO:0048167	BP	GO:0048167	regulation of synaptic plasticity	35/1936	187/20488	6.5826e-05	0.00095815	0.00073972	STXBP1/EPHB2/SORCS2/CAMK2A/ADORA1/PLK2/RIMS3/TYROBP/LILRB2/EGR2/CALB2/RASGRF1/ITPKA/MAP1A/HRH2/PRNP/MPP2/MAP1B/CD38/SYT12/GIP/SNAP25/SHANK1/UNC13A/NEURL1/MME/S100B/CAMK2B/DRD2/RELN/NTRK2/SHISA8/RIMS4/CBLN1/NETO1	35
GO:0060348	BP	GO:0060348	bone development	39/1936	217/20488	6.6119e-05	0.00096043	0.00074148	LOX/CYP26B1/SULF2/FAM20C/SHOX2/RUNX2/COL6A1/COL6A2/FBN1/COL1A1/SULF1/COL6A3/ANXA6/TGFB3/TYROBP/GREM1/TWIST1/COL12A1/PAPSS2/SOX9/SPARC/CDX1/COCH/PDGFC/PTPRC/THPO/OSR2/SP5/LILRB1/BMPR1B/IGF1/RYR1/HAS2/COMP/VIT/COL20A1/TIFAB/GH1/MMP13	39
GO:0070252	BP	GO:0070252	actin-mediated cell contraction	25/1936	116/20488	6.89637e-05	0.000998527	0.000770892	GJC1/ADORA1/BIN1/CAV1/FLNA/TPM1/DSC2/SHTN1/PDPN/SCN1B/PDE4B/CACNA2D1/TNNT1/SGCD/ANK2/SCN2B/KCNE1/DSP/MYBPC3/KCNJ5/SCN3B/KCNH2/MYL2/PLN/DES	25
GO:0042277	MF	GO:0042277	peptide binding	49/1936	295/20488	6.90252e-05	0.000998527	0.000770892	CTSV/EPHB2/GPR1/MCHR1/TLR6/CD209/TMEM158/LDLRAD3/INHBA/CD14/NOD2/RAMP1/C1QA/ITGB2/TLR1/LILRB2/ITGAM/MSR1/KDELR3/FPR2/ANPEP/GPR37/TREM2/CRIP1/FCGR2B/PRNP/TGFB2/MARCO/PCSK5/CRYAB/MAPK8IP2/NGFR/SSTR3/HLA-DQA1/MME/TRBV7-9/HLA-DRB5/GLP2R/CACNA1B/TRAV8-4/ADCYAP1R1/NPBWR1/GRIA3/TRAV19/TRGV3/TRAV29DV5/CD1B/CCKBR/TRBV12-3	49
GO:0009612	BP	GO:0009612	response to mechanical stimulus	38/1936	210/20488	7.0101e-05	0.00101201	0.000781303	TNC/CHI3L1/WNT11/P2RX7/COL1A1/COL3A1/TNFRSF8/STAT1/POSTN/TLR8/CHRNA9/SOX9/NRXN2/TNFSF14/GDF5/DCN/NTRK1/MAP1B/THBS1/PHF24/CNTNAP2/CXCL10/COL11A1/HTR2A/CXCL12/MPO/SCEL/CASP5/KCNA1/RETN/DRD2/ANKRD1/KCNK2/NRXN1/TIFAB/MMP7/PKD1L2/SOST	38
GO:0043370	BP	GO:0043370	regulation of CD4-positive, alpha-beta T cell differentiation	14/1936	47/20488	7.34789e-05	0.00105861	0.000817276	LOXL3/CD80/ANXA1/CD86/TNFSF4/RUNX3/NCKAP1L/SASH3/TBX21/IL27/IL12RB1/IFNG/IRF4/CCL19	14
GO:0008305	CC	GO:0008305	integrin complex	11/1936	31/20488	7.38703e-05	0.00105991	0.000818282	ITGA5/ITGAX/ITGB2/ITGAM/ITGA4/ITGB3/EMILIN1/ITGA11/ITGAL/ITGBL1/ITGAD	11
GO:2000406	BP	GO:2000406	positive regulation of T cell migration	11/1936	31/20488	7.38703e-05	0.00105991	0.000818282	ITGA4/AIF1/TNFSF14/CXCL10/CCL5/CXCL13/CCR2/CXCL12/S100A7/CCL21/CCL20	11
GO:0015844	BP	GO:0015844	monoamine transport	21/1936	90/20488	7.71785e-05	0.00110513	0.000853191	FCER1G/SYT11/ITGB3/MAOB/SYT12/CHGA/LILRB1/GDNF/KCNA2/HTR2A/SLC22A3/CXCL12/P2RX1/SYT6/FFAR3/DRD2/SLC18A1/SLC18A2/SYT5/HTR1B/SYT13	21
GO:0030048	BP	GO:0030048	actin filament-based movement	28/1936	138/20488	8.10674e-05	0.00115846	0.000894364	GJC1/ADORA1/BIN1/MYO5A/CAV1/FLNA/WIPF1/TPM1/DSC2/SHTN1/PDPN/SCN1B/PDE4B/CACNA2D1/TNNT1/WIPF3/SGCD/ANK2/SCN2B/KCNE1/DSP/MYBPC3/KCNJ5/SCN3B/KCNH2/MYL2/PLN/DES	28
GO:0035637	BP	GO:0035637	multicellular organismal signaling	37/1936	204/20488	8.24837e-05	0.00117631	0.000908147	GJC1/KCNJ12/BIN1/CAV1/FLNA/DSC2/SCN1B/CACNA2D1/FXYD6/TYMP/CACNG6/ANK2/SCN2B/KCNE1/DSP/CNTNAP2/NRCAM/DMRT3/KCNA2/KCNJ5/SCN3B/NKX2-5/OTOA/KCNA1/KCNH2/P2RX1/CACNG8/SCN8A/CLDN19/RYR1/CHRNA1/NTRK2/CACNG7/GPR88/PLN/KCNIP1/CACNG4	37
GO:0002718	BP	GO:0002718	regulation of cytokine production involved in immune response	20/1936	84/20488	8.38991e-05	0.00119408	0.000921864	SPON2/NOD2/FCER1G/DDX58/TGFB3/CD226/IL10/TNFSF4/BTK/TGFB2/SASH3/IL6/TBX21/RSAD2/LILRB1/CCR2/TNF/FFAR3/KIR2DL4/CLC	20
GO:0001505	BP	GO:0001505	regulation of neurotransmitter levels	56/1936	354/20488	8.68256e-05	0.00123076	0.000950181	STX2/STX1B/ASIC1/STXBP1/TLR6/CAMK2A/CAV1/P2RX7/RIMS3/ITGB2/ICAM1/IL10/RGS4/RGS2/AIF1/SYT11/NRXN2/ITGB3/MAOB/MMP8/SDS/SLC22A2/SYT12/PRKCG/PTX3/PTGIS/LRRK2/SNAP25/GDNF/MOXD1/HTR2A/IFNG/SLC22A3/CLEC7A/UNC13A/DPYD/TNF/CYP1B1/P2RX1/SLC18A3/CADPS/DRD2/SLC18A1/NRXN1/DPYS/STX19/PPFIA2/CACNA1B/SYN3/SLC18A2/GABRA2/SYT5/WNT7A/HTR1B/PRIMA1/RIMS4	56
GO:0031589	BP	GO:0031589	cell-substrate adhesion	56/1936	354/20488	8.68256e-05	0.00123076	0.000950181	FN1/L1CAM/PTPRJ/S100A10/MYADM/SIGLEC1/FLNA/HPSE/CCDC80/COL16A1/MYO1G/COL1A1/ADAMTS12/AXL/RHOD/ITGA5/COL3A1/ITGB2/COL5A3/MSLN/PARVB/CDK6/PDPN/ITGA4/POSTN/LGALS1/FMN1/PARVG/RADIL/ITGB3/GAS6/GBP1/DDR2/FBLN2/THBS1/EMILIN1/CD44/ITGA11/BVES/CD3E/LAMC2/ITGAL/TNN/CDKN2A/OTOA/MMP12/ITGBL1/MSLNL/HAS2/VIT/CCL21/PPFIA2/OLFM4/MUC4/COL26A1/CCL25	56
GO:0005244	MF	GO:0005244	voltage-gated ion channel activity	36/1936	197/20488	8.71844e-05	0.00123089	0.000950284	CLIC4/KCNJ12/CYBB/HCN2/SCN1B/KCNK13/CACNA2D1/KCNG3/CACNG6/GAS6/SCN2B/KCNH3/KCNE1/CLIC5/SNAP25/KCNMA1/CACNA1E/KCNA2/KCNJ5/SCN3B/KCNG2/CLIC3/KCNQ5/KCNA1/KCNH2/CACNG8/SCN8A/RYR1/KCNK2/KCNK12/LRRC38/CACNG7/CACNA1B/KCNIP1/HTR1B/CACNG4	36
GO:0022832	MF	GO:0022832	voltage-gated channel activity	36/1936	197/20488	8.71844e-05	0.00123089	0.000950284	CLIC4/KCNJ12/CYBB/HCN2/SCN1B/KCNK13/CACNA2D1/KCNG3/CACNG6/GAS6/SCN2B/KCNH3/KCNE1/CLIC5/SNAP25/KCNMA1/CACNA1E/KCNA2/KCNJ5/SCN3B/KCNG2/CLIC3/KCNQ5/KCNA1/KCNH2/CACNG8/SCN8A/RYR1/KCNK2/KCNK12/LRRC38/CACNG7/CACNA1B/KCNIP1/HTR1B/CACNG4	36
GO:0001540	MF	GO:0001540	amyloid-beta binding	19/1936	78/20488	9.01545e-05	0.00127028	0.000980692	EPHB2/TLR6/LDLRAD3/C1QA/ITGB2/LILRB2/ITGAM/MSR1/FPR2/TREM2/FCGR2B/PRNP/TGFB2/MARCO/CRYAB/MAPK8IP2/NGFR/CACNA1B/GRIA3	19
GO:0055123	BP	GO:0055123	digestive system development	29/1936	146/20488	9.10016e-05	0.00127965	0.000987929	SHOX2/WNT11/CLMP/COL3A1/TGFB3/ADA/DACT1/GLI2/HRH2/TGFB2/PDGFC/PCSK5/HOXD13/GATA6/GIP/RARRES2/PKDCC/TNF/FOXE1/NKX2-2/CXCL8/COBL/ASCL1/ALX4/FGF10/SOX10/CCKBR/BARX1/NPY	29
GO:0006925	BP	GO:0006925	inflammatory cell apoptotic process	9/1936	22/20488	9.36272e-05	0.00131395	0.00101441	CTSL/PIK3CD/NOD2/ANXA1/CCR5/IL6/CCL5/CDKN2A/FASLG	9
GO:0008038	BP	GO:0008038	neuron recognition	14/1936	48/20488	9.47863e-05	0.00132494	0.00102289	EPHB2/CDK5R1/VSTM2L/PALLD/SEMA3A/NEXN/DSCAM/CNTNAP2/NRCAM/NTM/TNN/NCAM2/GAP43/MYPN	14
GO:0072604	BP	GO:0072604	interleukin-6 secretion	14/1936	48/20488	9.47863e-05	0.00132494	0.00102289	IL27RA/C5AR2/DDX58/TWIST1/TLR8/AIF1/PTPN22/SYT11/LILRA5/GAS6/PAEP/TNF/LGALS9B/LGALS9C	14
GO:0045730	BP	GO:0045730	respiratory burst	12/1936	37/20488	9.57678e-05	0.00133337	0.0010294	NCF2/PIK3CD/SLC11A1/SLAMF8/HCK/CYBB/NCF1/NCF1C/MPO/CLEC7A/NCF1B/IGHA1	12
GO:0071276	BP	GO:0071276	cellular response to cadmium ion	12/1936	37/20488	9.57678e-05	0.00133337	0.0010294	MT2A/MMP9/CYBB/MT1X/MT1M/MT1G/MT1H/NCF1/MT1E/MT1A/MT3/MT1DP	12
GO:0032409	BP	GO:0032409	regulation of transporter activity	47/1936	283/20488	9.64049e-05	0.00133959	0.0010342	EPHB2/MMP9/MYO5A/CAV1/PCSK9/RRAD/TWIST1/RASGRF1/SCN1B/P2RY6/STAC2/PDE4B/TREM2/GAL/CACNA2D1/FXYD6/PRNP/ANK2/SCN2B/RGS9/KCNE1/PDZK1/CCL2/STAC/ANXA3/MAPK8IP2/SHANK1/SCN3B/CCR2/IFNG/JPH2/GEM/FHL1/HTR3A/KCNA1/CACNG8/DRD2/RELN/WNK4/SLN/LRRC38/CACNG7/SHISA8/PLN/GRIA3/CACNG4/NETO1	47
GO:0050848	BP	GO:0050848	regulation of calcium-mediated signaling	22/1936	98/20488	9.75319e-05	0.00135258	0.00104423	MYO5A/CCL3/CCL4/CMKLR1/ADA/PLEK/P2RX5/P2RY6/TREM2/PRNP/LMCD1/GBP1/LRRK2/SLA2/CD3E/JPH2/CD22/NRG1/TNF/IGF1/PLN/TRAT1	22
GO:0007188	BP	GO:0007188	adenylate cyclase-modulating G protein-coupled receptor signaling pathway	39/1936	221/20488	9.93756e-05	0.00137544	0.00106188	ADCY7/HTR1D/MCHR1/ADORA1/FLNA/GNAO1/GPR176/RAMP1/ADGRE2/GNG2/FPR2/GPR37/RGS2/FPR1/AKAP12/CXCL9/MARCO/PTGFR/ADGRG3/CHGA/CXCL10/ADGRE1/PTGER3/RGS1/PTHLH/ADGRG2/CXCL11/ADGRG5/FFAR3/ADGRD1/DRD2/CHRM4/GLP2R/ADGRE3/PLN/ADRB3/TSHR/HTR1B/CALCA	39
GO:0032655	BP	GO:0032655	regulation of interleukin-12 production	15/1936	54/20488	9.98478e-05	0.00137927	0.00106484	IRF8/CMKLR1/IL10/TLR8/MEFV/TNFSF4/LILRA5/THBS1/TIGIT/LILRB1/IFNG/CLEC7A/SLAMF1/IDO1/CCL19	15
GO:0035587	BP	GO:0035587	purinergic receptor signaling pathway	11/1936	32/20488	0.000103	0.00141725	0.00109416	ADORA1/P2RX7/ADA/P2RX5/P2RY6/GPR34/ADORA3/NECAB2/P2RY10/P2RX1/GPR171	11
GO:0051968	BP	GO:0051968	positive regulation of synaptic transmission, glutamatergic	11/1936	32/20488	0.000103	0.00141725	0.00109416	STXBP1/ROR2/NTRK1/CCL2/SHANK1/CCR2/CACNG8/RELN/CACNG7/NRXN1/CACNG4	11
GO:0072562	CC	GO:0072562	blood microparticle	29/1936	147/20488	0.000103296	0.0014177	0.00109451	FN1/C1R/C1QC/C1QB/C1S/MSN/F13A1/C4B/C4A/IGLV1-47/IGHG3/IGHG1/IGHM/KRT1/IGLV3-25/IGLC1/IGLV3-21/IGHV3-23/IGLC2/TMPRSS13/IGHG4/IGLC3/IGHG2/IGHA1/IGHV3-7/IGHV3-13/HP/IGHD/ORM1	29
GO:0002825	BP	GO:0002825	regulation of T-helper 1 type immune response	10/1936	27/20488	0.000103636	0.0014177	0.00109451	IL27RA/SLC11A1/CD80/ANXA1/HAVCR2/TNFSF4/IL27/IL12RB1/CCR2/CCL19	10
GO:0036336	BP	GO:0036336	dendritic cell migration	10/1936	27/20488	0.000103636	0.0014177	0.00109451	SLAMF8/CCR1/CCR5/GAS6/GPR183/CCL5/CCR2/CCL21/CCL19/CCR6	10
GO:0090287	BP	GO:0090287	regulation of cellular response to growth factor stimulus	48/1936	292/20488	0.000105622	0.00143746	0.00110976	CHST11/LOX/SULF2/CD109/FAM20C/PMEPA1/RUNX2/FSTL3/FOXD1/CAV1/FBN1/HTRA3/ADAMTS12/SULF1/VASN/ITGA5/FSTL1/TGFB3/GREM1/FGFR1/CAV2/ITGB3/CDKN2B/GDF5/ADAMTS3/DCN/THBS1/EMILIN1/CCBE1/CXCL13/FGF2/NOG/FBN2/CREB3L1/DOK5/ASPN/BMPER/SLIT2/VEPH1/FGF16/RNF165/DAND5/CHRDL1/FGFBP1/MT3/FGF10/SOST/DLX1	48
GO:0002291	BP	GO:0002291	T cell activation via T cell receptor contact with antigen bound to MHC molecule on antigen presenting cell	6/1936	10/20488	0.000106101	0.00143746	0.00110976	HAVCR2/ICAM1/FGL2/LILRB1/HLA-DMB/ITGAL	6
GO:0045741	BP	GO:0045741	positive regulation of epidermal growth factor-activated receptor activity	6/1936	10/20488	0.000106101	0.00143746	0.00110976	ADORA1/NCF1/EREG/NEURL1/EGF/EPGN	6
GO:0097048	BP	GO:0097048	dendritic cell apoptotic process	6/1936	10/20488	0.000106101	0.00143746	0.00110976	AXL/GAS6/LILRB1/CXCL12/CCL21/CCL19	6
GO:2000668	BP	GO:2000668	regulation of dendritic cell apoptotic process	6/1936	10/20488	0.000106101	0.00143746	0.00110976	AXL/GAS6/LILRB1/CXCL12/CCL21/CCL19	6
GO:1904894	BP	GO:1904894	positive regulation of STAT cascade	21/1936	92/20488	0.000108159	0.00146253	0.00112912	IL7R/CLCF1/CD300A/IL10/CSF1R/IL10RA/IL31RA/IL24/IL6/PRL/CCL5/OSM/TNFRSF18/IFNG/CSF2/TNF/CYP1B1/IGF1/IFNL1/CRLF2/GH1	21
GO:0050850	BP	GO:0050850	positive regulation of calcium-mediated signaling	13/1936	43/20488	0.000111623	0.00150648	0.00116305	CCL3/CCL4/ADA/P2RX5/P2RY6/TREM2/LMCD1/CD3E/JPH2/NRG1/TNF/IGF1/TRAT1	13
GO:0002312	BP	GO:0002312	B cell activation involved in immune response	18/1936	73/20488	0.000115694	0.00155844	0.00120316	IL27RA/CLCF1/DOCK11/PLCL2/ADA/IL10/DOCK10/CD180/LGALS1/TNFSF4/FCGR2B/TBX21/PTPRC/GPR183/CD28/CD19/AICDA/CCR6	18
GO:0002456	BP	GO:0002456	T cell mediated immunity	23/1936	106/20488	0.00011878	0.00159696	0.0012329	IL7R/SLC11A1/P2RX7/MYO1G/ICAM1/CD70/TNFSF4/CD8A/PRF1/FCGR2B/CLEC4G/SASH3/IL6/TBX21/RAET1L/PTPRC/IL12RB1/RSAD2/LILRB1/GZMM/CCR2/CLC/CD1B	23
GO:0050709	BP	GO:0050709	negative regulation of protein secretion	28/1936	141/20488	0.000119817	0.00160783	0.00124129	IL27RA/FN1/TLR6/C5AR2/ANXA1/IL10/TLR8/SSC5D/PTPN22/SYT11/LILRA5/FCGR2B/GAS6/GBP1/IL1R2/HDAC9/CHGA/RSAD2/LILRB1/SRGN/CD22/ADTRP/TNF/VSNL1/DRD2/IL36RN/CARD17/CARD18	28
GO:0048565	BP	GO:0048565	digestive tract development	27/1936	134/20488	0.000121817	0.00163156	0.00125961	SHOX2/WNT11/CLMP/COL3A1/TGFB3/ADA/DACT1/GLI2/HRH2/TGFB2/PDGFC/PCSK5/HOXD13/GATA6/RARRES2/PKDCC/TNF/FOXE1/NKX2-2/CXCL8/COBL/ASCL1/ALX4/FGF10/SOX10/CCKBR/NPY	27
GO:0045123	BP	GO:0045123	cellular extravasation	16/1936	61/20488	0.000125149	0.00166886	0.00128841	IL27RA/PIK3CD/ADD2/ITGB2/ICAM1/ITGA4/SELPLG/GCNT1/CD177/CCL2/CCR2/CXCL12/AZU1/TNF/CCL21/CCL25	16
GO:0050701	BP	GO:0050701	interleukin-1 secretion	16/1936	61/20488	0.000125149	0.00166886	0.00128841	TLR6/NOD2/P2RX7/CCL3/TLR8/GBP5/LILRA5/GAS6/IL1R2/SAA1/CCL19/PYDC1/CARD17/IGHD/CARD18/ORM1	16
GO:0022604	BP	GO:0022604	regulation of cell morphogenesis	71/1936	484/20488	0.000125313	0.00166886	0.00128841	FN1/L1CAM/EPHB2/FMNL1/CDK5R1/DPYSL2/SHOX2/S100A10/MYADM/NTN1/FMNL2/FLNA/CCL7/HCK/TPM1/RHOF/CCL3/RHOD/PLXNA4/ATP10A/ANXA1/ITGB2/SHTN1/PARVB/ICAM1/CSF1R/PDPN/ITPKA/POSTN/TUBB2B/STRIP2/MSN/RHOH/SPARC/CCL13/COCH/SEMA3A/CCL24/GBP1/DRAXIN/MAP1B/CDH2/ISLR2/EPB41L3/CCL2/DSCAM/LRRK2/CD44/ERMN/NRCAM/PTPRD/SPP1/BVES/OLFM1/NGFR/CXCL12/UNC13A/CCL11/SLIT2/NGF/S100B/CAMK2B/HAS2/RELN/NTRK2/CACNG7/BRSK2/SPTA1/MT3…	71
GO:0001771	BP	GO:0001771	immunological synapse formation	7/1936	14/20488	0.000125549	0.00166886	0.00128841	DOCK2/HAVCR2/MSN/PRF1/CD6/CCL21/CCL19	7
GO:0035249	BP	GO:0035249	synaptic transmission, glutamatergic	21/1936	93/20488	0.000127433	0.0016907	0.00130527	STXBP1/ADORA1/ROR2/NTRK1/CDH2/CCL2/LRRK2/MAPK8IP2/SHANK1/HTR2A/CCR2/UNC13A/TNF/P2RX1/CACNG8/DRD2/RELN/CACNG7/NRXN1/HTR1B/CACNG4	21
GO:0086091	BP	GO:0086091	regulation of heart rate by cardiac conduction	12/1936	38/20488	0.000128013	0.00169519	0.00130874	BIN1/CAV1/DSC2/SCN1B/CACNA2D1/ANK2/SCN2B/KCNE1/DSP/KCNJ5/SCN3B/KCNH2	12
GO:0007259	BP	GO:0007259	JAK-STAT cascade	30/1936	156/20488	0.000128252	0.00169519	0.00130874	CLCF1/CAV1/CD300A/IL10/CSF1R/STAT1/IL10RA/IL31RA/IL24/IL6/PTPRC/CCL2/PRL/CCL5/OSM/TNFRSF18/CCR2/IFNG/CSF2/TNF/CYP1B1/IGF1/IFNK/IFNL1/EGF/IL22RA2/GH1/IFNE/IFNL2/IFNL3	30
GO:0042391	BP	GO:0042391	regulation of membrane potential	65/1936	434/20488	0.000130357	0.00171978	0.00132772	STX1B/GJC1/ASIC1/ADORA1/BIN1/CAV1/FLNA/P2RX7/RIMS3/HCN2/DSC2/P2RX5/RGS4/SCN1B/CHRNA9/KCNK13/TREM2/CACNA2D1/BEST2/ANK2/MPP2/SCN2B/DCN/KCNH3/KCNE1/DSP/IFI6/LRRK2/MAPK8IP2/NRCAM/KCNMA1/BVES/CACNA1E/KCNA2/SHANK1/KCNJ5/SCN3B/FHL1/HTR3A/KCNA1/KCNH2/P2RX1/SCN8A/CLDN19/DRD2/RELN/GABRP/KCNK2/KCNK12/CHRNA1/NTRK2/NRXN1/CACNA1B/POPDC3/ABCB5/GPR88/PLN/TCL1A/GABRA2/GRIA3/WNT7A/CACNG4/RIMS4/CBLN1/NETO1	65
GO:0051222	BP	GO:0051222	positive regulation of protein transport	63/1936	418/20488	0.000137085	0.00180517	0.00139365	CDK5R1/PRR5L/FLNA/CD14/NOD2/P2RX7/CCL3/DDX58/ITGB2/TGFB3/TLR1/TWIST1/HAVCR2/CLEC5A/IL10/ITGAM/CSF1R/POSTN/TLR8/AIF1/OXCT1/TNFSF4/TREM2/PTPN22/AKAP12/CD274/LILRA5/PRNP/TGFB2/GAS6/MMP8/IL6/CRTAM/PAEP/CD38/ANXA13/PDZK1/CD33/LRRK2/SAA1/GIP/OSM/CD2/CLEC4E/IFNG/MMP12/TNF/IGF1/NMU/VSNL1/DRD2/CLEC6A/ANKRD1/RBP4/CCL19/LGALS9B/CRLF2/PYDC1/LGALS9C/BLK/CCL1/IGHD/ORM1	63
GO:0032677	BP	GO:0032677	regulation of interleukin-8 production	18/1936	74/20488	0.000139539	0.00183406	0.00141594	TLR6/C5AR2/CD14/NOD2/DDX58/ANXA1/TLR1/IL10/TLR8/SSC5D/PTPN22/PTPRC/CD33/CD2/CLEC7A/TNF/BPI/ADIPOQ	18
GO:0009595	BP	GO:0009595	detection of biotic stimulus	9/1936	23/20488	0.000140955	0.00183894	0.00141971	TLR6/NOD2/TLR1/SSC5D/TREM2/CRTAM/LY96/C4B/CLEC7A	9
GO:0032703	BP	GO:0032703	negative regulation of interleukin-2 production	9/1936	23/20488	0.000140955	0.00183894	0.00141971	LAG3/VSIG4/HAVCR2/PRNP/TBX21/GBP1/PTPRC/NAV3/SFTPD	9
GO:0032753	BP	GO:0032753	positive regulation of interleukin-4 production	9/1936	23/20488	0.000140955	0.00183894	0.00141971	FCER1G/CD86/HAVCR2/TNFSF4/SASH3/CD28/PRKCQ/CD3E/IRF4	9
GO:0071294	BP	GO:0071294	cellular response to zinc ion	9/1936	23/20488	0.000140955	0.00183894	0.00141971	MT2A/MT1X/MT1M/MT1G/MT1H/MT1E/MT1A/MT3/MT1DP	9
GO:0033028	BP	GO:0033028	myeloid cell apoptotic process	11/1936	33/20488	0.000141383	0.00184111	0.00142139	CTSL/PIK3CD/NOD2/FCER1G/ANXA1/CLEC5A/CCR5/IL6/CCL5/CDKN2A/ADIPOQ	11
GO:0003416	BP	GO:0003416	endochondral bone growth	13/1936	44/20488	0.000144838	0.00188262	0.00145344	ECM1/COL6A1/COL6A2/COL6A3/ANXA6/COL12A1/BNC2/COCH/DDR2/COMP/VIT/COL20A1/MMP13	13
GO:0008045	BP	GO:0008045	motor neuron axon guidance	10/1936	28/20488	0.000147621	0.00191526	0.00147864	NTN1/PLXNA4/EGR2/SEMA3A/NOG/LHX1/LHX3/NTNG1/SLIT2/RNF165	10
GO:0031640	BP	GO:0031640	killing of cells of other organism	16/1936	62/20488	0.000154043	0.00198761	0.00153449	P2RX7/PRF1/CCL13/LYZ/CHGA/GNLY/IFNG/AZU1/CLEC7A/KRT6A/HAMP/FCER2/DEFB103A/DEFB103B/CXCL6/DEFA1B	16
GO:0035580	CC	GO:0035580	specific granule lumen	16/1936	62/20488	0.000154043	0.00198761	0.00153449	TIMP2/CHI3L1/OSCAR/HPSE/DOCK2/LYZ/MMP8/PTX3/FOLR3/BPI/RETN/CXCL1/OLFM4/SLPI/HP/ORM1	16
GO:0044364	BP	GO:0044364	disruption of cells of other organism	16/1936	62/20488	0.000154043	0.00198761	0.00153449	P2RX7/PRF1/CCL13/LYZ/CHGA/GNLY/IFNG/AZU1/CLEC7A/KRT6A/HAMP/FCER2/DEFB103A/DEFB103B/CXCL6/DEFA1B	16
GO:0032615	BP	GO:0032615	interleukin-12 production	15/1936	56/20488	0.00015648	0.00201535	0.00155591	IRF8/CMKLR1/IL10/TLR8/MEFV/TNFSF4/LILRA5/THBS1/TIGIT/LILRB1/IFNG/CLEC7A/SLAMF1/IDO1/CCL19	15
GO:0010001	BP	GO:0010001	glial cell differentiation	38/1936	218/20488	0.000157694	0.00202729	0.00156513	C5AR1/BIN1/ROR2/CLCF1/FGF5/DTX1/C1QA/TSPAN2/EGR2/CDK6/FPR2/SOX9/TREM2/ROR1/MXRA8/IL6/CDH2/PTPRZ1/NOG/IFNG/PAX6/NRG1/S100A8/TNF/S100B/RELN/NKX2-2/DLX2/NTRK2/GSX2/ASCL1/GAP43/MT3/FGF10/SOX10/DNER/DLX1/PLP1	38
GO:0046916	BP	GO:0046916	cellular transition metal ion homeostasis	23/1936	108/20488	0.000159857	0.00205136	0.00158371	SLC39A14/MT2A/SLC30A4/CYBRD1/SLC11A1/SLC31A2/MT1X/SLC30A3/MT1M/MT1G/PRNP/MYC/MT1H/HEPH/MT1E/MT1A/SLC39A12/S100A8/HAMP/S100A9/PRND/MT3/MT1DP	23
GO:0050829	BP	GO:0050829	defense response to Gram-negative bacterium	20/1936	88/20488	0.000166431	0.00213182	0.00164583	SLC11A1/RNASE6/MPEG1/SSC5D/LYZ/IL6/CHGA/IL22RA1/RARRES2/AZU1/BPI/IGHM/DEFB103A/S100A7/RNASE7/IRGM/RNASE3/DEFB103B/CXCL6/DEFA1B	20
GO:0048762	BP	GO:0048762	mesenchymal cell differentiation	38/1936	219/20488	0.00017375	0.00222155	0.0017151	FN1/GLIPR2/LOXL3/SNAI1/WNT11/LOXL2/FAM83D/COL1A1/VASN/ANXA6/TGFB3/GREM1/TWIST1/PDPN/STAT1/HMGA2/FGFR1/SOX9/EOMES/AKNAD1/TGFB2/SEMA3A/IL6/NRTN/WNT2/OLFM1/GDNF/NOG/GBX2/HAND2/NRG1/HGF/HAS2/FOXC2/FGF10/SOX10/FGF19/ALX1	38
GO:0098581	BP	GO:0098581	detection of external biotic stimulus	8/1936	19/20488	0.000182386	0.00232353	0.00179383	TLR6/NOD2/TLR1/SSC5D/TREM2/LY96/C4B/CLEC7A	8
GO:0098644	CC	GO:0098644	complex of collagen trimers	8/1936	19/20488	0.000182386	0.00232353	0.00179383	COL5A1/COL5A2/COL1A1/COL1A2/COL3A1/COL5A3/LUM/COL11A1	8
GO:0032637	BP	GO:0032637	interleukin-8 production	19/1936	82/20488	0.000183558	0.00233003	0.00179885	CHI3L1/TLR6/C5AR2/CD14/NOD2/DDX58/ANXA1/TLR1/IL10/TLR8/SSC5D/PTPN22/PTPRC/CD33/CD2/CLEC7A/TNF/BPI/ADIPOQ	19
GO:0060415	BP	GO:0060415	muscle tissue morphogenesis	19/1936	82/20488	0.000183558	0.00233003	0.00179885	SHOX2/TPM1/COL3A1/TGFB2/DSP/MYOM3/WNT2/COL11A1/MYLK/NOG/MYBPC3/NKX2-5/NRG1/ANKRD1/MYL2/FOXC2/TBX20/HAND1/POU4F1	19
GO:0044853	CC	GO:0044853	plasma membrane raft	23/1936	109/20488	0.000184764	0.00234112	0.00180742	CAV1/HCK/EHD2/ADD2/ITGB2/ITGAM/SELPLG/CAV2/LCP2/CD8A/CD177/CDH2/PTGIS/LRRK2/KCNMA1/BVES/CDH15/HTR2A/ADTRP/FASLG/HAS2/MS4A1/ADCYAP1R1	23
GO:0046637	BP	GO:0046637	regulation of alpha-beta T cell differentiation	16/1936	63/20488	0.000188576	0.00238513	0.00184139	LOXL3/CD80/ANXA1/ADA/CD86/TNFSF4/RUNX3/NCKAP1L/SASH3/TBX21/IL27/IL12RB1/IFNG/IRF4/CCL19/ZNF683	16
GO:0007435	BP	GO:0007435	salivary gland morphogenesis	11/1936	34/20488	0.000191272	0.00241489	0.00186437	TGM2/LAMA1/TGFB3/FGFR1/TGFB2/SEMA3A/FGF7/PAX6/TNF/HGF/FGF10	11
GO:0002221	BP	GO:0002221	pattern recognition receptor signaling pathway	35/1936	197/20488	0.000192378	0.00242451	0.00187179	PIK3AP1/CTSL/TLR6/CAV1/CD14/NOD2/DDX58/ITGB2/CD300A/TLR1/HAVCR2/ITGAM/TLR8/COLEC12/BTK/PTPN22/CTSK/GFI1/CD300LF/MARCO/BIRC3/LY96/DDX60/RSAD2/CLEC4E/TNIP3/SFTPD/FCRL3/CLEC7A/IRF4/TRIM15/S100A8/S100A9/LILRA4/IRGM	35
GO:0032602	BP	GO:0032602	chemokine production	20/1936	89/20488	0.000195867	0.00245531	0.00189557	TWIST1/HAVCR2/IL10/CSF1R/POSTN/AIF1/MEFV/TNFSF4/TREM2/EGR1/IL6/IFNG/AZU1/CLEC7A/S100A8/TNF/FFAR3/S100A9/ADIPOQ/CXCL6	20
GO:0060021	BP	GO:0060021	roof of mouth development	20/1936	89/20488	0.000195867	0.00245531	0.00189557	LOXL3/EPHB2/SNAI1/WNT11/PRRX1/INHBA/TGFB3/TWIST1/MMP25/BNC2/TGFB2/OSR2/MSC/HAND2/MEOX2/PKDCC/FOXE1/ALX4/WNT7A/ALX1	20
GO:0072341	MF	GO:0072341	modified amino acid binding	20/1936	89/20488	0.000195867	0.00245531	0.00189557	AXL/ANXA6/CD300A/SYT11/FTCDNL1/GRAMD1B/FOLR2/GAS6/CD300LF/THBS1/SYT12/ANXA13/JPH2/GSDMC/FOLR3/MME/SYT6/GAP43/SYT5/SYT13	20
GO:0071280	BP	GO:0071280	cellular response to copper ion	10/1936	29/20488	0.000206338	0.00258198	0.00199336	MT2A/MT1X/MT1M/MT1G/PRNP/MT1H/MT1E/MT1A/MT3/MT1DP	10
GO:0006024	BP	GO:0006024	glycosaminoglycan biosynthetic process	23/1936	110/20488	0.000213041	0.00265837	0.00205234	CHST11/CHST15/HS3ST3B1/DSE/ST3GAL6/GPC6/HS3ST3A1/FMOD/CHST3/BGN/CHST13/VCAN/DCN/HAS1/OMD/LUM/CHST6/HS3ST2/OGN/HAS2/GPC5/EGF/KERA	23
GO:0002517	BP	GO:0002517	T cell tolerance induction	6/1936	11/20488	0.000214707	0.00265837	0.00205234	LILRB2/IL2RA/ICOS/CD3E/IDO1/CLC	6
GO:0002923	BP	GO:0002923	regulation of humoral immune response mediated by circulating immunoglobulin	6/1936	11/20488	0.000214707	0.00265837	0.00205234	FCGR2B/CR1/PTPRC/LTA/TNF/FCER2	6
GO:0035747	BP	GO:0035747	natural killer cell chemotaxis	6/1936	11/20488	0.000214707	0.00265837	0.00205234	PIK3CD/CCL7/CCL3/CCL4/CCL2/CCL5	6
GO:0045236	MF	GO:0045236	CXCR chemokine receptor binding	6/1936	11/20488	0.000214707	0.00265837	0.00205234	CXCL9/CXCL10/CXCL13/CXCL12/CXCL11/CXCL8	6
GO:1905941	BP	GO:1905941	positive regulation of gonad development	6/1936	11/20488	0.000214707	0.00265837	0.00205234	SOX9/WT1/SEMA3A/RETN/DMRT1/NR5A1	6
GO:0051770	BP	GO:0051770	positive regulation of nitric-oxide synthase biosynthetic process	7/1936	15/20488	0.000216202	0.0026677	0.00205955	NOD2/STAT1/AKAP12/CCL2/LRRK2/IFNG/FCER2	7
GO:2001259	BP	GO:2001259	positive regulation of cation channel activity	17/1936	70/20488	0.000216218	0.0026677	0.00205955	EPHB2/P2RY6/STAC2/TREM2/GAL/CACNA2D1/ANK2/RGS9/CCL2/STAC/CCR2/IFNG/JPH2/KCNA1/RELN/LRRC38/CACNG4	17
GO:0021953	BP	GO:0021953	central nervous system neuron differentiation	33/1936	183/20488	0.000217472	0.00267848	0.00206786	EPHB2/INHBA/PLXNA4/FAIM2/CSF1R/NANOS1/DCLK1/SCN1B/EOMES/GLI2/CDH11/SEMA3A/DRAXIN/WNT2/DMRT3/LHX1/LHX3/GBX2/PAX6/SLIT2/DRD2/NKX2-2/DLX2/HOXC10/NTRK2/GSX2/ASCL1/DLX1/WNT7A/TBX20/CBLN1/POU4F1/NPY	33
GO:0050832	BP	GO:0050832	defense response to fungus	12/1936	40/20488	0.000221002	0.0027172	0.00209776	SPON2/CHGA/RARRES2/GNLY/MPO/S100A8/HAMP/S100A9/CLEC6A/IL36RN/RNASE7/DEFA1B	12
GO:1904892	BP	GO:1904892	regulation of STAT cascade	28/1936	146/20488	0.000222077	0.00272567	0.00210429	CDK5R1/IL7R/CLCF1/CAV1/CD300A/IL10/CSF1R/IL10RA/IL31RA/IL24/IL6/PTPRC/PRL/CCL5/OSM/TNFRSF18/IFNG/CSF2/TNF/CYP1B1/IGF1/IFNK/IFNL1/EGF/IL22RA2/CRLF2/GH1/IFNE	28
GO:0051146	BP	GO:0051146	striated muscle cell differentiation	47/1936	293/20488	0.000222864	0.00273057	0.00210808	LOX/CYP26B1/CFL2/SHOX2/TPM1/EHD2/GREM1/ADAM12/FLNC/ALPK2/WNT10B/RGS4/RGS2/CD53/CAV2/CDON/TNNT1/PLPP7/TNFSF14/WT1/SGCD/UCHL1/CXCL9/CDH2/HDAC9/MYOM3/GATA6/CXCL10/BVES/MYBPC3/NKX2-5/NRG1/BARX2/BHLHA15/IGF1/RBM24/HAMP/IGFBP5/RYR1/COMP/ANKRD1/NPHS1/MYL2/POPDC3/MESP1/DNER/MYPN	47
GO:0022839	MF	GO:0022839	ion gated channel activity	52/1936	334/20488	0.000228119	0.00279011	0.00215405	CLIC4/ASIC1/KCNJ12/P2RX7/CYBB/ANXA6/HCN2/P2RX5/RASA3/SCN1B/CHRNA9/KCNK13/TTYH2/CACNA2D1/KCNG3/CACNG6/GAS6/GRIN3B/SCN2B/KCNH3/KCNE1/CLIC5/SNAP25/KCNMA1/CACNA1E/MCOLN3/KCNA2/KCNJ5/SCN3B/KCNG2/CLIC3/KCNQ5/JPH2/HTR3A/KCNA1/KCNH2/P2RX1/CACNG8/SCN8A/RYR1/GABRP/KCNK2/KCNK12/LRRC38/CHRNA1/CACNG7/CACNA1B/KCNIP1/GABRA2/GRIA3/HTR1B/CACNG4	52
GO:0030316	BP	GO:0030316	osteoclast differentiation	21/1936	97/20488	0.000238318	0.00290979	0.00224645	CD109/FAM20C/FSTL3/OSCAR/DCSTAMP/FBN1/FCER1G/CCL3/LILRB3/LILRB4/TYROBP/MAFB/CCR1/CSF1R/TREM2/GPR183/LILRB1/IFNG/GPR55/TNF/POU4F1	21
GO:0070555	BP	GO:0070555	response to interleukin-1	36/1936	207/20488	0.000242467	0.00295532	0.0022816	CHI3L1/CCL7/NOD2/CCL3/ADAMTS12/CCL4/CCL18/ANXA1/ICAM1/CCL8/SOX9/AKAP12/CCL13/CCL26/EGR1/CCL24/IL6/GBP1/IL1R2/CD38/CCL2/PTGIS/PSMB9/CCL5/CCL23/CCL11/CCL3L3/HAS2/ANKRD1/CCL21/CXCL8/CCL19/CCL20/CCL25/PCK1/CCL1	36
GO:0007218	BP	GO:0007218	neuropeptide signaling pathway	22/1936	104/20488	0.000243266	0.00295994	0.00228516	SORCS2/GPR1/MCHR1/GAL/POMC/NPFFR1/GPR84/NPW/SSTR3/ECEL1/NMU/PNOC/PENK/NPBWR1/PROK2/NXPH2/SORCS1/GRP/NPPB/PCSK1N/PPY/NPY	22
GO:0001530	MF	GO:0001530	lipopolysaccharide binding	11/1936	35/20488	0.000255296	0.00309562	0.00238991	SPON2/CD14/P2RX7/TREM2/CD6/LY96/BPIFC/SFTPD/BPI/RNASE7/RNASE3	11
GO:0110111	BP	GO:0110111	negative regulation of animal organ morphogenesis	11/1936	35/20488	0.000255296	0.00309562	0.00238991	SULF1/GREM1/STAT1/TGFB2/NOG/ASPN/RSPO2/TNF/TNFRSF11B/DIO3/FOXC2	11
GO:0023061	BP	GO:0023061	signal release	67/1936	462/20488	0.000267036	0.00323242	0.00249553	STX2/SLC16A1/STX1B/ASIC1/STXBP1/IL11/DPP4/CAMK2A/ADORA1/MYO5A/FOXD1/INHBA/P2RX7/C1QTNF1/RIMS3/ANXA1/FGFR1/OXCT1/BTK/GAL/POMC/SYT11/NRXN2/PTPRN/IL6/SLC22A2/RASL10B/CD38/SYT12/PRKCG/LRRK2/CHGA/GIP/SNAP25/SPP1/CCL5/OSM/CACNA1E/HTR2A/IFNG/KCNG2/UNC13A/TNF/NMU/P2RX1/SYT6/FFAR3/VSNL1/SLC18A3/CADPS/RETN/DRD2/RBP4/NRXN1/STX19/PPFIA2/BRSK2/CACNA1B/SYN3/SLC18A2/ADIPOQ/SYT5/BLK/WNT7A/HTR1B/GRP/RIMS4	67
GO:0031091	CC	GO:0031091	platelet alpha granule	20/1936	91/20488	0.000268726	0.0032473	0.00250701	FN1/STXBP1/CD109/TGFB3/SPARC/ISLR/ITGB3/TGFB2/GAS6/THBS1/THBS2/F13A1/SRGN/HGF/IGF1/TREML1/PCDH7/EGF/LEFTY2/ORM1	20
GO:0099643	BP	GO:0099643	signal release from synapse	31/1936	170/20488	0.0002712	0.00327158	0.00252575	STX2/STX1B/ASIC1/STXBP1/CAMK2A/P2RX7/RIMS3/SYT11/NRXN2/SLC22A2/SYT12/PRKCG/LRRK2/SNAP25/HTR2A/UNC13A/P2RX1/SYT6/SLC18A3/CADPS/DRD2/NRXN1/STX19/PPFIA2/CACNA1B/SYN3/SLC18A2/SYT5/WNT7A/HTR1B/RIMS4	31
GO:0050678	BP	GO:0050678	regulation of epithelial cell proliferation	57/1936	378/20488	0.000274944	0.00331108	0.00255625	ECM1/SULF2/CD109/C5AR1/F3/CAV1/C5AR2/NOD2/SULF1/TWIST1/IL10/CDK6/WNT10B/ITGA4/STAT1/FGFR1/AKT3/CAV2/SOX9/EGR3/RUNX3/SPARC/ITGB3/CCL26/PTPRN/TGFB2/CCL24/SCG2/CDKN2B/GDF5/MYC/THBS1/OSR2/CCL2/PRL/WNT2/AREG/FGF7/CCL5/FGF2/NOG/TGM1/NGFR/EREG/CXCL12/PAX6/CCL11/EYA1/MMP12/TNF/IGF1/THBS4/HAS2/FGFBP1/FGF10/EPGN/WNT7A	57
GO:0001502	BP	GO:0001502	cartilage condensation	8/1936	20/20488	0.000278871	0.0033444	0.00258197	BMP1/ROR2/SOX9/COL11A1/BMPR1B/BARX2/WNT7A/ALX1	8
GO:1905523	BP	GO:1905523	positive regulation of macrophage migration	8/1936	20/20488	0.000278871	0.0033444	0.00258197	C5AR1/CCL3/C3AR1/CMKLR1/TREM2/THBS1/CCL5/RARRES2	8
GO:0043025	CC	GO:0043025	neuronal cell body	71/1936	497/20488	0.000279135	0.0033444	0.00258197	L1CAM/CTSV/EPHB2/TIMP2/CDK5R1/ADORA1/ROR2/MYO5A/FLNA/TPX2/P2RX7/SLC2A3/CYBB/TGFB3/SHTN1/ADA/UNC5A/ITGA4/SCN1B/PITX3/AIF1/GAL/AKAP12/DDN/MAP1A/PTPRN/TGFB2/UCHL1/TBX21/GRIN3B/NTRK1/MAP1B/NCF1/DSCAM/CNTNAP2/LRRK2/ANXA3/CRYAB/GIP/ERMN/MAPK8IP2/OLFM1/C4A/BMPR1B/ZNF804A/KCNA2/HTR2A/CCR2/TNN/HTR3A/NEURL1/CD22/MME/KCNA1/S100B/DRD2/PNOC/CCR4/KCNK2/CNKSR2/DPYSL5/CACNG7/NRXN1/CACNA1B/COBL/ASCL1/PENK/DNER/SY…	71
GO:0002792	BP	GO:0002792	negative regulation of peptide secretion	28/1936	148/20488	0.000281051	0.00336164	0.00259528	IL27RA/FN1/TLR6/C5AR2/ANXA1/IL10/TLR8/SSC5D/PTPN22/SYT11/LILRA5/FCGR2B/GAS6/GBP1/IL1R2/HDAC9/CHGA/RSAD2/LILRB1/SRGN/CD22/ADTRP/TNF/VSNL1/DRD2/IL36RN/CARD17/CARD18	28
GO:0061037	BP	GO:0061037	negative regulation of cartilage development	10/1936	30/20488	0.000283464	0.00337331	0.0026043	WNT11/EFEMP1/ADAMTS12/GREM1/SOX9/CTSK/GLI2/GDF5/NOG/PTHLH	10
GO:0070168	BP	GO:0070168	negative regulation of biomineral tissue development	10/1936	30/20488	0.000283464	0.00337331	0.0026043	ECM1/CCL3/GREM1/CCR1/SOX9/GAS6/SRGN/ENPP1/ASPN/GATA1	10
GO:0090022	BP	GO:0090022	regulation of neutrophil chemotaxis	10/1936	30/20488	0.000283464	0.00337331	0.0026043	C5AR1/MPP1/C5AR2/C3AR1/NCKAP1L/SLIT2/THBS4/CCL21/CXCL8/CCL19	10
GO:0007389	BP	GO:0007389	pattern specification process	65/1936	446/20488	0.000284954	0.00338532	0.00261357	CYP26B1/SNAI1/ROR2/FOXD1/C1QA/BICC1/GREM1/EGR2/MAFB/ITGAM/FGFR1/EOMES/CDON/CDX1/GLI2/WT1/SEMA3A/LHX2/PCSK5/HOXD13/WNT2/HES7/GDNF/NOG/DMRT3/BMPR1B/ARMC4/LHX1/LHX3/GBX2/NKX2-5/PAX6/LMX1B/PCDH8/EYA1/HES2/HAND2/MEOX2/DLL3/HOXD11/RELN/DAND5/DNAH11/NKX2-2/DLX2/HOXC10/TIFAB/LEFTY1/FOXC2/GSX2/COBL/MESP1/ASCL1/SP8/ALX4/FGF10/DLX1/HOXC8/WNT7A/IRX2/MESP2/TBX20/ALX1/HAND1/BARX1	65
GO:0002335	BP	GO:0002335	mature B cell differentiation	9/1936	25/20488	0.000296009	0.00349896	0.0027013	SLAMF8/DOCK11/PLCL2/ADA/DOCK10/LGALS1/FCGR2B/GPR183/CD19	9
GO:0035586	MF	GO:0035586	purinergic receptor activity	9/1936	25/20488	0.000296009	0.00349896	0.0027013	ADORA1/P2RX7/P2RX5/P2RY6/GPR34/ADORA3/P2RY10/P2RX1/GPR171	9
GO:0050901	BP	GO:0050901	leukocyte tethering or rolling	9/1936	25/20488	0.000296009	0.00349896	0.0027013	ADD2/ITGA4/SELPLG/GCNT1/CCR2/CXCL12/TNF/CCL21/CCL25	9
GO:0060351	BP	GO:0060351	cartilage development involved in endochondral bone morphogenesis	13/1936	47/20488	0.000299971	0.00353394	0.00272831	SHOX2/COL6A1/COL6A2/COL1A1/COL6A3/ANXA6/COL12A1/SOX9/COCH/COMP/VIT/COL20A1/MMP13	13
GO:0098868	BP	GO:0098868	bone growth	13/1936	47/20488	0.000299971	0.00353394	0.00272831	ECM1/COL6A1/COL6A2/COL6A3/ANXA6/COL12A1/BNC2/COCH/DDR2/COMP/VIT/COL20A1/MMP13	13
GO:0032715	BP	GO:0032715	negative regulation of interleukin-6 production	14/1936	53/20488	0.000301167	0.0035362	0.00273005	IL27RA/C5AR2/HAVCR2/IL10/PTPN22/SYT11/NCKAP1L/GAS6/SLAMF1/TNF/HGF/BPI/IL36RN/ORM1	14
GO:0050704	BP	GO:0050704	regulation of interleukin-1 secretion	14/1936	53/20488	0.000301167	0.0035362	0.00273005	NOD2/P2RX7/CCL3/TLR8/LILRA5/GAS6/IL1R2/SAA1/CCL19/PYDC1/CARD17/IGHD/CARD18/ORM1	14
GO:0099504	BP	GO:0099504	synaptic vesicle cycle	34/1936	194/20488	0.000306785	0.00359617	0.00277635	STX2/STX1B/DNM1/STXBP1/CDK5R1/CAMK2A/P2RX7/RIMS3/SYT11/SYNDIG1/SYT12/DNAJC6/CDH2/PRKCG/LRRK2/SNAP25/AMPH/HTR2A/UNC13A/SNCB/P2RX1/CADPS/DRD2/SLC18A1/NRXN1/STX19/PPFIA2/BRSK2/SYN3/SLC18A2/SYT5/WNT7A/HTR1B/RIMS4	34
GO:0019226	BP	GO:0019226	transmission of nerve impulse	17/1936	72/20488	0.000310293	0.00363126	0.00280344	SCN1B/TYMP/CNTNAP2/NRCAM/DMRT3/KCNA2/OTOA/KCNA1/P2RX1/CACNG8/SCN8A/CLDN19/CHRNA1/NTRK2/CACNG7/GPR88/CACNG4	17
GO:0001655	BP	GO:0001655	urogenital system development	51/1936	330/20488	0.000311978	0.00364491	0.00281398	CYP26B1/SULF2/EPHB2/TNC/FSTL3/WNT11/MMP9/FOXD1/PCSK9/FBN1/GLIS2/SULF1/ANXA1/PYGO1/STAT1/FGFR1/SOX9/CRIP1/FMN1/GCNT1/GLI2/WT1/TGFB2/EGR1/DCN/ADAMTS16/MYC/OSR2/PCSK5/HOXD13/LRRK2/MMP17/GDNF/FGF2/NOG/LHX1/BMPER/EYA1/SLIT2/MME/HOXD11/HAS2/WNK4/RBP4/NPHS1/FOXC2/FGF10/HOXB13/ADIPOQ/GREB1L/IRX2	51
GO:0008277	BP	GO:0008277	regulation of G protein-coupled receptor signaling pathway	28/1936	149/20488	0.00031544	0.00367926	0.0028405	DNM1/KLK5/KLK6/GUCA1A/RGS20/RAMP1/ADA/PLEK/RGS4/RGS2/CAV2/TUB/RGS9/PHF24/RGS18/LRRK2/CHGA/CCL5/RGS1/NECAB2/PPEF1/DRD2/GRK1/CXCL8/KLK14/FRMPD1/HTR1B/GRP	28
GO:0035821	BP	GO:0035821	modification of morphology or physiology of other organism	30/1936	164/20488	0.000319205	0.00371702	0.00286965	CD209/P2RX7/CCL3/CCL4/CCL8/CSF1R/HMGA2/MPEG1/CAV2/PRF1/CCL13/LYZ/PTX3/CHGA/CCL5/GNLY/SFTPD/IFNG/AZU1/CLEC7A/KRT6A/HAMP/FCER2/S100A9/DEFB103A/RNASE7/DEFB103B/SLPI/CXCL6/DEFA1B	30
GO:1902622	BP	GO:1902622	regulation of neutrophil migration	11/1936	36/20488	0.000336493	0.00391187	0.00302008	C5AR1/MPP1/SLAMF8/C5AR2/C3AR1/NCKAP1L/SLIT2/THBS4/CCL21/CXCL8/CCL19	11
GO:0033218	MF	GO:0033218	amide binding	54/1936	356/20488	0.000338952	0.00393396	0.00303714	CTSV/EPHB2/GPR1/MCHR1/TLR6/CD209/TMEM158/LDLRAD3/INHBA/CD14/NOD2/RAMP1/C1QA/ITGB2/TLR1/LILRB2/ITGAM/MSR1/KDELR3/FPR2/ANPEP/GPR37/TREM2/CRIP1/FTCDNL1/FCGR2B/FOLR2/PRNP/TGFB2/CD300LF/SOAT2/MARCO/PCSK5/CRYAB/MAPK8IP2/NGFR/SSTR3/FOLR3/HLA-DQA1/MME/TRBV7-9/HLA-DRB5/GLP2R/CACNA1B/TRAV8-4/ADCYAP1R1/NPBWR1/GRIA3/TRAV19/TRGV3/TRAV29DV5/CD1B/CCKBR/TRBV12-3	54
GO:0002576	BP	GO:0002576	platelet degranulation	25/1936	128/20488	0.000352681	0.00407748	0.00314793	FN1/ECM1/STXBP1/CD109/FLNA/FCER1G/TGFB3/PLEK/SPARC/ISLR/ITGB3/TGFB2/GAS6/THBS1/F13A1/SRGN/RARRES2/HGF/IGF1/P2RX1/PCDH7/EGF/LEFTY2/SCG3/ORM1	25
GO:0033631	BP	GO:0033631	cell-cell adhesion mediated by integrin	7/1936	16/20488	0.000353054	0.00407748	0.00314793	DPP4/ITGA5/ADA/ITGA4/CCL5/CXCL13/CD3E	7
GO:0043031	BP	GO:0043031	negative regulation of macrophage activation	7/1936	16/20488	0.000353054	0.00407748	0.00314793	VSIG4/CST7/IL31RA/FCGR2B/PTPRC/BPI/LRFN5	7
GO:0060349	BP	GO:0060349	bone morphogenesis	23/1936	114/20488	0.000367996	0.0042431	0.0032758	CYP26B1/SHOX2/RUNX2/COL6A1/COL6A2/COL1A1/COL6A3/ANXA6/TGFB3/TWIST1/COL12A1/SOX9/CDX1/COCH/OSR2/SP5/BMPR1B/HAS2/COMP/VIT/COL20A1/TIFAB/MMP13	23
GO:0007200	BP	GO:0007200	phospholipase C-activating G protein-coupled receptor signaling pathway	21/1936	100/20488	0.000370057	0.00425294	0.00328339	C5AR1/C5AR2/TGM2/FPR3/C3AR1/CMKLR1/FPR2/FPR1/P2RY6/F2RL2/CHGA/HTR2A/PTGER3/GPR55/P2RY10/DRD2/LPAR4/GPR174/GRP/CCKBR/CALCA	21
GO:0007215	BP	GO:0007215	glutamate receptor signaling pathway	21/1936	100/20488	0.000370057	0.00425294	0.00328339	EPHB2/CDK5R1/RASGRF1/PRNP/GRIN3B/RGS9/CCL2/ANXA3/MAPK8IP2/SHANK1/CCR2/IFNG/NECAB2/UNC13A/CACNG8/RELN/CACNG7/SHISA8/GRIA3/CACNG4/NETO1	21
GO:0010469	BP	GO:0010469	regulation of signaling receptor activity	31/1936	173/20488	0.000372437	0.00427332	0.00329913	EPHB2/ADORA1/PCSK9/GREM1/IL10/RASGRF1/FCGR2B/RGS9/CCL2/NCF1/ANXA3/MAPK8IP2/DKK2/NOG/NPTX1/SHANK1/CCR2/EREG/IFNG/NEURL1/CACNG8/RELN/CACNG7/EGF/SHISA8/EPGN/GRIA3/MUC4/DKKL1/CACNG4/NETO1	31
GO:0005911	CC	GO:0005911	cell-cell junction	66/1936	459/20488	0.000375279	0.00429531	0.00331611	CLIC4/GJC1/DPP4/PTPRJ/MYADM/AMOTL1/FLNA/CLMP/P2RX7/ITGA5/DDX58/ANXA1/LAMA1/DSC2/CALB2/SCN1B/IGSF21/CD53/LCP2/MXRA8/CDH11/KIRREL2/ANK2/PDLIM3/CADM3/CDH2/DSP/PRKCG/FLRT2/EPB41L3/CNTNAP2/PCDHGA12/BVES/CDH15/PDLIM4/CD2/CD3E/KCNA2/THEMIS/GJA3/HMCN1/ITK/CLDN6/PCDH9/DSG3/DSC1/HAMP/CLDN19/CLDN14/SLC5A1/WNK4/STXBP6/NPHS1/HEPACAM/CLDN9/CDH22/ADCYAP1R1/CDH19/DES/CDH18/CDSN/FABP7/CLDN10/DSC3/CLDN24/DSG1	66
GO:0002762	BP	GO:0002762	negative regulation of myeloid leukocyte differentiation	13/1936	48/20488	0.000376183	0.00429531	0.00331611	FSTL3/FBN1/C1QC/INHBA/CCL3/LILRB3/LILRB4/MAFB/CDK6/MYC/LILRB1/GPR55/ADIPOQ	13
GO:0035272	BP	GO:0035272	exocrine system development	13/1936	48/20488	0.000376183	0.00429531	0.00331611	TGM2/LAMA1/TGFB3/FGFR1/SOX9/TGFB2/SEMA3A/FGF7/PAX6/TNF/HGF/FGF10/SOX10	13
GO:0035265	BP	GO:0035265	organ growth	35/1936	204/20488	0.000382005	0.00435474	0.00336199	ECM1/COL6A1/COL6A2/COL6A3/ANXA6/COL12A1/BNC2/RGS4/FGFR1/RGS2/SOX9/COCH/WT1/TGFB2/SASH3/DDR2/GATA6/WNT2/FGF7/FGF2/NOG/NKX2-5/RSPO2/IGF1/HAMP/COMP/KCNK2/VIT/RBP4/COL20A1/FOXC2/MESP1/FGF10/MMP13/TBX20	35
GO:0005164	MF	GO:0005164	tumor necrosis factor receptor binding	10/1936	31/20488	0.00038327	0.0043621	0.00336767	STAT1/CD70/TNFSF4/TNFSF13B/TNFSF14/LTA/TNFSF9/TNFSF8/TNF/FASLG	10
GO:0021700	BP	GO:0021700	developmental maturation	45/1936	284/20488	0.000394744	0.0044745	0.00345445	CDC25B/RECK/STXBP1/FAM20C/CDK5R1/RUNX2/MYO5A/C1QA/AXL/GREM1/WNT10B/IGSF21/FGFR1/BTK/GAL/ROPN1L/PTPRN/TGFB2/MAP1B/C1QL1/PAEP/CNTNAP2/LRRK2/NRCAM/SHANK1/EREG/CLEC7A/UNC13A/CDK5R2/NEURL1/BHLHA15/IGF1/CAMK2B/RYR1/DAZL/RELN/CCL21/NRXN1/CCL19/CCR6/ASCL1/ROPN1/HOXB13/SOX10/GH1	45
GO:0014831	BP	GO:0014831	gastro-intestinal system smooth muscle contraction	6/1936	12/20488	0.000395052	0.0044745	0.00345445	HTR1D/SULF2/SULF1/PTGER3/NMU/SPX	6
GO:0072540	BP	GO:0072540	T-helper 17 cell lineage commitment	6/1936	12/20488	0.000395052	0.0044745	0.00345445	LOXL3/IL6/TBX21/IL12RB1/SLAMF6/IRF4	6
GO:0005179	MF	GO:0005179	hormone activity	24/1936	122/20488	0.00041058	0.00464291	0.00358447	FBN1/INHBA/GAL/POMC/THPO/PRL/GIP/PTHLH/CHGB/IGF1/HAMP/RETN/PNOC/GAST/SPX/PENK/ADIPOQ/GH1/CCL25/GRP/NPPB/PPY/CALCA/NPY	24
GO:0006941	BP	GO:0006941	striated muscle contraction	31/1936	174/20488	0.000412946	0.00464417	0.00358544	GJC1/ADORA1/BIN1/CAV1/FLNA/TPM1/DSC2/SCN1B/RGS2/STAC2/PDE4B/CACNA2D1/TNNT1/SGCD/ANK2/SCN2B/KCNE1/DSP/MYBPH/STAC/CHGA/MYBPC3/KCNJ5/SCN3B/NKX2-5/SYNM/KCNH2/CHRNA1/MYL2/PLN/PGAM2	31
GO:0030502	BP	GO:0030502	negative regulation of bone mineralization	8/1936	21/20488	0.000413328	0.00464417	0.00358544	ECM1/CCL3/GREM1/CCR1/SOX9/SRGN/ENPP1/GATA1	8
GO:0098743	BP	GO:0098743	cell aggregation	8/1936	21/20488	0.000413328	0.00464417	0.00358544	BMP1/ROR2/SOX9/COL11A1/BMPR1B/BARX2/WNT7A/ALX1	8
GO:1904469	BP	GO:1904469	positive regulation of tumor necrosis factor secretion	8/1936	21/20488	0.000413328	0.00464417	0.00358544	DDX58/HAVCR2/AKAP12/LILRA5/MMP8/LRRK2/IFNG/ORM1	8
GO:0006023	BP	GO:0006023	aminoglycan biosynthetic process	23/1936	115/20488	0.000419556	0.00470664	0.00363367	CHST11/CHST15/HS3ST3B1/DSE/ST3GAL6/GPC6/HS3ST3A1/FMOD/CHST3/BGN/CHST13/VCAN/DCN/HAS1/OMD/LUM/CHST6/HS3ST2/OGN/HAS2/GPC5/EGF/KERA	23
GO:0060993	BP	GO:0060993	kidney morphogenesis	20/1936	94/20488	0.000422252	0.00472936	0.0036512	WNT11/FOXD1/STAT1/SOX9/FMN1/GCNT1/WT1/ADAMTS16/MYC/LRRK2/GDNF/FGF2/NOG/LHX1/EYA1/HOXD11/WNK4/FGF10/GREB1L/IRX2	20
GO:0002027	BP	GO:0002027	regulation of heart rate	21/1936	101/20488	0.00042627	0.00476678	0.00368009	BIN1/CAV1/TPM1/DSC2/ADA/RGS4/SCN1B/CACNA2D1/SEMA3A/ANK2/SCN2B/KCNE1/DSP/BVES/KCNJ5/SCN3B/KCNH2/NMU/DRD2/SPX/PLN	21
GO:0002287	BP	GO:0002287	alpha-beta T cell activation involved in immune response	15/1936	61/20488	0.000432394	0.00481996	0.00372115	LOXL3/CD80/ANXA1/CD86/TNFSF4/EOMES/IL6/TBX21/IL27/IL12RB1/GPR183/SLAMF6/IFNG/IRF4/CCL19	15
GO:0002293	BP	GO:0002293	alpha-beta T cell differentiation involved in immune response	15/1936	61/20488	0.000432394	0.00481996	0.00372115	LOXL3/CD80/ANXA1/CD86/TNFSF4/EOMES/IL6/TBX21/IL27/IL12RB1/GPR183/SLAMF6/IFNG/IRF4/CCL19	15
GO:0046425	BP	GO:0046425	regulation of JAK-STAT cascade	26/1936	137/20488	0.000433357	0.00482306	0.00372355	CDK5R1/CLCF1/CAV1/CD300A/IL10/CSF1R/IL10RA/IL31RA/IL24/IL6/PTPRC/PRL/CCL5/OSM/TNFRSF18/IFNG/CSF2/TNF/CYP1B1/IGF1/IFNK/IFNL1/EGF/IL22RA2/GH1/IFNE	26
GO:0022836	MF	GO:0022836	gated channel activity	52/1936	343/20488	0.000437695	0.00484027	0.00373683	CLIC4/ASIC1/KCNJ12/P2RX7/CYBB/ANXA6/HCN2/P2RX5/RASA3/SCN1B/CHRNA9/KCNK13/TTYH2/CACNA2D1/KCNG3/CACNG6/GAS6/GRIN3B/SCN2B/KCNH3/KCNE1/CLIC5/SNAP25/KCNMA1/CACNA1E/MCOLN3/KCNA2/KCNJ5/SCN3B/KCNG2/CLIC3/KCNQ5/JPH2/HTR3A/KCNA1/KCNH2/P2RX1/CACNG8/SCN8A/RYR1/GABRP/KCNK2/KCNK12/LRRC38/CHRNA1/CACNG7/CACNA1B/KCNIP1/GABRA2/GRIA3/HTR1B/CACNG4	52
GO:0099601	BP	GO:0099601	regulation of neurotransmitter receptor activity	17/1936	74/20488	0.000437914	0.00484027	0.00373683	EPHB2/RASGRF1/RGS9/CCL2/ANXA3/MAPK8IP2/NPTX1/SHANK1/CCR2/IFNG/CACNG8/RELN/CACNG7/SHISA8/GRIA3/CACNG4/NETO1	17
GO:0002714	BP	GO:0002714	positive regulation of B cell mediated immunity	11/1936	37/20488	0.000438339	0.00484027	0.00373683	CLCF1/FCER1G/CD226/TNFSF4/BTK/TBX21/PTPRC/CD28/LTA/TNF/FCER2	11
GO:0002891	BP	GO:0002891	positive regulation of immunoglobulin mediated immune response	11/1936	37/20488	0.000438339	0.00484027	0.00373683	CLCF1/FCER1G/CD226/TNFSF4/BTK/TBX21/PTPRC/CD28/LTA/TNF/FCER2	11
GO:0007431	BP	GO:0007431	salivary gland development	11/1936	37/20488	0.000438339	0.00484027	0.00373683	TGM2/LAMA1/TGFB3/FGFR1/TGFB2/SEMA3A/FGF7/PAX6/TNF/HGF/FGF10	11
GO:0030666	CC	GO:0030666	endocytic vesicle membrane	30/1936	167/20488	0.000439313	0.00484345	0.00373928	TLR6/RAB31/CAMK2A/ROR2/SLC11A1/CAV1/CD163/CYBB/TLR1/MSR1/FCGR1A/WNT5B/COLEC12/FCGR1B/SGIP1/MARCO/RAB39A/ATP6V0D2/ANXA3/HLA-DQA1/SLC18A3/CACNG8/CAMK2B/HLA-DRB5/HLA-DQA2/GRIA3/IRGM/ATP6V0A4/WNT7A/CACNG4	30
GO:0002886	BP	GO:0002886	regulation of myeloid leukocyte mediated immunity	14/1936	55/20488	0.000455703	0.00500847	0.00386668	STXBP1/FCER1G/DDX58/ADGRE2/ITGB2/CD300A/ITGAM/BTK/CD84/FCGR2B/CD177/DNASE1L3/CCR2/CXCL6	14
GO:1904724	CC	GO:1904724	tertiary granule lumen	14/1936	55/20488	0.000455703	0.00500847	0.00386668	CDA/TIMP2/MMP9/OSCAR/TNFAIP6/LYZ/MMP8/PTX3/FOLR3/PRSS3/CXCL1/OLFM4/HP/ORM1	14
GO:0048568	BP	GO:0048568	embryonic organ development	62/1936	428/20488	0.000456896	0.00501376	0.00387077	CHST11/EPHB2/CTHRC1/SHOX2/RUNX2/SNAI1/WNT11/PRRX1/NTN1/ROR2/EFEMP1/FBN1/COL5A2/LRIG1/MFAP2/TGFB3/TWIST1/ADA/MAFB/IL10/TUBB2B/FGFR1/CHRNA9/SOX9/EOMES/GLI2/RSPO3/TGFB2/PDGFC/OSR2/PCSK5/TPO/WNT2/COL11A1/GDNF/RARRES2/NOG/FBN2/LHX1/GBX2/NKX2-5/PAX6/EYA1/PAX5/HAND2/PKDCC/CSF2/TNF/FOXE1/RBP4/DLX2/CXCL8/GATA1/TIFAB/FOXC2/COBL/MESP1/ALX4/FGF10/TBX20/ALX1/HAND1	62
GO:0051928	BP	GO:0051928	positive regulation of calcium ion transport	24/1936	123/20488	0.000465211	0.00509706	0.00393508	MCHR1/CAMK2A/CAV1/P2RX7/CCL3/CCL4/CCR1/P2RX5/P2RY6/STAC2/CACNA2D1/LILRA5/ANK2/CXCL9/CCL2/STAC/CXCL10/CCL5/MYLK/CXCL12/JPH2/CXCL11/CD19/ADCYAP1R1	24
GO:0001822	BP	GO:0001822	kidney development	44/1936	278/20488	0.000466303	0.00510109	0.0039382	CYP26B1/SULF2/FSTL3/WNT11/MMP9/FOXD1/PCSK9/FBN1/GLIS2/SULF1/PYGO1/STAT1/FGFR1/SOX9/FMN1/GCNT1/GLI2/WT1/TGFB2/EGR1/DCN/ADAMTS16/MYC/OSR2/PCSK5/LRRK2/MMP17/GDNF/FGF2/NOG/LHX1/BMPER/EYA1/SLIT2/MME/HOXD11/HAS2/WNK4/NPHS1/FOXC2/FGF10/ADIPOQ/GREB1L/IRX2	44
GO:0015893	BP	GO:0015893	drug transport	36/1936	214/20488	0.000467262	0.00510366	0.00394018	SLC11A1/INHBA/RGS4/RGS2/GAL/SLC36A4/SYT11/SLC19A3/FOLR2/SLC22A2/MYC/SYT12/PDZK1/SLC6A17/GDNF/KCNA2/HTR2A/SLC22A3/CXCL12/FOLR3/SYT6/AQP5/RETN/DRD2/SLC18A1/SLC38A3/SLC16A12/SLC35F3/SLC13A5/SLC18A2/HBQ1/SYT5/SLC47A2/SLC7A10/HTR1B/SYT13	36
GO:0022404	BP	GO:0022404	molting cycle process	19/1936	88/20488	0.000479682	0.00521506	0.00402618	CD109/SNAI1/MYO5A/HPSE/INHBA/LRIG1/WNT10B/TNFRSF19/SOX9/GAL/TGFB2/LHX2/FGF7/TGM3/TNF/FOXE1/IGFBP5/ALX4/FGF10	19
GO:0022405	BP	GO:0022405	hair cycle process	19/1936	88/20488	0.000479682	0.00521506	0.00402618	CD109/SNAI1/MYO5A/HPSE/INHBA/LRIG1/WNT10B/TNFRSF19/SOX9/GAL/TGFB2/LHX2/FGF7/TGM3/TNF/FOXE1/IGFBP5/ALX4/FGF10	19
GO:0048644	BP	GO:0048644	muscle organ morphogenesis	19/1936	88/20488	0.000479682	0.00521506	0.00402618	SHOX2/TPM1/COL3A1/TGFB2/DSP/MYOM3/WNT2/COL11A1/MYLK/NOG/MYBPC3/NKX2-5/NRG1/ANKRD1/MYL2/FOXC2/TBX20/HAND1/POU4F1	19
GO:0044304	CC	GO:0044304	main axon	16/1936	68/20488	0.00048089	0.00522014	0.0040301	DNM1/ADORA1/BIN1/SCN1B/MAP1A/ANK2/MAP1B/EPB41L3/CNTNAP2/ERMN/NRCAM/ANK1/KCNA2/KCNA1/SCN8A/TUBB4A	16
GO:0002702	BP	GO:0002702	positive regulation of production of molecular mediator of immune response	20/1936	95/20488	0.000488109	0.00529035	0.00408431	KLK5/KLK7/CLCF1/SPON2/NOD2/FCER1G/DDX58/CD226/TNFSF4/SASH3/IL6/TBX21/PTPRC/RSAD2/CD28/LILRB1/FFAR3/RBP4/KIR2DL4/MZB1	20
GO:0055076	BP	GO:0055076	transition metal ion homeostasis	25/1936	131/20488	0.000507475	0.0054918	0.00423983	SLC39A14/MT2A/SLC30A4/CYBRD1/SLC11A1/SLC31A2/MT1X/SLC30A3/MT1M/MT1G/PRNP/MYC/MT1H/HEPH/HEPHL1/MT1E/STEAP4/MT1A/SLC39A12/S100A8/HAMP/S100A9/PRND/MT3/MT1DP	25
GO:0019956	MF	GO:0019956	chemokine binding	10/1936	32/20488	0.000510666	0.00550098	0.00424692	CCR1/PDPN/ITGA4/CCR5/ITGB3/CXCR3/CCR2/CCR4/CCR8/CCR6	10
GO:0045589	BP	GO:0045589	regulation of regulatory T cell differentiation	10/1936	32/20488	0.000510666	0.00550098	0.00424692	LAG3/LILRB4/LILRB2/IL2RA/TNFSF4/CR1/CD28/CTLA4/TNFRSF18/IFNG	10
GO:1904467	BP	GO:1904467	regulation of tumor necrosis factor secretion	10/1936	32/20488	0.000510666	0.00550098	0.00424692	IL27RA/DDX58/HAVCR2/SYT11/AKAP12/LILRA5/MMP8/LRRK2/IFNG/ORM1	10
GO:0042734	CC	GO:0042734	presynaptic membrane	29/1936	161/20488	0.000518193	0.00557354	0.00430294	STX2/STX1B/DNM1/STXBP1/EPHB2/ADORA1/RIMS3/IGSF21/FXYD6/SYT11/IL31RA/CADM3/CDH2/SNAP25/KCNA2/HTR2A/UNC13A/PCDH8/HTR3A/NTNG1/KCNA1/CNTN1/P2RX1/ADAM23/DRD2/NRXN1/STX19/HTR1B/RIMS4	29
GO:0002224	BP	GO:0002224	toll-like receptor signaling pathway	27/1936	146/20488	0.000519891	0.00557479	0.0043039	PIK3AP1/CTSL/TLR6/CAV1/CD14/ITGB2/CD300A/TLR1/HAVCR2/ITGAM/TLR8/COLEC12/BTK/PTPN22/CTSK/GFI1/CD300LF/BIRC3/LY96/RSAD2/TNIP3/SFTPD/FCRL3/IRF4/S100A8/S100A9/LILRA4	27
GO:0008528	MF	GO:0008528	G protein-coupled peptide receptor activity	27/1936	146/20488	0.000519891	0.00557479	0.0043039	SORCS2/MCHR1/FPR3/RAMP1/OGFRL1/CMKLR1/CCR1/FPR2/GPR37/FPR1/GAL/CCR5/NPFFR1/GPR84/F2RL2/CXCR3/CCR2/SSTR3/CCR4/CCR8/GLP2R/CCR6/ADCYAP1R1/NPBWR1/TSHR/SORCS1/CCKBR	27
GO:1901136	BP	GO:1901136	carbohydrate derivative catabolic process	33/1936	192/20488	0.00053445	0.00572218	0.00441769	CDA/SAMHD1/GPC6/HPSE/ADAMTS12/NT5M/ADA/FMOD/NT5E/PDE4B/TYMP/AOAH/BGN/VCAN/DCN/OMD/LUM/CD44/FBXO17/FGF2/NT5C1A/NEU2/MMP12/DPYD/NUDT11/OGN/AICDA/GPC5/NEU4/DPYS/NUDT10/KERA/HPSE2	33
GO:0007269	BP	GO:0007269	neurotransmitter secretion	30/1936	169/20488	0.000540071	0.00577359	0.00445739	STX2/STX1B/ASIC1/STXBP1/CAMK2A/P2RX7/RIMS3/SYT11/NRXN2/SLC22A2/SYT12/PRKCG/LRRK2/SNAP25/HTR2A/UNC13A/P2RX1/SLC18A3/CADPS/DRD2/NRXN1/STX19/PPFIA2/CACNA1B/SYN3/SLC18A2/SYT5/WNT7A/HTR1B/RIMS4	30
GO:0050769	BP	GO:0050769	positive regulation of neurogenesis	67/1936	474/20488	0.00054777	0.00584703	0.00451408	MMD/FN1/L1CAM/EPHB2/TIMP2/SHOX2/NTN1/BIN1/CLCF1/FLNA/TENM3/CCL3/PLXNA4/DPYSL3/BEND6/SHTN1/ITPKA/TUBB2B/SCN1B/FGFR1/RGS2/TREM2/CDON/GLI2/SH3GL3/SEMA3A/IL6/GDF5/NTRK1/MAP1B/ISLR2/NEGR1/DSCAM/NRCAM/PTPRZ1/PTPRD/LTA/NGFR/ZNF804A/SHANK1/CCR2/IFNG/CXCL12/NKX2-5/PAX6/UNC13A/NEURL1/SLIT2/MME/CNTN1/TNF/HGF/NGF/CAMK2B/DRD2/S100A9/RELN/ANKRD1/NKX2-2/DLX2/NTRK2/CACNG7/GSX2/COBL/ASCL1/SOX10/DLX1	67
GO:0010819	BP	GO:0010819	regulation of T cell chemotaxis	7/1936	17/20488	0.000551384	0.00585016	0.00451649	TNFSF14/CXCL10/CCL5/CXCL13/CCR2/S100A7/CCL21	7
GO:0032740	BP	GO:0032740	positive regulation of interleukin-17 production	7/1936	17/20488	0.000551384	0.00585016	0.00451649	SPHK1/NOD2/IL6/PRKCQ/OSM/SLAMF6/CCL1	7
GO:0045187	BP	GO:0045187	regulation of circadian sleep/wake cycle, sleep	7/1936	17/20488	0.000551384	0.00585016	0.00451649	ADORA1/ADA/KCNA2/PTGDS/CSF2/NMU/DRD2	7
GO:0051709	BP	GO:0051709	regulation of killing of cells of other organism	7/1936	17/20488	0.000551384	0.00585016	0.00451649	P2RX7/PRF1/IFNG/CLEC7A/KRT6A/FCER2/CXCL6	7
GO:0006939	BP	GO:0006939	smooth muscle contraction	22/1936	110/20488	0.000554028	0.00585794	0.0045225	SPHK1/HTR1D/SULF2/ADORA1/CAV1/SULF1/ADA/RGS2/CD38/KCNMA1/GDNF/MYLK/HTR2A/PTGER3/NMU/P2RX1/DRD2/COMP/TIFAB/SPX/CNN1/PROK2	22
GO:0001912	BP	GO:0001912	positive regulation of leukocyte mediated cytotoxicity	14/1936	56/20488	0.000555444	0.00585794	0.0045225	LAG3/P2RX7/TYROBP/CD226/ITGAM/RAET1L/PTPRC/CRTAM/IL12RB1/SLAMF6/STAP1/SH2D1A/NCR3/CD1B	14
GO:0060688	BP	GO:0060688	regulation of morphogenesis of a branching structure	14/1936	56/20488	0.000555444	0.00585794	0.0045225	SHOX2/SULF1/FGFR1/SOX9/HOXD13/LRRK2/WNT2/FGF7/GDNF/NOG/LHX1/TNF/HGF/FGF10	14
GO:0086002	BP	GO:0086002	cardiac muscle cell action potential involved in contraction	14/1936	56/20488	0.000555444	0.00585794	0.0045225	GJC1/BIN1/CAV1/FLNA/DSC2/SCN1B/CACNA2D1/ANK2/SCN2B/KCNE1/DSP/KCNJ5/SCN3B/KCNH2	14
GO:0046427	BP	GO:0046427	positive regulation of JAK-STAT cascade	19/1936	89/20488	0.000556718	0.00586259	0.0045261	CLCF1/CD300A/IL10/CSF1R/IL10RA/IL31RA/IL24/IL6/PRL/CCL5/OSM/TNFRSF18/IFNG/CSF2/TNF/CYP1B1/IGF1/IFNL1/GH1	19
GO:0007229	BP	GO:0007229	integrin-mediated signaling pathway	21/1936	103/20488	0.000561355	0.00590261	0.00455699	LOXL3/FLNA/HCK/COL16A1/FCER1G/ITGA5/ITGAX/COL3A1/ITGB2/TYROBP/ITGAM/PLEK/ITGA4/ITGB3/CD177/ITGA11/ITGAL/LAMA3/ITGBL1/ITGAD/PLP1	21
GO:0032673	BP	GO:0032673	regulation of interleukin-4 production	9/1936	27/20488	0.000570667	0.00597606	0.00461369	FCER1G/CD86/HAVCR2/TNFSF4/SASH3/CD28/PRKCQ/CD3E/IRF4	9
GO:0043032	BP	GO:0043032	positive regulation of macrophage activation	9/1936	27/20488	0.000570667	0.00597606	0.00461369	TLR6/CCL3/HAVCR2/IL10/TREM2/MMP8/THBS1/LRRK2/STAP1	9
GO:0030018	CC	GO:0030018	Z disc	25/1936	132/20488	0.000570885	0.00597606	0.00461369	CFL2/AHNAK2/BIN1/SYNC/FLNA/PALLD/PARVB/FLNC/PDE4B/NEXN/ANK2/PDLIM3/KCNE1/IGFN1/MYOM3/CRYAB/PDLIM4/MYBPC3/ANK1/SCN3B/JPH2/SCN8A/RYR1/DES/MYPN	25
GO:0055008	BP	GO:0055008	cardiac muscle tissue morphogenesis	16/1936	69/20488	0.000571937	0.00597818	0.00461533	TPM1/TGFB2/DSP/MYOM3/WNT2/COL11A1/NOG/MYBPC3/NKX2-5/NRG1/ANKRD1/MYL2/FOXC2/TBX20/HAND1/POU4F1	16
GO:0007369	BP	GO:0007369	gastrulation	32/1936	185/20488	0.000574545	0.00599655	0.00462951	FN1/SNAI1/WNT11/COL6A1/MYADM/MMP9/COL5A1/INHBA/COL5A2/ITGA5/ITGB2/COL12A1/IL10/ITGA4/HMGA2/FGFR1/EOMES/ITGB3/MMP8/GATA6/COL11A1/NOG/LHX1/EYA1/LAMA3/TRIM15/FOXC2/MESP1/ADIPOQ/MESP2/TBX20/HAND1	32
GO:0042269	BP	GO:0042269	regulation of natural killer cell mediated cytotoxicity	12/1936	44/20488	0.000584472	0.00608214	0.00469559	LAG3/CD226/HAVCR2/PIK3R6/RAET1L/CRTAM/LILRB1/SLAMF6/SH2D1A/NCR3/NCR1/KIR2DL4	12
GO:0046688	BP	GO:0046688	response to copper ion	12/1936	44/20488	0.000584472	0.00608214	0.00469559	MT2A/LOXL2/MT1X/ICAM1/MT1M/MT1G/PRNP/MT1H/MT1E/MT1A/MT3/MT1DP	12
GO:0051701	BP	GO:0051701	interaction with host	35/1936	209/20488	0.000605108	0.00628759	0.0048542	DPP4/IFITM3/CD209/CAV1/CD80/IFITM1/AXL/ITGA5/CD86/CLEC5A/ICAM1/CCL8/MRC1/SELPLG/ANPEP/CAV2/LGALS1/CCR5/IFIT1/CLEC4G/ITGB3/CR1/GAS6/CR2/NCAM1/PTX3/HTR2A/KRT6A/CLDN6/TRIM15/SLAMF1/TRIM10/CXCL8/CLDN9/DEFA1B	35
GO:0072088	BP	GO:0072088	nephron epithelium morphogenesis	17/1936	76/20488	0.000608399	0.00631247	0.00487342	WNT11/FOXD1/STAT1/SOX9/FMN1/WT1/ADAMTS16/MYC/GDNF/FGF2/NOG/LHX1/EYA1/HOXD11/WNK4/GREB1L/IRX2	17
GO:0090092	BP	GO:0090092	regulation of transmembrane receptor protein serine/threonine kinase signaling pathway	39/1936	241/20488	0.000613588	0.00634983	0.00490226	CHST11/LOX/CD109/PMEPA1/FSTL3/FOXD1/CAV1/FBN1/HTRA3/INHBA/SULF1/VASN/FSTL1/TGFB3/GREM1/CAV2/TGFB2/CDKN2B/GDF5/THBS1/GDF1/EMILIN1/CILP/NOG/FBN2/ASPN/GDF10/BMPER/VEPH1/RNF165/DMRT1/DAND5/CHRDL1/LEFTY1/FGF10/SOST/LEFTY2/DLX1/TBX20	39
GO:0002758	BP	GO:0002758	innate immune response-activating signal transduction	46/1936	298/20488	0.000613802	0.00634983	0.00490226	PIK3AP1/CTSL/TLR6/CD209/CAV1/HCK/CD14/NOD2/FCER1G/DDX58/ITGB2/CD300A/TLR1/MUC16/HAVCR2/ITGAM/TLR8/COLEC12/BTK/PTPN22/CTSK/GFI1/CD300LF/MARCO/BIRC3/LY96/DDX60/RSAD2/PSMB9/CLEC4D/MUC12/CLEC4E/TNIP3/SFTPD/FCRL3/CLEC7A/IRF4/TRIM15/S100A8/CLEC4C/S100A9/CLEC6A/LILRA4/MUC4/IRGM/MUC13	46
GO:0002637	BP	GO:0002637	regulation of immunoglobulin production	15/1936	63/20488	0.000625183	0.00645808	0.00498583	IL27RA/CLCF1/IL10/TNFSF4/FCGR2B/SASH3/IL6/TBX21/PTPRC/CD28/FCRL3/CD22/TNF/RBP4/MZB1	15
GO:0050852	BP	GO:0050852	T cell receptor signaling pathway	34/1936	202/20488	0.000654573	0.00675179	0.00521258	PTPRJ/PIK3CD/THEMIS2/LILRB4/CD300A/CD226/ADA/BTK/PDE4B/PTPN22/LCP2/PRNP/GBP1/PTPRC/TRAC/PSMB9/CD28/PRKCQ/CTLA4/CD3E/THEMIS/ITK/TRBC1/HLA-DQA1/UBASH3A/TRBV7-9/HLA-DRB5/HLA-DQA2/PVRIG/TRAV8-4/TRAT1/TRAV19/TRAV29DV5/TRBV12-3	34
GO:0032633	BP	GO:0032633	interleukin-4 production	10/1936	33/20488	0.000671223	0.00690331	0.00532956	FCER1G/CD86/HAVCR2/TNFSF4/SASH3/CD28/PRKCQ/CD3E/ITK/IRF4	10
GO:0046633	BP	GO:0046633	alpha-beta T cell proliferation	10/1936	33/20488	0.000671223	0.00690331	0.00532956	DOCK2/TNFSF4/CD274/PTPRC/CD28/CD3E/CCR2/EBI3/LGALS9B/LGALS9C	10
GO:0070208	BP	GO:0070208	protein heterotrimerization	6/1936	13/20488	0.000675074	0.00693279	0.00535232	COL6A1/COL6A2/C1QTNF1/COL1A1/COL1A2/ADIPOQ	6
GO:0034767	BP	GO:0034767	positive regulation of ion transmembrane transport	28/1936	156/20488	0.000679076	0.00696374	0.00537621	EPHB2/FLNA/P2RX7/P2RY6/STAC2/TREM2/GAL/CACNA2D1/ANK2/CXCL9/RGS9/KCNE1/PDZK1/CCL2/STAC/CXCL10/CCR2/IFNG/JPH2/CXCL11/HTR3A/KCNA1/KCNH2/CD19/RELN/WNK4/LRRC38/CACNG4	28
GO:0050856	BP	GO:0050856	regulation of T cell receptor signaling pathway	11/1936	39/20488	0.000720198	0.007364	0.00568522	PTPRJ/LILRB4/CD300A/CD226/ADA/PTPN22/PRNP/GBP1/UBASH3A/PVRIG/TRAT1	11
GO:1905521	BP	GO:1905521	regulation of macrophage migration	11/1936	39/20488	0.000720198	0.007364	0.00568522	C5AR1/SLAMF8/CCL3/C3AR1/CMKLR1/TREM2/THBS1/EMILIN1/CCL5/RARRES2/STAP1	11
GO:0002820	BP	GO:0002820	negative regulation of adaptive immune response	12/1936	45/20488	0.000729294	0.00742502	0.00573234	IL27RA/LOXL3/IL7R/SAMSN1/HAVCR2/TNFSF4/FCGR2B/CLEC4G/CR1/TBX21/PTPRC/LILRB1	12
GO:0048483	BP	GO:0048483	autonomic nervous system development	12/1936	45/20488	0.000729294	0.00742502	0.00573234	FN1/PLXNA4/EGR2/NAV2/SEMA3A/NTRK1/GDNF/GBX2/HAND2/INSM1/ASCL1/SOX10	12
GO:0005775	CC	GO:0005775	vacuolar lumen	30/1936	172/20488	0.000729328	0.00742502	0.00573234	CTSV/CTSL/GPC6/HPSE/PADI2/IFI30/FMOD/MNDA/CTSK/RNASE2/LYZ/BGN/VCAN/DCN/OMD/PLAC8/LUM/AZU1/MPO/BPI/RETN/OGN/FASLG/HRNR/GPC5/NEU4/S100A7/KERA/RNASE3/DEFA1B	30
GO:0060333	BP	GO:0060333	interferon-gamma-mediated signaling pathway	19/1936	91/20488	0.000743294	0.00755629	0.00583368	MT2A/CAMK2A/HCK/IRF8/ICAM1/IFI30/FCGR1A/STAT1/FCGR1B/GBP1/NCAM1/CD44/IFNG/IRF4/HLA-DQA1/CAMK2B/HLA-DRB5/HLA-DQA2/IRGM	19
GO:0002228	BP	GO:0002228	natural killer cell mediated immunity	15/1936	64/20488	0.000746268	0.00757558	0.00584857	LAG3/CD226/HAVCR2/PIK3R6/GZMB/RAET1L/CRTAM/LILRB1/KLRD1/SLAMF6/SH2D1A/NCR3/NCR1/KIR2DL4/KLRC2	15
GO:0043271	BP	GO:0043271	negative regulation of ion transport	28/1936	157/20488	0.00075343	0.00763729	0.00589621	EPHB2/ADORA1/BIN1/MMP9/CAV1/PCSK9/GNAO1/RRAD/LILRB2/TWIST1/ICAM1/RGS4/RGS2/MAOB/THBS1/KCNE1/CD33/BEST3/LILRB1/HTR2A/GEM/KCNH2/HAMP/DRD2/WNK4/SLN/PLN/HTR1B	28
GO:0042692	BP	GO:0042692	muscle cell differentiation	56/1936	385/20488	0.000759685	0.00768963	0.00593662	LOX/CYP26B1/CFL2/MAPK12/SHOX2/BIN1/TPM1/EHD2/GREM1/ADAM12/FLNC/ALPK2/WNT10B/RGS4/SPEG/RGS2/CD53/CAV2/SOX9/BOC/CDON/TNNT1/PLPP7/TNFSF14/WT1/SGCD/UCHL1/ANK2/CXCL9/CDH2/HDAC9/MYOM3/GATA6/CXCL10/BVES/CDH15/MYBPC3/EREG/NKX2-5/NRG1/BARX2/BHLHA15/IGF1/RBM24/HAMP/IGFBP5/RYR1/COMP/ANKRD1/NPHS1/MYL2/POPDC3/MESP1/FGF10/DNER/MYPN	56
GO:0022838	MF	GO:0022838	substrate-specific channel activity	61/1936	428/20488	0.000768268	0.00776535	0.00599508	CLIC4/GJC1/ASIC1/KCNJ12/P2RX7/ANXA6/HCN2/AQP9/P2RX5/RASA3/SCN1B/CHRNA9/KCNK13/TTYH2/CACNA2D1/KCNG3/BEST2/CACNG6/GAS6/GRIN3B/SCN2B/KCNH3/KCNE1/CLIC5/BEST3/OTOP2/SNAP25/KCNMA1/SLC24A4/CACNA1E/MCOLN3/KCNA2/KCNJ5/SCN3B/KCNG2/CLIC3/KCNQ5/JPH2/HTR3A/KCNA1/KCNH2/BSND/P2RX1/CACNG8/AQP5/SCN8A/RYR1/AQP6/GABRP/KCNK2/KCNK12/LRRC38/CHRNA1/CACNG7/CACNA1B/PKD1L2/KCNIP1/GABRA2/GRIA3/HTR1B/CACNG4	61
GO:0060512	BP	GO:0060512	prostate gland morphogenesis	9/1936	28/20488	0.000771057	0.00777124	0.00599962	TNC/SULF1/SOX9/CRIP1/GLI2/HOXD13/NOG/FGF10/HOXB13	9
GO:2000108	BP	GO:2000108	positive regulation of leukocyte apoptotic process	9/1936	28/20488	0.000771057	0.00777124	0.00599962	PIK3CD/P2RX7/ANXA1/IL10/CD274/PDCD1/CCL5/CDKN2A/IDO1	9
GO:0072001	BP	GO:0072001	renal system development	45/1936	293/20488	0.000778761	0.00783767	0.00605091	CYP26B1/SULF2/FSTL3/WNT11/MMP9/FOXD1/PCSK9/FBN1/GLIS2/SULF1/PYGO1/STAT1/FGFR1/SOX9/FMN1/GCNT1/GLI2/WT1/TGFB2/EGR1/DCN/ADAMTS16/MYC/OSR2/PCSK5/LRRK2/MMP17/GDNF/FGF2/NOG/LHX1/BMPER/EYA1/SLIT2/MME/HOXD11/HAS2/WNK4/RBP4/NPHS1/FOXC2/FGF10/ADIPOQ/GREB1L/IRX2	45
GO:0071774	BP	GO:0071774	response to fibroblast growth factor	27/1936	150/20488	0.000801591	0.00805593	0.00621942	SULF2/TNC/FAM20C/RUNX2/FGF5/COL1A1/SULF1/ANOS1/POSTN/FGFR1/EGR3/THBS1/FLRT2/CCL2/CD44/FGF7/CCL5/CXCL13/FGF2/NOG/CREB3L1/LHX1/FGF16/CXCL8/FGFBP1/FGF10/FGF19	27
GO:0007498	BP	GO:0007498	mesoderm development	25/1936	135/20488	0.000804457	0.00807322	0.00623276	SNAI1/WNT11/HCK/INHBA/HMGA2/FGFR1/SECTM1/BTK/EOMES/ITGB3/LHX2/IKZF1/HES7/NOG/LHX1/EYA1/TRIM15/DLL3/DAND5/FOXC2/MESP1/MESP2/TBX20/HAND1/POU4F1	25
GO:0003414	BP	GO:0003414	chondrocyte morphogenesis involved in endochondral bone morphogenesis	7/1936	18/20488	0.000829013	0.00826081	0.00637759	COL6A1/COL6A2/COL6A3/COL12A1/COCH/VIT/COL20A1	7
GO:0003429	BP	GO:0003429	growth plate cartilage chondrocyte morphogenesis	7/1936	18/20488	0.000829013	0.00826081	0.00637759	COL6A1/COL6A2/COL6A3/COL12A1/COCH/VIT/COL20A1	7
GO:0032693	BP	GO:0032693	negative regulation of interleukin-10 production	7/1936	18/20488	0.000829013	0.00826081	0.00637759	PDCD1LG2/TYROBP/CD274/FCGR2B/MMP8/LILRB1/IDO1	7
GO:0090171	BP	GO:0090171	chondrocyte morphogenesis	7/1936	18/20488	0.000829013	0.00826081	0.00637759	COL6A1/COL6A2/COL6A3/COL12A1/COCH/VIT/COL20A1	7
GO:0150078	BP	GO:0150078	positive regulation of neuroinflammatory response	7/1936	18/20488	0.000829013	0.00826081	0.00637759	CCL3/TREM2/MMP8/IL6/LRRK2/STAP1/TNF	7
GO:0072028	BP	GO:0072028	nephron morphogenesis	17/1936	78/20488	0.000832877	0.00828759	0.00639827	WNT11/FOXD1/STAT1/SOX9/FMN1/WT1/ADAMTS16/MYC/GDNF/FGF2/NOG/LHX1/EYA1/HOXD11/WNK4/GREB1L/IRX2	17
GO:0060402	BP	GO:0060402	calcium ion transport into cytosol	28/1936	158/20488	0.000834799	0.00829501	0.00640399	MYO5A/CAV1/P2RX7/CCL3/P2RX5/RASA3/P2RY6/CACNA2D1/CCR5/PRNP/ANK2/CXCL9/PTPRC/CXCL10/FGF2/MCOLN3/HTR2A/JPH2/CXCL11/DRD2/CD19/FASLG/RYR1/MS4A1/CCL21/CCL19/PLN/ADCYAP1R1	28
GO:0060445	BP	GO:0060445	branching involved in salivary gland morphogenesis	8/1936	23/20488	0.000838713	0.00830599	0.00641247	TGM2/LAMA1/FGFR1/SEMA3A/FGF7/TNF/HGF/FGF10	8
GO:0002218	BP	GO:0002218	activation of innate immune response	48/1936	319/20488	0.000839441	0.00830599	0.00641247	PIK3AP1/CTSL/TLR6/CD209/CAV1/HCK/CD14/NOD2/FCER1G/DDX58/ITGB2/CD300A/TLR1/MUC16/HAVCR2/ITGAM/TLR8/COLEC12/BTK/MNDA/PTPN22/CTSK/GFI1/CD300LF/MARCO/BIRC3/LY96/DDX60/RSAD2/PSMB9/CLEC4D/MUC12/CLEC4E/TNIP3/SFTPD/FCRL3/CLEC7A/IRF4/TRIM15/S100A8/PYHIN1/CLEC4C/S100A9/CLEC6A/LILRA4/MUC4/IRGM/MUC13	48
GO:0005261	MF	GO:0005261	cation channel activity	48/1936	319/20488	0.000839441	0.00830599	0.00641247	ASIC1/KCNJ12/P2RX7/ANXA6/HCN2/P2RX5/RASA3/SCN1B/CHRNA9/KCNK13/CACNA2D1/KCNG3/CACNG6/GAS6/GRIN3B/SCN2B/KCNH3/KCNE1/OTOP2/SNAP25/KCNMA1/SLC24A4/CACNA1E/MCOLN3/KCNA2/KCNJ5/SCN3B/KCNG2/KCNQ5/JPH2/HTR3A/KCNA1/KCNH2/P2RX1/CACNG8/SCN8A/RYR1/KCNK2/KCNK12/LRRC38/CHRNA1/CACNG7/CACNA1B/PKD1L2/KCNIP1/GRIA3/HTR1B/CACNG4	48
GO:0001708	BP	GO:0001708	cell fate specification	20/1936	99/20488	0.00084858	0.00837127	0.00646287	MIAT/FGFR1/SOX9/EOMES/CDON/GLI2/TBX21/FGF2/DMRT3/LHX3/PAX6/EYA1/NKX2-2/HOXC10/MYL2/GSX2/MESP1/ASCL1/TBX20/POU4F1	20
GO:0031674	CC	GO:0031674	I band	26/1936	143/20488	0.000850301	0.00837127	0.00646287	CFL2/AHNAK2/BIN1/SYNC/FLNA/PALLD/PARVB/FLNC/PDE4B/NEXN/ANK2/PDLIM3/KCNE1/IGFN1/MYOM3/CRYAB/PDLIM4/MYBPC3/ANK1/SCN3B/JPH2/SCN8A/RYR1/ANKRD1/DES/MYPN	26
GO:0044344	BP	GO:0044344	cellular response to fibroblast growth factor stimulus	26/1936	143/20488	0.000850301	0.00837127	0.00646287	SULF2/FAM20C/RUNX2/FGF5/COL1A1/SULF1/ANOS1/POSTN/FGFR1/EGR3/THBS1/FLRT2/CCL2/CD44/FGF7/CCL5/CXCL13/FGF2/NOG/CREB3L1/LHX1/FGF16/CXCL8/FGFBP1/FGF10/FGF19	26
GO:0038024	MF	GO:0038024	cargo receptor activity	18/1936	85/20488	0.000850792	0.00837127	0.00646287	LOXL3/LOXL2/CD163/ITGB2/ITGAM/MSR1/MRC1/FPR2/HHIPL1/SSC5D/COLEC12/FOLR2/MARCO/CD6/ASGR2/CD5/ENPP1/TMPRSS13	18
GO:0090288	BP	GO:0090288	negative regulation of cellular response to growth factor stimulus	29/1936	166/20488	0.000862756	0.00846452	0.00653486	CHST11/SULF2/CD109/PMEPA1/FSTL3/CAV1/FBN1/HTRA3/ADAMTS12/SULF1/VASN/TGFB3/GREM1/CAV2/DCN/THBS1/EMILIN1/CXCL13/NOG/FBN2/CREB3L1/ASPN/BMPER/SLIT2/VEPH1/DAND5/CHRDL1/SOST/DLX1	29
GO:0015267	MF	GO:0015267	channel activity	64/1936	456/20488	0.000865892	0.00846452	0.00653486	CLIC4/GJC1/ASIC1/KCNJ12/P2RX7/CYBB/ANXA6/HCN2/AQP9/P2RX5/RASA3/SCN1B/CHRNA9/KCNK13/TTYH2/CACNA2D1/KCNG3/PRF1/BEST2/CACNG6/GAS6/GRIN3B/SCN2B/KCNH3/KCNE1/CLIC5/BEST3/OTOP2/SNAP25/KCNMA1/SLC24A4/CACNA1E/MCOLN3/KCNA2/GJA3/KCNJ5/SCN3B/KCNG2/CLIC3/KCNQ5/JPH2/HTR3A/KCNA1/KCNH2/BSND/P2RX1/CACNG8/AQP5/SCN8A/RYR1/AQP6/GABRP/KCNK2/KCNK12/LRRC38/CHRNA1/CACNG7/CACNA1B/PKD1L2/KCNIP1/GABRA2/GRIA3/HTR1B/CACNG4	64
GO:1904951	BP	GO:1904951	positive regulation of establishment of protein localization	64/1936	456/20488	0.000865892	0.00846452	0.00653486	CDK5R1/PRR5L/FLNA/CD14/NOD2/P2RX7/CCL3/DDX58/ITGB2/TGFB3/TLR1/TWIST1/HAVCR2/CLEC5A/IL10/ITGAM/CSF1R/POSTN/TLR8/AIF1/OXCT1/TNFSF4/TREM2/PTPN22/AKAP12/CD274/GZMB/LILRA5/PRNP/TGFB2/GAS6/MMP8/IL6/CRTAM/PAEP/CD38/ANXA13/PDZK1/CD33/LRRK2/SAA1/GIP/OSM/CD2/CLEC4E/IFNG/MMP12/TNF/IGF1/NMU/VSNL1/DRD2/CLEC6A/ANKRD1/RBP4/CCL19/LGALS9B/CRLF2/PYDC1/LGALS9C/BLK/CCL1/IGHD/ORM1	64
GO:0015872	BP	GO:0015872	dopamine transport	13/1936	52/20488	0.000866276	0.00846452	0.00653486	SYT11/SYT12/GDNF/KCNA2/HTR2A/SLC22A3/CXCL12/SYT6/DRD2/SLC18A2/SYT5/HTR1B/SYT13	13
GO:0030315	CC	GO:0030315	T-tubule	13/1936	52/20488	0.000866276	0.00846452	0.00653486	AHNAK2/BIN1/TGFB3/SCN1B/CACNA2D1/CACNG6/ANK2/STAC/KCNJ5/CACNG8/RYR1/CACNG7/CACNG4	13
GO:0043368	BP	GO:0043368	positive T cell selection	10/1936	34/20488	0.000871203	0.00847738	0.00654479	LOXL3/DOCK2/IL6/TBX21/PTPRC/IL12RB1/CD3E/SLAMF6/THEMIS/IRF4	10
GO:0048566	BP	GO:0048566	embryonic digestive tract development	10/1936	34/20488	0.000871203	0.00847738	0.00654479	SHOX2/ADA/GLI2/TGFB2/PCSK5/RARRES2/PKDCC/TNF/CXCL8/FGF10	10
GO:0048665	BP	GO:0048665	neuron fate specification	10/1936	34/20488	0.000871203	0.00847738	0.00654479	GLI2/DMRT3/LHX3/PAX6/EYA1/NKX2-2/HOXC10/GSX2/ASCL1/POU4F1	10
GO:0030139	CC	GO:0030139	endocytic vesicle	46/1936	303/20488	0.000880114	0.00855228	0.00660261	SPHK1/STXBP1/NCF2/FMNL1/DPP4/TLR6/RAB31/CAMK2A/ROR2/SLC11A1/CAV1/CD163/CYBB/TLR1/MSR1/FCGR1A/WNT5B/MPEG1/COLEC12/SYT11/SPARC/FCGR1B/SGIP1/MARCO/RAB39A/ATP6V0D2/NCF1/ANXA3/SAA1/CTLA4/GNLY/SFTPD/MPO/HLA-DQA1/SLC18A3/CACNG8/CAMK2B/DRD2/HLA-DRB5/HLA-DQA2/GRIA3/IRGM/ATP6V0A4/WNT7A/CACNG4/HP	46
GO:0002715	BP	GO:0002715	regulation of natural killer cell mediated immunity	12/1936	46/20488	0.000902931	0.00874986	0.00675515	LAG3/CD226/HAVCR2/PIK3R6/RAET1L/CRTAM/LILRB1/SLAMF6/SH2D1A/NCR3/NCR1/KIR2DL4	12
GO:0043277	BP	GO:0043277	apoptotic cell clearance	12/1936	46/20488	0.000902931	0.00874986	0.00675515	TGM2/AXL/TYROBP/TREM2/ITGB3/GAS6/CD300LF/MARCO/THBS1/CCL2/C4B/C4A	12
GO:0002823	BP	GO:0002823	negative regulation of adaptive immune response based on somatic recombination of immune receptors built from immunoglobulin superfamily domains	11/1936	40/20488	0.000909548	0.00876576	0.00676742	IL27RA/LOXL3/IL7R/HAVCR2/TNFSF4/FCGR2B/CLEC4G/CR1/TBX21/PTPRC/LILRB1	11
GO:0014046	BP	GO:0014046	dopamine secretion	11/1936	40/20488	0.000909548	0.00876576	0.00676742	SYT11/SYT12/GDNF/KCNA2/HTR2A/CXCL12/SYT6/DRD2/SYT5/HTR1B/SYT13	11
GO:0014059	BP	GO:0014059	regulation of dopamine secretion	11/1936	40/20488	0.000909548	0.00876576	0.00676742	SYT11/SYT12/GDNF/KCNA2/HTR2A/CXCL12/SYT6/DRD2/SYT5/HTR1B/SYT13	11
GO:0019835	BP	GO:0019835	cytolysis	11/1936	40/20488	0.000909548	0.00876576	0.00676742	MMD/P2RX7/GZMB/PRF1/LYZ/GZMA/LILRB1/GZMM/GZMH/KRT6A/CSF2	11
GO:0022803	MF	GO:0022803	passive transmembrane transporter activity	64/1936	457/20488	0.000916283	0.0088186	0.00680822	CLIC4/GJC1/ASIC1/KCNJ12/P2RX7/CYBB/ANXA6/HCN2/AQP9/P2RX5/RASA3/SCN1B/CHRNA9/KCNK13/TTYH2/CACNA2D1/KCNG3/PRF1/BEST2/CACNG6/GAS6/GRIN3B/SCN2B/KCNH3/KCNE1/CLIC5/BEST3/OTOP2/SNAP25/KCNMA1/SLC24A4/CACNA1E/MCOLN3/KCNA2/GJA3/KCNJ5/SCN3B/KCNG2/CLIC3/KCNQ5/JPH2/HTR3A/KCNA1/KCNH2/BSND/P2RX1/CACNG8/AQP5/SCN8A/RYR1/AQP6/GABRP/KCNK2/KCNK12/LRRC38/CHRNA1/CACNG7/CACNA1B/PKD1L2/KCNIP1/GABRA2/GRIA3/HTR1B/CACNG4	64
GO:0061035	BP	GO:0061035	regulation of cartilage development	16/1936	72/20488	0.000938455	0.00901967	0.00696345	BMP1/SHOX2/RUNX2/WNT11/EFEMP1/LOXL2/ADAMTS12/GREM1/SOX9/CTSK/GLI2/GDF5/NOG/BMPR1B/PTHLH/PKDCC	16
GO:1904064	BP	GO:1904064	positive regulation of cation transmembrane transport	26/1936	144/20488	0.000946229	0.00908199	0.00701156	EPHB2/FLNA/P2RY6/STAC2/TREM2/GAL/CACNA2D1/ANK2/CXCL9/RGS9/KCNE1/PDZK1/CCL2/STAC/CXCL10/CCR2/IFNG/JPH2/CXCL11/KCNA1/KCNH2/CD19/RELN/WNK4/LRRC38/CACNG4	26
GO:2001023	BP	GO:2001023	regulation of response to drug	20/1936	100/20488	0.000968211	0.00928033	0.00716469	IL10/RGS4/HMGA2/GPR37/RGS2/GAL/SYT11/SYT12/LRRK2/GDNF/KCNA2/HTR2A/CXCL12/HGF/SYT6/RETN/DRD2/SYT5/HTR1B/SYT13	20
GO:0043388	BP	GO:0043388	positive regulation of DNA binding	14/1936	59/20488	0.000972478	0.00930857	0.00718649	PLAUR/MMP9/TWIST1/HMGA2/MMP8/IFNG/IRF4/PAX6/HAND2/NGF/IGF1/PYHIN1/EGF/POU4F1	14
GO:0001942	BP	GO:0001942	hair follicle development	18/1936	86/20488	0.000982602	0.00939272	0.00725145	CD109/SNAI1/MYO5A/HPSE/INHBA/WNT10B/TNFRSF19/SOX9/GAL/TGFB2/LHX2/FGF7/TGM3/TNF/FOXE1/IGFBP5/ALX4/FGF10	18
GO:0001653	MF	GO:0001653	peptide receptor activity	27/1936	152/20488	0.000986776	0.00941983	0.00727239	SORCS2/MCHR1/FPR3/RAMP1/OGFRL1/CMKLR1/CCR1/FPR2/GPR37/FPR1/GAL/CCR5/NPFFR1/GPR84/F2RL2/CXCR3/CCR2/SSTR3/CCR4/CCR8/GLP2R/CCR6/ADCYAP1R1/NPBWR1/TSHR/SORCS1/CCKBR	27
GO:0060048	BP	GO:0060048	cardiac muscle contraction	25/1936	137/20488	0.00100282	0.00956004	0.00738063	GJC1/ADORA1/BIN1/CAV1/FLNA/TPM1/DSC2/SCN1B/RGS2/PDE4B/CACNA2D1/TNNT1/SGCD/ANK2/SCN2B/KCNE1/DSP/CHGA/MYBPC3/KCNJ5/SCN3B/NKX2-5/KCNH2/MYL2/PLN	25
GO:0010038	BP	GO:0010038	response to metal ion	53/1936	364/20488	0.00101095	0.00962455	0.00743043	ADCY7/CLIC4/MT2A/SLC30A4/FSTL3/GUCA1A/CYBRD1/MMP9/CAV1/LOXL2/CD14/P2RX7/C1QA/CYBB/MT1X/AQP9/ICAM1/ALOX5AP/SLC30A3/FIBIN/CRIP1/MT1M/SYT11/MT1G/SPARC/PRNP/MAOB/THBS1/SYT12/MT1H/NCF1/LRRK2/KCNMA1/MT1E/SUCNR1/MT1A/KRT14/SNCB/S100A8/KCNA1/SYT6/HAMP/DRD2/RYR1/TNFRSF11B/ASCL1/MT3/PLN/MT1DP/PENK/SYT5/PGAM2/SYT13	53
GO:0030203	BP	GO:0030203	glycosaminoglycan metabolic process	28/1936	160/20488	0.0010208	0.00969205	0.00748255	CHST11/CHST15/HS3ST3B1/DSE/ST3GAL6/GPC6/HPSE/HS3ST3A1/FMOD/CHST3/BGN/CHST13/VCAN/DCN/HAS1/OMD/LUM/CD44/FGF2/CHST6/HGF/HS3ST2/OGN/HAS2/GPC5/EGF/KERA/HPSE2	28
GO:1903305	BP	GO:1903305	regulation of regulated secretory pathway	28/1936	160/20488	0.0010208	0.00969205	0.00748255	STX1B/STXBP1/CAMK2A/FCER1G/ADGRE2/RIMS3/ITGB2/CD300A/ITGAM/CD84/SYT11/FCGR2B/CD177/SYT12/PRKCG/LRRK2/HTR2A/CCR2/CDK5R2/P2RX1/SYT6/DRD2/PPFIA2/SYT5/WNT7A/HTR1B/RIMS4/SYT13	28
GO:0033032	BP	GO:0033032	regulation of myeloid cell apoptotic process	9/1936	29/20488	0.00102518	0.00970752	0.00749449	PIK3CD/NOD2/FCER1G/ANXA1/CLEC5A/CCR5/CCL5/CDKN2A/ADIPOQ	9
GO:0072606	BP	GO:0072606	interleukin-8 secretion	9/1936	29/20488	0.00102518	0.00970752	0.00749449	CHI3L1/TLR6/C5AR2/CD14/ANXA1/TLR1/SSC5D/PTPN22/CD2	9
GO:0050830	BP	GO:0050830	defense response to Gram-positive bacterium	20/1936	101/20488	0.00110202	0.0104211	0.00804543	IL27RA/C5AR1/P2RX7/RNASE6/HAVCR2/MPEG1/SSC5D/LYZ/IL6/CHGA/LTA/RARRES2/TNFSF8/KRT6A/TNF/DEFB103A/RNASE7/RNASE3/DEFB103B/DEFA1B	20
GO:0045622	BP	GO:0045622	regulation of T-helper cell differentiation	10/1936	35/20488	0.00111757	0.0105398	0.00813706	LOXL3/CD80/ANXA1/CD86/TNFSF4/TBX21/IL27/IL12RB1/IRF4/CCL19	10
GO:1990774	BP	GO:1990774	tumor necrosis factor secretion	10/1936	35/20488	0.00111757	0.0105398	0.00813706	IL27RA/DDX58/HAVCR2/SYT11/AKAP12/LILRA5/MMP8/LRRK2/IFNG/ORM1	10
GO:1901216	BP	GO:1901216	positive regulation of neuron death	19/1936	94/20488	0.00112287	0.0105757	0.00816475	CDK5R1/TLR6/ADORA1/PCSK9/CCL3/C1QA/ITGB2/TYROBP/MYBL2/ITGAM/PITX3/FCGR2B/PRNP/TGFB2/EGR1/IFNG/TNF/FASLG/ASCL1	19
GO:0010955	BP	GO:0010955	negative regulation of protein processing	11/1936	41/20488	0.00113825	0.0106777	0.0082435	GAS1/VSIG4/CST7/CR1/PRNP/IL1R2/BIRC3/BIRC7/THBS1/LRRK2/CARD18	11
GO:0035136	BP	GO:0035136	forelimb morphogenesis	11/1936	41/20488	0.00113825	0.0106777	0.0082435	RECK/SHOX2/RUNX2/TWIST1/FMN1/GDF5/OSR2/RSPO2/RNF165/ALX4/WNT7A	11
GO:1903318	BP	GO:1903318	negative regulation of protein maturation	11/1936	41/20488	0.00113825	0.0106777	0.0082435	GAS1/VSIG4/CST7/CR1/PRNP/IL1R2/BIRC3/BIRC7/THBS1/LRRK2/CARD18	11
GO:0060538	BP	GO:0060538	skeletal muscle organ development	29/1936	169/20488	0.00115396	0.0107606	0.00830752	CYP26B1/CFL2/SHOX2/CAV1/TWIST1/EGR2/WNT10B/CAV2/EOMES/CDON/WT1/EGR1/DCN/MSC/HDAC9/BVES/MYH15/PAX5/NEURL1/MEOX2/RBM24/S100B/RYR1/ANKRD1/CHRNA1/NPHS1/POPDC3/DNER/CNTFR	29
GO:0003418	BP	GO:0003418	growth plate cartilage chondrocyte differentiation	8/1936	24/20488	0.00115472	0.0107606	0.00830752	COL6A1/COL6A2/COL6A3/ANXA6/COL12A1/COCH/VIT/COL20A1	8
GO:0021544	BP	GO:0021544	subpallium development	8/1936	24/20488	0.00115472	0.0107606	0.00830752	INHBA/CNTNAP2/LRRK2/DRD2/DLX2/GSX2/ASCL1/DLX1	8
GO:0035588	BP	GO:0035588	G protein-coupled purinergic receptor signaling pathway	8/1936	24/20488	0.00115472	0.0107606	0.00830752	ADORA1/ADA/P2RY6/GPR34/ADORA3/NECAB2/P2RY10/GPR171	8
GO:0046135	BP	GO:0046135	pyrimidine nucleoside catabolic process	8/1936	24/20488	0.00115472	0.0107606	0.00830752	CDA/NT5M/NT5E/TYMP/NT5C1A/DPYD/AICDA/DPYS	8
GO:0002294	BP	GO:0002294	CD4-positive, alpha-beta T cell differentiation involved in immune response	14/1936	60/20488	0.00115985	0.0107798	0.00832235	LOXL3/CD80/ANXA1/CD86/TNFSF4/IL6/TBX21/IL27/IL12RB1/GPR183/SLAMF6/IFNG/IRF4/CCL19	14
GO:0045576	BP	GO:0045576	mast cell activation	14/1936	60/20488	0.00115985	0.0107798	0.00832235	STXBP1/PIK3CD/LAT2/FCER1G/ADGRE2/CD300A/CD226/BTK/CD84/LCP2/RHOH/CD300LF/CHGA/CRLF2	14
GO:0007416	BP	GO:0007416	synapse assembly	30/1936	177/20488	0.00117507	0.0109069	0.00842048	EPHB2/NTN1/ADD2/NRXN2/SYNDIG1/NTRK1/MAP1B/CLSTN2/CDH2/FLRT2/DSCAM/THBS2/NRCAM/PTPRD/SHANK1/SLITRK2/VSTM5/NRG1/DRD2/NTRK2/NRXN1/LINGO2/LRFN5/GAP43/GABRA2/DNER/WNT7A/SLITRK3/CBLN1/POU4F1	30
GO:0007160	BP	GO:0007160	cell-matrix adhesion	36/1936	225/20488	0.00119701	0.0110959	0.00856638	FN1/L1CAM/PTPRJ/S100A10/SIGLEC1/HPSE/COL16A1/ADAMTS12/RHOD/COL3A1/ITGB2/COL5A3/MSLN/CDK6/ITGA4/POSTN/FMN1/PARVG/ITGB3/DDR2/THBS1/EMILIN1/CD44/ITGA11/CD3E/ITGAL/TNN/CDKN2A/OTOA/MMP12/ITGBL1/MSLNL/CCL21/PPFIA2/MUC4/CCL25	36
GO:0051224	BP	GO:0051224	negative regulation of protein transport	32/1936	193/20488	0.00120047	0.0111082	0.00857585	IL27RA/FN1/TLR6/C5AR2/ANXA1/IL10/TLR8/SSC5D/PTPN22/SYT11/LILRA5/FCGR2B/GAS6/GBP1/IL1R2/KCNE1/HDAC9/LRRK2/CHGA/RSAD2/LILRB1/SRGN/CD22/PKDCC/ADTRP/TNF/VSNL1/DRD2/IL36RN/ADIPOQ/CARD17/CARD18	32
GO:0017157	BP	GO:0017157	regulation of exocytosis	35/1936	217/20488	0.00120355	0.0111082	0.00857585	STX1B/STXBP1/CAMK2A/FCER1G/ADGRE2/RIMS3/ANXA1/ITGB2/CD300A/ITGAM/CD84/SYT11/FCGR2B/CD177/SYT12/PRKCG/LRRK2/HTR2A/CCR2/IFNG/LGI3/CDK5R2/P2RX1/SYT6/VSNL1/CADPS/DRD2/STXBP6/PPFIA2/RAB3C/SYT5/WNT7A/HTR1B/RIMS4/SYT13	35
GO:0002689	BP	GO:0002689	negative regulation of leukocyte chemotaxis	7/1936	19/20488	0.00120621	0.0111082	0.00857585	SLAMF8/C5AR2/PADI2/GREM1/CCL2/STAP1/SLIT2	7
GO:0002922	BP	GO:0002922	positive regulation of humoral immune response	7/1936	19/20488	0.00120621	0.0111082	0.00857585	KLK5/KLK7/FCGR2B/PTPRC/LTA/TNF/FCER2	7
GO:0003422	BP	GO:0003422	growth plate cartilage morphogenesis	7/1936	19/20488	0.00120621	0.0111082	0.00857585	COL6A1/COL6A2/COL6A3/COL12A1/COCH/VIT/COL20A1	7
GO:0002831	BP	GO:0002831	regulation of response to biotic stimulus	25/1936	139/20488	0.00124219	0.0114246	0.00882011	KLK5/KLK7/DDX58/CD226/IL2RA/HAVCR2/STAT1/CD180/HERC5/LY86/SYT11/IFIT1/CD274/IL27/BIRC3/CRTAM/LY96/IL12RB1/DDX60/FGL2/LILRB1/TRIM15/SIGLEC11/MMP12/CXCL6	25
GO:0014066	BP	GO:0014066	regulation of phosphatidylinositol 3-kinase signaling	23/1936	124/20488	0.00124714	0.0114551	0.00884369	PIK3AP1/PIK3CD/PRR5L/TWIST1/PIK3R5/FGFR1/SOX9/HCST/TGFB2/PDGFC/DCN/NTRK1/NCF1/CD28/CCL5/OSM/TNF/HGF/IGF1/RELN/CSF3/NTRK2/GH1	23
GO:0001823	BP	GO:0001823	mesonephros development	20/1936	102/20488	0.00125135	0.0114789	0.00886202	WNT11/FOXD1/FGFR1/SOX9/FMN1/WT1/ADAMTS16/MYC/OSR2/GDNF/FGF2/NOG/LHX1/BMPER/EYA1/SLIT2/HOXD11/FOXC2/FGF10/GREB1L	20
GO:0001820	BP	GO:0001820	serotonin secretion	5/1936	10/20488	0.00125786	0.0114936	0.00887343	FCER1G/MAOB/LILRB1/P2RX1/HTR1B	5
GO:0045625	BP	GO:0045625	regulation of T-helper 1 cell differentiation	5/1936	10/20488	0.00125786	0.0114936	0.00887343	CD80/ANXA1/TNFSF4/IL27/CCL19	5
GO:2000425	BP	GO:2000425	regulation of apoptotic cell clearance	5/1936	10/20488	0.00125786	0.0114936	0.00887343	TREM2/CD300LF/CCL2/C4B/C4A	5
GO:0072078	BP	GO:0072078	nephron tubule morphogenesis	16/1936	74/20488	0.00128035	0.0116799	0.00901726	WNT11/FOXD1/SOX9/FMN1/WT1/ADAMTS16/MYC/GDNF/FGF2/NOG/LHX1/EYA1/HOXD11/WNK4/GREB1L/IRX2	16
GO:0051952	BP	GO:0051952	regulation of amine transport	19/1936	95/20488	0.00128156	0.0116799	0.00901726	STXBP1/ADORA1/P2RX7/RGS4/RGS2/SYT11/SYT12/CHGA/GDNF/KCNA2/HTR2A/CXCL12/SYT6/FFAR3/DRD2/SLC38A3/SYT5/HTR1B/SYT13	19
GO:0061097	BP	GO:0061097	regulation of protein tyrosine kinase activity	18/1936	88/20488	0.00129904	0.0118087	0.00911664	ADORA1/CAV1/CSF1R/FCGR1A/LILRA5/PRNP/GAS6/PTPRC/NCF1/CCL5/STAP1/EREG/NEURL1/NRG1/RELN/NTRK2/EGF/EPGN	18
GO:0098773	BP	GO:0098773	skin epidermis development	18/1936	88/20488	0.00129904	0.0118087	0.00911664	CD109/SNAI1/MYO5A/HPSE/INHBA/WNT10B/TNFRSF19/SOX9/GAL/TGFB2/LHX2/FGF7/TGM3/TNF/FOXE1/IGFBP5/ALX4/FGF10	18
GO:0002761	BP	GO:0002761	regulation of myeloid leukocyte differentiation	22/1936	117/20488	0.00130913	0.0118851	0.00917562	FSTL3/ROR2/DCSTAMP/FBN1/C1QC/INHBA/CCL3/LILRB3/LILRB4/TYROBP/MAFB/CCR1/CDK6/TREM2/EVI2B/MYC/LILRB1/IFNG/GPR55/TNF/ADIPOQ/POU4F1	22
GO:1903707	BP	GO:1903707	negative regulation of hemopoiesis	27/1936	155/20488	0.00133393	0.0120946	0.00933741	LOXL3/FSTL3/TMEM176B/FBN1/C1QC/INHBA/TMEM176A/LAG3/DTX1/CCL3/LILRB3/ANXA1/LILRB4/MAFB/CDK6/TNFSF4/RUNX3/FCGR2B/TBX21/MYC/FGL2/LILRB1/CTLA4/GPR55/IFNL1/GPR171/ADIPOQ	27
GO:0003413	BP	GO:0003413	chondrocyte differentiation involved in endochondral bone morphogenesis	9/1936	30/20488	0.00134306	0.0120995	0.00934121	COL6A1/COL6A2/COL6A3/ANXA6/COL12A1/SOX9/COCH/VIT/COL20A1	9
GO:0043372	BP	GO:0043372	positive regulation of CD4-positive, alpha-beta T cell differentiation	9/1936	30/20488	0.00134306	0.0120995	0.00934121	CD80/ANXA1/CD86/TNFSF4/NCKAP1L/SASH3/IL12RB1/IFNG/CCL19	9
GO:0046640	BP	GO:0046640	regulation of alpha-beta T cell proliferation	9/1936	30/20488	0.00134306	0.0120995	0.00934121	TNFSF4/CD274/PTPRC/CD28/CD3E/CCR2/EBI3/LGALS9B/LGALS9C	9
GO:0048787	CC	GO:0048787	presynaptic active zone membrane	9/1936	30/20488	0.00134306	0.0120995	0.00934121	STX2/STX1B/STXBP1/SYT11/CDH2/NTNG1/P2RX1/NRXN1/STX19	9
GO:0099068	BP	GO:0099068	postsynapse assembly	9/1936	30/20488	0.00134306	0.0120995	0.00934121	EPHB2/NRXN2/CDH2/PTPRD/SHANK1/NRXN1/GAP43/WNT7A/CBLN1	9
GO:0055010	BP	GO:0055010	ventricular cardiac muscle tissue morphogenesis	12/1936	48/20488	0.00135415	0.0121839	0.00940634	TPM1/TGFB2/DSP/COL11A1/NOG/MYBPC3/NKX2-5/NRG1/MYL2/FOXC2/HAND1/POU4F1	12
GO:0006027	BP	GO:0006027	glycosaminoglycan catabolic process	14/1936	61/20488	0.00137653	0.0123695	0.00954961	GPC6/HPSE/FMOD/BGN/VCAN/DCN/OMD/LUM/CD44/FGF2/OGN/GPC5/KERA/HPSE2	14
GO:0060560	BP	GO:0060560	developmental growth involved in morphogenesis	37/1936	235/20488	0.00138933	0.0124669	0.00962479	FN1/L1CAM/TNC/CDK5R1/DPYSL2/WNT11/NTN1/PLXNA4/SHTN1/ITGA4/POSTN/DCLK1/SOX9/GAL/FMN1/SEMA3A/DRAXIN/MAP1B/LHX2/ISLR2/HOXD13/DSCAM/NRCAM/AREG/SPP1/OLFM1/CXCL12/LHX1/UNC13A/CCL11/SLIT2/NGF/CACNG7/COBL/MESP1/MT3/FGF10	37
GO:0030326	BP	GO:0030326	embryonic limb morphogenesis	23/1936	125/20488	0.00139445	0.0124669	0.00962479	CHST11/CYP26B1/RECK/SHOX2/RUNX2/PRRX1/ROR2/TWIST1/FGFR1/GLI2/TGFB2/GDF5/OSR2/HOXD13/NOG/FBN2/RSPO2/HAND2/HOXC10/SP8/ALX4/WNT7A/ALX1	23
GO:0035113	BP	GO:0035113	embryonic appendage morphogenesis	23/1936	125/20488	0.00139445	0.0124669	0.00962479	CHST11/CYP26B1/RECK/SHOX2/RUNX2/PRRX1/ROR2/TWIST1/FGFR1/GLI2/TGFB2/GDF5/OSR2/HOXD13/NOG/FBN2/RSPO2/HAND2/HOXC10/SP8/ALX4/WNT7A/ALX1	23
GO:0045471	BP	GO:0045471	response to ethanol	23/1936	125/20488	0.00139445	0.0124669	0.00962479	ADCY7/TNC/CCL7/CD14/CYBB/ICAM1/SPI1/RGS4/RGS2/OXCT1/SPARC/MAOB/HTR3A/S100A8/HAMP/DRD2/CSF3/RBP4/CDO1/ADCYAP1R1/PENK/ADIPOQ/HTR1B	23
GO:2001222	BP	GO:2001222	regulation of neuron migration	11/1936	42/20488	0.00141224	0.0125973	0.00972549	CAMK2A/FLNA/COL3A1/SHTN1/SEMA3A/FLRT2/TNN/NRG1/CAMK2B/RELN/IGSF10	11
GO:0003417	BP	GO:0003417	growth plate cartilage development	10/1936	36/20488	0.00141798	0.0125973	0.00972549	COL6A1/COL6A2/COL6A3/ANXA6/COL12A1/COCH/COMP/VIT/COL20A1/MMP13	10
GO:0010573	BP	GO:0010573	vascular endothelial growth factor production	10/1936	36/20488	0.00141798	0.0125973	0.00972549	SULF2/C5AR1/HPSE/SULF1/C3AR1/IL6/ADAMTS3/CCBE1/CCR2/CYP1B1	10
GO:2000310	BP	GO:2000310	regulation of NMDA receptor activity	10/1936	36/20488	0.00141798	0.0125973	0.00972549	EPHB2/RASGRF1/RGS9/CCL2/ANXA3/MAPK8IP2/CCR2/IFNG/RELN/GRIA3	10
GO:2000516	BP	GO:2000516	positive regulation of CD4-positive, alpha-beta T cell activation	10/1936	36/20488	0.00141798	0.0125973	0.00972549	CD80/ANXA1/CD86/TNFSF4/NCKAP1L/SASH3/IL12RB1/PRKCQ/IFNG/CCL19	10
GO:0010721	BP	GO:0010721	negative regulation of cell development	50/1936	344/20488	0.00143376	0.0127214	0.00982133	STX1B/EPHB2/CDK5R1/NTN1/FBN1/DTX1/PLK2/COL3A1/DPYSL3/KLK8/DIXDC1/RGS4/POSTN/RGS2/PITX3/LGALS1/SOX9/GAL/GFI1/SEMA3A/IL6/GBP1/DRAXIN/LHX2/PAEP/CD38/RGMA/LRRK2/LILRB1/SPP1/NOG/NGFR/STAP1/PTHLH/PAX6/TNN/CCL11/SLIT2/NRG1/TNF/IGF1/DLL3/DIO3/NKX2-2/DLX2/ASCL1/MT3/SOX10/DLX1/WNT7A	50
GO:0051965	BP	GO:0051965	positive regulation of synapse assembly	15/1936	68/20488	0.0014487	0.0128379	0.00991123	EPHB2/SYNDIG1/NTRK1/CLSTN2/FLRT2/THBS2/PTPRD/SLITRK2/VSTM5/NTRK2/NRXN1/LINGO2/WNT7A/SLITRK3/CBLN1	15
GO:0001508	BP	GO:0001508	action potential	24/1936	133/20488	0.00146769	0.01298	0.0100209	GJC1/BIN1/CAV1/FLNA/HCN2/DSC2/SCN1B/CACNA2D1/ANK2/SCN2B/KCNE1/DSP/NRCAM/KCNA2/KCNJ5/SCN3B/KCNA1/KCNH2/P2RX1/SCN8A/CLDN19/CHRNA1/NTRK2/GPR88	24
GO:0099106	MF	GO:0099106	ion channel regulator activity	22/1936	118/20488	0.00146843	0.01298	0.0100209	CAV1/FLNA/PCSK9/RRAD/HPCAL4/SCN1B/FXYD6/NRXN2/CACNG6/KCNE1/SCN3B/GEM/CACNG8/WNK4/LRRC38/CACNG7/NRXN1/PLN/KCNIP1/DPP6/CACNG4/NPY	22
GO:0001960	BP	GO:0001960	negative regulation of cytokine-mediated signaling pathway	16/1936	75/20488	0.00148732	0.0131305	0.0101371	ECM1/SAMHD1/CAV1/PADI2/PXDN/GAS6/IL6/PTPRC/IL1R2/CCL5/STAP1/SLIT2/MMP12/IL36RN/ADIPOQ/PYDC1	16
GO:0032642	BP	GO:0032642	regulation of chemokine production	17/1936	82/20488	0.00149832	0.0131945	0.0101866	TWIST1/HAVCR2/IL10/CSF1R/POSTN/AIF1/MEFV/TREM2/EGR1/IL6/IFNG/AZU1/CLEC7A/TNF/FFAR3/ADIPOQ/CXCL6	17
GO:0098889	CC	GO:0098889	intrinsic component of presynaptic membrane	17/1936	82/20488	0.00149832	0.0131945	0.0101866	EPHB2/ADORA1/FXYD6/SYT11/CADM3/CDH2/KCNA2/HTR2A/HTR3A/NTNG1/KCNA1/CNTN1/P2RX1/ADAM23/DRD2/NRXN1/HTR1B	17
GO:0099240	CC	GO:0099240	intrinsic component of synaptic membrane	28/1936	164/20488	0.0015031	0.0132202	0.0102064	EPHB2/ADORA1/CHRNA9/FXYD6/SYT11/CADM3/CLSTN2/CDH2/NRCAM/KCNA2/HTR2A/PCDH8/HTR3A/NTNG1/KCNA1/CNTN1/P2RX1/SYT6/ADAM23/DRD2/CHRNA1/CACNG7/NRXN1/LRFN5/SLITRK3/HTR1B/CACNG4/NETO1	28
GO:0034764	BP	GO:0034764	positive regulation of transmembrane transport	33/1936	204/20488	0.00155386	0.0135579	0.0104671	EPHB2/FLNA/P2RX7/P2RY6/STAC2/TREM2/GAL/CACNA2D1/ANK2/CXCL9/RGS9/KCNE1/PDZK1/CCL2/STAC/GIP/CXCL10/CCR2/IFNG/JPH2/CXCL11/HTR3A/KCNA1/KCNH2/IGF1/CD19/RELN/WNK4/LRRC38/ADIPOQ/GH1/FGF19/CACNG4	33
GO:0045766	BP	GO:0045766	positive regulation of angiogenesis	33/1936	204/20488	0.00155386	0.0135579	0.0104671	SPHK1/ECM1/C5AR1/CHI3L1/F3/PLK2/ITGA5/C3AR1/CYBB/ITGAX/ANXA1/ITGB2/TWIST1/ADAM12/IL10/HMGA2/PIK3R6/AKT3/CCL24/THBS1/HDAC9/GATA6/PTGIS/ANXA3/CCBE1/FGF2/CCL11/BMPER/HGF/CYP1B1/CXCL8/FGFBP1/FOXC2	33
GO:0045667	BP	GO:0045667	regulation of osteoblast differentiation	23/1936	126/20488	0.00155643	0.0135579	0.0104671	CTHRC1/FAM20C/RUNX2/IFITM1/GREM1/TWIST1/CDK6/WNT10B/IL6/DDR2/TWIST2/AREG/NOG/FBN2/BMPR1B/TNN/GDF10/SMOC1/HAND2/TNF/HGF/IGF1/IGFBP5	23
GO:0048706	BP	GO:0048706	embryonic skeletal system development	23/1936	126/20488	0.00155643	0.0135579	0.0104671	CHST11/SULF2/SHOX2/RUNX2/WNT11/PRRX1/COL1A1/SULF1/TGFB3/TWIST1/OSR2/PCSK5/COL11A1/NOG/LHX1/EYA1/PAX5/RBP4/DLX2/FOXC2/ALX4/DLX1/ALX1	23
GO:0051283	BP	GO:0051283	negative regulation of sequestering of calcium ion	23/1936	126/20488	0.00155643	0.0135579	0.0104671	MYO5A/P2RX7/CCL3/ANXA6/RASA3/P2RY6/CCR5/ANK2/CXCL9/PTPRC/CXCL10/FGF2/MCOLN3/HTR2A/JPH2/CXCL11/DRD2/CD19/FASLG/RYR1/CCL21/CCL19/PLN	23
GO:0090101	BP	GO:0090101	negative regulation of transmembrane receptor protein serine/threonine kinase signaling pathway	23/1936	126/20488	0.00155643	0.0135579	0.0104671	CHST11/CD109/PMEPA1/FSTL3/CAV1/FBN1/HTRA3/VASN/TGFB3/GREM1/CAV2/EMILIN1/CILP/NOG/FBN2/ASPN/BMPER/VEPH1/DAND5/CHRDL1/SOST/DLX1/TBX20	23
GO:0023023	MF	GO:0023023	MHC protein complex binding	8/1936	25/20488	0.00155883	0.0135579	0.0104671	LILRB2/CD8A/HLA-DOB/LILRB1/KLRD1/HLA-DMB/MS4A1/KLRC2	8
GO:0050927	BP	GO:0050927	positive regulation of positive chemotaxis	8/1936	25/20488	0.00155883	0.0135579	0.0104671	F3/SCG2/CXCL12/AZU1/CCR4/CXCL8/FGF10/F7	8
GO:2000482	BP	GO:2000482	regulation of interleukin-8 secretion	8/1936	25/20488	0.00155883	0.0135579	0.0104671	TLR6/C5AR2/CD14/ANXA1/TLR1/SSC5D/PTPN22/CD2	8
GO:2000027	BP	GO:2000027	regulation of animal organ morphogenesis	39/1936	253/20488	0.00156741	0.0136157	0.0105118	SULF2/CTHRC1/RUNX2/WNT11/ROR2/GPC6/SULF1/GREM1/TWIST1/DACT1/STAT1/FGFR1/SOX9/ROR1/PRICKLE1/RSPO3/WT1/TGFB2/MYC/HOXD13/PSMB9/WNT2/FGF7/GDNF/NOG/DMRT3/ASPN/LHX1/EYA1/RSPO2/HAND2/TNF/HGF/TNFRSF11B/DIO3/FOXC2/MESP1/FGF10/WNT7A	39
GO:0019233	BP	GO:0019233	sensory perception of pain	20/1936	104/20488	0.00160233	0.0138848	0.0107195	ADORA1/P2RX7/CCL3/IL10/UCHL1/NTRK1/PHF24/CCL2/GIP/KCNA2/SCN3B/HTR2A/CCR2/CXCL12/MME/KCNA1/NMU/SPX/PENK/PROK2	20
GO:0032414	BP	GO:0032414	positive regulation of ion transmembrane transporter activity	20/1936	104/20488	0.00160233	0.0138848	0.0107195	EPHB2/P2RY6/STAC2/TREM2/GAL/CACNA2D1/ANK2/RGS9/PDZK1/CCL2/STAC/CCR2/IFNG/JPH2/HTR3A/KCNA1/RELN/WNK4/LRRC38/CACNG4	20
GO:0002260	BP	GO:0002260	lymphocyte homeostasis	14/1936	62/20488	0.001626	0.0140727	0.0108645	P2RX7/DOCK11/ADA/IL2RA/DOCK10/NCKAP1L/TNFSF13B/TNFSF14/LMO1/SIT1/SPTA1/GPR174/TNFRSF13B/TNFRSF17	14
GO:0002704	BP	GO:0002704	negative regulation of leukocyte mediated immunity	12/1936	49/20488	0.00164148	0.0141892	0.0109545	IL7R/CD300A/HAVCR2/CD84/FCGR2B/CLEC4G/CR1/TBX21/PTPRC/LILRB1/CCR2/KIR2DL4	12
GO:0016079	BP	GO:0016079	synaptic vesicle exocytosis	22/1936	119/20488	0.001644	0.0141936	0.0109579	STX2/STX1B/STXBP1/CAMK2A/P2RX7/RIMS3/SYT11/SYT12/PRKCG/LRRK2/SNAP25/HTR2A/UNC13A/P2RX1/CADPS/DRD2/STX19/PPFIA2/SYT5/WNT7A/HTR1B/RIMS4	22
GO:0015850	BP	GO:0015850	organic hydroxy compound transport	40/1936	262/20488	0.00165279	0.014252	0.011003	SLC16A1/CAV1/PCSK9/C1QTNF1/FCER1G/OSBPL6/SLCO2B1/AQP9/MSR1/GAL/POMC/SYT11/GRAMD1B/ITGB3/MAOB/SOAT2/SYT12/LIPG/CHGA/LILRB1/SPP1/GDNF/KCNA2/HTR2A/SLC22A3/CXCL12/P2RX1/SYT6/FFAR3/DRD2/ABCA12/RBP4/SLC18A1/EGF/SLC18A2/ADIPOQ/SYT5/SLCO1B3/HTR1B/SYT13	40
GO:0001846	MF	GO:0001846	opsonin binding	6/1936	15/20488	0.00166789	0.0142774	0.0110226	VSIG4/ITGB2/ITGAM/CR1/PTX3/C4A	6
GO:0010759	BP	GO:0010759	positive regulation of macrophage chemotaxis	6/1936	15/20488	0.00166789	0.0142774	0.0110226	C5AR1/C3AR1/CMKLR1/THBS1/CCL5/RARRES2	6
GO:0045410	BP	GO:0045410	positive regulation of interleukin-6 biosynthetic process	6/1936	15/20488	0.00166789	0.0142774	0.0110226	TLR6/TYROBP/TLR1/EREG/CLEC7A/TNF	6
GO:0046851	BP	GO:0046851	negative regulation of bone remodeling	6/1936	15/20488	0.00166789	0.0142774	0.0110226	P2RX7/GREM1/IL6/CD38/TNFRSF11B/CALCA	6
GO:0060579	BP	GO:0060579	ventral spinal cord interneuron fate commitment	6/1936	15/20488	0.00166789	0.0142774	0.0110226	GLI2/DMRT3/LHX3/PAX6/NKX2-2/ASCL1	6
GO:0060581	BP	GO:0060581	cell fate commitment involved in pattern specification	6/1936	15/20488	0.00166789	0.0142774	0.0110226	GLI2/DMRT3/LHX3/PAX6/NKX2-2/ASCL1	6
GO:0042698	BP	GO:0042698	ovulation cycle	15/1936	69/20488	0.00169225	0.0143727	0.0110962	INHBA/AXL/TGFB3/PTPRN/TGFB2/EGR1/HAS1/PTX3/BMPR1B/EREG/SLIT2/RETN/HAS2/NR5A1/MMP7	15
GO:0070227	BP	GO:0070227	lymphocyte apoptotic process	15/1936	69/20488	0.00169225	0.0143727	0.0110962	IL7R/P2RX7/ADA/IL2RA/IL10/BTK/CD274/PDCD1/BIRC7/PRKCQ/CCL5/IDO1/FASLG/PTCRA/CLC	15
GO:0022843	MF	GO:0022843	voltage-gated cation channel activity	25/1936	142/20488	0.00169303	0.0143727	0.0110962	KCNJ12/HCN2/CACNA2D1/KCNG3/CACNG6/GAS6/KCNH3/KCNE1/SNAP25/KCNMA1/CACNA1E/KCNA2/KCNJ5/KCNG2/KCNQ5/KCNA1/KCNH2/CACNG8/RYR1/KCNK2/LRRC38/CACNG7/CACNA1B/HTR1B/CACNG4	25
GO:1904950	BP	GO:1904950	negative regulation of establishment of protein localization	32/1936	197/20488	0.00169336	0.0143727	0.0110962	IL27RA/FN1/TLR6/C5AR2/ANXA1/IL10/TLR8/SSC5D/PTPN22/SYT11/LILRA5/FCGR2B/GAS6/GBP1/IL1R2/KCNE1/HDAC9/LRRK2/CHGA/RSAD2/LILRB1/SRGN/CD22/PKDCC/ADTRP/TNF/VSNL1/DRD2/IL36RN/ADIPOQ/CARD17/CARD18	32
GO:0001614	MF	GO:0001614	purinergic nucleotide receptor activity	7/1936	20/20488	0.00170555	0.0143727	0.0110962	P2RX7/P2RX5/P2RY6/GPR34/P2RY10/P2RX1/GPR171	7
GO:0002827	BP	GO:0002827	positive regulation of T-helper 1 type immune response	7/1936	20/20488	0.00170555	0.0143727	0.0110962	IL27RA/SLC11A1/CD80/ANXA1/IL12RB1/CCR2/CCL19	7
GO:0010002	BP	GO:0010002	cardioblast differentiation	7/1936	20/20488	0.00170555	0.0143727	0.0110962	GREM1/EOMES/PRICKLE1/TGFB2/GATA6/NKX2-5/NRG1	7
GO:0016502	MF	GO:0016502	nucleotide receptor activity	7/1936	20/20488	0.00170555	0.0143727	0.0110962	P2RX7/P2RX5/P2RY6/GPR34/P2RY10/P2RX1/GPR171	7
GO:0033630	BP	GO:0033630	positive regulation of cell adhesion mediated by integrin	7/1936	20/20488	0.00170555	0.0143727	0.0110962	NCKAP1L/TGFB2/CCL5/CXCL13/CD3E/CCL21/FOXC2	7
GO:0050802	BP	GO:0050802	circadian sleep/wake cycle, sleep	7/1936	20/20488	0.00170555	0.0143727	0.0110962	ADORA1/ADA/KCNA2/PTGDS/CSF2/NMU/DRD2	7
GO:0050860	BP	GO:0050860	negative regulation of T cell receptor signaling pathway	7/1936	20/20488	0.00170555	0.0143727	0.0110962	PTPRJ/LILRB4/PTPN22/PRNP/GBP1/UBASH3A/PVRIG	7
GO:0051767	BP	GO:0051767	nitric-oxide synthase biosynthetic process	7/1936	20/20488	0.00170555	0.0143727	0.0110962	NOD2/STAT1/AKAP12/CCL2/LRRK2/IFNG/FCER2	7
GO:0051769	BP	GO:0051769	regulation of nitric-oxide synthase biosynthetic process	7/1936	20/20488	0.00170555	0.0143727	0.0110962	NOD2/STAT1/AKAP12/CCL2/LRRK2/IFNG/FCER2	7
GO:0005216	MF	GO:0005216	ion channel activity	58/1936	416/20488	0.0017189	0.0144679	0.0111696	CLIC4/GJC1/ASIC1/KCNJ12/P2RX7/ANXA6/HCN2/P2RX5/RASA3/SCN1B/CHRNA9/KCNK13/TTYH2/CACNA2D1/KCNG3/BEST2/CACNG6/GAS6/GRIN3B/SCN2B/KCNH3/KCNE1/CLIC5/BEST3/OTOP2/SNAP25/KCNMA1/SLC24A4/CACNA1E/MCOLN3/KCNA2/KCNJ5/SCN3B/KCNG2/CLIC3/KCNQ5/JPH2/HTR3A/KCNA1/KCNH2/BSND/P2RX1/CACNG8/SCN8A/RYR1/GABRP/KCNK2/KCNK12/LRRC38/CHRNA1/CACNG7/CACNA1B/PKD1L2/KCNIP1/GABRA2/GRIA3/HTR1B/CACNG4	58
GO:0014902	BP	GO:0014902	myotube differentiation	21/1936	112/20488	0.00172841	0.014471	0.011172	CYP26B1/SHOX2/EHD2/ADAM12/WNT10B/CD53/CAV2/CDON/PLPP7/TNFSF14/CXCL9/HDAC9/CXCL10/NKX2-5/BARX2/BHLHA15/IGF1/RBM24/RYR1/NPHS1/DNER	21
GO:0042303	BP	GO:0042303	molting cycle	21/1936	112/20488	0.00172841	0.014471	0.011172	CD109/SNAI1/MYO5A/HPSE/INHBA/LRIG1/WNT10B/TNFRSF19/SOX9/GAL/TGFB2/LHX2/FGF7/KRT14/TGM3/TNF/FOXE1/IGFBP5/ALX4/FGF10/KRT16	21
GO:0042633	BP	GO:0042633	hair cycle	21/1936	112/20488	0.00172841	0.014471	0.011172	CD109/SNAI1/MYO5A/HPSE/INHBA/LRIG1/WNT10B/TNFRSF19/SOX9/GAL/TGFB2/LHX2/FGF7/KRT14/TGM3/TNF/FOXE1/IGFBP5/ALX4/FGF10/KRT16	21
GO:1903510	BP	GO:1903510	mucopolysaccharide metabolic process	21/1936	112/20488	0.00172841	0.014471	0.011172	CHST11/CHST15/DSE/ST3GAL6/FMOD/CHST3/BGN/CHST13/VCAN/DCN/HAS1/OMD/LUM/CD44/FGF2/CHST6/HGF/OGN/HAS2/EGF/KERA	21
GO:1901214	BP	GO:1901214	regulation of neuron death	46/1936	313/20488	0.00173393	0.014471	0.011172	STXBP1/C5AR1/CDK5R1/TLR6/ADORA1/VSTM2L/CLCF1/PCSK9/CCL3/C1QA/AXL/ITGB2/TGFB3/TYROBP/MYBL2/FAIM2/IL10/ITGAM/PITX3/FCGR2B/PRNP/TGFB2/EGR1/GDF5/NTRK1/DRAXIN/PRKCG/CCL2/LRRK2/CHGA/PTPRZ1/CCL5/GDNF/IFNG/SNCB/TNF/NGF/KIR3DL2/FASLG/CSF3/NTRK2/ASCL1/MT3/DLX1/CNTFR/POU4F1	46
GO:0030431	BP	GO:0030431	sleep	9/1936	31/20488	0.0017357	0.014471	0.011172	ADORA1/PTGDR/ADA/KCNA2/HTR2A/PTGDS/CSF2/NMU/DRD2	9
GO:0042605	MF	GO:0042605	peptide antigen binding	9/1936	31/20488	0.0017357	0.014471	0.011172	CD209/HLA-DQA1/TRBV7-9/HLA-DRB5/TRAV8-4/TRAV19/TRGV3/TRAV29DV5/TRBV12-3	9
GO:0045742	BP	GO:0045742	positive regulation of epidermal growth factor receptor signaling pathway	9/1936	31/20488	0.0017357	0.014471	0.011172	PLAUR/ADORA1/MMP9/NCF1/EREG/NEURL1/FASLG/EGF/EPGN	9
GO:0042088	BP	GO:0042088	T-helper 1 type immune response	11/1936	43/20488	0.00173801	0.0144731	0.0111737	IL27RA/SLC11A1/CD80/ANXA1/HAVCR2/TNFSF4/IL27/IL12RB1/CCR2/EBI3/CCL19	11
GO:0048754	BP	GO:0048754	branching morphogenesis of an epithelial tube	26/1936	150/20488	0.001743	0.0144975	0.0111925	TNC/FOXD1/LAMA1/SOX9/GLI2/WT1/ADAMTS16/MYC/WNT2/AREG/GDNF/FGF2/NOG/LHX1/GBX2/CCL11/EYA1/SLIT2/RSPO2/TNF/HOXD11/EGF/FOXC2/FGF10/GREB1L/TBX20	26
GO:0044706	BP	GO:0044706	multi-multicellular organism process	35/1936	222/20488	0.00179805	0.0149378	0.0115324	ADCY7/RECK/CTSV/MMP9/COL16A1/ITGA5/PAPPA/TGFB3/HAVCR2/RGS2/PTGFR/CD38/CLIC5/PCSK5/PTGIS/PRL/GIP/SPP1/EPYC/PTHLH/PSG5/P2RX1/IDO1/IGFBP5/PNOC/PSG4/KLK14/SLC38A3/MMP7/TCF23/SMCP/DKKL1/PSG9/DSG1/CALCA	35
GO:0043266	BP	GO:0043266	regulation of potassium ion transport	20/1936	105/20488	0.00180708	0.0149951	0.0115767	ADORA1/BIN1/CAV1/FLNA/RGS4/TREM2/GAL/PRNP/ANK2/KCNE1/HTR2A/FHL1/KCNA1/KCNH2/DRD2/WNK4/LRRC38/KCNIP1/DPP6/NETO1	20
GO:0032102	BP	GO:0032102	negative regulation of response to external stimulus	52/1936	365/20488	0.00181771	0.0150656	0.0116311	ADCY7/PLAUR/CD109/FAP/ADORA1/SLAMF8/TNFAIP6/C5AR2/C1QTNF1/PADI2/GREM1/ADA/KLK8/IL2RA/HAVCR2/IL10/CST7/FPR2/NT5E/AIF1/MEFV/FNDC4/FCGR2B/SIGLEC10/SEMA3A/PTPRC/IL1R2/TNFAIP8L2/THBS1/RGMA/CCL2/PTGIS/SAA1/FGL2/SPP1/CXCL13/FGF2/STAP1/SLIT2/SIGLEC11/ADTRP/HGF/IGF1/DRD2/KRT1/ABCD2/NRXN1/IL22RA2/LRFN5/SPX/ADIPOQ/FABP7	52
GO:0045765	BP	GO:0045765	regulation of angiogenesis	54/1936	383/20488	0.00189753	0.0157087	0.0121276	SPHK1/ECM1/RECK/C5AR1/CHI3L1/F3/PLK2/SULF1/ITGA5/C3AR1/CYBB/ITGAX/ANXA1/ITGB2/TWIST1/ADAM12/IL10/STAT1/HMGA2/PIK3R6/AKT3/SPARC/TGFB2/CCL24/IL6/DCN/THBS1/EMILIN1/HDAC9/GATA6/PTGIS/PRL/ANXA3/CCBE1/THBS2/CXCL10/CXCL13/FGF2/NGFR/CREB3L1/CCR2/CCL11/BMPER/MEOX2/HGF/CYP1B1/THBS4/FASLG/KRT1/CXCL8/FGFBP1/FOXC2/PROK2/NPPB	54
GO:0046686	BP	GO:0046686	response to cadmium ion	14/1936	63/20488	0.00191194	0.0158094	0.0122054	MT2A/MMP9/CYBB/MT1X/MT1M/MT1G/SPARC/PRNP/MT1H/NCF1/MT1E/MT1A/MT3/MT1DP	14
GO:0002020	MF	GO:0002020	protease binding	23/1936	128/20488	0.0019291	0.015914	0.0122861	FN1/ECM1/ADAMTSL4/TIMP2/F3/CDK5R1/DPP4/FAP/BIN1/COL1A1/COL1A2/COL3A1/CD70/ITGB3/PRNP/CD177/CD28/CCBE1/TNF/RYR1/COMP/CARD17/CARD18	23
GO:0051282	BP	GO:0051282	regulation of sequestering of calcium ion	23/1936	128/20488	0.0019291	0.015914	0.0122861	MYO5A/P2RX7/CCL3/ANXA6/RASA3/P2RY6/CCR5/ANK2/CXCL9/PTPRC/CXCL10/FGF2/MCOLN3/HTR2A/JPH2/CXCL11/DRD2/CD19/FASLG/RYR1/CCL21/CCL19/PLN	23
GO:0051899	BP	GO:0051899	membrane depolarization	18/1936	91/20488	0.00193339	0.0159307	0.012299	CAV1/P2RX7/HCN2/SCN1B/CACNA2D1/BEST2/ANK2/SCN2B/DCN/IFI6/LRRK2/CACNA1E/SCN3B/FHL1/KCNH2/SCN8A/CACNA1B/CACNG4	18
GO:0090596	BP	GO:0090596	sensory organ morphogenesis	39/1936	256/20488	0.00194974	0.0160466	0.0123885	CYP26B1/EPHB2/CTHRC1/PRRX1/NTN1/ROR2/COL5A1/EFEMP1/FBN1/TENM3/COL5A2/COL8A2/LRIG1/MFAP2/TWIST1/MAFB/FGFR1/CHRNA9/PITX3/SOX9/CDON/GLI2/OSR2/DSCAM/WNT2/COL11A1/NOG/FBN2/LHX1/GBX2/PAX6/EYA1/AQP5/FASLG/DIO3/RBP4/NTRK2/TIFAB/FGF10	39
GO:0007178	BP	GO:0007178	transmembrane receptor protein serine/threonine kinase signaling pathway	50/1936	349/20488	0.00195295	0.0160543	0.0123944	CHST11/LOX/CD109/PMEPA1/RUNX2/FSTL3/LTBP2/ROR2/FOXD1/CAV1/FBN1/HTRA3/INHBA/COL1A2/SULF1/VASN/FSTL1/COL3A1/TGFB3/GREM1/FMOD/CAV2/TGFB2/EGR1/CDKN2B/GDF5/THBS1/GDF1/EMILIN1/RGMA/CILP/NOG/FBN2/BMPR1B/ASPN/NKX2-5/GDF10/BMPER/VEPH1/RNF165/DMRT1/DAND5/COMP/CHRDL1/LEFTY1/FGF10/SOST/LEFTY2/DLX1/TBX20	50
GO:0002709	BP	GO:0002709	regulation of T cell mediated immunity	15/1936	70/20488	0.00196905	0.0161677	0.012482	IL7R/P2RX7/TNFSF4/FCGR2B/CLEC4G/SASH3/IL6/TBX21/PTPRC/IL12RB1/RSAD2/LILRB1/CCR2/CLC/CD1B	15
GO:0006813	BP	GO:0006813	potassium ion transport	37/1936	240/20488	0.00203024	0.0166508	0.0128549	KCNJ12/ADORA1/BIN1/CAV1/FLNA/SLC12A8/HCN2/RGS4/KCNK13/TREM2/GAL/KCNG3/PRNP/ANK2/KCNH3/KCNE1/SNAP25/KCNMA1/SLC24A4/KCNA2/KCNJ5/HTR2A/KCNG2/KCNQ5/FHL1/KCNA1/KCNH2/DRD2/WNK4/KCNK2/KCNK12/LRRC38/ATP12A/KCNIP1/DPP6/SLC12A3/NETO1	37
GO:0001637	MF	GO:0001637	G protein-coupled chemoattractant receptor activity	8/1936	26/20488	0.0020672	0.0168169	0.0129831	CMKLR1/CCR1/CCR5/CXCR3/CCR2/CCR4/CCR8/CCR6	8
GO:0004950	MF	GO:0004950	chemokine receptor activity	8/1936	26/20488	0.0020672	0.0168169	0.0129831	CMKLR1/CCR1/CCR5/CXCR3/CCR2/CCR4/CCR8/CCR6	8
GO:0010758	BP	GO:0010758	regulation of macrophage chemotaxis	8/1936	26/20488	0.0020672	0.0168169	0.0129831	C5AR1/SLAMF8/C3AR1/CMKLR1/THBS1/CCL5/RARRES2/STAP1	8
GO:0030206	BP	GO:0030206	chondroitin sulfate biosynthetic process	8/1936	26/20488	0.0020672	0.0168169	0.0129831	CHST11/CHST15/DSE/CHST3/BGN/CHST13/VCAN/DCN	8
GO:0050926	BP	GO:0050926	regulation of positive chemotaxis	8/1936	26/20488	0.0020672	0.0168169	0.0129831	F3/SCG2/CXCL12/AZU1/CCR4/CXCL8/FGF10/F7	8
GO:0060740	BP	GO:0060740	prostate gland epithelium morphogenesis	8/1936	26/20488	0.0020672	0.0168169	0.0129831	TNC/SULF1/SOX9/GLI2/HOXD13/NOG/FGF10/HOXB13	8
GO:0071624	BP	GO:0071624	positive regulation of granulocyte chemotaxis	8/1936	26/20488	0.0020672	0.0168169	0.0129831	C5AR1/C3AR1/NCKAP1L/THBS4/S100A7/CCL21/CXCL8/CCL19	8
GO:0099699	CC	GO:0099699	integral component of synaptic membrane	26/1936	152/20488	0.00211308	0.0170293	0.0131471	EPHB2/ADORA1/CHRNA9/FXYD6/SYT11/CADM3/CLSTN2/CDH2/NRCAM/KCNA2/HTR2A/PCDH8/HTR3A/KCNA1/P2RX1/SYT6/ADAM23/DRD2/CHRNA1/CACNG7/NRXN1/LRFN5/SLITRK3/HTR1B/CACNG4/NETO1	26
GO:0030225	BP	GO:0030225	macrophage differentiation	11/1936	44/20488	0.00212252	0.0170293	0.0131471	ROR2/MMP9/C1QC/INHBA/TSPAN2/CSF1R/SPI1/IL31RA/CEBPE/CSF2/ADIPOQ	11
GO:0061756	BP	GO:0061756	leukocyte adhesion to vascular endothelial cell	11/1936	44/20488	0.00212252	0.0170293	0.0131471	ADD2/ITGB2/ICAM1/ITGA4/SELPLG/GCNT1/CCR2/CXCL12/TNF/CCL21/CCL25	11
GO:0009125	BP	GO:0009125	nucleoside monophosphate catabolic process	5/1936	11/20488	0.00212715	0.0170293	0.0131471	NT5M/NT5E/NT5C1A/NUDT11/NUDT10	5
GO:0033089	BP	GO:0033089	positive regulation of T cell differentiation in thymus	5/1936	11/20488	0.00212715	0.0170293	0.0131471	IL7R/ADA/EGR3/GLI2/VNN1	5
GO:0033632	BP	GO:0033632	regulation of cell-cell adhesion mediated by integrin	5/1936	11/20488	0.00212715	0.0170293	0.0131471	DPP4/ADA/CCL5/CXCL13/CD3E	5
GO:0035457	BP	GO:0035457	cellular response to interferon-alpha	5/1936	11/20488	0.00212715	0.0170293	0.0131471	AXL/GAS6/IFIT2/IFIT3/PYHIN1	5
GO:0048407	MF	GO:0048407	platelet-derived growth factor binding	5/1936	11/20488	0.00212715	0.0170293	0.0131471	COL6A1/COL5A1/COL1A1/COL1A2/COL3A1	5
GO:0050786	MF	GO:0050786	RAGE receptor binding	5/1936	11/20488	0.00212715	0.0170293	0.0131471	FPR1/S100A8/S100B/S100A9/S100A7	5
GO:0072608	BP	GO:0072608	interleukin-10 secretion	5/1936	11/20488	0.00212715	0.0170293	0.0131471	CD274/LILRA5/LILRB1/LGALS9B/LGALS9C	5
GO:0098883	BP	GO:0098883	synapse pruning	5/1936	11/20488	0.00212715	0.0170293	0.0131471	C1QC/C1QA/C1QB/ITGAM/TREM2	5
GO:1901077	BP	GO:1901077	regulation of relaxation of muscle	5/1936	11/20488	0.00212715	0.0170293	0.0131471	PDE4B/CHGA/SLN/TIFAB/PLN	5
GO:1902563	BP	GO:1902563	regulation of neutrophil activation	5/1936	11/20488	0.00212715	0.0170293	0.0131471	ITGB2/CD300A/ITGAM/FCGR2B/CD177	5
GO:1903980	BP	GO:1903980	positive regulation of microglial cell activation	5/1936	11/20488	0.00212715	0.0170293	0.0131471	CCL3/TREM2/MMP8/LRRK2/STAP1	5
GO:0007519	BP	GO:0007519	skeletal muscle tissue development	27/1936	160/20488	0.00214753	0.0171729	0.013258	CYP26B1/CFL2/SHOX2/CAV1/TWIST1/EGR2/WNT10B/CAV2/EOMES/CDON/EGR1/DCN/MSC/HDAC9/BVES/MYH15/PAX5/NEURL1/MEOX2/RBM24/S100B/RYR1/ANKRD1/CHRNA1/NPHS1/POPDC3/DNER	27
GO:0045745	BP	GO:0045745	positive regulation of G protein-coupled receptor signaling pathway	9/1936	32/20488	0.00221506	0.0176333	0.0136134	KLK5/KLK6/CAV2/LRRK2/CHGA/NECAB2/DRD2/KLK14/GRP	9
GO:2000778	BP	GO:2000778	positive regulation of interleukin-6 secretion	9/1936	32/20488	0.00221506	0.0176333	0.0136134	DDX58/TWIST1/TLR8/AIF1/LILRA5/PAEP/TNF/LGALS9B/LGALS9C	9
GO:0046636	BP	GO:0046636	negative regulation of alpha-beta T cell activation	10/1936	38/20488	0.00221511	0.0176333	0.0136134	LOXL3/ANXA1/CD300A/TNFSF4/RUNX3/CD274/TBX21/LILRB1/LGALS9B/LGALS9C	10
GO:0050716	BP	GO:0050716	positive regulation of interleukin-1 secretion	10/1936	38/20488	0.00221511	0.0176333	0.0136134	NOD2/P2RX7/CCL3/TLR8/LILRA5/SAA1/CCL19/PYDC1/IGHD/ORM1	10
GO:0097305	BP	GO:0097305	response to alcohol	36/1936	233/20488	0.00222702	0.0177081	0.0136711	ADCY7/TNC/CCL7/INHBA/CD14/PTGDR/CCL3/CYBB/GNG2/ICAM1/SPI1/RGS4/RGS2/P2RY6/OXCT1/TNFSF4/CCR5/SPARC/GRAMD1B/MAOB/PTGFR/HTR3A/SLIT2/S100A8/HAMP/DRD2/CSF3/RBP4/CCL21/CDO1/CCL19/ADCYAP1R1/PENK/ADIPOQ/F7/HTR1B	36
GO:0045670	BP	GO:0045670	regulation of osteoclast differentiation	14/1936	64/20488	0.00223833	0.017778	0.0137251	FSTL3/FBN1/CCL3/LILRB3/LILRB4/TYROBP/MAFB/CCR1/TREM2/LILRB1/IFNG/GPR55/TNF/POU4F1	14
GO:0050795	BP	GO:0050795	regulation of behavior	15/1936	71/20488	0.00228249	0.0180786	0.0139572	HTR1D/ADORA1/CCL3/ADA/SGIP1/KCNA2/PTGDS/CSF2/NMU/RETN/DRD2/RELN/NRXN1/PENK/HTR1B	15
GO:0051057	BP	GO:0051057	positive regulation of small GTPase mediated signal transduction	15/1936	71/20488	0.00228249	0.0180786	0.0139572	COL3A1/RASGRF1/CDON/NTRK1/F2RL2/GPR55/NRG1/NGF/P2RY10/IGF1/RELN/LPAR4/ADCYAP1R1/FGF10/GPR174	15
GO:0061333	BP	GO:0061333	renal tubule morphogenesis	16/1936	78/20488	0.00228388	0.0180786	0.0139572	WNT11/FOXD1/SOX9/FMN1/WT1/ADAMTS16/MYC/GDNF/FGF2/NOG/LHX1/EYA1/HOXD11/WNK4/GREB1L/IRX2	16
GO:0071804	BP	GO:0071804	cellular potassium ion transport	34/1936	217/20488	0.00229934	0.0181602	0.0140202	KCNJ12/BIN1/CAV1/FLNA/SLC12A8/HCN2/RGS4/KCNK13/TREM2/GAL/KCNG3/PRNP/ANK2/KCNH3/KCNE1/SNAP25/KCNMA1/SLC24A4/KCNA2/KCNJ5/KCNG2/KCNQ5/FHL1/KCNA1/KCNH2/WNK4/KCNK2/KCNK12/LRRC38/ATP12A/KCNIP1/DPP6/SLC12A3/NETO1	34
GO:0071805	BP	GO:0071805	potassium ion transmembrane transport	34/1936	217/20488	0.00229934	0.0181602	0.0140202	KCNJ12/BIN1/CAV1/FLNA/SLC12A8/HCN2/RGS4/KCNK13/TREM2/GAL/KCNG3/PRNP/ANK2/KCNH3/KCNE1/SNAP25/KCNMA1/SLC24A4/KCNA2/KCNJ5/KCNG2/KCNQ5/FHL1/KCNA1/KCNH2/WNK4/KCNK2/KCNK12/LRRC38/ATP12A/KCNIP1/DPP6/SLC12A3/NETO1	34
GO:0030168	BP	GO:0030168	platelet activation	26/1936	153/20488	0.002322	0.0183186	0.0141425	STXBP1/FLNA/C1QTNF1/FCER1G/COL1A1/COL1A2/AXL/COL3A1/GNG2/PLEK/PDPN/PIK3R5/PIK3R6/LCP2/ITGB3/GAS6/IL6/PRKCG/F2RL2/SAA1/PRKCQ/P2RX1/TREML1/COMP/GATA1/PF4V1	26
GO:0035455	BP	GO:0035455	response to interferon-alpha	7/1936	21/20488	0.00235166	0.0184493	0.0142434	IFITM3/IFITM1/AXL/GAS6/IFIT2/IFIT3/PYHIN1	7
GO:0035590	BP	GO:0035590	purinergic nucleotide receptor signaling pathway	7/1936	21/20488	0.00235166	0.0184493	0.0142434	P2RX7/P2RX5/P2RY6/GPR34/P2RY10/P2RX1/GPR171	7
GO:0038187	MF	GO:0038187	pattern recognition receptor activity	7/1936	21/20488	0.00235166	0.0184493	0.0142434	CD14/TLR8/COLEC12/MARCO/LY96/CLEC4E/CLEC7A	7
GO:0042749	BP	GO:0042749	regulation of circadian sleep/wake cycle	7/1936	21/20488	0.00235166	0.0184493	0.0142434	ADORA1/ADA/KCNA2/PTGDS/CSF2/NMU/DRD2	7
GO:0048485	BP	GO:0048485	sympathetic nervous system development	7/1936	21/20488	0.00235166	0.0184493	0.0142434	PLXNA4/SEMA3A/NTRK1/GDNF/HAND2/INSM1/ASCL1	7
GO:0005044	MF	GO:0005044	scavenger receptor activity	12/1936	51/20488	0.00236687	0.0185273	0.0143037	LOXL3/LOXL2/CD163/MSR1/HHIPL1/SSC5D/COLEC12/MARCO/CD6/CD5/ENPP1/TMPRSS13	12
GO:0021545	BP	GO:0021545	cranial nerve development	12/1936	51/20488	0.00236687	0.0185273	0.0143037	EPHB2/PLXNA4/EGR2/MAFB/NAV2/SEMA3A/NTRK1/KCNA2/NKX2-2/TIFAB/DRGX/POU4F1	12
GO:0101002	CC	GO:0101002	ficolin-1-rich granule	30/1936	185/20488	0.00237937	0.0186045	0.0143632	CDA/TIMP2/SLC11A1/MMP9/CRISPLD2/TNFAIP6/SLC2A3/HK3/FCER1G/ITGAX/ITGB2/CD300A/LILRB2/BIN2/FPR2/FPR1/MNDA/NCKAP1L/FCAR/CR1/DSP/FGL2/CLEC4D/DSC1/CLEC4C/KRT1/ADGRE3/SIGLEC14/CALML5/DSG1	30
GO:0034702	CC	GO:0034702	ion channel complex	44/1936	301/20488	0.00238957	0.0186636	0.0144088	CLIC4/HCN2/SCN1B/CHRNA9/TTYH2/PDE4B/CACNA2D1/KCNG3/BEST2/CACNG6/GRIN3B/SCN2B/KCNE1/CLIC5/BEST3/CNTNAP2/SNAP25/KCNMA1/CACNA1E/KCNA2/SHANK1/KCNJ5/SCN3B/KCNG2/CLIC3/KCNQ5/HTR3A/KCNA1/KCNH2/CACNG8/SCN8A/RYR1/GABRP/KCNK2/LRRC38/CHRNA1/CACNG7/SHISA8/CACNA1B/KCNIP1/GABRA2/DPP6/GRIA3/CACNG4	44
GO:0044306	CC	GO:0044306	neuron projection terminus	24/1936	138/20488	0.00244966	0.0189991	0.0146678	FSTL3/ADORA1/ROR1/SYT11/PTPRN/UCHL1/PRKCG/LRRK2/KCNA2/TNN/UNC13A/MME/KCNA1/NMU/SLC18A3/DRD2/PNOC/KCNK2/SLC18A1/NTRK2/SLC18A2/PENK/HTR1B/SCRG1	24
GO:0001780	BP	GO:0001780	neutrophil homeostasis	6/1936	16/20488	0.0024568	0.0189991	0.0146678	PIK3CD/AXL/ANXA1/PDE4B/IL6/CCR2	6
GO:0002295	BP	GO:0002295	T-helper cell lineage commitment	6/1936	16/20488	0.0024568	0.0189991	0.0146678	LOXL3/IL6/TBX21/IL12RB1/SLAMF6/IRF4	6
GO:0002830	BP	GO:0002830	positive regulation of type 2 immune response	6/1936	16/20488	0.0024568	0.0189991	0.0146678	NOD2/CD86/TNFSF4/IL6/RSAD2/IDO1	6
GO:0010820	BP	GO:0010820	positive regulation of T cell chemotaxis	6/1936	16/20488	0.0024568	0.0189991	0.0146678	TNFSF14/CCL5/CXCL13/CCR2/S100A7/CCL21	6
GO:0016641	MF	GO:0016641	oxidoreductase activity, acting on the CH-NH2 group of donors, oxygen as acceptor	6/1936	16/20488	0.0024568	0.0189991	0.0146678	LOX/LOXL3/LOXL2/MAOB/IL4I1/DAO	6
GO:0030280	MF	GO:0030280	structural constituent of epidermis	6/1936	16/20488	0.0024568	0.0189991	0.0146678	PI3/FLG/KRT1/HRNR/LOR/SPRR2E	6
GO:0070593	BP	GO:0070593	dendrite self-avoidance	6/1936	16/20488	0.0024568	0.0189991	0.0146678	VSTM2L/PALLD/NEXN/DSCAM/TNN/MYPN	6
GO:1905153	BP	GO:1905153	regulation of membrane invagination	6/1936	16/20488	0.0024568	0.0189991	0.0146678	RAB31/CD300A/TREM2/SYT11/NCKAP1L/STAP1	6
GO:0043523	BP	GO:0043523	regulation of neuron apoptotic process	33/1936	210/20488	0.00251822	0.0194527	0.0150181	STXBP1/C5AR1/CDK5R1/VSTM2L/CLCF1/PCSK9/CCL3/AXL/TGFB3/TYROBP/MYBL2/FAIM2/ITGAM/PITX3/PRNP/TGFB2/GDF5/NTRK1/DRAXIN/PRKCG/CCL2/PTPRZ1/GDNF/SNCB/TNF/NGF/FASLG/NTRK2/ASCL1/MT3/DLX1/CNTFR/POU4F1	33
GO:0032722	BP	GO:0032722	positive regulation of chemokine production	13/1936	58/20488	0.00252439	0.0194577	0.0150219	TWIST1/HAVCR2/CSF1R/POSTN/AIF1/EGR1/IL6/IFNG/AZU1/CLEC7A/TNF/FFAR3/ADIPOQ	13
GO:0042093	BP	GO:0042093	T-helper cell differentiation	13/1936	58/20488	0.00252439	0.0194577	0.0150219	LOXL3/CD80/ANXA1/CD86/TNFSF4/IL6/TBX21/IL27/IL12RB1/GPR183/SLAMF6/IRF4/CCL19	13
GO:0030101	BP	GO:0030101	natural killer cell activation	17/1936	86/20488	0.00256501	0.0197276	0.0152303	PIK3CD/AXL/ITGB2/TYROBP/HAVCR2/IL21R/PTPN22/TOX/GAS6/RAET1L/PTPRC/CD2/NCR3/IFNK/NCR1/ZNF683/IFNE	17
GO:0060291	BP	GO:0060291	long-term synaptic potentiation	17/1936	86/20488	0.00256501	0.0197276	0.0152303	EPHB2/ADORA1/PLK2/TYROBP/LILRB2/CALB2/PRNP/MPP2/SYT12/GIP/SNAP25/SHANK1/MME/S100B/DRD2/RELN/NTRK2	17
GO:0002833	BP	GO:0002833	positive regulation of response to biotic stimulus	11/1936	45/20488	0.00257327	0.0197695	0.0152627	KLK5/KLK7/CD226/HAVCR2/CD180/LY86/CD274/CRTAM/LY96/DDX60/TRIM15	11
GO:0006022	BP	GO:0006022	aminoglycan metabolic process	28/1936	170/20488	0.00259005	0.0198552	0.0153288	CHST11/CHST15/HS3ST3B1/DSE/ST3GAL6/GPC6/HPSE/HS3ST3A1/FMOD/CHST3/BGN/CHST13/VCAN/DCN/HAS1/OMD/LUM/CD44/FGF2/CHST6/HGF/HS3ST2/OGN/HAS2/GPC5/EGF/KERA/HPSE2	28
GO:0031256	CC	GO:0031256	leading edge membrane	28/1936	170/20488	0.00259005	0.0198552	0.0153288	DPP4/PTPRJ/FAP/ADORA1/TPM1/MYO1G/ITGA5/DDX58/ADGRE2/UNC5A/PLEK/PDPN/AIF1/DDN/ITGB3/AIF1L/MPP2/SCIMP/EPB41L3/CNTNAP2/CD44/AMPH/ANK1/KCNA2/LAMP5/ARHGEF4/SHISA8/GABRA2	28
GO:0006026	BP	GO:0006026	aminoglycan catabolic process	14/1936	65/20488	0.00260938	0.0199382	0.0153929	GPC6/HPSE/FMOD/BGN/VCAN/DCN/OMD/LUM/CD44/FGF2/OGN/GPC5/KERA/HPSE2	14
GO:0048663	BP	GO:0048663	neuron fate commitment	14/1936	65/20488	0.00260938	0.0199382	0.0153929	PRRX1/GLI2/DMRT3/LHX3/PAX6/EYA1/NRG1/NKX2-2/DLX2/HOXC10/GSX2/ASCL1/DLX1/POU4F1	14
GO:0060675	BP	GO:0060675	ureteric bud morphogenesis	14/1936	65/20488	0.00260938	0.0199382	0.0153929	WNT11/FOXD1/SOX9/FMN1/WT1/ADAMTS16/MYC/GDNF/FGF2/NOG/LHX1/EYA1/HOXD11/GREB1L	14
GO:0051208	BP	GO:0051208	sequestering of calcium ion	23/1936	131/20488	0.00262915	0.0200676	0.0154928	MYO5A/P2RX7/CCL3/ANXA6/RASA3/P2RY6/CCR5/ANK2/CXCL9/PTPRC/CXCL10/FGF2/MCOLN3/HTR2A/JPH2/CXCL11/DRD2/CD19/FASLG/RYR1/CCL21/CCL19/PLN	23
GO:0001891	CC	GO:0001891	phagocytic cup	8/1936	27/20488	0.00269732	0.0205433	0.0158601	RAB31/MYO1G/ANXA1/BIN2/AIF1/SYT11/TNF/IRGM	8
GO:0045671	BP	GO:0045671	negative regulation of osteoclast differentiation	8/1936	27/20488	0.00269732	0.0205433	0.0158601	FSTL3/FBN1/CCL3/LILRB3/LILRB4/MAFB/LILRB1/GPR55	8
GO:0051588	BP	GO:0051588	regulation of neurotransmitter transport	24/1936	139/20488	0.00270165	0.0205541	0.0158684	STX1B/ASIC1/STXBP1/CAMK2A/P2RX7/RIMS3/RGS4/RGS2/SYT11/ITGB3/MAOB/SYT12/PRKCG/LRRK2/LILRB1/GDNF/HTR2A/UNC13A/P2RX1/DRD2/PPFIA2/WNT7A/HTR1B/RIMS4	24
GO:0005109	MF	GO:0005109	frizzled binding	10/1936	39/20488	0.0027306	0.0207519	0.0160211	CTHRC1/WNT11/ROR2/WNT10B/WNT5B/RSPO3/WNT2/RSPO2/RSPO1/WNT7A	10
GO:1901861	BP	GO:1901861	regulation of muscle tissue development	26/1936	155/20488	0.00279303	0.0211653	0.0163402	LOX/CYP26B1/SHOX2/GREM1/TWIST1/WNT10B/RGS4/FGFR1/RGS2/CDON/HDAC9/GATA6/WNT2/FGF2/NOG/JPH2/NKX2-5/NRG1/IGF1/RBM24/S100B/HAMP/IGFBP5/KCNK2/RBP4/TBX20	26
GO:0099084	BP	GO:0099084	postsynaptic specialization organization	9/1936	33/20488	0.002794	0.0211653	0.0163402	LILRB2/NRXN2/CDH2/PTPRD/SHANK1/RELN/NRXN1/GAP43/CBLN1	9
GO:1901186	BP	GO:1901186	positive regulation of ERBB signaling pathway	9/1936	33/20488	0.002794	0.0211653	0.0163402	PLAUR/ADORA1/MMP9/NCF1/EREG/NEURL1/FASLG/EGF/EPGN	9
GO:0006029	BP	GO:0006029	proteoglycan metabolic process	18/1936	94/20488	0.00281022	0.0212091	0.0163741	CHST11/CHST15/HS3ST3B1/SULF2/DSE/HPSE/HS3ST3A1/ADAMTS12/SULF1/CHST3/BGN/CHST13/VCAN/DCN/COL11A1/BMPR1B/IGF1/HS3ST2	18
GO:0051209	BP	GO:0051209	release of sequestered calcium ion into cytosol	22/1936	124/20488	0.00281448	0.0212091	0.0163741	MYO5A/P2RX7/CCL3/RASA3/P2RY6/CCR5/ANK2/CXCL9/PTPRC/CXCL10/FGF2/MCOLN3/HTR2A/JPH2/CXCL11/DRD2/CD19/FASLG/RYR1/CCL21/CCL19/PLN	22
GO:0097479	BP	GO:0097479	synaptic vesicle localization	27/1936	163/20488	0.00281543	0.0212091	0.0163741	STX2/STX1B/DNM1/STXBP1/CAMK2A/P2RX7/RIMS3/SYT11/SYNDIG1/SYT12/CDH2/PRKCG/LRRK2/SNAP25/HTR2A/UNC13A/P2RX1/CADPS/DRD2/STX19/PPFIA2/BRSK2/SYN3/SYT5/WNT7A/HTR1B/RIMS4	27
GO:0032330	BP	GO:0032330	regulation of chondrocyte differentiation	12/1936	52/20488	0.00281705	0.0212091	0.0163741	SHOX2/RUNX2/EFEMP1/LOXL2/ADAMTS12/GREM1/SOX9/GLI2/GDF5/BMPR1B/PTHLH/PKDCC	12
GO:2000179	BP	GO:2000179	positive regulation of neural precursor cell proliferation	12/1936	52/20488	0.00281705	0.0212091	0.0163741	FLNA/PITX3/CDON/GLI2/LHX2/LHX1/PAX6/DRD2/INSM1/EGF/ASCL1/SOX10	12
GO:0003205	BP	GO:0003205	cardiac chamber development	28/1936	171/20488	0.00282454	0.0212091	0.0163741	SHOX2/WNT11/TPM1/ADAMTS6/TGFB2/ANK2/DSP/PCSK5/GATA6/WNT2/COL11A1/NOG/MYBPC3/NKX2-5/SLIT2/HAND2/NRG1/DAND5/DNAH11/KCNK2/RBP4/MYL2/FOXC2/MESP1/GREB1L/TBX20/HAND1/POU4F1	28
GO:0030426	CC	GO:0030426	growth cone	28/1936	171/20488	0.00282454	0.0212091	0.0163741	TUBB3/GPRIN1/STMN3/L1CAM/TIMP2/CDK5R1/MYO5A/DPYSL3/PALLD/SHTN1/RASGRF1/TENM2/ITGA4/BOC/MAP1B/DSCAM/LRRK2/SNAP25/OLFM1/ZNF804A/LAMP5/CDK5R2/PCDH9/IGF2BP1/COBL/GAP43/PCDHGB1/STMN4	28
GO:0060401	BP	GO:0060401	cytosolic calcium ion transport	28/1936	171/20488	0.00282454	0.0212091	0.0163741	MYO5A/CAV1/P2RX7/CCL3/P2RX5/RASA3/P2RY6/CACNA2D1/CCR5/PRNP/ANK2/CXCL9/PTPRC/CXCL10/FGF2/MCOLN3/HTR2A/JPH2/CXCL11/DRD2/CD19/FASLG/RYR1/MS4A1/CCL21/CCL19/PLN/ADCYAP1R1	28
GO:0048732	BP	GO:0048732	gland development	59/1936	434/20488	0.00282688	0.0212091	0.0163741	SULF2/TNC/FSTL3/WNT11/NTN1/CAV1/PCSK9/TGM2/SULF1/ANXA1/LAMA1/TGFB3/ADA/MAFB/IL10/CSF1R/FGFR1/SOX9/CRIP1/MSN/GLI2/HRH2/WT1/TGFB2/SEMA3A/AK4/HOXD13/GATA6/PRL/WNT2/AREG/FGF7/NOG/LHX3/NKX2-5/PAX6/CCL11/NEURL1/HAND2/NRG1/TNF/HGF/HAMP/FOXE1/IGFBP5/DRD2/INSM1/CDO1/NR5A1/EGF/COBL/MESP1/ASCL1/FGF10/HOXB13/SOX10/PCK1/CCKBR/FGL1	59
GO:0072009	BP	GO:0072009	nephron epithelium development	20/1936	109/20488	0.0028618	0.0214483	0.0165587	WNT11/FOXD1/STAT1/SOX9/FMN1/WT1/ADAMTS16/MYC/GDNF/FGF2/NOG/LHX1/EYA1/HOXD11/WNK4/NPHS1/FOXC2/ADIPOQ/GREB1L/IRX2	20
GO:0034703	CC	GO:0034703	cation channel complex	34/1936	220/20488	0.0028878	0.0216201	0.0166914	HCN2/SCN1B/PDE4B/CACNA2D1/KCNG3/CACNG6/GRIN3B/SCN2B/KCNE1/CNTNAP2/SNAP25/KCNMA1/CACNA1E/KCNA2/SHANK1/KCNJ5/SCN3B/KCNG2/KCNQ5/HTR3A/KCNA1/KCNH2/CACNG8/SCN8A/RYR1/KCNK2/LRRC38/CACNG7/SHISA8/CACNA1B/KCNIP1/DPP6/GRIA3/CACNG4	34
GO:0010466	BP	GO:0010466	negative regulation of peptidase activity	39/1936	262/20488	0.00296244	0.0221125	0.0170715	ECM1/PLAUR/RECK/CD109/TIMP2/BIN1/MMP9/COL6A3/ANOS1/CST7/PI15/CR1/TNFSF14/GAS6/BIRC3/BIRC7/THBS1/PI3/IFI6/CRYAB/CD44/C4B/C4A/SPINK6/NGFR/TFPI2/HGF/NGF/WFDC12/CST6/HMSD/WFDC3/SPINK13/MT3/SPINK2/SLPI/CARD17/PCSK1N/CARD18	39
GO:0046658	CC	GO:0046658	anchored component of plasma membrane	13/1936	59/20488	0.00296298	0.0221125	0.0170715	GAS1/GPC6/CD14/IGSF21/FOLR2/PRNP/CD2/FOLR3/NTNG1/CNTN1/GPC5/PRND/TEX101	13
GO:0098631	MF	GO:0098631	cell adhesion mediator activity	13/1936	59/20488	0.00296298	0.0221125	0.0170715	VSTM2L/ANXA1/PALLD/DSC2/NEXN/EMILIN1/DSP/DSCAM/NRCAM/ITGA11/NTNG1/STXBP6/MYPN	13
GO:0001837	BP	GO:0001837	epithelial to mesenchymal transition	24/1936	140/20488	0.00297524	0.022157	0.0171059	GLIPR2/LOXL3/SNAI1/WNT11/LOXL2/FAM83D/COL1A1/VASN/TGFB3/GREM1/TWIST1/PDPN/HMGA2/SOX9/EOMES/AKNAD1/TGFB2/IL6/WNT2/OLFM1/NOG/HGF/HAS2/ALX1	24
GO:0097553	BP	GO:0097553	calcium ion transmembrane import into cytosol	24/1936	140/20488	0.00297524	0.022157	0.0171059	MYO5A/P2RX7/CCL3/RASA3/P2RY6/CACNA2D1/CCR5/PRNP/ANK2/CXCL9/PTPRC/CXCL10/FGF2/MCOLN3/HTR2A/JPH2/CXCL11/DRD2/CD19/FASLG/RYR1/CCL21/CCL19/PLN	24
GO:0014065	BP	GO:0014065	phosphatidylinositol 3-kinase signaling	25/1936	148/20488	0.00302514	0.0224754	0.0173516	PIK3AP1/PIK3CD/PRR5L/TWIST1/PIK3R5/PIK3R6/FGFR1/SOX9/HCST/TGFB2/PDGFC/DCN/NTRK1/NCF1/CD28/CCL5/OSM/HTR2A/TNF/HGF/IGF1/RELN/CSF3/NTRK2/GH1	25
GO:0072171	BP	GO:0072171	mesonephric tubule morphogenesis	14/1936	66/20488	0.00302953	0.0224754	0.0173516	WNT11/FOXD1/SOX9/FMN1/WT1/ADAMTS16/MYC/GDNF/FGF2/NOG/LHX1/EYA1/HOXD11/GREB1L	14
GO:0003208	BP	GO:0003208	cardiac ventricle morphogenesis	15/1936	73/20488	0.00303393	0.0224754	0.0173516	TPM1/TGFB2/DSP/COL11A1/NOG/MYBPC3/NKX2-5/HAND2/NRG1/MYL2/FOXC2/MESP1/TBX20/HAND1/POU4F1	15
GO:0060350	BP	GO:0060350	endochondral bone morphogenesis	15/1936	73/20488	0.00303393	0.0224754	0.0173516	SHOX2/RUNX2/COL6A1/COL6A2/COL1A1/COL6A3/ANXA6/COL12A1/SOX9/COCH/BMPR1B/COMP/VIT/COL20A1/MMP13	15
GO:0099056	CC	GO:0099056	integral component of presynaptic membrane	15/1936	73/20488	0.00303393	0.0224754	0.0173516	EPHB2/ADORA1/FXYD6/SYT11/CADM3/CDH2/KCNA2/HTR2A/HTR3A/KCNA1/P2RX1/ADAM23/DRD2/NRXN1/HTR1B	15
GO:0060562	BP	GO:0060562	epithelial tube morphogenesis	46/1936	322/20488	0.00304907	0.0225638	0.0174199	CTHRC1/TNC/WNT11/NTN1/FOXD1/ADAMTS12/ITGAX/LAMA1/TWIST1/CSF1R/SOX9/FMN1/PRICKLE1/GLI2/WT1/TGFB2/ADAMTS16/LHX2/MYC/WNT2/CXCL10/AREG/GDNF/FGF2/NOG/LHX1/GBX2/NKX2-5/CCL11/EYA1/SLIT2/RSPO2/HAND2/TNF/HOXD11/WNK4/EGF/FOXC2/COBL/MESP1/FGF10/GREB1L/IRX2/TBX20/ALX1/HAND1	46
GO:0048634	BP	GO:0048634	regulation of muscle organ development	26/1936	156/20488	0.00305744	0.0226019	0.0174494	LOX/CYP26B1/SHOX2/GREM1/TWIST1/WNT10B/RGS4/FGFR1/RGS2/CDON/HDAC9/GATA6/WNT2/FGF2/NOG/JPH2/NKX2-5/NRG1/IGF1/RBM24/S100B/HAMP/KCNK2/RBP4/TIFAB/TBX20	26
GO:0048562	BP	GO:0048562	embryonic organ morphogenesis	42/1936	288/20488	0.00308785	0.0228028	0.0176045	CHST11/EPHB2/CTHRC1/SHOX2/RUNX2/WNT11/PRRX1/NTN1/ROR2/EFEMP1/FBN1/LRIG1/MFAP2/TGFB3/TWIST1/MAFB/FGFR1/CHRNA9/SOX9/GLI2/OSR2/COL11A1/NOG/FBN2/LHX1/GBX2/NKX2-5/PAX6/EYA1/PAX5/HAND2/FOXE1/RBP4/DLX2/TIFAB/FOXC2/MESP1/ALX4/FGF10/TBX20/ALX1/HAND1	42
GO:0002437	BP	GO:0002437	inflammatory response to antigenic stimulus	11/1936	46/20488	0.00309823	0.0228078	0.0176083	PNMA1/FCER1G/IL2RA/ICAM1/IL10/BTK/FCGR2B/CD6/CD28/LTA/TNF	11
GO:0019731	BP	GO:0019731	antibacterial humoral response	11/1936	46/20488	0.00309823	0.0228078	0.0176083	KLK5/KLK7/SPON2/RNASE6/SFTPD/IGHM/IGHA1/RNASE7/RNASE3/SLPI/DEFA1B	11
GO:0032813	MF	GO:0032813	tumor necrosis factor receptor superfamily binding	11/1936	46/20488	0.00309823	0.0228078	0.0176083	STAT1/CD70/TNFSF4/TNFSF13B/TNFSF14/LTA/TNFSF9/TNFSF8/TNF/NGF/FASLG	11
GO:0048872	BP	GO:0048872	homeostasis of number of cells	37/1936	246/20488	0.00312401	0.0229736	0.0177363	PIK3CD/IL7R/INHBA/P2RX7/DOCK11/FCER1G/AXL/ANXA1/ADA/MAFB/IL2RA/CDK6/DOCK10/SPI1/STAT1/AKT3/SOX9/PDE4B/NCKAP1L/TNFSF13B/TNFSF14/SASH3/IL6/CDH2/LMO1/IKZF1/SIT1/GPR183/CCR2/CCR4/TRIM10/GATA1/SPTA1/GPR174/TNFRSF13B/TNFRSF17/CXCL6	37
GO:0021516	BP	GO:0021516	dorsal spinal cord development	7/1936	22/20488	0.00317096	0.0231977	0.0179093	DRAXIN/GDNF/LHX1/LHX3/GSX2/ASCL1/DRGX	7
GO:0030021	MF	GO:0030021	extracellular matrix structural constituent conferring compression resistance	7/1936	22/20488	0.00317096	0.0231977	0.0179093	FMOD/BGN/VCAN/DCN/LUM/ASPN/OGN	7
GO:0031342	BP	GO:0031342	negative regulation of cell killing	7/1936	22/20488	0.00317096	0.0231977	0.0179093	IL7R/HAVCR2/FCGR2B/PTPRC/LILRB1/KRT6A/KIR2DL4	7
GO:0045117	BP	GO:0045117	azole transport	7/1936	22/20488	0.00317096	0.0231977	0.0179093	ADA/BTK/SLC19A3/SLC22A3/CSF2/SLC38A3/SLC35F3	7
GO:0048305	BP	GO:0048305	immunoglobulin secretion	7/1936	22/20488	0.00317096	0.0231977	0.0179093	TNFSF4/TNFSF13B/IL6/LAX1/CD22/TNF/RBP4	7
GO:0050839	MF	GO:0050839	cell adhesion molecule binding	66/1936	499/20488	0.00323796	0.0236633	0.0182688	FN1/TGFBI/TSPAN4/ANLN/TIMP2/CDK5R1/PTPRJ/FAP/DIAPH3/FMNL2/COL5A1/FLNA/FBN1/COL16A1/TENM3/VASN/ITGA5/CALD1/COL3A1/ANXA1/ITGB2/SHTN1/LILRB2/CD226/ICAM5/ICAM1/TENM2/ITGA4/STAT1/POSTN/IGSF21/MSN/NRXN2/ITGB3/CDH11/CD177/THBS1/CDH2/EMILIN1/DSP/CDHR2/PTPRZ1/PTPRD/SPP1/FGF2/CDH15/ITGAL/HMCN1/CXCL12/TNN/LAMA3/NTNG1/NRG1/IGF1/ITGBL1/ADAM23/THBS4/FCER2/STXBP6/COMP/IBSP/NRXN1/CDH22/CDH19/OLFM4/CDH18	66
GO:0071559	BP	GO:0071559	response to transforming growth factor beta	38/1936	255/20488	0.00325938	0.0237951	0.0183706	CHST11/LOX/CD109/PMEPA1/LTBP2/CAV1/FBN1/HTRA3/COL1A1/COL1A2/VASN/COL3A1/TGFB3/FMOD/POSTN/CAV2/SOX9/FNDC4/RUNX3/TGFB2/CDKN2B/GDF5/THBS1/EMILIN1/WNT2/CILP/FBN2/BMPR1B/ASPN/GDF10/VEPH1/DAND5/ANKRD1/LEFTY1/PENK/LEFTY2/DLX1/WNT7A	38
GO:0050702	BP	GO:0050702	interleukin-1 beta secretion	12/1936	53/20488	0.00333425	0.0240628	0.0185772	TLR6/NOD2/P2RX7/CCL3/TLR8/GBP5/LILRA5/CCL19/PYDC1/CARD17/CARD18/ORM1	12
GO:0070228	BP	GO:0070228	regulation of lymphocyte apoptotic process	12/1936	53/20488	0.00333425	0.0240628	0.0185772	IL7R/P2RX7/ADA/IL10/BTK/CD274/PDCD1/BIRC7/PRKCQ/CCL5/IDO1/PTCRA	12
GO:0072210	BP	GO:0072210	metanephric nephron development	10/1936	40/20488	0.00333761	0.0240628	0.0185772	FOXD1/STAT1/SOX9/FMN1/WT1/EGR1/GDNF/LHX1/ADIPOQ/IRX2	10
GO:0070588	BP	GO:0070588	calcium ion transmembrane transport	45/1936	315/20488	0.00335809	0.0240628	0.0185772	ASIC1/BIN1/MYO5A/P2RX7/CCL3/RRAD/ANXA6/RASA3/CHRNA9/P2RY6/STAC2/PDE4B/CACNA2D1/CCR5/PRNP/CACNG6/GAS6/ANK2/CXCL9/GRIN3B/PTPRC/STAC/CXCL10/SLC24A4/FGF2/CACNA1E/MCOLN3/HTR2A/JPH2/GEM/CXCL11/BHLHA15/CACNG8/DRD2/CD19/FASLG/RYR1/SLN/CCL21/CACNG7/CCL19/CACNA1B/PLN/PKD1L2/CACNG4	45
GO:0002863	BP	GO:0002863	positive regulation of inflammatory response to antigenic stimulus	5/1936	12/20488	0.00336436	0.0240628	0.0185772	FCER1G/BTK/CD28/LTA/TNF	5
GO:0003207	BP	GO:0003207	cardiac chamber formation	5/1936	12/20488	0.00336436	0.0240628	0.0185772	NKX2-5/HAND2/MESP1/TBX20/HAND1	5
GO:0005614	CC	GO:0005614	interstitial matrix	5/1936	12/20488	0.00336436	0.0240628	0.0185772	ADAMTSL4/TNC/CCDC80/NAV2/VIT	5
GO:0016175	MF	GO:0016175	superoxide-generating NADPH oxidase activity	5/1936	12/20488	0.00336436	0.0240628	0.0185772	NCF2/CYBB/NCF1/NCF1C/NCF1B	5
GO:0021559	BP	GO:0021559	trigeminal nerve development	5/1936	12/20488	0.00336436	0.0240628	0.0185772	PLXNA4/SEMA3A/TIFAB/DRGX/POU4F1	5
GO:0033691	MF	GO:0033691	sialic acid binding	5/1936	12/20488	0.00336436	0.0240628	0.0185772	CD33/CD22/SIGLEC11/ST8SIA2/ADIPOQ	5
GO:0035325	MF	GO:0035325	Toll-like receptor binding	5/1936	12/20488	0.00336436	0.0240628	0.0185772	TLR6/TLR1/LY96/S100A8/S100A9	5
GO:0042340	BP	GO:0042340	keratan sulfate catabolic process	5/1936	12/20488	0.00336436	0.0240628	0.0185772	FMOD/OMD/LUM/OGN/KERA	5
GO:0043383	BP	GO:0043383	negative T cell selection	5/1936	12/20488	0.00336436	0.0240628	0.0185772	DOCK2/PTPRC/CD28/CD3E/THEMIS	5
GO:0044650	BP	GO:0044650	adhesion of symbiont to host cell	5/1936	12/20488	0.00336436	0.0240628	0.0185772	CD209/ICAM1/LRRC15/GAS6/SFTPD	5
GO:0051798	BP	GO:0051798	positive regulation of hair follicle development	5/1936	12/20488	0.00336436	0.0240628	0.0185772	HPSE/WNT10B/GAL/TGFB2/TNF	5
GO:0070486	BP	GO:0070486	leukocyte aggregation	5/1936	12/20488	0.00336436	0.0240628	0.0185772	MSN/CD44/S100A8/HAS2/S100A9	5
GO:0071888	BP	GO:0071888	macrophage apoptotic process	5/1936	12/20488	0.00336436	0.0240628	0.0185772	CTSL/NOD2/CCR5/CCL5/CDKN2A	5
GO:1900165	BP	GO:1900165	negative regulation of interleukin-6 secretion	5/1936	12/20488	0.00336436	0.0240628	0.0185772	IL27RA/C5AR2/PTPN22/SYT11/GAS6	5
GO:1990454	CC	GO:1990454	L-type voltage-gated calcium channel complex	5/1936	12/20488	0.00336436	0.0240628	0.0185772	CACNA2D1/CACNG6/CACNG8/CACNG7/CACNG4	5
GO:2001198	BP	GO:2001198	regulation of dendritic cell differentiation	5/1936	12/20488	0.00336436	0.0240628	0.0185772	TMEM176B/TMEM176A/LILRB2/FCGR2B/LILRB1	5
GO:0060761	BP	GO:0060761	negative regulation of response to cytokine stimulus	16/1936	81/20488	0.00340729	0.0243452	0.0187952	ECM1/SAMHD1/CAV1/PADI2/PXDN/GAS6/IL6/PTPRC/IL1R2/CCL5/STAP1/SLIT2/MMP12/IL36RN/ADIPOQ/PYDC1	16
GO:0031348	BP	GO:0031348	negative regulation of defense response	36/1936	239/20488	0.00343541	0.0245094	0.018922	ADCY7/ADORA1/SAMHD1/SLAMF8/TNFAIP6/VSIG4/ADA/IL2RA/HAVCR2/IL10/CST7/FPR2/NT5E/MEFV/FNDC4/FCGR2B/SIGLEC10/CR1/PTPRC/IL1R2/TNFAIP8L2/PTGIS/SAA1/FGL2/LILRB1/SIGLEC11/MMP12/HGF/IGF1/DRD2/KRT1/ABCD2/KIR2DL4/IL22RA2/LRFN5/ADIPOQ	36
GO:1902495	CC	GO:1902495	transmembrane transporter complex	46/1936	324/20488	0.00343724	0.0245094	0.018922	CLIC4/HCN2/SCN1B/CHRNA9/TTYH2/PDE4B/CACNA2D1/KCNG3/BEST2/CACNG6/GRIN3B/SCN2B/KCNE1/CLIC5/BEST3/CNTNAP2/SNAP25/KCNMA1/CACNA1E/KCNA2/SHANK1/KCNJ5/SCN3B/KCNG2/CLIC3/KCNQ5/HTR3A/KCNA1/KCNH2/CACNG8/SCN8A/RYR1/GABRP/KCNK2/LRRC38/CHRNA1/ATP12A/CACNG7/SHISA8/CACNA1B/PLN/KCNIP1/GABRA2/DPP6/GRIA3/CACNG4	46
GO:0042267	BP	GO:0042267	natural killer cell mediated cytotoxicity	13/1936	60/20488	0.00346172	0.024659	0.0190375	LAG3/CD226/HAVCR2/PIK3R6/GZMB/RAET1L/CRTAM/LILRB1/SLAMF6/SH2D1A/NCR3/NCR1/KIR2DL4	13
GO:1904994	BP	GO:1904994	regulation of leukocyte adhesion to vascular endothelial cell	8/1936	28/20488	0.00346782	0.0246776	0.0190518	ITGB2/ICAM1/ITGA4/CCR2/CXCL12/TNF/CCL21/CCL25	8
GO:0086001	BP	GO:0086001	cardiac muscle cell action potential	15/1936	74/20488	0.00347976	0.0247042	0.0190724	GJC1/BIN1/CAV1/FLNA/HCN2/DSC2/SCN1B/CACNA2D1/ANK2/SCN2B/KCNE1/DSP/KCNJ5/SCN3B/KCNH2	15
GO:0009164	BP	GO:0009164	nucleoside catabolic process	9/1936	34/20488	0.0034862	0.0247042	0.0190724	CDA/NT5M/ADA/NT5E/TYMP/NT5C1A/DPYD/AICDA/DPYS	9
GO:0010574	BP	GO:0010574	regulation of vascular endothelial growth factor production	9/1936	34/20488	0.0034862	0.0247042	0.0190724	SULF2/C5AR1/HPSE/SULF1/C3AR1/IL6/CCBE1/CCR2/CYP1B1	9
GO:0031904	CC	GO:0031904	endosome lumen	9/1936	34/20488	0.0034862	0.0247042	0.0190724	CTSL/PRF1/CTSK/PRL/PDLIM4/PGA4/GH1/PGA3/PGA5	9
GO:0021514	BP	GO:0021514	ventral spinal cord interneuron differentiation	6/1936	17/20488	0.00349612	0.0247042	0.0190724	GLI2/DMRT3/LHX3/PAX6/NKX2-2/ASCL1	6
GO:0043373	BP	GO:0043373	CD4-positive, alpha-beta T cell lineage commitment	6/1936	17/20488	0.00349612	0.0247042	0.0190724	LOXL3/IL6/TBX21/IL12RB1/SLAMF6/IRF4	6
GO:0045072	BP	GO:0045072	regulation of interferon-gamma biosynthetic process	6/1936	17/20488	0.00349612	0.0247042	0.0190724	INHBA/TLR8/IL27/LILRB1/EBI3/CLEC7A	6
GO:0031093	CC	GO:0031093	platelet alpha granule lumen	14/1936	67/20488	0.0035035	0.0247069	0.0190744	FN1/TGFB3/SPARC/ISLR/TGFB2/GAS6/THBS1/F13A1/SRGN/HGF/IGF1/EGF/LEFTY2/ORM1	14
GO:0048747	BP	GO:0048747	muscle fiber development	14/1936	67/20488	0.0035035	0.0247069	0.0190744	LOX/SHOX2/FLNC/WNT10B/CAV2/SGCD/UCHL1/HDAC9/MYOM3/MYBPC3/RYR1/COMP/MYL2/DNER	14
GO:0031623	BP	GO:0031623	receptor internalization	20/1936	111/20488	0.00355788	0.0250653	0.0193511	DNM1/RAB31/CAV1/PCSK9/FCER1G/RAMP1/ITGB2/GREM1/ITGB3/SNAP25/LILRB1/NECAB2/CACNG8/DRD2/CXCL8/CACNG7/EGF/RSPO1/HTR1B/CACNG4	20
GO:0006953	BP	GO:0006953	acute-phase response	11/1936	47/20488	0.00370585	0.0259778	0.0200556	FN1/CD163/IL6/SAA1/PTGER3/SAA2/TNF/HAMP/SAA4/HP/ORM1	11
GO:0045058	BP	GO:0045058	T cell selection	11/1936	47/20488	0.00370585	0.0259778	0.0200556	LOXL3/DOCK2/IL6/TBX21/PTPRC/IL12RB1/CD28/CD3E/SLAMF6/THEMIS/IRF4	11
GO:0046638	BP	GO:0046638	positive regulation of alpha-beta T cell differentiation	11/1936	47/20488	0.00370585	0.0259778	0.0200556	CD80/ANXA1/ADA/CD86/TNFSF4/RUNX3/NCKAP1L/SASH3/IL12RB1/IFNG/CCL19	11
GO:0070231	BP	GO:0070231	T cell apoptotic process	11/1936	47/20488	0.00370585	0.0259778	0.0200556	IL7R/ADA/IL2RA/CD274/PDCD1/PRKCQ/CCL5/IDO1/FASLG/PTCRA/CLC	11
GO:1903115	BP	GO:1903115	regulation of actin filament-based movement	11/1936	47/20488	0.00370585	0.0259778	0.0200556	ADORA1/BIN1/CAV1/FLNA/DSC2/PDPN/PDE4B/ANK2/DSP/MYBPC3/PLN	11
GO:0070382	CC	GO:0070382	exocytic vesicle	32/1936	207/20488	0.00374824	0.0262488	0.0202649	STX2/STX1B/DNM1/BIN1/DPYSL3/SLC30A3/PDE4B/SYT11/SYT12/SLC6A17/LRRK2/SNAP25/AMPH/LGI3/LAMP5/UNC13A/MME/SV2B/NGF/IGF1/SYT6/DRD2/SLC18A1/STX19/SYN3/SLC18A2/RAB3C/MT3/PENK/GABRA2/SYT5/SYT13	32
GO:0045926	BP	GO:0045926	negative regulation of growth	37/1936	249/20488	0.00383863	0.0268552	0.020733	CDA/MT2A/CDK5R1/PTPRJ/WNT11/NTN1/DCSTAMP/INHBA/MT1X/RGS4/RGS2/GAL/MT1M/MT1G/WT1/TGFB2/SEMA3A/DCBLD2/DRAXIN/MT1H/PLAC8/CRYAB/CDHR2/SPP1/NOG/ENPP1/MT1E/MT1A/CDKN2A/FHL1/SLIT2/IGFBP5/KCNK2/RBP4/MYL2/MT3/NPPB	37
GO:0002720	BP	GO:0002720	positive regulation of cytokine production involved in immune response	12/1936	54/20488	0.00392547	0.0273852	0.0211422	SPON2/NOD2/FCER1G/DDX58/CD226/TNFSF4/SASH3/IL6/RSAD2/LILRB1/FFAR3/KIR2DL4	12
GO:0006636	BP	GO:0006636	unsaturated fatty acid biosynthetic process	12/1936	54/20488	0.00392547	0.0273852	0.0211422	DEGS1/ELOVL4/ANXA1/PTGS1/ALOX5AP/TBXAS1/SCD5/ELOVL3/PTGIS/PTGDS/ABCD2/ALOX12B	12
GO:0043900	BP	GO:0043900	regulation of multi-organism process	55/1936	405/20488	0.00392606	0.0273852	0.0211422	STXBP1/KLK5/KLK7/IFITM3/CAV1/INHBA/P2RX7/CCL3/IFITM1/CCL4/DDX58/ADA/IL2RA/HAVCR2/CCL8/CSF1R/STAT1/HMGA2/CD180/CAV2/LGALS1/HERC5/LY86/SYT11/IFIT1/PRF1/IL27/BIRC3/PAEP/LY96/IL12RB1/DDX60/PTX3/RSAD2/FGL2/CD28/LILRB1/CCL5/SFTPD/IFNG/CLEC7A/KRT6A/TRIM15/SIGLEC11/MMP12/TNF/IGF1/FCER2/SPINK13/AICDA/TRIM10/CXCL8/SLPI/CXCL6/IFNL3	55
GO:0032411	BP	GO:0032411	positive regulation of transporter activity	20/1936	112/20488	0.00395559	0.0275639	0.0212802	EPHB2/P2RY6/STAC2/TREM2/GAL/CACNA2D1/ANK2/RGS9/PDZK1/CCL2/STAC/CCR2/IFNG/JPH2/HTR3A/KCNA1/RELN/WNK4/LRRC38/CACNG4	20
GO:0001707	BP	GO:0001707	mesoderm formation	15/1936	75/20488	0.00397787	0.0276918	0.0213789	SNAI1/WNT11/INHBA/HMGA2/FGFR1/EOMES/ITGB3/NOG/EYA1/TRIM15/FOXC2/MESP1/MESP2/TBX20/HAND1	15
GO:0001657	BP	GO:0001657	ureteric bud development	18/1936	97/20488	0.00399594	0.0277901	0.0214548	WNT11/FOXD1/FGFR1/SOX9/FMN1/WT1/ADAMTS16/MYC/GDNF/FGF2/NOG/LHX1/BMPER/EYA1/SLIT2/HOXD11/FOXC2/GREB1L	18
GO:1903053	BP	GO:1903053	regulation of extracellular matrix organization	10/1936	41/20488	0.00404708	0.028118	0.021708	DPP4/FAP/AEBP1/PDPN/SOX9/IL6/DDR2/EMILIN1/ADTRP/HAS2	10
GO:0048738	BP	GO:0048738	cardiac muscle tissue development	35/1936	233/20488	0.00405218	0.0281257	0.0217139	GJC1/TPM1/GREM1/ALPK2/RGS4/FGFR1/RGS2/WT1/TGFB2/SGCD/DSP/MYOM3/GATA6/WNT2/BVES/COL11A1/FGF2/NOG/MYBPC3/JPH2/NKX2-5/NRG1/IGF1/SGCG/HAMP/ANKRD1/KCNK2/RBP4/MYL2/FOXC2/MESP1/PLN/TBX20/HAND1/POU4F1	35
GO:0010951	BP	GO:0010951	negative regulation of endopeptidase activity	37/1936	250/20488	0.00410588	0.0284704	0.02198	PLAUR/RECK/CD109/TIMP2/BIN1/MMP9/COL6A3/ANOS1/CST7/CR1/TNFSF14/GAS6/BIRC3/BIRC7/THBS1/PI3/IFI6/CRYAB/CD44/C4B/C4A/SPINK6/NGFR/TFPI2/HGF/NGF/WFDC12/CST6/HMSD/WFDC3/SPINK13/MT3/SPINK2/SLPI/CARD17/PCSK1N/CARD18	37
GO:0007565	BP	GO:0007565	female pregnancy	30/1936	192/20488	0.00418143	0.0288126	0.0222441	ADCY7/RECK/CTSV/MMP9/COL16A1/ITGA5/PAPPA/TGFB3/HAVCR2/RGS2/CD38/CLIC5/PCSK5/PTGIS/PRL/GIP/SPP1/EPYC/PTHLH/PSG5/IDO1/IGFBP5/PNOC/PSG4/SLC38A3/MMP7/TCF23/PSG9/DSG1/CALCA	30
GO:0016493	MF	GO:0016493	C-C chemokine receptor activity	7/1936	23/20488	0.00419132	0.0288126	0.0222441	CCR1/CCR5/CXCR3/CCR2/CCR4/CCR8/CCR6	7
GO:0022410	BP	GO:0022410	circadian sleep/wake cycle process	7/1936	23/20488	0.00419132	0.0288126	0.0222441	ADORA1/ADA/KCNA2/PTGDS/CSF2/NMU/DRD2	7
GO:0032331	BP	GO:0032331	negative regulation of chondrocyte differentiation	7/1936	23/20488	0.00419132	0.0288126	0.0222441	EFEMP1/ADAMTS12/GREM1/SOX9/GLI2/GDF5/PTHLH	7
GO:0032717	BP	GO:0032717	negative regulation of interleukin-8 production	7/1936	23/20488	0.00419132	0.0288126	0.0222441	TLR6/ANXA1/IL10/SSC5D/PTPN22/CD33/BPI	7
GO:0051589	BP	GO:0051589	negative regulation of neurotransmitter transport	7/1936	23/20488	0.00419132	0.0288126	0.0222441	ASIC1/RGS4/RGS2/SYT11/MAOB/LILRB1/HTR1B	7
GO:0061436	BP	GO:0061436	establishment of skin barrier	7/1936	23/20488	0.00419132	0.0288126	0.0222441	CYP26B1/FLG/KRT1/ABCA12/HRNR/KRT16/ALOX12B	7
GO:0001656	BP	GO:0001656	metanephros development	17/1936	90/20488	0.00420021	0.0288126	0.0222441	FOXD1/FBN1/STAT1/SOX9/FMN1/WT1/EGR1/MYC/OSR2/GDNF/LHX1/EYA1/FOXC2/FGF10/ADIPOQ/GREB1L/IRX2	17
GO:0009953	BP	GO:0009953	dorsal/ventral pattern formation	17/1936	90/20488	0.00420021	0.0288126	0.0222441	GREM1/GLI2/LHX2/NOG/DMRT3/BMPR1B/LHX1/LHX3/PAX6/LMX1B/HOXD11/NKX2-2/GSX2/ASCL1/SP8/WNT7A/TBX20	17
GO:0042475	BP	GO:0042475	odontogenesis of dentin-containing tooth	17/1936	90/20488	0.00420021	0.0288126	0.0222441	TNC/FAM20C/RUNX2/KLK5/FAM20A/GNAO1/GLI2/SLC24A4/DMRT3/RSPO2/HAND2/TNFRSF11B/DLX2/KLK4/FGF10/DLX1/HAND1	17
GO:1901379	BP	GO:1901379	regulation of potassium ion transmembrane transport	17/1936	90/20488	0.00420021	0.0288126	0.0222441	BIN1/CAV1/FLNA/RGS4/TREM2/GAL/PRNP/ANK2/KCNE1/FHL1/KCNA1/KCNH2/WNK4/LRRC38/KCNIP1/DPP6/NETO1	17
GO:0090257	BP	GO:0090257	regulation of muscle system process	38/1936	259/20488	0.00425628	0.0291688	0.0225191	SPHK1/ADORA1/BIN1/CAV1/FLNA/TPM1/ANXA6/DSC2/ADA/RGS4/RGS2/AIF1/PDE4B/TNNT1/LMCD1/ANK2/DSP/MYBPH/CHGA/KCNMA1/MYBPC3/NKX2-5/HAND2/KCNA1/IGF1/NMU/P2RX1/HAMP/CAMK2B/IGFBP5/SLN/TIFAB/MYL2/SPX/PLN/MLIP/CNN1/PROK2	38
GO:0030427	CC	GO:0030427	site of polarized growth	28/1936	176/20488	0.00428596	0.0293437	0.0226542	TUBB3/GPRIN1/STMN3/L1CAM/TIMP2/CDK5R1/MYO5A/DPYSL3/PALLD/SHTN1/RASGRF1/TENM2/ITGA4/BOC/MAP1B/DSCAM/LRRK2/SNAP25/OLFM1/ZNF804A/LAMP5/CDK5R2/PCDH9/IGF2BP1/COBL/GAP43/PCDHGB1/STMN4	28
GO:0002701	BP	GO:0002701	negative regulation of production of molecular mediator of immune response	9/1936	35/20488	0.00430612	0.0294244	0.0227165	TGFB3/IL10/FCGR2B/TGFB2/TBX21/LILRB1/FCRL3/CD22/TNF	9
GO:0003230	BP	GO:0003230	cardiac atrium development	9/1936	35/20488	0.00430612	0.0294244	0.0227165	SHOX2/TGFB2/ANK2/WNT2/NOG/NKX2-5/DAND5/MESP1/TBX20	9
GO:0016247	MF	GO:0016247	channel regulator activity	24/1936	144/20488	0.00431496	0.0294563	0.0227411	CAV1/FLNA/PCSK9/RRAD/HPCAL4/SCN1B/FXYD6/NRXN2/CACNG6/SCN2B/KCNE1/SCN3B/GEM/BSND/CACNG8/WNK4/LRRC38/CACNG7/NRXN1/PLN/KCNIP1/DPP6/CACNG4/NPY	24
GO:0016202	BP	GO:0016202	regulation of striated muscle tissue development	25/1936	152/20488	0.00433636	0.0295738	0.0228318	LOX/CYP26B1/SHOX2/GREM1/TWIST1/WNT10B/RGS4/FGFR1/RGS2/CDON/HDAC9/GATA6/WNT2/FGF2/NOG/JPH2/NKX2-5/NRG1/IGF1/RBM24/S100B/HAMP/KCNK2/RBP4/TBX20	25
GO:0043292	CC	GO:0043292	contractile fiber	35/1936	234/20488	0.00434306	0.0295907	0.0228449	CFL2/AHNAK2/CDK5R1/BIN1/SYNC/FLNA/TPM1/CALD1/PALLD/PARVB/FLNC/PDE4B/TNNT1/NEXN/ANK2/PDLIM3/KCNE1/IGFN1/MYOM3/CRYAB/PDLIM4/MYBPC3/ANK1/SCN3B/MYH15/JPH2/SYNM/IDO1/SCN8A/RYR1/ANKRD1/MYL7/MYL2/DES/MYPN	35
GO:0030099	BP	GO:0030099	myeloid cell differentiation	56/1936	416/20488	0.0043829	0.0296969	0.0229269	LOX/CD109/IL11/FAM20C/PIK3CD/FSTL3/ROR2/MMP9/OSCAR/NFE2/DCSTAMP/FBN1/C1QC/INHBA/FCER1G/CCL3/BATF3/TSPAN2/LILRB3/IRF8/LILRB4/TYROBP/MAFB/CLEC5A/CCR1/CDK6/CSF1R/SPI1/STAT1/TREM2/IL31RA/MT1G/NCKAP1L/EVI2B/CDKN2B/THPO/MYC/THBS1/IKZF1/GPR183/PRKCQ/LILRB1/CEBPE/IFNG/GPR55/IRF4/CSF2/TNF/GPR171/CSF3/TRIM10/GATA1/CCL19/UBD/ADIPOQ/POU4F1	56
GO:0042509	BP	GO:0042509	regulation of tyrosine phosphorylation of STAT protein	16/1936	83/20488	0.00438316	0.0296969	0.0229269	CLCF1/CAV1/CSF1R/IL31RA/IL24/IL6/CCL5/OSM/TNFRSF18/IFNG/CSF2/TNF/IGF1/IFNL1/IL22RA2/GH1	16
GO:0006929	BP	GO:0006929	substrate-dependent cell migration	8/1936	29/20488	0.00439835	0.0296969	0.0229269	FN1/FMNL1/NTN1/SHTN1/SEMA3A/PTPRC/ITGA11/SLIT2	8
GO:0010575	BP	GO:0010575	positive regulation of vascular endothelial growth factor production	8/1936	29/20488	0.00439835	0.0296969	0.0229269	SULF2/C5AR1/HPSE/SULF1/C3AR1/IL6/CCBE1/CYP1B1	8
GO:0048730	BP	GO:0048730	epidermis morphogenesis	8/1936	29/20488	0.00439835	0.0296969	0.0229269	SNAI1/TGFB2/FGF7/TGM3/FOXE1/IGFBP5/KLK14/FGF10	8
GO:0060142	BP	GO:0060142	regulation of syncytium formation by plasma membrane fusion	8/1936	29/20488	0.00439835	0.0296969	0.0229269	DCSTAMP/EHD2/TYROBP/CD53/TREM2/TNFSF14/CXCL9/CXCL10	8
GO:0072538	BP	GO:0072538	T-helper 17 type immune response	8/1936	29/20488	0.00439835	0.0296969	0.0229269	IL27RA/LOXL3/IL6/TBX21/IL12RB1/PRKCQ/SLAMF6/IRF4	8
GO:2000515	BP	GO:2000515	negative regulation of CD4-positive, alpha-beta T cell activation	8/1936	29/20488	0.00439835	0.0296969	0.0229269	LOXL3/ANXA1/TNFSF4/RUNX3/CD274/TBX21/LGALS9B/LGALS9C	8
GO:0005246	MF	GO:0005246	calcium channel regulator activity	11/1936	48/20488	0.004405	0.0296969	0.0229269	RRAD/HPCAL4/NRXN2/CACNG6/GEM/CACNG8/CACNG7/NRXN1/PLN/CACNG4/NPY	11
GO:0021517	BP	GO:0021517	ventral spinal cord development	11/1936	48/20488	0.004405	0.0296969	0.0229269	GLI2/DMRT3/LHX1/LHX3/PAX6/VSTM5/RELN/NKX2-2/HOXC10/ASCL1/TBX20	11
GO:0043268	BP	GO:0043268	positive regulation of potassium ion transport	11/1936	48/20488	0.004405	0.0296969	0.0229269	ADORA1/FLNA/TREM2/GAL/ANK2/KCNE1/FHL1/KCNA1/KCNH2/WNK4/LRRC38	11
GO:0030900	BP	GO:0030900	forebrain development	52/1936	381/20488	0.00446716	0.030053	0.0232018	EPHB2/CDK5R1/FLNA/INHBA/GNAO1/AXL/PLXNA4/COL3A1/TYROBP/DIXDC1/ITGAM/CDK6/CSF1R/BCL2A1/DCLK1/FGFR1/EOMES/CDON/GLI2/SEMA3A/DRAXIN/LHX2/CDH2/CNTNAP2/LRRK2/ANXA3/NOG/SSTR3/CXCL12/LHX1/LHX3/GBX2/PAX6/CDK5R2/HTR6/PAX5/IGF2BP1/SLIT2/NRG1/KCNA1/DRD2/RELN/DLX2/NTRK2/GSX2/ASCL1/FGF10/DLX1/WNT7A/FABP7/POU4F1/NPY	52
GO:0072163	BP	GO:0072163	mesonephric epithelium development	18/1936	98/20488	0.00447276	0.030053	0.0232018	WNT11/FOXD1/FGFR1/SOX9/FMN1/WT1/ADAMTS16/MYC/GDNF/FGF2/NOG/LHX1/BMPER/EYA1/SLIT2/HOXD11/FOXC2/GREB1L	18
GO:0072164	BP	GO:0072164	mesonephric tubule development	18/1936	98/20488	0.00447276	0.030053	0.0232018	WNT11/FOXD1/FGFR1/SOX9/FMN1/WT1/ADAMTS16/MYC/GDNF/FGF2/NOG/LHX1/BMPER/EYA1/SLIT2/HOXD11/FOXC2/GREB1L	18
GO:0001667	BP	GO:0001667	ameboidal-type cell migration	61/1936	461/20488	0.00447489	0.030053	0.0232018	FN1/GLIPR2/ANLN/DPP4/FAP/WNT11/AMOTL1/PRR5L/MMP9/LOXL2/PLK2/ANXA1/ANXA6/ITGB2/GREM1/TWIST1/NANOS1/ITGA4/FGFR1/AKT3/SOX9/EGR3/AKAP12/SPARC/ITGB3/TGFB2/SEMA3A/SCG2/DDR2/DCN/THBS1/HAS1/HDAC9/NRTN/ANXA3/CCBE1/FGF7/GDNF/CXCL13/FGF2/IFNG/GBX2/BMPER/SLIT2/HAND2/MEOX2/FGF16/ADTRP/CYP1B1/PRSS3/HAS2/FGFBP1/FOXC2/MESP1/CCR6/FGF10/SOX10/KRT16/WNT7A/FGF19/ALX1	61
GO:0003229	BP	GO:0003229	ventricular cardiac muscle tissue development	12/1936	55/20488	0.00459801	0.0308505	0.0238175	TPM1/TGFB2/DSP/COL11A1/NOG/MYBPC3/NKX2-5/NRG1/MYL2/FOXC2/HAND1/POU4F1	12
GO:0003206	BP	GO:0003206	cardiac chamber morphogenesis	22/1936	129/20488	0.00461939	0.0309644	0.0239054	SHOX2/WNT11/TPM1/TGFB2/DSP/GATA6/WNT2/COL11A1/NOG/MYBPC3/NKX2-5/SLIT2/HAND2/NRG1/DNAH11/RBP4/MYL2/FOXC2/MESP1/TBX20/HAND1/POU4F1	22
GO:0050433	BP	GO:0050433	regulation of catecholamine secretion	13/1936	62/20488	0.00466331	0.0311995	0.0240869	SYT11/SYT12/CHGA/GDNF/KCNA2/HTR2A/CXCL12/SYT6/FFAR3/DRD2/SYT5/HTR1B/SYT13	13
GO:0060393	BP	GO:0060393	regulation of pathway-restricted SMAD protein phosphorylation	13/1936	62/20488	0.00466331	0.0311995	0.0240869	PMEPA1/INHBA/TGFB3/GREM1/TGFB2/GDF5/GDF1/EMILIN1/NOG/GDF10/BMPER/LEFTY1/LEFTY2	13
GO:0031644	BP	GO:0031644	regulation of neurological system process	23/1936	137/20488	0.00468352	0.031305	0.0241684	STX1B/ADORA1/CCL3/ITGAX/KLK8/IL10/CST7/RGS4/TYMP/LRRK2/NPTX1/SHANK1/HGF/NMU/S100B/RELN/NRXN1/SPX/SOX10/WNT7A/CACNG4/CBLN1/NETO1	23
GO:0001911	BP	GO:0001911	negative regulation of leukocyte mediated cytotoxicity	6/1936	18/20488	0.00482967	0.0321294	0.0248048	IL7R/HAVCR2/FCGR2B/PTPRC/LILRB1/KIR2DL4	6
GO:0042095	BP	GO:0042095	interferon-gamma biosynthetic process	6/1936	18/20488	0.00482967	0.0321294	0.0248048	INHBA/TLR8/IL27/LILRB1/EBI3/CLEC7A	6
GO:0043011	BP	GO:0043011	myeloid dendritic cell differentiation	6/1936	18/20488	0.00482967	0.0321294	0.0248048	DCSTAMP/BATF3/SPI1/IRF4/CSF2/UBD	6
GO:0070230	BP	GO:0070230	positive regulation of lymphocyte apoptotic process	6/1936	18/20488	0.00482967	0.0321294	0.0248048	P2RX7/IL10/CD274/PDCD1/CCL5/IDO1	6
GO:0070233	BP	GO:0070233	negative regulation of T cell apoptotic process	6/1936	18/20488	0.00482967	0.0321294	0.0248048	IL7R/ADA/PRKCQ/CCL5/IDO1/PTCRA	6
GO:0051235	BP	GO:0051235	maintenance of location	46/1936	330/20488	0.00486675	0.0323455	0.0249717	B4GALNT1/SLC30A4/MYO5A/CAV1/FLNA/FBN1/P2RX7/CCL3/ANXA6/IL10/MSR1/KDELR3/RASA3/SLC30A3/P2RY6/CCR5/ITGB3/ANK2/IL6/CXCL9/PTPRC/EPB41L3/CXCL10/SRGN/FGF2/ENPP1/MCOLN3/FBN2/SHANK1/HTR2A/JPH2/CXCL11/S100A8/TNF/DRD2/CD19/FASLG/RYR1/S100A9/DAND5/S100A7/CCL21/NR5A1/CCL19/SLC18A2/PLN	46
GO:0070997	BP	GO:0070997	neuron death	48/1936	348/20488	0.00501207	0.03328	0.0256931	STXBP1/C5AR1/CDK5R1/TLR6/ADORA1/VSTM2L/CLCF1/PCSK9/CCL3/C1QA/AXL/ITGB2/TGFB3/TYROBP/MYBL2/FAIM2/IL10/ITGAM/PITX3/FCGR2B/PRNP/TGFB2/EGR1/GDF5/NTRK1/DRAXIN/PRKCG/CCL2/LRRK2/CHGA/PTPRZ1/CCL5/GDNF/NGFR/IFNG/SNCB/TNF/NGF/KIR3DL2/FASLG/DIO3/CSF3/NTRK2/ASCL1/MT3/DLX1/CNTFR/POU4F1	48
GO:0002829	BP	GO:0002829	negative regulation of type 2 immune response	5/1936	13/20488	0.00504516	0.0332801	0.0256932	IL27RA/ANXA1/TBX21/CCR2/IFNL1	5
GO:0010838	BP	GO:0010838	positive regulation of keratinocyte proliferation	5/1936	13/20488	0.00504516	0.0332801	0.0256932	AREG/FGF7/TGM1/HAS2/FGF10	5
GO:0031223	BP	GO:0031223	auditory behavior	5/1936	13/20488	0.00504516	0.0332801	0.0256932	NRXN2/CNTNAP2/DRD2/NRXN1/TIFAB	5
GO:0038007	BP	GO:0038007	netrin-activated signaling pathway	5/1936	13/20488	0.00504516	0.0332801	0.0256932	TUBB3/NTN1/SHTN1/UNC5A/DSCAM	5
GO:0042635	BP	GO:0042635	positive regulation of hair cycle	5/1936	13/20488	0.00504516	0.0332801	0.0256932	HPSE/WNT10B/GAL/TGFB2/TNF	5
GO:0045779	BP	GO:0045779	negative regulation of bone resorption	5/1936	13/20488	0.00504516	0.0332801	0.0256932	P2RX7/IL6/CD38/TNFRSF11B/CALCA	5
GO:0050966	BP	GO:0050966	detection of mechanical stimulus involved in sensory perception of pain	5/1936	13/20488	0.00504516	0.0332801	0.0256932	NTRK1/PHF24/HTR2A/CXCL12/KCNA1	5
GO:0048332	BP	GO:0048332	mesoderm morphogenesis	15/1936	77/20488	0.00514874	0.0338733	0.0261512	SNAI1/WNT11/INHBA/HMGA2/FGFR1/EOMES/ITGB3/NOG/EYA1/TRIM15/FOXC2/MESP1/MESP2/TBX20/HAND1	15
GO:0051937	BP	GO:0051937	catecholamine transport	15/1936	77/20488	0.00514874	0.0338733	0.0261512	SYT11/SYT12/CHGA/GDNF/KCNA2/HTR2A/SLC22A3/CXCL12/SYT6/FFAR3/DRD2/SLC18A2/SYT5/HTR1B/SYT13	15
GO:0017156	BP	GO:0017156	calcium ion regulated exocytosis	25/1936	154/20488	0.00515257	0.0338733	0.0261512	STX2/STX1B/STXBP1/CAMK2A/P2RX7/RIMS3/SYT11/SYT12/PRKCG/LRRK2/SNAP25/HTR2A/UNC13A/CDK5R2/P2RX1/SYT6/CADPS/DRD2/STX19/PPFIA2/SYT5/WNT7A/HTR1B/RIMS4/SYT13	25
GO:0061337	BP	GO:0061337	cardiac conduction	24/1936	146/20488	0.00515431	0.0338733	0.0261512	GJC1/KCNJ12/BIN1/CAV1/FLNA/DSC2/SCN1B/CACNA2D1/FXYD6/CACNG6/ANK2/SCN2B/KCNE1/DSP/KCNJ5/SCN3B/NKX2-5/KCNH2/CACNG8/RYR1/CACNG7/PLN/KCNIP1/CACNG4	24
GO:0008347	BP	GO:0008347	glial cell migration	11/1936	49/20488	0.00520497	0.0341743	0.0263836	CDK5R1/CCL3/TREM2/TGFB2/CCL2/GPR183/STAP1/CCR2/AZU1/CDK5R2/RELN	11
GO:0042554	BP	GO:0042554	superoxide anion generation	9/1936	36/20488	0.00526883	0.0344971	0.0266328	NCF2/CYBB/ITGB2/TYROBP/ITGAM/FPR2/CD177/NCF1/CLEC7A	9
GO:0071709	BP	GO:0071709	membrane assembly	9/1936	36/20488	0.00526883	0.0344971	0.0266328	STX2/EPHB2/S100A10/CAV1/CAV2/NRXN2/CDH2/PTPRD/NRXN1	9
GO:0097242	BP	GO:0097242	amyloid-beta clearance	9/1936	36/20488	0.00526883	0.0344971	0.0266328	C5AR1/ITGB2/ITGAM/MSR1/TREM2/MARCO/IFNG/MME/TNF	9
GO:0034121	BP	GO:0034121	regulation of toll-like receptor signaling pathway	14/1936	70/20488	0.00529883	0.0346614	0.0267596	TLR6/CAV1/CD14/CD300A/TLR1/PTPN22/GFI1/CD300LF/BIRC3/LY96/RSAD2/FCRL3/IRF4/LILRA4	14
GO:0000768	BP	GO:0000768	syncytium formation by plasma membrane fusion	12/1936	56/20488	0.00535953	0.0349934	0.027016	CD109/DCSTAMP/EHD2/TYROBP/ADAM12/CD53/TREM2/CDON/TNFSF14/CXCL9/CXCL10/NPHS1	12
GO:0140253	BP	GO:0140253	cell-cell fusion	12/1936	56/20488	0.00535953	0.0349934	0.027016	CD109/DCSTAMP/EHD2/TYROBP/ADAM12/CD53/TREM2/CDON/TNFSF14/CXCL9/CXCL10/NPHS1	12
GO:0031646	BP	GO:0031646	positive regulation of neurological system process	13/1936	63/20488	0.00537867	0.0350858	0.0270873	STX1B/ITGAX/CST7/RGS4/SHANK1/HGF/NMU/S100B/RELN/NRXN1/SOX10/WNT7A/NETO1	13
GO:0046873	MF	GO:0046873	metal ion transmembrane transporter activity	58/1936	438/20488	0.00538449	0.0350913	0.0270916	ASIC1/SLC39A14/KCNJ12/SLC30A4/SLC11A1/SLC31A2/SLC12A8/ANXA6/HCN2/RASA3/SCN1B/SLC30A3/CHRNA9/KCNK13/CACNA2D1/KCNG3/CACNG6/GAS6/GRIN3B/SCN2B/KCNH3/KCNE1/SLC6A17/SNAP25/KCNMA1/SLC24A4/CACNA1E/MCOLN3/KCNA2/KCNJ5/SCN3B/SLC22A3/KCNG2/KCNQ5/JPH2/SLC39A12/KCNA1/KCNH2/CACNG8/SCN8A/SLC5A1/RYR1/KCNK2/KCNK12/LRRC38/SLC18A1/ATP12A/CACNG7/CACNA1B/SLC28A3/SLC13A5/SLC18A2/PKD1L2/SLC6A15/KCNIP1/SLC12A3/HTR1B/CACN…	58
GO:0048771	BP	GO:0048771	tissue remodeling	28/1936	179/20488	0.00543566	0.0351545	0.0271403	CTHRC1/DCSTAMP/CAV1/TGM2/P2RX7/AXL/ANXA1/TGFB3/GREM1/CSF1R/CTSK/ITGB3/RSPO3/BGN/IL6/GDF5/CD38/SPP1/CCR2/GPR55/HAND2/THBS4/IGFBP5/TNFRSF11B/FOXC2/FGF10/HTR1B/CALCA	28
GO:0002861	BP	GO:0002861	regulation of inflammatory response to antigenic stimulus	7/1936	24/20488	0.00544168	0.0351545	0.0271403	FCER1G/IL10/BTK/FCGR2B/CD28/LTA/TNF	7
GO:0003433	BP	GO:0003433	chondrocyte development involved in endochondral bone morphogenesis	7/1936	24/20488	0.00544168	0.0351545	0.0271403	COL6A1/COL6A2/COL6A3/COL12A1/COCH/VIT/COL20A1	7
GO:0019957	MF	GO:0019957	C-C chemokine binding	7/1936	24/20488	0.00544168	0.0351545	0.0271403	CCR1/CCR5/CXCR3/CCR2/CCR4/CCR8/CCR6	7
GO:0021511	BP	GO:0021511	spinal cord patterning	7/1936	24/20488	0.00544168	0.0351545	0.0271403	GLI2/DMRT3/LHX3/PAX6/RELN/NKX2-2/ASCL1	7
GO:0031233	CC	GO:0031233	intrinsic component of external side of plasma membrane	7/1936	24/20488	0.00544168	0.0351545	0.0271403	F3/CD14/IGSF21/FOLR2/PRNP/FOLR3/PRND	7
GO:0031579	BP	GO:0031579	membrane raft organization	7/1936	24/20488	0.00544168	0.0351545	0.0271403	S100A10/MYADM/CAV1/DOCK2/CAV2/PTPRC/CD2	7
GO:0044305	CC	GO:0044305	calyx of Held	7/1936	24/20488	0.00544168	0.0351545	0.0271403	ADORA1/PRKCG/KCNA2/UNC13A/KCNA1/KCNK2/HTR1B	7
GO:0090023	BP	GO:0090023	positive regulation of neutrophil chemotaxis	7/1936	24/20488	0.00544168	0.0351545	0.0271403	C5AR1/C3AR1/NCKAP1L/THBS4/CCL21/CXCL8/CCL19	7
GO:1990351	CC	GO:1990351	transporter complex	46/1936	332/20488	0.00544408	0.0351545	0.0271403	CLIC4/HCN2/SCN1B/CHRNA9/TTYH2/PDE4B/CACNA2D1/KCNG3/BEST2/CACNG6/GRIN3B/SCN2B/KCNE1/CLIC5/BEST3/CNTNAP2/SNAP25/KCNMA1/CACNA1E/KCNA2/SHANK1/KCNJ5/SCN3B/KCNG2/CLIC3/KCNQ5/HTR3A/KCNA1/KCNH2/CACNG8/SCN8A/RYR1/GABRP/KCNK2/LRRC38/CHRNA1/ATP12A/CACNG7/SHISA8/CACNA1B/PLN/KCNIP1/GABRA2/DPP6/GRIA3/CACNG4	46
GO:0021772	BP	GO:0021772	olfactory bulb development	8/1936	30/20488	0.00550937	0.035481	0.0273924	CSF1R/EOMES/SEMA3A/LHX2/LRRK2/SLIT2/DLX2/GSX2	8
GO:0061082	BP	GO:0061082	myeloid leukocyte cytokine production	8/1936	30/20488	0.00550937	0.035481	0.0273924	SPON2/FCER1G/DDX58/TGFB3/TGFB2/GAS6/CHGA/LILRB1	8
GO:0006937	BP	GO:0006937	regulation of muscle contraction	27/1936	171/20488	0.00550975	0.035481	0.0273924	SPHK1/ADORA1/BIN1/CAV1/FLNA/TPM1/ANXA6/DSC2/ADA/RGS2/PDE4B/TNNT1/ANK2/DSP/MYBPH/CHGA/KCNMA1/MYBPC3/NKX2-5/KCNA1/NMU/P2RX1/MYL2/SPX/PLN/CNN1/PROK2	27
GO:0022600	BP	GO:0022600	digestive system process	18/1936	100/20488	0.005567	0.0357842	0.0276265	NOD2/SOX9/TYMP/HRH2/SOAT2/SLC2A5/PTGER3/NMU/AQP5/HAMP/SLC5A1/WNK4/RBP4/TIFAB/FGF10/MUC4/MUC13/CCKBR	18
GO:0060079	BP	GO:0060079	excitatory postsynaptic potential	18/1936	100/20488	0.005567	0.0357842	0.0276265	STX1B/ADORA1/P2RX7/P2RX5/RGS4/CHRNA9/MPP2/LRRK2/MAPK8IP2/SHANK1/P2RX1/DRD2/RELN/CHRNA1/NRXN1/WNT7A/CBLN1/NETO1	18
GO:0048864	BP	GO:0048864	stem cell development	16/1936	85/20488	0.00557621	0.0358107	0.027647	FN1/ANXA6/TWIST1/SOX9/SEMA3A/PTPRC/NRTN/GDNF/GBX2/HAND2/NRG1/FOXC2/SOX10/WNT7A/FGF19/ALX1	16
GO:0030866	BP	GO:0030866	cortical actin cytoskeleton organization	10/1936	43/20488	0.0058197	0.0373065	0.0288017	FMNL1/ANLN/FMNL2/WIPF1/EHD2/PLEK/NCKAP1L/WIPF3/EPB41L3/TNF	10
GO:1904646	BP	GO:1904646	cellular response to amyloid-beta	10/1936	43/20488	0.0058197	0.0373065	0.0288017	TLR6/ICAM1/ITGA4/FPR2/TREM2/CACNA2D1/FCGR2B/PRNP/NGFR/IGF1	10
GO:1904018	BP	GO:1904018	positive regulation of vasculature development	34/1936	230/20488	0.00586514	0.0375636	0.0290002	SPHK1/ECM1/C5AR1/CHI3L1/F3/PLK2/ITGA5/C3AR1/CYBB/ITGAX/ANXA1/ITGB2/TWIST1/ADAM12/IL10/HMGA2/PIK3R6/AKT3/EGR1/CCL24/THBS1/HDAC9/GATA6/PTGIS/ANXA3/CCBE1/FGF2/CCL11/BMPER/HGF/CYP1B1/CXCL8/FGFBP1/FOXC2	34
GO:1901342	BP	GO:1901342	regulation of vasculature development	56/1936	422/20488	0.00589948	0.0377492	0.0291435	SPHK1/ECM1/RECK/C5AR1/CHI3L1/F3/PLK2/SULF1/ITGA5/C3AR1/CYBB/ITGAX/ANXA1/ITGB2/TWIST1/ADAM12/IL10/STAT1/HMGA2/PIK3R6/AKT3/SPARC/WT1/TGFB2/EGR1/CCL24/IL6/DCN/THBS1/EMILIN1/HDAC9/GATA6/PTGIS/PRL/ANXA3/CCBE1/THBS2/CXCL10/CXCL13/FGF2/NGFR/CREB3L1/CCR2/CCL11/BMPER/MEOX2/HGF/CYP1B1/THBS4/FASLG/KRT1/CXCL8/FGFBP1/FOXC2/PROK2/NPPB	56
GO:0048871	BP	GO:0048871	multicellular organismal homeostasis	63/1936	485/20488	0.00591193	0.0377503	0.0291443	ADCY7/CYP26B1/ADORA1/SLC11A1/DCSTAMP/CAV1/NOD2/P2RX7/MFAP2/PLCL2/CMKLR1/CSF1R/WNT10B/NANOS1/AKT3/SOX9/CTSK/ITGB3/SGIP1/RCN3/LYZ/EGR1/SASH3/PDGFC/TUB/IL6/CD38/ELOVL3/PLAC8/SPP1/G0S2/DIO2/SFTPD/HTR2A/CCR2/PTGER3/GPR55/IRF4/FLG/IGHG3/TNF/NMU/HAMP/DRD2/HAS2/TNFRSF11B/KRT1/SLN/ABCA12/RBP4/HRNR/HOXC10/GATA1/FOXC2/ADIPOQ/ADRB3/IGHA1/TSHR/MUC4/KRT16/ALOX12B/MUC13/CALCA	63
GO:0003779	MF	GO:0003779	actin binding	57/1936	431/20488	0.00591392	0.0377503	0.0291443	CFL2/FMNL1/ANLN/CDK5R1/DIAPH3/BIN1/MYO5A/FMNL2/FLNA/WIPF1/CORO6/TPM1/NOD2/MYO1G/ABLIM2/GAS7/ADD2/CALD1/ANXA6/PALLD/SHTN1/PARVB/FLNC/DIXDC1/AIF1/MEFV/FMN1/MSN/CCR5/PARVG/MAP1A/WIPF3/KLHL4/AIF1L/NEXN/PDLIM3/GBP1/MAP1B/EPB41L3/MYOM3/LRRK2/ERMN/KCNMA1/MYLK/PDLIM4/MYBPC3/MYH15/MYO7B/CDK5R2/TAGLN/MYO16/CAMK2B/MYL2/COBL/SPTA1/CNN1/MYPN	57
GO:0003073	BP	GO:0003073	regulation of systemic arterial blood pressure	17/1936	93/20488	0.00592109	0.0377503	0.0291443	ADORA1/TPM1/NAV2/POSTN/GAS6/KLK1/RASL10B/ADAMTS16/PCSK5/SLC2A5/SUCNR1/MME/CPA3/DRD2/SPX/ADRB3/NPPB	17
GO:0072080	BP	GO:0072080	nephron tubule development	17/1936	93/20488	0.00592109	0.0377503	0.0291443	WNT11/FOXD1/STAT1/SOX9/FMN1/WT1/ADAMTS16/MYC/GDNF/FGF2/NOG/LHX1/EYA1/HOXD11/WNK4/GREB1L/IRX2	17
GO:0021782	BP	GO:0021782	glial cell development	20/1936	116/20488	0.00593344	0.0377607	0.0291524	C5AR1/ROR2/C1QA/TSPAN2/CDK6/FPR2/TREM2/ROR1/MXRA8/IL6/IFNG/NRG1/S100A8/TNF/NKX2-2/NTRK2/ASCL1/MT3/SOX10/PLP1	20
GO:0021987	BP	GO:0021987	cerebral cortex development	20/1936	116/20488	0.00593344	0.0377607	0.0291524	CDK5R1/FLNA/COL3A1/DIXDC1/BCL2A1/EOMES/CDON/SEMA3A/LHX2/CDH2/CNTNAP2/PAX6/CDK5R2/HTR6/PAX5/SLIT2/RELN/NTRK2/ASCL1/NPY	20
GO:0042531	BP	GO:0042531	positive regulation of tyrosine phosphorylation of STAT protein	14/1936	71/20488	0.00603969	0.0383675	0.0296209	CLCF1/CSF1R/IL31RA/IL24/IL6/CCL5/OSM/TNFRSF18/IFNG/CSF2/TNF/IGF1/IFNL1/GH1	14
GO:0048786	CC	GO:0048786	presynaptic active zone	14/1936	71/20488	0.00603969	0.0383675	0.0296209	STX2/STX1B/STXBP1/ADORA1/RIMS3/SYT11/CDH2/UNC13A/NTNG1/P2RX1/NRXN1/STX19/PPFIA2/RIMS4	14
GO:0051402	BP	GO:0051402	neuron apoptotic process	35/1936	239/20488	0.00607672	0.038568	0.0297757	STXBP1/C5AR1/CDK5R1/VSTM2L/CLCF1/PCSK9/CCL3/AXL/TGFB3/TYROBP/MYBL2/FAIM2/ITGAM/PITX3/PRNP/TGFB2/GDF5/NTRK1/DRAXIN/PRKCG/CCL2/PTPRZ1/GDNF/NGFR/SNCB/TNF/NGF/FASLG/DIO3/NTRK2/ASCL1/MT3/DLX1/CNTFR/POU4F1	35
GO:0010718	BP	GO:0010718	positive regulation of epithelial to mesenchymal transition	11/1936	50/20488	0.0061154	0.0387089	0.0298844	GLIPR2/SNAI1/LOXL2/COL1A1/TGFB3/TWIST1/PDPN/TGFB2/IL6/OLFM1/ALX1	11
GO:0070741	BP	GO:0070741	response to interleukin-6	11/1936	50/20488	0.0061154	0.0387089	0.0298844	ST3GAL6/CHI3L1/ICAM1/SPI1/SELPLG/STAT1/GFI1/IL6/PTGIS/HAMP/PCK1	11
GO:0098632	MF	GO:0098632	cell-cell adhesion mediator activity	11/1936	50/20488	0.0061154	0.0387089	0.0298844	VSTM2L/ANXA1/PALLD/DSC2/NEXN/DSP/DSCAM/NRCAM/NTNG1/STXBP6/MYPN	11
GO:0072073	BP	GO:0072073	kidney epithelium development	23/1936	140/20488	0.00613015	0.0387674	0.0299296	WNT11/FOXD1/STAT1/FGFR1/SOX9/FMN1/WT1/ADAMTS16/MYC/GDNF/FGF2/NOG/LHX1/BMPER/EYA1/SLIT2/HOXD11/WNK4/NPHS1/FOXC2/ADIPOQ/GREB1L/IRX2	23
GO:0050432	BP	GO:0050432	catecholamine secretion	13/1936	64/20488	0.00617914	0.0390422	0.0301417	SYT11/SYT12/CHGA/GDNF/KCNA2/HTR2A/CXCL12/SYT6/FFAR3/DRD2/SYT5/HTR1B/SYT13	13
GO:0043525	BP	GO:0043525	positive regulation of neuron apoptotic process	12/1936	57/20488	0.00621797	0.0392523	0.0303039	CDK5R1/PCSK9/CCL3/TYROBP/MYBL2/ITGAM/PITX3/PRNP/TGFB2/TNF/FASLG/ASCL1	12
GO:0007260	BP	GO:0007260	tyrosine phosphorylation of STAT protein	16/1936	86/20488	0.00626448	0.0395105	0.0305033	CLCF1/CAV1/CSF1R/IL31RA/IL24/IL6/CCL5/OSM/TNFRSF18/IFNG/CSF2/TNF/IGF1/IFNL1/IL22RA2/GH1	16
GO:0003156	BP	GO:0003156	regulation of animal organ formation	9/1936	37/20488	0.00638998	0.04023	0.0310588	SULF1/FGFR1/WT1/WNT2/GDNF/EYA1/HAND2/MESP1/FGF10	9
GO:0038083	BP	GO:0038083	peptidyl-tyrosine autophosphorylation	9/1936	37/20488	0.00638998	0.04023	0.0310588	CAV1/HCK/GREM1/BTK/SLA/NTRK1/ITK/ROS1/BLK	9
GO:0002313	BP	GO:0002313	mature B cell differentiation involved in immune response	6/1936	19/20488	0.00650203	0.0406449	0.0313791	DOCK11/ADA/DOCK10/LGALS1/FCGR2B/GPR183	6
GO:0002363	BP	GO:0002363	alpha-beta T cell lineage commitment	6/1936	19/20488	0.00650203	0.0406449	0.0313791	LOXL3/IL6/TBX21/IL12RB1/SLAMF6/IRF4	6
GO:0002710	BP	GO:0002710	negative regulation of T cell mediated immunity	6/1936	19/20488	0.00650203	0.0406449	0.0313791	IL7R/FCGR2B/CLEC4G/TBX21/PTPRC/LILRB1	6
GO:0031362	CC	GO:0031362	anchored component of external side of plasma membrane	6/1936	19/20488	0.00650203	0.0406449	0.0313791	CD14/IGSF21/FOLR2/PRNP/FOLR3/PRND	6
GO:0032700	BP	GO:0032700	negative regulation of interleukin-17 production	6/1936	19/20488	0.00650203	0.0406449	0.0313791	IL27RA/TNFSF4/NCKAP1L/PRNP/IFNG/IL36RN	6
GO:0032930	BP	GO:0032930	positive regulation of superoxide anion generation	6/1936	19/20488	0.00650203	0.0406449	0.0313791	ITGB2/TYROBP/ITGAM/FPR2/CD177/CLEC7A	6
GO:0046641	BP	GO:0046641	positive regulation of alpha-beta T cell proliferation	6/1936	19/20488	0.00650203	0.0406449	0.0313791	TNFSF4/PTPRC/CD28/CD3E/CCR2/EBI3	6
GO:1905939	BP	GO:1905939	regulation of gonad development	6/1936	19/20488	0.00650203	0.0406449	0.0313791	SOX9/WT1/SEMA3A/RETN/DMRT1/NR5A1	6
GO:0048880	BP	GO:0048880	sensory system development	50/1936	371/20488	0.00665872	0.0415875	0.0321068	EPHB2/COL5A1/EFEMP1/FBN1/INHBA/TENM3/COL5A2/COL8A2/C1QA/MFAP2/LAMA1/TWIST1/ITGAM/WNT5B/PITX3/SOX9/CDON/WT1/TGFB2/SEMA3A/TUB/LHX2/CRYBA2/OSR2/DSCAM/CRYAB/WNT2/CRYBB1/FBN2/BMPR1B/MYH15/LHX1/PAX6/SMOC1/CYP1B1/PRSS56/AQP5/FASLG/DIO3/RBP4/DLX2/CHRDL1/NTRK2/FOXC2/ABCB5/FGF10/DLX1/KERA/WNT7A/POU4F1	50
GO:0071560	BP	GO:0071560	cellular response to transforming growth factor beta stimulus	36/1936	249/20488	0.00668536	0.0417169	0.0322067	CHST11/LOX/CD109/PMEPA1/LTBP2/CAV1/FBN1/HTRA3/COL1A1/COL1A2/VASN/COL3A1/TGFB3/FMOD/POSTN/CAV2/SOX9/TGFB2/CDKN2B/GDF5/THBS1/EMILIN1/WNT2/CILP/FBN2/BMPR1B/ASPN/GDF10/VEPH1/DAND5/ANKRD1/LEFTY1/PENK/LEFTY2/DLX1/WNT7A	36
GO:0002675	BP	GO:0002675	positive regulation of acute inflammatory response	8/1936	31/20488	0.00682195	0.0422697	0.0326334	FCER1G/OSMR/BTK/IL6/OSM/PTGER3/TNF/FFAR3	8
GO:0009954	BP	GO:0009954	proximal/distal pattern formation	8/1936	31/20488	0.00682195	0.0422697	0.0326334	CYP26B1/GLI2/DLX2/HOXC10/SP8/FGF10/DLX1/IRX2	8
GO:0021988	BP	GO:0021988	olfactory lobe development	8/1936	31/20488	0.00682195	0.0422697	0.0326334	CSF1R/EOMES/SEMA3A/LHX2/LRRK2/SLIT2/DLX2/GSX2	8
GO:0034694	BP	GO:0034694	response to prostaglandin	8/1936	31/20488	0.00682195	0.0422697	0.0326334	TNC/PTGDR/GNG2/P2RY6/TNFSF4/PTGFR/CCL21/CCL19	8
GO:0050650	BP	GO:0050650	chondroitin sulfate proteoglycan biosynthetic process	8/1936	31/20488	0.00682195	0.0422697	0.0326334	CHST11/CHST15/DSE/CHST3/BGN/CHST13/VCAN/DCN	8
GO:0051482	BP	GO:0051482	positive regulation of cytosolic calcium ion concentration involved in phospholipase C-activating G protein-coupled signaling pathway	8/1936	31/20488	0.00682195	0.0422697	0.0326334	TGM2/C3AR1/F2RL2/GPR55/P2RY10/LPAR4/GPR174/CALCA	8
GO:0090075	BP	GO:0090075	relaxation of muscle	8/1936	31/20488	0.00682195	0.0422697	0.0326334	ADORA1/RGS2/PDE4B/CHGA/KCNMA1/SLN/TIFAB/PLN	8
GO:0097106	BP	GO:0097106	postsynaptic density organization	8/1936	31/20488	0.00682195	0.0422697	0.0326334	LILRB2/NRXN2/CDH2/PTPRD/SHANK1/RELN/NRXN1/CBLN1	8
GO:0030414	MF	GO:0030414	peptidase inhibitor activity	28/1936	182/20488	0.00683211	0.0422955	0.0326534	RECK/CD109/TIMP2/COL6A3/ANOS1/CST7/PI15/TNFSF14/GAS6/BIRC3/BIRC7/PI3/C4B/C4A/SPINK6/TFPI2/NGF/WFDC12/CST6/HMSD/WFDC3/SPINK13/MT3/SPINK2/SLPI/CARD17/PCSK1N/CARD18	28
GO:0002532	BP	GO:0002532	production of molecular mediator involved in inflammatory response	14/1936	72/20488	0.00686123	0.0424012	0.032735	ADCY7/TLR6/SLAMF8/NOD2/FCER1G/MEFV/GBP5/BTK/IL1R2/CD6/CLEC7A/P2RX1/IDO1/ABCD2	14
GO:0050805	BP	GO:0050805	negative regulation of synaptic transmission	14/1936	72/20488	0.00686123	0.0424012	0.032735	ASIC1/STXBP1/SORCS2/ADORA1/PLK2/LILRB2/SYT11/CD38/LRRK2/HTR2A/DRD2/ADIPOQ/HTR1B/CBLN1	14
GO:0030148	BP	GO:0030148	sphingolipid biosynthetic process	18/1936	102/20488	0.00687049	0.0424212	0.0327504	DEGS1/SPHK1/B4GALNT1/CERKL/P2RX7/ELOVL4/SGMS2/CERS1/ST6GALNAC5/HACD1/ELOVL3/ST8SIA1/ST8SIA2/TNF/P2RX1/UGT8/ST8SIA6/ALOX12B	18
GO:0010463	BP	GO:0010463	mesenchymal cell proliferation	10/1936	44/20488	0.00690711	0.0425496	0.0328495	SHOX2/WNT11/PRRX1/STAT1/FGFR1/SOX9/MYC/WNT2/FGF7/HAND2	10
GO:0030016	CC	GO:0030016	myofibril	33/1936	224/20488	0.00691021	0.0425496	0.0328495	CFL2/AHNAK2/BIN1/SYNC/FLNA/TPM1/CALD1/PALLD/PARVB/FLNC/PDE4B/TNNT1/NEXN/ANK2/PDLIM3/KCNE1/IGFN1/MYOM3/CRYAB/PDLIM4/MYBPC3/ANK1/SCN3B/MYH15/JPH2/SYNM/SCN8A/RYR1/ANKRD1/MYL7/MYL2/DES/MYPN	33
GO:0002053	BP	GO:0002053	positive regulation of mesenchymal cell proliferation	7/1936	25/20488	0.00695168	0.0425496	0.0328495	SHOX2/PRRX1/STAT1/FGFR1/SOX9/MYC/WNT2	7
GO:0005104	MF	GO:0005104	fibroblast growth factor receptor binding	7/1936	25/20488	0.00695168	0.0425496	0.0328495	FGF5/FLRT2/FGF7/FGF2/FGF16/FGF10/FGF19	7
GO:0021952	BP	GO:0021952	central nervous system projection neuron axonogenesis	7/1936	25/20488	0.00695168	0.0425496	0.0328495	EPHB2/PLXNA4/DCLK1/SCN1B/GLI2/CDH11/SLIT2	7
GO:0030057	CC	GO:0030057	desmosome	7/1936	25/20488	0.00695168	0.0425496	0.0328495	DSC2/DSP/DSG3/DSC1/CDSN/DSC3/DSG1	7
GO:0031069	BP	GO:0031069	hair follicle morphogenesis	7/1936	25/20488	0.00695168	0.0425496	0.0328495	SNAI1/TGFB2/FGF7/TGM3/FOXE1/IGFBP5/FGF10	7
GO:1904861	BP	GO:1904861	excitatory synapse assembly	7/1936	25/20488	0.00695168	0.0425496	0.0328495	NRXN2/PTPRD/SHANK1/VSTM5/NRXN1/WNT7A/CBLN1	7
GO:2000311	BP	GO:2000311	regulation of AMPA receptor activity	7/1936	25/20488	0.00695168	0.0425496	0.0328495	MAPK8IP2/SHANK1/CACNG8/RELN/CACNG7/SHISA8/CACNG4	7
GO:2000679	BP	GO:2000679	positive regulation of transcription regulatory region DNA binding	7/1936	25/20488	0.00695168	0.0425496	0.0328495	TWIST1/HMGA2/IFNG/PAX6/HAND2/IGF1/POU4F1	7
GO:0008076	CC	GO:0008076	voltage-gated potassium channel complex	16/1936	87/20488	0.00701971	0.0429287	0.0331422	HCN2/KCNG3/KCNE1/CNTNAP2/SNAP25/KCNMA1/KCNA2/KCNJ5/KCNG2/KCNQ5/KCNA1/KCNH2/KCNK2/LRRC38/KCNIP1/DPP6	16
GO:0060389	BP	GO:0060389	pathway-restricted SMAD protein phosphorylation	13/1936	65/20488	0.00707158	0.0432084	0.0333582	PMEPA1/INHBA/TGFB3/GREM1/TGFB2/GDF5/GDF1/EMILIN1/NOG/GDF10/BMPER/LEFTY1/LEFTY2	13
GO:0045668	BP	GO:0045668	negative regulation of osteoblast differentiation	11/1936	51/20488	0.00714625	0.0435513	0.0336229	GREM1/TWIST1/CDK6/TWIST2/AREG/NOG/TNN/GDF10/HAND2/TNF/IGFBP5	11
GO:0048146	BP	GO:0048146	positive regulation of fibroblast proliferation	11/1936	51/20488	0.00714625	0.0435513	0.0336229	SPHK1/FN1/CDK6/GAS6/PDGFC/DDR2/MYC/WNT2/EREG/IGF1/FGF10	11
GO:0097366	BP	GO:0097366	response to bronchodilator	11/1936	51/20488	0.00714625	0.0435513	0.0336229	ASIC1/MMP3/ICAM1/RGS4/RGS2/RGS9/HDAC9/DRD2/CCL19/SLC18A2/MT3	11
GO:0006949	BP	GO:0006949	syncytium formation	12/1936	58/20488	0.00718151	0.0436562	0.0337039	CD109/DCSTAMP/EHD2/TYROBP/ADAM12/CD53/TREM2/CDON/TNFSF14/CXCL9/CXCL10/NPHS1	12
GO:0031663	BP	GO:0031663	lipopolysaccharide-mediated signaling pathway	12/1936	58/20488	0.00718151	0.0436562	0.0337039	HCK/CD14/CCL3/CD180/LY86/PTPN22/CD6/LY96/CCL2/CCL5/TNF/BPI	12
GO:0001935	BP	GO:0001935	endothelial cell proliferation	29/1936	191/20488	0.00719443	0.0436562	0.0337039	ECM1/F3/CAV1/LOXL2/SULF1/IL10/ITGA4/STAT1/FGFR1/AKT3/CAV2/EGR3/SPARC/ITGB3/CCL26/CCL24/SCG2/THBS1/CCL2/PRL/WNT2/FGF2/NGFR/CXCL12/CCL11/BMPER/TNF/THBS4/FGFBP1	29
GO:0008021	CC	GO:0008021	synaptic vesicle	29/1936	191/20488	0.00719443	0.0436562	0.0337039	STX2/STX1B/DNM1/BIN1/SLC30A3/PDE4B/SYT11/SYT12/SLC6A17/LRRK2/SNAP25/AMPH/LGI3/LAMP5/UNC13A/MME/SV2B/NGF/SYT6/DRD2/SLC18A1/STX19/SYN3/SLC18A2/RAB3C/MT3/PENK/GABRA2/SYT5	29
GO:0002523	BP	GO:0002523	leukocyte migration involved in inflammatory response	5/1936	14/20488	0.00724402	0.0436562	0.0337039	SLAMF8/ITGB2/S100A8/S100A9/CCR6	5
GO:0021781	BP	GO:0021781	glial cell fate commitment	5/1936	14/20488	0.00724402	0.0436562	0.0337039	SOX9/PAX6/NRG1/NKX2-2/ASCL1	5
GO:0046629	BP	GO:0046629	gamma-delta T cell activation	5/1936	14/20488	0.00724402	0.0436562	0.0337039	NOD2/EGR3/NCKAP1L/PTPRC/LILRB1	5
GO:0050930	BP	GO:0050930	induction of positive chemotaxis	5/1936	14/20488	0.00724402	0.0436562	0.0337039	SCG2/CXCL12/AZU1/CXCL8/FGF10	5
GO:0060009	BP	GO:0060009	Sertoli cell development	5/1936	14/20488	0.00724402	0.0436562	0.0337039	FLNA/ICAM1/SOX9/NTRK1/DMRT1	5
GO:0072216	BP	GO:0072216	positive regulation of metanephros development	5/1936	14/20488	0.00724402	0.0436562	0.0337039	WT1/EGR1/MYC/GDNF/ADIPOQ	5
GO:0097154	BP	GO:0097154	GABAergic neuron differentiation	5/1936	14/20488	0.00724402	0.0436562	0.0337039	INHBA/DRD2/DLX2/ASCL1/DLX1	5
GO:0098543	BP	GO:0098543	detection of other organism	5/1936	14/20488	0.00724402	0.0436562	0.0337039	TLR6/NOD2/TLR1/SSC5D/CLEC7A	5
GO:1904889	BP	GO:1904889	regulation of excitatory synapse assembly	5/1936	14/20488	0.00724402	0.0436562	0.0337039	PTPRD/VSTM5/NRXN1/WNT7A/CBLN1	5
GO:0072006	BP	GO:0072006	nephron development	23/1936	142/20488	0.00728533	0.0438677	0.0338671	SULF2/WNT11/FOXD1/SULF1/STAT1/SOX9/FMN1/WT1/EGR1/ADAMTS16/MYC/GDNF/FGF2/NOG/LHX1/EYA1/HOXD11/WNK4/NPHS1/FOXC2/ADIPOQ/GREB1L/IRX2	23
GO:0005604	CC	GO:0005604	basement membrane	17/1936	95/20488	0.00735772	0.0441902	0.0341162	FN1/TGFBI/TNC/NTN1/COL5A1/FBN1/LOXL2/CCDC80/COL8A2/LAMA1/SPARC/THBS2/LAMC2/HMCN1/LAMA3/SMOC1/THBS4	17
GO:0043202	CC	GO:0043202	lysosomal lumen	17/1936	95/20488	0.00735772	0.0441902	0.0341162	CTSV/CTSL/GPC6/HPSE/IFI30/FMOD/CTSK/BGN/VCAN/DCN/OMD/LUM/OGN/FASLG/GPC5/NEU4/KERA	17
GO:0061326	BP	GO:0061326	renal tubule development	17/1936	95/20488	0.00735772	0.0441902	0.0341162	WNT11/FOXD1/STAT1/SOX9/FMN1/WT1/ADAMTS16/MYC/GDNF/FGF2/NOG/LHX1/EYA1/HOXD11/WNK4/GREB1L/IRX2	17
GO:1900046	BP	GO:1900046	regulation of hemostasis	15/1936	80/20488	0.00741306	0.0444846	0.0343435	PLAUR/F3/FAP/CAV1/HPSE/C1QTNF1/FCER1G/PLEK/PDPN/THBS1/PRKCQ/ADTRP/KRT1/COMP/F7	15
GO:0004866	MF	GO:0004866	endopeptidase inhibitor activity	27/1936	175/20488	0.00751115	0.0450349	0.0347683	RECK/CD109/TIMP2/COL6A3/ANOS1/CST7/TNFSF14/GAS6/BIRC3/BIRC7/PI3/C4B/C4A/SPINK6/TFPI2/NGF/WFDC12/CST6/HMSD/WFDC3/SPINK13/MT3/SPINK2/SLPI/CARD17/PCSK1N/CARD18	27
GO:0021537	BP	GO:0021537	telencephalon development	36/1936	251/20488	0.0075765	0.0453881	0.035041	EPHB2/CDK5R1/FLNA/INHBA/PLXNA4/COL3A1/DIXDC1/CDK6/CSF1R/BCL2A1/EOMES/CDON/SEMA3A/LHX2/CDH2/CNTNAP2/LRRK2/ANXA3/CXCL12/LHX1/PAX6/CDK5R2/HTR6/PAX5/IGF2BP1/SLIT2/NRG1/KCNA1/DRD2/RELN/DLX2/NTRK2/GSX2/ASCL1/DLX1/NPY	36
GO:0002707	BP	GO:0002707	negative regulation of lymphocyte mediated immunity	9/1936	38/20488	0.00768563	0.0459637	0.0354854	IL7R/HAVCR2/FCGR2B/CLEC4G/CR1/TBX21/PTPRC/LILRB1/KIR2DL4	9
GO:0086005	BP	GO:0086005	ventricular cardiac muscle cell action potential	9/1936	38/20488	0.00768563	0.0459637	0.0354854	BIN1/CAV1/DSC2/ANK2/KCNE1/DSP/KCNJ5/SCN3B/KCNH2	9
GO:0006801	BP	GO:0006801	superoxide metabolic process	14/1936	73/20488	0.0077694	0.0463859	0.0358113	NCF2/CYBB/ITGB2/TYROBP/ITGAM/FPR2/CD177/NCF1/NCF1C/MPO/CLEC7A/TNF/NCF1B/MT3	14
GO:1903524	BP	GO:1903524	positive regulation of blood circulation	14/1936	73/20488	0.0077694	0.0463859	0.0358113	CAV1/TPM1/ADA/ICAM1/RGS4/RGS2/HRH2/TGFB2/CD38/CHGA/SCN3B/HTR2A/NKX2-5/NMU	14
GO:0043679	CC	GO:0043679	axon terminus	20/1936	119/20488	0.00789637	0.0471041	0.0363657	ADORA1/ROR1/SYT11/PTPRN/PRKCG/LRRK2/KCNA2/TNN/UNC13A/KCNA1/NMU/SLC18A3/DRD2/PNOC/KCNK2/SLC18A1/NTRK2/SLC18A2/PENK/HTR1B	20
GO:0048017	BP	GO:0048017	inositol lipid-mediated signaling	28/1936	184/20488	0.00791885	0.0471982	0.0364384	TNFAIP8L3/PIK3AP1/PIK3CD/PRR5L/TWIST1/CSF1R/PIK3R5/PIK3R6/FGFR1/SOX9/HCST/TGFB2/PDGFC/DCN/NTRK1/NCF1/CD28/CCL5/OSM/HTR2A/TNF/HGF/NGF/IGF1/RELN/CSF3/NTRK2/GH1	28
GO:0035270	BP	GO:0035270	endocrine system development	21/1936	127/20488	0.00795149	0.0473527	0.0365577	FSTL3/WNT11/ANXA1/CDK6/SOX9/GLI2/WT1/IL6/GATA6/GIP/NOG/LHX3/NKX2-5/PAX6/FOXE1/DRD2/INSM1/NKX2-2/NR5A1/ASCL1/FGF10	21
GO:0001936	BP	GO:0001936	regulation of endothelial cell proliferation	27/1936	176/20488	0.00809557	0.04817	0.0371887	ECM1/F3/CAV1/SULF1/IL10/ITGA4/STAT1/FGFR1/AKT3/CAV2/EGR3/SPARC/ITGB3/CCL26/CCL24/SCG2/THBS1/CCL2/PRL/WNT2/FGF2/NGFR/CXCL12/CCL11/TNF/THBS4/FGFBP1	27
GO:0045581	BP	GO:0045581	negative regulation of T cell differentiation	10/1936	45/20488	0.00814535	0.0484253	0.0373857	LOXL3/LAG3/DTX1/ANXA1/TNFSF4/RUNX3/TBX21/FGL2/CTLA4/IFNL1	10
GO:0001658	BP	GO:0001658	branching involved in ureteric bud morphogenesis	12/1936	59/20488	0.00825858	0.0490157	0.0378416	FOXD1/SOX9/WT1/ADAMTS16/MYC/GDNF/FGF2/NOG/LHX1/EYA1/HOXD11/GREB1L	12
GO:0021885	BP	GO:0021885	forebrain cell migration	12/1936	59/20488	0.00825858	0.0490157	0.0378416	CDK5R1/AXL/DIXDC1/SEMA3A/LRRK2/CXCL12/CDK5R2/HTR6/SLIT2/NRG1/DRD2/RELN	12
GO:0048168	BP	GO:0048168	regulation of neuronal synaptic plasticity	11/1936	52/20488	0.00830774	0.049266	0.0380348	EPHB2/CAMK2A/EGR2/RASGRF1/UNC13A/NEURL1/S100B/CAMK2B/DRD2/SHISA8/NETO1	11
GO:0001975	BP	GO:0001975	response to amphetamine	8/1936	32/20488	0.00835758	0.0495199	0.0382308	ASIC1/ICAM1/RGS4/RGS2/RGS9/HDAC9/DRD2/SLC18A2	8
GO:00069591	BP	GO:0006959	humoral immune response	139/1936	356/20488	8.95175e-52	6.30651e-48	4.86881e-48	C5AR1/KLK5/KLK7/C1R/SLC11A1/C5AR2/C1QC/SPON2/C1QA/C1QB/VSIG4/C3AR1/RNASE6/C1S/CXCL5/TREM1/TREM2/FCGR2B/CCL13/CR1/LYZ/IL6/CXCL9/PTPRC/CR2/PDCD1/CXCL3/PI3/CCL2/GPR183/CHGA/CD28/CXCL10/C4B/LTA/CXCL13/C4A/RARRES2/GNLY/SFTPD/CCR2/EBI3/IFNG/AZU1/CXCL2/KRT6A/IGLV6-57/IGLV1-47/TRBC1/IGHV4-39/CXCL11/PAX5/SH2D1A/IGHG3/IGHV1-69-2/S100A8/IGHV4-34/IGHG1/TRDC/IGLV3-1/TNF/IGHV4-61/BPI/PRSS3/IGHV4-28/IGHV4-59/IG…	139
GO:00512491	BP	GO:0051249	regulation of lymphocyte activation	157/1936	485/20488	5.33659e-46	1.77229e-42	1.36826e-42	IL27RA/CYP26B1/LOXL3/PDCD1LG2/DPP4/IL7R/CD209/CLCF1/CAV1/SLAMF8/INHBA/CD80/LAG3/NOD2/DTX1/AXL/VSIG4/ANXA1/LILRB4/CD300A/TYROBP/LILRB2/NFAM1/ADA/CD86/SAMSN1/IL2RA/HAVCR2/IL10/PIK3R6/LGALS1/AIF1/EGR3/CD70/TNFSF4/BTK/GAL/MNDA/PTPN22/RUNX3/CD274/NCKAP1L/FCGR2B/CLEC4G/GLI2/CR1/TNFSF13B/TOX/TNFSF14/PRNP/GAS6/SASH3/IL6/TBX21/PTPRC/PDCD1/IL27/TNFAIP8L2/CD38/CD6/IL12RB1/LMO1/CCL2/SIT1/GPR183/FGL2/TIGIT/CD…	157
GO:00038231	MF	GO:0003823	antigen binding	86/1936	160/20488	7.54699e-46	1.77229e-42	1.36826e-42	TSPAN4/IL7R/CD209/LAG3/SPON2/LILRB4/ITGA4/CD48/KLRD1/IGLV6-57/IGLV1-47/TRBC1/IGHV4-39/LILRA1/HLA-DQA1/IGHG3/IGHV1-69-2/SLAMF1/IGHV4-34/IGHG1/TRDC/IGLV3-1/IGHV4-61/KIR2DL3/IGHV4-28/IGHV4-59/IGHV4-31/IGLV1-40/IGLV1-51/IGLV3-19/IGLV2-8/TRBV7-9/HLA-DRB5/IGHM/IGLL5/IGHV3-30/IGHV5-51/IGLV3-25/IGLC1/IGLV2-23/IGHV3-21/IGHV3-49/IGLV3-21/IGHV3-53/IGHV3-23/IGLC2/IGHV3-66/IGLV2-14/IGHG4/IGHV1-18/IGHV3-11/IGH…	86
GO:00098971	CC	GO:0009897	external side of plasma membrane	138/1936	393/20488	4.55232e-45	8.01777e-42	6.18995e-42	IL27RA/PDCD1LG2/CTSV/F3/IL7R/CD209/FCGR3A/PCSK9/CD80/LAG3/CD14/P2RX7/CD163/FCER1G/OSMR/ITGA5/ANXA1/ITGB2/TNFRSF9/CD226/ADA/CD86/IL2RA/CCR1/ICAM1/ITGAM/IL12RB2/IGSF21/ANPEP/TLR8/SSC5D/IL31RA/CD8A/CCR5/CD274/FCGR2B/FOLR2/PRNP/CSF2RA/CXCL9/RAET1L/PTPRC/PDCD1/THBS1/CD6/IL12RB1/NCAM1/CD33/CD28/LILRB1/NRCAM/CD5/WNT2/CXCL10/CTLA4/ICOS/IL2RG/KLRD1/ADGRE1/IL2RB/CD2/CD3E/FCRL6/CXCR3/KCNJ5/CCR2/EBI3/CXCL12/…	138
GO:00509001	BP	GO:0050900	leukocyte migration	158/1936	499/20488	6.66586e-45	9.39219e-42	7.25105e-42	IL27RA/SLC16A1/FN1/ECM1/L1CAM/C5AR1/MPP1/PIK3CD/ADORA1/ROR2/CAV1/SLAMF8/CCL7/C5AR2/HCK/MYO1G/FCER1G/CCL3/PADI2/COL1A1/COL1A2/CCL4/CCL18/ADD2/ITGA5/C3AR1/ADGRE2/ITGAX/ANXA1/ITGB2/SLC7A7/CD300A/DOK2/GREM1/CMKLR1/ADA/CCR1/ICAM1/CCL8/IL10/ITGAM/PLA2G7/ITGA4/SELPLG/FPR2/AIF1/CXCL5/TREM1/PDE4B/TREM2/GCNT1/CD84/MSN/CCR5/NCKAP1L/CCL13/ITGB3/CCL26/TNFSF14/TGFB2/GAS6/CCL24/SCG2/IL6/TBX21/CXCL9/CD177/THBS1/…	158
GO:00069091	BP	GO:0006909	phagocytosis	130/1936	369/20488	1.15197e-42	1.3526e-39	1.04425e-39	SPHK1/NCF2/PTPRJ/FCGR2A/RAB31/ADORA1/SLC11A1/FCGR3A/WIPF1/HCK/SPON2/CD14/TGM2/P2RX7/MYO1G/DOCK2/FCER1G/AXL/ANXA1/ITGB2/IRF8/CD300A/TYROBP/ICAM5/BIN2/ITGAM/MSR1/FCGR1A/PLPP4/FPR2/AIF1/P2RY6/COLEC12/TREM2/SYT11/NCKAP1L/FCGR2B/WIPF3/ITGB3/GAS6/CD300LF/TUB/MARCO/PTPRC/THBS1/RAB39A/PRKCG/CCL2/PTX3/GULP1/ANXA3/C4B/IL2RG/C4A/CEBPE/IL2RB/STAP1/ITGAL/SFTPD/IFNG/AZU1/CLEC7A/IGLV6-57/IGLV1-47/TRBC1/IGHV4-39…	130
GO:00508671	BP	GO:0050867	positive regulation of cell activation	133/1936	394/20488	2.79304e-41	2.811e-38	2.17017e-38	PDCD1LG2/STXBP1/DPP4/IL7R/TLR6/CD209/CLCF1/CAV1/CD80/NOD2/FCER1G/CCL3/AXL/ANXA1/ITGB2/LILRB4/TYROBP/LILRB2/CD226/ADA/CD86/IL2RA/HAVCR2/IL10/ITGAM/PLEK/PDPN/PIK3R6/LGALS1/AIF1/EGR3/CD70/TNFSF4/BTK/TREM2/RUNX3/CD274/NCKAP1L/LILRA5/GLI2/TNFSF13B/TOX/TNFSF14/GAS6/SASH3/MMP8/IL6/TBX21/PTPRC/CD177/PDCD1/THBS1/CD38/CD6/IL12RB1/CCL2/GPR183/LRRK2/CD28/PRKCQ/LILRB1/CD5/CLEC4D/CTLA4/CCL5/ICOS/CD2/TNFSF9/CD3…	133
GO:00026961	BP	GO:0002696	positive regulation of leukocyte activation	130/1936	380/20488	4.46884e-41	3.93537e-38	3.03822e-38	PDCD1LG2/STXBP1/DPP4/IL7R/TLR6/CD209/CLCF1/CAV1/CD80/NOD2/FCER1G/CCL3/AXL/ANXA1/ITGB2/LILRB4/TYROBP/LILRB2/CD226/ADA/CD86/IL2RA/HAVCR2/IL10/ITGAM/PIK3R6/LGALS1/AIF1/EGR3/CD70/TNFSF4/BTK/TREM2/RUNX3/CD274/NCKAP1L/GLI2/TNFSF13B/TOX/TNFSF14/GAS6/SASH3/MMP8/IL6/TBX21/PTPRC/CD177/PDCD1/THBS1/CD38/CD6/IL12RB1/CCL2/GPR183/LRRK2/CD28/PRKCQ/LILRB1/CD5/CLEC4D/CTLA4/CCL5/ICOS/CD2/TNFSF9/CD3E/HLA-DMB/STAP1/F…	130
GO:00024601	BP	GO:0002460	adaptive immune response based on somatic recombination of immune receptors built from immunoglobulin superfamily domains	126/1936	361/20488	7.03405e-41	5.5061e-38	4.25087e-38	IL27RA/LOXL3/IL7R/C1R/SLC11A1/CLCF1/C1QC/CD80/P2RX7/MYO1G/FCER1G/C1QA/C1QB/ANXA1/C1S/CD226/ADA/HAVCR2/ICAM1/IL10/TLR8/CD70/TNFSF4/BTK/CD8A/CD274/PRF1/FCGR2B/CLEC4G/CR1/TNFSF13B/SASH3/IL6/TBX21/RAET1L/PTPRC/CR2/IL27/IL12RB1/RSAD2/FGL2/CD28/PRKCQ/LILRB1/SLA2/GZMM/C4B/LTA/CXCL13/C4A/SLAMF6/CCR2/EBI3/IGLV6-57/IRF4/IGLV1-47/TRBC1/IGHV4-39/IGHG3/IGHV1-69-2/IGHV4-34/IGHG1/TRDC/IGLV3-1/TNF/IGHV4-61/IGHV4…	126
GO:00024491	BP	GO:0002449	lymphocyte mediated immunity	124/1936	352/20488	1.01351e-40	7.14017e-38	5.51242e-38	IL27RA/IL7R/C1R/SLC11A1/CLCF1/C1QC/LAG3/P2RX7/MYO1G/FCER1G/C1QA/C1QB/C1S/CD226/HAVCR2/ICAM1/IL10/PIK3R6/TLR8/CD70/TNFSF4/BTK/CD8A/GZMB/PRF1/FCGR2B/CLEC4G/CR1/SASH3/IL6/TBX21/RAET1L/PTPRC/CR2/CRTAM/IL12RB1/RSAD2/FGL2/CD28/LILRB1/SLA2/GZMM/C4B/LTA/KLRD1/C4A/SLAMF6/CCR2/IGLV6-57/IGLV1-47/TRBC1/IGHV4-39/SH2D1A/IGHG3/IGHV1-69-2/IGHV4-34/IGHG1/TRDC/IGLV3-1/TNF/IGHV4-61/NCR3/IGHV4-28/IGHV4-59/IGHV4-31/I…	124
GO:00024551	BP	GO:0002455	humoral immune response mediated by circulating immunoglobulin	78/1936	150/20488	2.69182e-40	1.72399e-37	1.33097e-37	C1R/C1QC/C1QA/C1QB/C1S/FCGR2B/CR1/PTPRC/CR2/C4B/LTA/C4A/IGLV6-57/IGLV1-47/TRBC1/IGHV4-39/IGHG3/IGHV1-69-2/IGHV4-34/IGHG1/TRDC/IGLV3-1/TNF/IGHV4-61/IGHV4-28/IGHV4-59/IGHV4-31/IGLV1-40/IGLV1-51/IGLV3-19/IGLV2-8/FCER2/IGHM/IGLL5/IGHV3-30/IGHV5-51/IGLV3-25/IGLC1/IGLV2-23/IGHV3-21/IGHV3-49/IGLV3-21/IGHV3-53/IGHV3-23/IGLC2/IGHV3-66/IGLV2-14/IGHG4/IGHV1-18/IGHV3-11/IGHV1-24/IGLV2-11/IGHV2-26/IGHV1-69/IG…	78
GO:00508531	BP	GO:0050853	B cell receptor signaling pathway	72/1936	129/20488	4.64435e-40	2.72662e-37	2.10503e-37	PIK3CD/LAT2/CD300A/PLCL2/NFAM1/BTK/MNDA/PTPN22/NCKAP1L/FCGR2B/PTPRC/CD38/CTLA4/STAP1/FCRL3/ITK/TRBC1/IGHV4-39/PAX5/CD22/IGHG3/IGHV1-69-2/IGHV4-34/IGHG1/TRDC/IGHV4-61/IGHV4-28/IGHV4-59/IGHV4-31/CD19/IGHM/IGLL5/MS4A1/IGHV3-30/IGHV5-51/CD79A/IGLC1/GCSAML/IGHV3-21/IGHV3-49/IGHV3-53/IGHV3-23/IGLC2/IGHV3-66/IGHG4/IGHV1-18/IGHV3-11/IGHV1-24/IGHV2-26/IGHV1-69/IGLC3/IGHV3-15/IGHV3-43/IGHV6-1/IGHG2/IGHV3-6…	72
GO:00197241	BP	GO:0019724	B cell mediated immunity	94/1936	221/20488	6.25037e-39	3.38722e-36	2.61503e-36	IL27RA/C1R/CLCF1/C1QC/FCER1G/C1QA/C1QB/C1S/CD226/IL10/TLR8/CD70/TNFSF4/BTK/FCGR2B/CR1/TBX21/PTPRC/CR2/FGL2/CD28/SLA2/C4B/LTA/C4A/IGLV6-57/IGLV1-47/TRBC1/IGHV4-39/IGHG3/IGHV1-69-2/IGHV4-34/IGHG1/TRDC/IGLV3-1/TNF/IGHV4-61/IGHV4-28/IGHV4-59/IGHV4-31/IGLV1-40/IGLV1-51/IGLV3-19/CD19/IGLV2-8/FCER2/AICDA/IGHM/IGLL5/IGHV3-30/IGHV5-51/IGLV3-25/IGLC1/IGLV2-23/IGHV3-21/IGHV3-49/IGLV3-21/IGHV3-53/IGHV3-23/IG…	94
GO:00069581	BP	GO:0006958	complement activation, classical pathway	73/1936	137/20488	9.66349e-39	4.86281e-36	3.75423e-36	C1R/C1QC/C1QA/C1QB/C1S/CR1/CR2/C4B/C4A/IGLV6-57/IGLV1-47/TRBC1/IGHV4-39/IGHG3/IGHV1-69-2/IGHV4-34/IGHG1/TRDC/IGLV3-1/IGHV4-61/IGHV4-28/IGHV4-59/IGHV4-31/IGLV1-40/IGLV1-51/IGLV3-19/IGLV2-8/IGHM/IGLL5/IGHV3-30/IGHV5-51/IGLV3-25/IGLC1/IGLV2-23/IGHV3-21/IGHV3-49/IGLV3-21/IGHV3-53/IGHV3-23/IGLC2/IGHV3-66/IGLV2-14/IGHG4/IGHV1-18/IGHV3-11/IGHV1-24/IGLV2-11/IGHV2-26/IGHV1-69/IGLC3/IGLV1-44/IGHV3-15/IGHV3…	73
GO:00024291	BP	GO:0002429	immune response-activating cell surface receptor signaling pathway	143/1936	473/20488	4.22807e-38	1.98578e-35	1.53308e-35	C5AR1/PTPRJ/PIK3CD/FCGR2A/CD209/FCGR3A/WIPF1/C5AR2/HCK/FPR3/MYO1G/LAT2/FCER1G/THEMIS2/C3AR1/LILRB4/CD300A/PLCL2/CD226/NFAM1/CMKLR1/ADA/MUC16/FCGR1A/PLPP4/FPR2/FPR1/BTK/PDE4B/MNDA/PTPN22/LCP2/NCKAP1L/FCGR2B/WIPF3/CR1/PRNP/GBP1/PTPRC/CR2/CD38/TRAC/PSMB9/CD28/PRKCQ/SLA2/CLEC4D/CTLA4/MUC12/CLEC4E/CD3E/THEMIS/STAP1/FCRL3/ITK/IGLV6-57/IGLV1-47/TRBC1/LAX1/IGHV4-39/PAX5/HLA-DQA1/CD22/IGHG3/IGHV1-69-2/IGH…	143
GO:00160641	BP	GO:0016064	immunoglobulin mediated immune response	92/1936	218/20488	8.6857e-38	3.82442e-35	2.95257e-35	IL27RA/C1R/CLCF1/C1QC/FCER1G/C1QA/C1QB/C1S/CD226/IL10/TLR8/TNFSF4/BTK/FCGR2B/CR1/TBX21/PTPRC/CR2/FGL2/CD28/C4B/LTA/C4A/IGLV6-57/IGLV1-47/TRBC1/IGHV4-39/IGHG3/IGHV1-69-2/IGHV4-34/IGHG1/TRDC/IGLV3-1/TNF/IGHV4-61/IGHV4-28/IGHV4-59/IGHV4-31/IGLV1-40/IGLV1-51/IGLV3-19/CD19/IGLV2-8/FCER2/AICDA/IGHM/IGLL5/IGHV3-30/IGHV5-51/IGLV3-25/IGLC1/IGLV2-23/IGHV3-21/IGHV3-49/IGLV3-21/IGHV3-53/IGHV3-23/IGLC2/IGHV3-…	92
GO:00421011	CC	GO:0042101	T cell receptor complex	69/1936	127/20488	2.05877e-37	8.53179e-35	6.58679e-35	CD8A/CD6/TRAC/CD3E/CD8B/TRAV22/TRBC1/TRAV25/TRDC/TRBV6-5/TRBV20-1/TRAV12-2/TRAV13-1/TRAV8-1/TRBV19/TRBV7-9/TRGV5/TRBV11-2/TRGC2/TRAV26-2/TRAV1-2/TRDV1/TRAV17/TRAV8-2/TRAV8-6/TRBV6-1/TRAV26-1/TRBV5-1/TRAV8-4/TRBV29-1/TRAV21/TRBV7-6/TRBV6-6/TRAV12-3/TRBV12-5/TRGV2/TRAT1/TRBV2/TRBV24-1/TRBV4-2/TRAV14DV4/TRBV7-4/TRGC1/TRAV8-3/TRBV10-3/TRAV3/TRAV9-2/TRBV12-4/TRBV27/TRBV5-4/TRBV4-1/TRAV19/TRAV2/TRAV41/…	69
GO:00069561	BP	GO:0006956	complement activation	81/1936	175/20488	5.54663e-37	2.17089e-34	1.67599e-34	C5AR1/C1R/C5AR2/C1QC/C1QA/C1QB/VSIG4/C3AR1/C1S/CR1/CR2/C4B/C4A/IGLV6-57/IGLV1-47/TRBC1/IGHV4-39/IGHG3/IGHV1-69-2/IGHV4-34/IGHG1/TRDC/IGLV3-1/IGHV4-61/IGHV4-28/IGHV4-59/IGHV4-31/IGLV1-40/IGLV1-51/IGLV3-19/CD19/IGLV2-8/IGHM/KRT1/IGLL5/IGHV3-30/IGHV5-51/IGLV3-25/IGLC1/IGLV2-23/IGHV3-21/IGHV3-49/IGLV3-21/COL20A1/IGHV3-53/IGHV3-23/IGLC2/IGHV3-66/IGLV2-14/IGHG4/IGHV1-18/IGHV3-11/IGHV1-24/IGLV2-11/IGHV2…	81
GO:00988021	CC	GO:0098802	plasma membrane receptor complex	106/1936	295/20488	8.16996e-36	2.9241e-33	2.25749e-33	TLR6/RAMP1/OSMR/ITGA5/ITGAX/ITGB2/TLR1/IL2RA/ITGAM/ITGA4/CHRNA9/CD8A/GPR156/ITGB3/IL6/GRIN3B/INSRR/CSF2RB/CD6/IL12RB1/EMILIN1/TRAC/ITGA11/IL2RB/BMPR1B/CD3E/CD8B/SHANK1/ITGAL/EBI3/TRAV22/TRBC1/HTR3A/TRAV25/TRDC/TRBV6-5/TRBV20-1/TRAV12-2/CACNG8/ITGBL1/TRAV13-1/TRAV8-1/IFNL1/TRBV19/TRBV7-9/TRGV5/CHRNA1/CD79A/TRBV11-2/TRGC2/CACNG7/TRAV26-2/TRAV1-2/TRDV1/TRAV17/TRAV8-2/SHISA8/TRAV8-6/TRBV6-1/TRAV26-1/…	106
GO:00069111	BP	GO:0006911	phagocytosis, engulfment	65/1936	118/20488	8.30121e-36	2.9241e-33	2.25749e-33	RAB31/FCER1G/ITGB2/CD300A/BIN2/ITGAM/MSR1/FCGR1A/AIF1/TREM2/NCKAP1L/FCGR2B/MARCO/THBS1/GULP1/STAP1/TRBC1/IGHV4-39/IGHG3/IGHV1-69-2/IGHV4-34/IGHG1/TRDC/IGHV4-61/IGHV4-28/IGHV4-59/IGHV4-31/IGHM/IGLL5/IGHV3-30/IGHV5-51/IGLC1/IGHV3-21/IGHV3-49/IGHV3-53/IGHV3-23/IGLC2/IGHV3-66/IGHG4/IGHV1-18/IGHV3-11/IGHV1-24/IGHV2-26/IGHV1-69/IGLC3/IGHV3-15/IGHV3-43/IGHV6-1/IGHG2/IGHV3-64/IGHA1/IGHV3-7/IGHV2-70/IGHV3…	65
GO:00512511	BP	GO:0051251	positive regulation of lymphocyte activation	113/1936	334/20488	2.74765e-35	9.21771e-33	7.11634e-33	PDCD1LG2/DPP4/IL7R/CD209/CLCF1/CAV1/CD80/NOD2/AXL/ANXA1/LILRB4/TYROBP/LILRB2/ADA/CD86/IL2RA/HAVCR2/PIK3R6/LGALS1/AIF1/EGR3/CD70/TNFSF4/BTK/RUNX3/CD274/NCKAP1L/GLI2/TNFSF13B/TOX/TNFSF14/GAS6/SASH3/IL6/TBX21/PTPRC/PDCD1/CD38/CD6/IL12RB1/CCL2/GPR183/CD28/PRKCQ/LILRB1/CD5/CTLA4/CCL5/ICOS/TNFSF9/CD3E/HLA-DMB/FCRL3/CCR2/EBI3/IFNG/CLEC7A/TRBC1/IGHV4-39/IGHG3/IGHV1-69-2/IGHV4-34/IGHG1/TRDC/IGHV4-61/IGF1/…	113
GO:00723761	BP	GO:0072376	protein activation cascade	84/1936	198/20488	8.3878e-35	2.686e-32	2.07367e-32	C5AR1/F3/C1R/C5AR2/C1QC/C1QA/C1QB/VSIG4/C3AR1/C1S/CR1/CR2/F13A1/C4B/C4A/IGLV6-57/IGLV1-47/TRBC1/IGHV4-39/IGHG3/IGHV1-69-2/IGHV4-34/IGHG1/TRDC/IGLV3-1/IGHV4-61/IGHV4-28/IGHV4-59/IGHV4-31/IGLV1-40/IGLV1-51/IGLV3-19/CD19/IGLV2-8/IGHM/KRT1/IGLL5/IGHV3-30/IGHV5-51/IGLV3-25/IGLC1/IGLV2-23/IGHV3-21/IGHV3-49/IGLV3-21/COL20A1/IGHV3-53/IGHV3-23/IGLC2/IGHV3-66/IGLV2-14/IGHG4/IGHV1-18/IGHV3-11/IGHV1-24/IGLV2…	84
GO:00349871	MF	GO:0034987	immunoglobulin receptor binding	51/1936	76/20488	2.23228e-34	6.83756e-32	5.2788e-32	FLNA/CLEC4D/TRBC1/IGHV4-39/IGHG3/IGHV1-69-2/IGHV4-34/IGHG1/TRDC/IGHV4-61/IGHV4-28/IGHV4-59/IGHV4-31/IGHM/IGLL5/IGHV3-30/IGHV5-51/IGLC1/IGHV3-21/IGHV3-49/IGHV3-53/IGHV3-23/IGLC2/IGHV3-66/IGHG4/IGHV1-18/IGHV3-11/IGHV1-24/IGHV2-26/IGHV1-69/IGLC3/IGHV3-15/IGHV3-43/IGHV6-1/IGHG2/IGHV3-64/IGHA1/IGHV3-7/IGHV2-70/IGHV3-48/IGHV1OR15-1/IGLC6/IGHV3-13/IGHE/IGHV1-58/IGHV3-33/IGHV3-73/IGHV2-5/IGHD/IGHV3-20/IG…	51
GO:00508641	BP	GO:0050864	regulation of B cell activation	80/1936	184/20488	4.00891e-34	1.17678e-31	9.0851e-32	IL27RA/CLCF1/SLAMF8/INHBA/NOD2/CD300A/TYROBP/NFAM1/ADA/SAMSN1/IL10/TNFSF4/BTK/MNDA/NCKAP1L/FCGR2B/TNFSF13B/SASH3/IL6/TBX21/PTPRC/CD38/GPR183/CD28/SLA2/CTLA4/FCRL3/TRBC1/IGHV4-39/CD22/IGHG3/IGHV1-69-2/IGHV4-34/IGHG1/TRDC/IGHV4-61/IGHV4-28/IGHV4-59/IGHV4-31/CD19/IGHM/IGLL5/IGHV3-30/IGHV5-51/IGLC1/IGHV3-21/IGHV3-49/IGHV3-53/IGHV3-23/IGLC2/IGHV3-66/IGHG4/IGHV1-18/IGHV3-11/MZB1/IGHV1-24/IGHV2-26/IGHV1…	80
GO:00198141	CC	GO:0019814	immunoglobulin complex	74/1936	159/20488	4.34318e-34	1.22391e-31	9.44893e-32	IGLV6-57/IGLV1-47/TRBC1/IGHV4-39/IGHG3/IGHV1-69-2/IGHV4-34/IGHG1/TRDC/IGLV3-1/IGHV4-61/IGHV4-28/IGHV4-59/IGHV4-31/IGLV1-40/IGLV1-51/IGLV3-19/IGLV2-8/IGHM/IGLL5/IGHV3-30/IGHV5-51/IGLV3-25/CD79A/IGLC1/IGLV2-23/IGHV3-21/IGHV3-49/IGLV3-21/IGHV3-53/IGHV3-23/IGLC2/IGLV5-45/IGLV8-61/IGHV3-66/IGLV2-14/IGHG4/IGHV1-18/IGHV3-11/IGHV1-24/IGLV2-11/IGLV1-36/IGHV2-26/IGHV1-69/IGLC3/IGLV1-44/IGHV3-15/IGHV3-43/IG…	74
GO:00425711	CC	GO:0042571	immunoglobulin complex, circulating	49/1936	72/20488	1.57336e-33	4.26321e-31	3.29132e-31	TRBC1/IGHV4-39/IGHG3/IGHV1-69-2/IGHV4-34/IGHG1/TRDC/IGHV4-61/IGHV4-28/IGHV4-59/IGHV4-31/IGHM/IGLL5/IGHV3-30/IGHV5-51/IGLC1/IGHV3-21/IGHV3-49/IGHV3-53/IGHV3-23/IGLC2/IGHV3-66/IGHG4/IGHV1-18/IGHV3-11/IGHV1-24/IGHV2-26/IGHV1-69/IGLC3/IGHV3-15/IGHV3-43/IGHV6-1/IGHG2/IGHV3-64/IGHA1/IGHV3-7/IGHV2-70/IGHV3-48/IGHV1OR15-1/IGLC6/IGHV3-13/IGHE/IGHV1-58/IGHV3-33/IGHV3-73/IGHV2-5/IGHD/IGHV3-20/IGHV4-4	49
GO:00990241	BP	GO:0099024	plasma membrane invagination	65/1936	127/20488	3.09277e-33	8.06984e-31	6.23015e-31	RAB31/FCER1G/ITGB2/CD300A/BIN2/ITGAM/MSR1/FCGR1A/AIF1/TREM2/NCKAP1L/FCGR2B/MARCO/THBS1/GULP1/STAP1/TRBC1/IGHV4-39/IGHG3/IGHV1-69-2/IGHV4-34/IGHG1/TRDC/IGHV4-61/IGHV4-28/IGHV4-59/IGHV4-31/IGHM/IGLL5/IGHV3-30/IGHV5-51/IGLC1/IGHV3-21/IGHV3-49/IGHV3-53/IGHV3-23/IGLC2/IGHV3-66/IGHG4/IGHV1-18/IGHV3-11/IGHV1-24/IGHV2-26/IGHV1-69/IGLC3/IGHV3-15/IGHV3-43/IGHV6-1/IGHG2/IGHV3-64/IGHA1/IGHV3-7/IGHV2-70/IGHV3…	65
GO:00069101	BP	GO:0006910	phagocytosis, recognition	52/1936	84/20488	2.11284e-32	5.31605e-30	4.10415e-30	COLEC12/TUB/CLEC7A/TRBC1/IGHV4-39/IGHG3/IGHV1-69-2/IGHV4-34/IGHG1/TRDC/IGHV4-61/IGHV4-28/IGHV4-59/IGHV4-31/IGHM/IGLL5/IGHV3-30/IGHV5-51/IGLC1/IGHV3-21/IGHV3-49/IGHV3-53/IGHV3-23/IGLC2/IGHV3-66/IGHG4/IGHV1-18/IGHV3-11/IGHV1-24/IGHV2-26/IGHV1-69/IGLC3/IGHV3-15/IGHV3-43/IGHV6-1/IGHG2/IGHV3-64/IGHA1/IGHV3-7/IGHV2-70/IGHV3-48/IGHV1OR15-1/IGLC6/IGHV3-13/IGHE/IGHV1-58/IGHV3-33/IGHV3-73/IGHV2-5/IGHD/IGHV…	52
GO:00427421	BP	GO:0042742	defense response to bacterium	108/1936	330/20488	2.57493e-32	6.25532e-30	4.82929e-30	IL27RA/C5AR1/KLK5/TLR6/KLK7/SLC11A1/SLAMF8/SPON2/NOD2/P2RX7/FCER1G/RNASE6/IRF8/HAVCR2/IL10/FPR2/MPEG1/SSC5D/TREM2/SYT11/COCH/LYZ/IL6/ANXA3/CHGA/PLAC8/CLEC4D/LTA/CXCL13/IL22RA1/RARRES2/CEBPE/CLEC4E/GNLY/TNFSF8/SFTPD/AZU1/MPO/KRT6A/TRBC1/IGHV4-39/IGHG3/IGHV1-69-2/SIGLEC11/S100A8/IGHV4-34/IGHG1/TRDC/TNF/IGHV4-61/BPI/WFDC12/IGHV4-28/IGHV4-59/IGHV4-31/HAMP/S100A9/AICDA/IGHM/IGLL5/DEFB103A/IGHV3-30/IGH…	108
GO:00026971	BP	GO:0002697	regulation of immune effector process	131/1936	458/20488	3.16632e-32	7.43557e-30	5.74048e-30	IL27RA/LOXL3/STXBP1/C5AR1/PTPRJ/KLK5/IL7R/KLK7/C1R/CLCF1/SLAMF8/C5AR2/C1QC/CD80/LAG3/SPON2/NOD2/P2RX7/FCER1G/C1QA/C1QB/VSIG4/C3AR1/DDX58/ADGRE2/ANXA1/C1S/ITGB2/TGFB3/CD300A/CD226/CD86/IL2RA/HAVCR2/IL10/ITGAM/STAT1/PIK3R6/HERC5/TNFSF4/BTK/CD84/IFIT1/FCGR2B/CLEC4G/CR1/TGFB2/SASH3/IL6/TBX21/RAET1L/PTPRC/CD177/CR2/IL27/BIRC3/CRTAM/IL12RB1/DDX60/RSAD2/FGL2/CD28/LILRB1/C4B/LTA/C4A/SLAMF6/HLA-DMB/DNASE1…	131
GO:00421131	BP	GO:0042113	B cell activation	104/1936	310/20488	3.40116e-32	7.72942e-30	5.96734e-30	IL27RA/IL11/PTPRJ/PIK3CD/IL7R/CLCF1/SLAMF8/INHBA/NOD2/DOCK11/LAT2/CD300A/TYROBP/PLCL2/NFAM1/ADA/SAMSN1/IL10/DOCK10/ITGA4/CD180/LGALS1/CD70/TNFSF4/BTK/MNDA/NCKAP1L/FCGR2B/TNFSF13B/SASH3/IL6/TBX21/PTPRC/CR2/NTRK1/ADGRG3/CD38/HDAC9/GPR183/CD28/SLA2/CTLA4/FCRL3/TRBC1/LAX1/IGHV4-39/CD22/IGHG3/IGHV1-69-2/IGHV4-34/IGHG1/TRDC/IGHV4-61/IGHV4-28/IGHV4-59/IGHV4-31/IFNK/CD19/AICDA/IGHM/IGLL5/MS4A1/IGHV3-30/I…	104
GO:00103241	BP	GO:0010324	membrane invagination	66/1936	135/20488	3.63914e-32	8.01179e-30	6.18534e-30	RAB31/FCER1G/ITGB2/CD300A/BIN2/ITGAM/MSR1/FCGR1A/AIF1/TREM2/SYT11/NCKAP1L/FCGR2B/MARCO/THBS1/GULP1/STAP1/TRBC1/IGHV4-39/IGHG3/IGHV1-69-2/IGHV4-34/IGHG1/TRDC/IGHV4-61/IGHV4-28/IGHV4-59/IGHV4-31/IGHM/IGLL5/IGHV3-30/IGHV5-51/IGLC1/IGHV3-21/IGHV3-49/IGHV3-53/IGHV3-23/IGLC2/IGHV3-66/IGHG4/IGHV1-18/IGHV3-11/IGHV1-24/IGHV2-26/IGHV1-69/IGLC3/IGHV3-15/IGHV3-43/IGHV6-1/IGHG2/IGHV3-64/IGHA1/IGHV3-7/IGHV2-70…	66
GO:00080371	BP	GO:0008037	cell recognition	84/1936	215/20488	1.18524e-31	2.53031e-29	1.95348e-29	EPHB2/CDK5R1/CD209/VSTM2L/DOCK2/PALLD/CD226/HAVCR2/COLEC12/CNTNAP3/MSN/PRF1/FOLR2/SEMA3A/NEXN/TUB/VCAN/CRTAM/PAEP/CD6/DSCAM/CNTNAP2/NRCAM/CD5/NTM/CLEC7A/TNN/TRBC1/IGHV4-39/NCAM2/FOLR3/IGHG3/IGHV1-69-2/IGHV4-34/IGHG1/TRDC/IGHV4-61/NCR3/IGHV4-28/IGHV4-59/IGHV4-31/IGHM/IGLL5/IGHV3-30/IGHV5-51/IGLC1/IGHV3-21/IGHV3-49/CCL21/IGHV3-53/IGHV3-23/IGLC2/CCL19/IGHV3-66/IGHG4/IGHV1-18/IGHV3-11/IGHV1-24/IGHV2-…	84
GO:00620231	CC	GO:0062023	collagen-containing extracellular matrix	120/1936	406/20488	4.69111e-31	9.72026e-29	7.50433e-29	FN1/ECM1/L1CAM/ADAM19/TGFBI/ADAMTSL4/CTHRC1/TNC/CTSL/TIMP2/F3/S100A10/COL6A1/NTN1/LTBP2/ADAMTS2/MMP9/COL6A2/COL5A1/EFEMP1/GPC6/FBN1/LOXL2/C1QC/CCDC80/COL16A1/TGM2/COL5A2/COL8A2/COL1A1/C1QA/COL1A2/C1QB/SULF1/MFAP2/COL6A3/COL3A1/ANXA1/ANXA6/LAMA1/TGFB3/PXDN/GREM1/COL5A3/AEBP1/COL12A1/ICAM1/NAV2/PODNL1/FMOD/POSTN/WNT5B/SSC5D/LGALS1/MFAP5/SPARC/CDON/COL10A1/LRRC15/COCH/TGFB2/BGN/MMP8/ADAMTS3/DPT/FBLN…	120
GO:00301981	BP	GO:0030198	extracellular matrix organization	110/1936	368/20488	5.17562e-29	1.04178e-26	8.04284e-27	LOX/FN1/ADAM19/LOXL3/SULF2/TGFBI/BMP1/RECK/CTSV/ADAMTSL4/TNC/CTSL/TIMP2/DPP4/FAP/KLK5/COL6A1/KLK7/ADAMTS2/MMP9/COL6A2/COL5A1/CRISPLD2/FBN1/LOXL2/CCDC80/COL16A1/COL5A2/ADAMTS14/COL8A2/COL1A1/COL1A2/SULF1/MFAP2/ITGA5/COL6A3/MMP3/ITGAX/COL3A1/LAMA1/ITGB2/PXDN/GREM1/OLFML2A/COL5A3/AEBP1/MMP25/ICAM5/ADAM12/COL12A1/ICAM1/ITGAM/PDPN/ITGA4/FMOD/POSTN/SOX9/MFAP5/SPARC/COL10A1/CTSK/ITGB3/WT1/TGFB2/GAS6/BGN…	110
GO:00508511	BP	GO:0050851	antigen receptor-mediated signaling pathway	100/1936	316/20488	1.14893e-28	2.2484e-26	1.73583e-26	PTPRJ/PIK3CD/LAT2/THEMIS2/LILRB4/CD300A/PLCL2/CD226/NFAM1/ADA/BTK/PDE4B/MNDA/PTPN22/LCP2/NCKAP1L/FCGR2B/PRNP/GBP1/PTPRC/CD38/TRAC/PSMB9/CD28/PRKCQ/SLA2/CTLA4/CD3E/THEMIS/STAP1/FCRL3/ITK/TRBC1/LAX1/IGHV4-39/PAX5/HLA-DQA1/CD22/IGHG3/IGHV1-69-2/IGHV4-34/IGHG1/TRDC/IGHV4-61/UBASH3A/IGHV4-28/IGHV4-59/IGHV4-31/CD19/TRBV7-9/HLA-DRB5/IGHM/IGLL5/MS4A1/IGHV3-30/IGHV5-51/CD79A/IGLC1/GCSAML/IGHV3-21/IGHV3-49…	100
GO:00508711	BP	GO:0050871	positive regulation of B cell activation	64/1936	142/20488	1.19612e-28	2.27748e-26	1.75828e-26	CLCF1/NOD2/ADA/TNFSF4/BTK/NCKAP1L/TNFSF13B/SASH3/IL6/TBX21/PTPRC/CD38/GPR183/CD28/FCRL3/TRBC1/IGHV4-39/IGHG3/IGHV1-69-2/IGHV4-34/IGHG1/TRDC/IGHV4-61/IGHV4-28/IGHV4-59/IGHV4-31/IGHM/IGLL5/IGHV3-30/IGHV5-51/IGLC1/IGHV3-21/IGHV3-49/IGHV3-53/IGHV3-23/IGLC2/IGHV3-66/IGHG4/IGHV1-18/IGHV3-11/IGHV1-24/IGHV2-26/IGHV1-69/IGLC3/IGHV3-15/IGHV3-43/IGHV6-1/IGHG2/IGHV3-64/IGHA1/IGHV3-7/IGHV2-70/IGHV3-48/IGHV1OR…	64
GO:00480181	MF	GO:0048018	receptor ligand activity	128/1936	482/20488	4.38141e-28	8.12289e-26	6.27111e-26	BMP1/IL11/CLCF1/EFEMP1/CCL7/FBN1/FGF5/INHBA/CCL3/CCL4/CCL18/TGFB3/GREM1/IL32/CCL8/IL10/WNT10B/SECTM1/CXCL5/CD70/TNFSF4/GAL/POMC/TYMP/CCL13/CCL26/TNFSF13B/TNFSF14/IL24/TGFB2/GAS6/SEMA3A/PDGFC/CCL24/SCG2/IL6/CXCL9/GDF5/IL27/THPO/GDF1/CXCL3/FLRT2/CCL2/PRL/NRTN/SAA1/GIP/WNT2/CXCL10/AREG/SPP1/FGF7/CCL5/LTA/GDNF/OSM/CXCL13/FGF2/TNFSF9/TNFSF8/EBI3/EREG/IFNG/CXCL12/CXCL2/PTHLH/CCL23/GDF10/CCL11/CHGB/MIA/…	128
GO:00051251	MF	GO:0005125	cytokine activity	80/1936	220/20488	1.04755e-27	1.8923e-25	1.46091e-25	BMP1/IL11/CLCF1/CCL7/INHBA/CCL3/CCL4/CCL18/TGFB3/GREM1/IL32/CCL8/IL10/SECTM1/CXCL5/CD70/TNFSF4/CCL13/CCL26/TNFSF13B/TNFSF14/IL24/TGFB2/CCL24/SCG2/IL6/CXCL9/GDF5/IL27/THPO/GDF1/CXCL3/CCL2/WNT2/CXCL10/AREG/SPP1/CCL5/LTA/OSM/CXCL13/FGF2/TNFSF9/TNFSF8/EBI3/IFNG/CXCL12/CXCL2/CCL23/GDF10/CCL11/CXCL11/NRG1/CSF2/TNF/IL1F10/IFNK/CCL3L3/IFNL1/FASLG/TNFRSF11B/VSTM1/CSF3/CCL21/CXCL8/CCL19/IL36RN/LEFTY1/CXCL1…	80
GO:00029201	BP	GO:0002920	regulation of humoral immune response	61/1936	134/20488	1.15968e-27	2.04248e-25	1.57686e-25	C5AR1/KLK5/KLK7/C1R/C5AR2/C1QC/C1QA/C1QB/VSIG4/C3AR1/C1S/FCGR2B/CR1/PTPRC/CR2/C4B/LTA/CXCL13/C4A/IGLV6-57/IGLV1-47/IGHV4-39/IGHG3/IGHV4-34/IGHG1/IGLV3-1/TNF/IGHV4-59/IGLV1-40/IGLV1-51/IGLV3-19/CD19/IGLV2-8/FCER2/IGHV3-30/IGLV3-25/IGLC1/IGLV2-23/IGLV3-21/IGHV3-53/IGHV3-23/IGLC2/IGLV2-14/IGHG4/IGHV3-11/IGLV2-11/IGHV1-69/IGLC3/IGLV1-44/IGHG2/IGHV3-7/IGLV7-43/IGHV2-70/IGHV3-48/IGHV1OR15-1/IGLC6/CR1L/…	61
GO:00025261	BP	GO:0002526	acute inflammatory response	79/1936	220/20488	5.91807e-27	1.0169e-24	7.85074e-25	FN1/C5AR1/F3/ADORA1/C1R/C5AR2/C1QC/CD163/FCER1G/C1QA/OSMR/C1QB/VSIG4/C3AR1/C1S/ICAM1/TREM1/TNFSF4/BTK/FCGR2B/CR1/IL6/CR2/CD6/SAA1/C4B/OSM/C4A/DNASE1L3/PTGER3/IGLV6-57/IGLV1-47/IGHV4-39/SAA2/IGHG3/S100A8/IGHV4-34/IGHG1/IGLV3-1/TNF/VNN1/FFAR3/IGHV4-59/IGLV1-40/HAMP/IGLV1-51/IGLV3-19/CD19/IGLV2-8/IGHV3-30/IGLV3-25/IGLC1/IGLV2-23/IGLV3-21/IGHV3-53/IGHV3-23/IGLC2/IGLV2-14/IGHG4/IGHV3-11/IGLV2-11/IGHV1…	79
GO:00430621	BP	GO:0043062	extracellular structure organization	114/1936	422/20488	8.39296e-26	1.40782e-23	1.08688e-23	LOX/FN1/ADAM19/LOXL3/SULF2/TGFBI/BMP1/RECK/CTSV/ADAMTSL4/TNC/CTSL/TIMP2/DPP4/FAP/KLK5/COL6A1/KLK7/ADAMTS2/MMP9/COL6A2/COL5A1/CRISPLD2/FBN1/LOXL2/CCDC80/COL16A1/COL5A2/ADAMTS14/COL8A2/COL1A1/COL1A2/SULF1/MFAP2/ITGA5/COL6A3/MMP3/ITGAX/COL3A1/LAMA1/ITGB2/PXDN/GREM1/OLFML2A/COL5A3/AEBP1/MMP25/ICAM5/ADAM12/COL12A1/ICAM1/ITGAM/PLA2G7/PDPN/ITGA4/FMOD/POSTN/SOX9/MFAP5/SPARC/COL10A1/CTSK/ITGB3/WT1/TGFB2/G…	114
GO:00026731	BP	GO:0002673	regulation of acute inflammatory response	64/1936	159/20488	2.86268e-25	4.69013e-23	3.62092e-23	C5AR1/ADORA1/C1R/C5AR2/C1QC/FCER1G/C1QA/OSMR/C1QB/VSIG4/C3AR1/C1S/BTK/FCGR2B/CR1/IL6/CR2/C4B/OSM/C4A/DNASE1L3/PTGER3/IGLV6-57/IGLV1-47/IGHV4-39/IGHG3/IGHV4-34/IGHG1/IGLV3-1/TNF/FFAR3/IGHV4-59/IGLV1-40/IGLV1-51/IGLV3-19/CD19/IGLV2-8/IGHV3-30/IGLV3-25/IGLC1/IGLV2-23/IGLV3-21/IGHV3-53/IGHV3-23/IGLC2/IGLV2-14/IGHG4/IGHV3-11/IGLV2-11/IGHV1-69/IGLC3/IGLV1-44/IGHG2/IGHV3-7/IGLV7-43/IGHV2-70/IGHV3-48/IGH…	64
GO:00305951	BP	GO:0030595	leukocyte chemotaxis	77/1936	224/20488	6.65994e-25	1.06635e-22	8.23251e-23	C5AR1/MPP1/PIK3CD/SLAMF8/CCL7/C5AR2/FCER1G/CCL3/PADI2/CCL4/CCL18/C3AR1/ADGRE2/ANXA1/ITGB2/GREM1/CMKLR1/CCR1/CCL8/IL10/PLA2G7/FPR2/AIF1/CXCL5/PDE4B/CCR5/NCKAP1L/CCL13/CCL26/TNFSF14/TGFB2/GAS6/CCL24/SCG2/IL6/CXCL9/THBS1/CXCL3/CCL2/GPR183/CHGA/SAA1/CXCL10/CCL5/CXCL13/RARRES2/CXCR3/STAP1/SFTPD/CCR2/CXCL12/AZU1/CXCL2/CCL23/CCL11/CXCL11/SLIT2/S100A8/IL1F10/CCL3L3/THBS4/S100A9/S100A7/CCL21/CXCL8/CCL19/I…	77
GO:00507271	BP	GO:0050727	regulation of inflammatory response	122/1936	485/20488	1.55846e-24	2.4148e-22	1.8643e-22	ADCY7/SPHK1/PIK3AP1/C5AR1/TLR6/ADORA1/C1R/MMP9/SLAMF8/TNFAIP6/C5AR2/C1QC/HCK/TGM2/NOD2/FCER1G/CCL3/C1QA/OSMR/C1QB/ADAMTS12/VSIG4/CCL18/C3AR1/MMP3/ANXA1/C1S/ADA/IL2RA/IL10/CST7/PLA2G7/FPR2/NT5E/MEFV/FNDC4/GBP5/TNFSF4/BTK/TREM2/LILRA5/FCGR2B/SIGLEC10/CR1/CCL24/MMP8/IL6/PTPRC/CR2/IL1R2/BIRC3/TNFAIP8L2/CD6/PTGIS/LRRK2/SAA1/CD28/C4B/CCL5/LTA/OSM/C4A/DNASE1L3/STAP1/SUCNR1/CCR2/PTGER3/CLEC7A/IGLV6-57/IG…	122
GO:00304491	BP	GO:0030449	regulation of complement activation	53/1936	115/20488	1.57673e-24	2.4148e-22	1.8643e-22	C5AR1/C1R/C5AR2/C1QC/C1QA/C1QB/VSIG4/C3AR1/C1S/CR1/CR2/C4B/C4A/IGLV6-57/IGLV1-47/IGHV4-39/IGHG3/IGHV4-34/IGHG1/IGLV3-1/IGHV4-59/IGLV1-40/IGLV1-51/IGLV3-19/CD19/IGLV2-8/IGHV3-30/IGLV3-25/IGLC1/IGLV2-23/IGLV3-21/IGHV3-53/IGHV3-23/IGLC2/IGLV2-14/IGHG4/IGHV3-11/IGLV2-11/IGHV1-69/IGLC3/IGLV1-44/IGHG2/IGHV3-7/IGLV7-43/IGHV2-70/IGHV3-48/IGHV1OR15-1/IGLC6/CR1L/IGHV3-13/IGHV3-33/IGHV2-5/IGLV3-27	53
GO:20002571	BP	GO:2000257	regulation of protein activation cascade	53/1936	116/20488	2.64047e-24	3.9579e-22	3.05561e-22	C5AR1/C1R/C5AR2/C1QC/C1QA/C1QB/VSIG4/C3AR1/C1S/CR1/CR2/C4B/C4A/IGLV6-57/IGLV1-47/IGHV4-39/IGHG3/IGHV4-34/IGHG1/IGLV3-1/IGHV4-59/IGLV1-40/IGLV1-51/IGLV3-19/CD19/IGLV2-8/IGHV3-30/IGLV3-25/IGLC1/IGLV2-23/IGLV3-21/IGHV3-53/IGHV3-23/IGLC2/IGLV2-14/IGHG4/IGHV3-11/IGLV2-11/IGHV1-69/IGLC3/IGLV1-44/IGHG2/IGHV3-7/IGLV7-43/IGHV2-70/IGHV3-48/IGHV1OR15-1/IGLC6/CR1L/IGHV3-13/IGHV3-33/IGHV2-5/IGLV3-27	53
GO:00603261	BP	GO:0060326	cell chemotaxis	91/1936	304/20488	3.0598e-24	4.4909e-22	3.4671e-22	LOX/C5AR1/MPP1/PIK3CD/SLAMF8/CCL7/C5AR2/FCER1G/CCL3/PADI2/CCL4/CCL18/C3AR1/ADGRE2/ANXA1/ITGB2/GREM1/CMKLR1/CCR1/BIN2/CCL8/IL10/PLA2G7/FPR2/FGFR1/AIF1/EGR3/CXCL5/PDE4B/CCR5/NCKAP1L/CCL13/CCL26/TNFSF14/TGFB2/GAS6/CCL24/SCG2/IL6/CXCL9/THBS1/CXCL3/CCL2/GPR183/CHGA/SAA1/PRKCQ/CXCL10/CCL5/CXCL13/FGF2/RARRES2/CXCR3/STAP1/SFTPD/CCR2/CXCL12/AZU1/CXCL2/CCL23/CCL11/CXCL11/SAA2/SLIT2/S100A8/FGF16/HGF/IL1F10/…	91
GO:00421101	BP	GO:0042110	T cell activation	117/1936	464/20488	1.15395e-23	1.6591e-21	1.28088e-21	CYP26B1/LOXL3/PDCD1LG2/DPP4/PIK3CD/RUNX2/IL7R/CD209/SLC11A1/CAV1/CD80/LAG3/NOD2/P2RX7/DTX1/DOCK2/FCER1G/VSIG4/ANXA1/LILRB4/CD300A/LILRB2/ADA/MAFB/CD86/IL2RA/HAVCR2/ICAM1/IL10/CDK6/PIK3R6/LGALS1/AIF1/EGR3/CD70/TNFSF4/EOMES/PTPN22/MSN/CD8A/RHOH/RUNX3/CD274/NCKAP1L/FCGR2B/CLEC4G/GLI2/CR1/TNFSF13B/TNFSF14/PRNP/EGR1/TREML2/SASH3/IL6/TBX21/PTPRC/PDCD1/IL27/TNFAIP8L2/CD6/IL12RB1/LMO1/CCL2/FUT7/CD7/SIT1/…	117
GO:00706131	BP	GO:0070613	regulation of protein processing	66/1936	180/20488	2.57368e-23	3.62631e-21	2.79962e-21	C5AR1/GAS1/BAG2/C1R/C5AR2/C1QC/LDLRAD3/C1QA/C1QB/VSIG4/C3AR1/C1S/CST7/CR1/PRNP/CR2/IL1R2/BIRC3/BIRC7/THBS1/LRRK2/CCBE1/C4B/C4A/IGLV6-57/IGLV1-47/SPON1/IGHV4-39/IGHG3/IGHV4-34/IGHG1/IGLV3-1/IGHV4-59/IGLV1-40/IGLV1-51/IGLV3-19/CD19/IGLV2-8/IGHV3-30/IGLV3-25/IGLC1/IGLV2-23/IGLV3-21/IGHV3-53/IGHV3-23/IGLC2/IGLV2-14/IGHG4/IGHV3-11/IGLV2-11/IGHV1-69/IGLC3/IGLV1-44/IGHG2/IGHV3-7/IGLV7-43/IGHV2-70/IGHV3-…	66
GO:00975291	BP	GO:0097529	myeloid leukocyte migration	72/1936	210/20488	2.71591e-23	3.75169e-21	2.89641e-21	C5AR1/MPP1/PIK3CD/ROR2/SLAMF8/CCL7/C5AR2/FCER1G/CCL3/CCL4/CCL18/C3AR1/ADGRE2/ANXA1/ITGB2/CD300A/GREM1/CMKLR1/CCR1/CCL8/PLA2G7/FPR2/AIF1/CXCL5/PDE4B/TREM2/NCKAP1L/CCL13/CCL26/TGFB2/CCL24/SCG2/IL6/CXCL9/CD177/THBS1/CXCL3/EMILIN1/CCL2/CHGA/SAA1/CXCL10/CCL5/CXCL13/RARRES2/STAP1/SFTPD/CCR2/CXCL12/AZU1/CXCL2/CCL23/CCL11/CXCL11/SLIT2/S100A8/IL1F10/CCL3L3/THBS4/S100A9/S100A7/CCL21/CXCL8/CCL19/IL36RN/CXCL…	72
GO:19033171	BP	GO:1903317	regulation of protein maturation	66/1936	182/20488	5.25806e-23	7.12366e-21	5.49967e-21	C5AR1/GAS1/BAG2/C1R/C5AR2/C1QC/LDLRAD3/C1QA/C1QB/VSIG4/C3AR1/C1S/CST7/CR1/PRNP/CR2/IL1R2/BIRC3/BIRC7/THBS1/LRRK2/CCBE1/C4B/C4A/IGLV6-57/IGLV1-47/SPON1/IGHV4-39/IGHG3/IGHV4-34/IGHG1/IGLV3-1/IGHV4-59/IGLV1-40/IGLV1-51/IGLV3-19/CD19/IGLV2-8/IGHV3-30/IGLV3-25/IGLC1/IGLV2-23/IGLV3-21/IGHV3-53/IGHV3-23/IGLC2/IGLV2-14/IGHG4/IGHV3-11/IGLV2-11/IGHV1-69/IGLC3/IGLV1-44/IGHG2/IGHV3-7/IGLV7-43/IGHV2-70/IGHV3-…	66
GO:00716211	BP	GO:0071621	granulocyte chemotaxis	53/1936	123/20488	8.05371e-23	1.07054e-20	8.26485e-21	C5AR1/MPP1/PIK3CD/CCL7/C5AR2/FCER1G/CCL3/CCL4/CCL18/C3AR1/ADGRE2/ANXA1/ITGB2/CMKLR1/CCL8/CXCL5/PDE4B/NCKAP1L/CCL13/CCL26/TGFB2/CCL24/SCG2/CXCL9/THBS1/CXCL3/CCL2/SAA1/CXCL10/CCL5/CXCL13/RARRES2/CXCL2/CCL23/CCL11/CXCL11/SLIT2/S100A8/IL1F10/CCL3L3/THBS4/S100A9/S100A7/CCL21/CXCL8/CCL19/IL36RN/CXCL1/CCL20/CCL25/CXCL6/CCL1/PF4V1	53
GO:00071591	BP	GO:0007159	leukocyte cell-cell adhesion	94/1936	337/20488	1.51253e-22	1.97329e-20	1.52344e-20	CERCAM/LOXL3/PDCD1LG2/DPP4/IL7R/CD209/CAV1/CD80/LAG3/NOD2/DTX1/VSIG4/ADD2/ITGA5/ANXA1/ITGB2/LILRB4/CD300A/LILRB2/ADA/CD86/IL2RA/HAVCR2/ICAM1/IL10/ITGA4/SELPLG/NT5E/PIK3R6/LGALS1/AIF1/EGR3/CD70/TNFSF4/GCNT1/PTPN22/MSN/RUNX3/CD274/NCKAP1L/FCGR2B/CLEC4G/GLI2/TNFSF13B/TNFSF14/PRNP/SASH3/IL6/TBX21/PTPRC/CD177/PDCD1/TNFAIP8L2/CD6/IL12RB1/CCL2/FGL2/TIGIT/CD28/CD44/PRKCQ/LILRB1/CD5/CTLA4/CCL5/ICOS/TNFSF9…	94
GO:00975301	BP	GO:0097530	granulocyte migration	56/1936	141/20488	6.07327e-22	7.77931e-20	6.00585e-20	C5AR1/MPP1/PIK3CD/SLAMF8/CCL7/C5AR2/FCER1G/CCL3/CCL4/CCL18/C3AR1/ADGRE2/ANXA1/ITGB2/CD300A/CMKLR1/CCL8/CXCL5/PDE4B/NCKAP1L/CCL13/CCL26/TGFB2/CCL24/SCG2/CXCL9/CD177/THBS1/CXCL3/CCL2/SAA1/CXCL10/CCL5/CXCL13/RARRES2/CXCL2/CCL23/CCL11/CXCL11/SLIT2/S100A8/IL1F10/CCL3L3/THBS4/S100A9/S100A7/CCL21/CXCL8/CCL19/IL36RN/CXCL1/CCL20/CCL25/CXCL6/CCL1/PF4V1	56
GO:00305931	BP	GO:0030593	neutrophil chemotaxis	46/1936	104/20488	1.47429e-20	1.85471e-18	1.43189e-18	C5AR1/MPP1/PIK3CD/CCL7/C5AR2/FCER1G/CCL3/CCL4/CCL18/C3AR1/ITGB2/CCL8/CXCL5/PDE4B/NCKAP1L/CCL13/CCL26/TGFB2/CCL24/CXCL9/CXCL3/CCL2/SAA1/CXCL10/CCL5/CXCL13/CXCL2/CCL23/CCL11/CXCL11/SLIT2/S100A8/IL1F10/CCL3L3/THBS4/S100A9/CCL21/CXCL8/CCL19/IL36RN/CXCL1/CCL20/CCL25/CXCL6/CCL1/PF4V1	46
GO:00700981	BP	GO:0070098	chemokine-mediated signaling pathway	42/1936	88/20488	1.89074e-20	2.33689e-18	1.80415e-18	CCL7/CCL3/PADI2/CCL4/CCL18/CMKLR1/CCR1/CCL8/CXCL5/TREM2/CCR5/CCL13/CCL26/CCL24/CXCL9/THPO/CXCL3/CCL2/CXCL10/CCL5/CXCL13/CXCR3/CCR2/CXCL12/CXCL2/CCL23/CCL11/CXCL11/SLIT2/CCL3L3/CCR4/CCL21/CXCL8/CCR8/CCL19/CCR6/CXCL1/CCL20/CCL25/CXCL6/CCL1/PF4V1	42
GO:00018191	BP	GO:0001819	positive regulation of cytokine production	110/1936	464/20488	4.51238e-20	5.48099e-18	4.23149e-18	SPHK1/IL27RA/SULF2/C5AR1/PTPRJ/WNT11/TLR6/SLC11A1/HPSE/CD80/SPON2/CD14/NOD2/P2RX7/POLR3G/FCER1G/CCL3/SULF1/C3AR1/DDX58/CYBB/ANXA1/IRF8/TYROBP/TLR1/LILRB2/TWIST1/CD226/NFAM1/CD86/HAVCR2/CLEC5A/IL10/CSF1R/TNFRSF8/IL12RB2/STAT1/POSTN/TLR8/AIF1/GBP5/TNFSF4/PDE4B/TREM2/MNDA/PTPN22/AKAP12/CD274/LILRA5/EGR1/SASH3/MMP8/IL6/PTPRC/IL27/BIRC3/CRTAM/ZBP1/THBS1/PAEP/CD6/LY96/IL12RB1/DDX60/LRRK2/RSAD2/LUM/SAA1…	110
GO:00508631	BP	GO:0050863	regulation of T cell activation	85/1936	314/20488	1.35072e-19	1.61286e-17	1.24517e-17	CYP26B1/LOXL3/PDCD1LG2/DPP4/IL7R/CD209/CAV1/CD80/LAG3/NOD2/DTX1/VSIG4/ANXA1/LILRB4/CD300A/LILRB2/ADA/CD86/IL2RA/HAVCR2/IL10/PIK3R6/LGALS1/AIF1/EGR3/CD70/TNFSF4/PTPN22/RUNX3/CD274/NCKAP1L/FCGR2B/CLEC4G/GLI2/CR1/TNFSF13B/TNFSF14/PRNP/SASH3/IL6/TBX21/PTPRC/PDCD1/IL27/TNFAIP8L2/CD6/IL12RB1/LMO1/CCL2/SIT1/FGL2/TIGIT/CD28/PRKCQ/LILRB1/CD5/CTLA4/CCL5/ICOS/CD2/TNFSF9/CD3E/TNFSF8/HLA-DMB/TNFRSF18/SFTPD/CC…	85
GO:19902661	BP	GO:1990266	neutrophil migration	48/1936	118/20488	1.59644e-19	1.87449e-17	1.44716e-17	C5AR1/MPP1/PIK3CD/SLAMF8/CCL7/C5AR2/FCER1G/CCL3/CCL4/CCL18/C3AR1/ITGB2/CCL8/CXCL5/PDE4B/NCKAP1L/CCL13/CCL26/TGFB2/CCL24/CXCL9/CD177/CXCL3/CCL2/SAA1/CXCL10/CCL5/CXCL13/CXCL2/CCL23/CCL11/CXCL11/SLIT2/S100A8/IL1F10/CCL3L3/THBS4/S100A9/CCL21/CXCL8/CCL19/IL36RN/CXCL1/CCL20/CCL25/CXCL6/CCL1/PF4V1	48
GO:19030371	BP	GO:1903037	regulation of leukocyte cell-cell adhesion	83/1936	304/20488	2.0408e-19	2.35695e-17	1.81964e-17	LOXL3/PDCD1LG2/DPP4/IL7R/CD209/CAV1/CD80/LAG3/NOD2/DTX1/VSIG4/ANXA1/ITGB2/LILRB4/CD300A/LILRB2/ADA/CD86/IL2RA/HAVCR2/ICAM1/IL10/ITGA4/PIK3R6/LGALS1/AIF1/EGR3/CD70/TNFSF4/PTPN22/RUNX3/CD274/NCKAP1L/FCGR2B/CLEC4G/GLI2/TNFSF13B/TNFSF14/PRNP/SASH3/IL6/TBX21/PTPRC/PDCD1/TNFAIP8L2/CD6/IL12RB1/CCL2/FGL2/TIGIT/CD28/CD44/PRKCQ/LILRB1/CD5/CTLA4/CCL5/ICOS/TNFSF9/CD3E/HLA-DMB/SFTPD/CCR2/EBI3/IFNG/CXCL12/LAX1…	83
GO:00164851	BP	GO:0016485	protein processing	87/1936	328/20488	2.0969e-19	2.38269e-17	1.8395e-17	C5AR1/GAS1/F3/KLK6/BAG2/C1R/ADAMTS2/PCSK9/C5AR2/C1QC/LDLRAD3/P2RX7/PCSK1/C1QA/C1QB/VSIG4/C3AR1/C1S/AEBP1/CST7/CPXM1/CR1/PRNP/KLK1/ADAMTS3/CR2/IL1R2/BIRC3/BIRC7/THBS1/PCSK5/LRRK2/CCBE1/SRGN/C4B/C4A/CPXM2/IGLV6-57/IGLV1-47/SPON1/IGHV4-39/IGHG3/IGHV4-34/MME/IGHG1/IGLV3-1/NGF/PRSS3/IGHV4-59/CPA3/IGLV1-40/IGLV1-51/IGLV3-19/CD19/IGLV2-8/COMP/IGHV3-30/IGLV3-25/IGLC1/IGLV2-23/IGLV3-21/IGHV3-53/IGHV3-23/I…	87
GO:00380941	BP	GO:0038094	Fc-gamma receptor signaling pathway	53/1936	142/20488	2.1387e-19	2.39161e-17	1.8464e-17	PTPRJ/FCGR2A/FCGR3A/WIPF1/HCK/MYO1G/FCER1G/FCGR1A/PLPP4/NCKAP1L/FCGR2B/WIPF3/PTPRC/CLEC4D/CLEC4E/IGLV6-57/IGLV1-47/IGHV4-39/IGHG3/IGHV4-34/IGHG1/IGLV3-1/IGHV4-59/IGLV1-40/IGLV1-51/IGLV3-19/IGLV2-8/IGHV3-30/IGLV3-25/IGLC1/IGLV2-23/IGLV3-21/IGHV3-53/IGHV3-23/IGLC2/IGLV2-14/IGHG4/IGHV3-11/IGLV2-11/IGHV1-69/IGLC3/IGLV1-44/IGHG2/IGHV3-7/IGLV7-43/IGHV2-70/IGHV3-48/IGHV1OR15-1/IGLC6/IGHV3-13/IGHV3-33/IG…	53
GO:19908681	BP	GO:1990868	response to chemokine	43/1936	97/20488	2.35737e-19	2.55503e-17	1.97256e-17	LOX/CCL7/CCL3/PADI2/CCL4/CCL18/CMKLR1/CCR1/CCL8/CXCL5/TREM2/CCR5/CCL13/CCL26/CCL24/CXCL9/THPO/CXCL3/CCL2/CXCL10/CCL5/CXCL13/CXCR3/CCR2/CXCL12/CXCL2/CCL23/CCL11/CXCL11/SLIT2/CCL3L3/CCR4/CCL21/CXCL8/CCR8/CCL19/CCR6/CXCL1/CCL20/CCL25/CXCL6/CCL1/PF4V1	43
GO:19908691	BP	GO:1990869	cellular response to chemokine	43/1936	97/20488	2.35737e-19	2.55503e-17	1.97256e-17	LOX/CCL7/CCL3/PADI2/CCL4/CCL18/CMKLR1/CCR1/CCL8/CXCL5/TREM2/CCR5/CCL13/CCL26/CCL24/CXCL9/THPO/CXCL3/CCL2/CXCL10/CCL5/CXCL13/CXCR3/CCR2/CXCL12/CXCL2/CCL23/CCL11/CXCL11/SLIT2/CCL3L3/CCR4/CCL21/CXCL8/CCR8/CCL19/CCR6/CXCL1/CCL20/CCL25/CXCL6/CCL1/PF4V1	43
GO:00300981	BP	GO:0030098	lymphocyte differentiation	91/1936	353/20488	2.41558e-19	2.57845e-17	1.99064e-17	CYP26B1/LOXL3/IL11/PTPRJ/PIK3CD/RUNX2/IL7R/CLCF1/SLAMF8/INHBA/CD80/LAG3/DTX1/DOCK11/DOCK2/FCER1G/AXL/ANXA1/LILRB4/LILRB2/PLCL2/NFAM1/ADA/MAFB/CD86/IL2RA/IL10/CDK6/DOCK10/SPI1/ITGA4/PIK3R6/LGALS1/EGR3/TNFSF4/BTK/EOMES/PTPN22/CD8A/RHOH/RUNX3/NCKAP1L/FCGR2B/GLI2/CR1/TOX/GAS6/EGR1/SASH3/IL6/TBX21/PTPRC/CR2/IL27/NTRK1/ADGRG3/IL12RB1/IKZF1/HDAC9/FUT7/GPR183/RSAD2/FGL2/CD28/CLEC4D/CTLA4/CD2/CLEC4E/TNFSF…	91
GO:00080091	MF	GO:0008009	chemokine activity	30/1936	49/20488	4.67124e-19	4.91178e-17	3.79204e-17	CCL7/CCL3/CCL4/CCL18/CCL8/CXCL5/CCL13/CCL26/CCL24/CXCL9/CXCL3/CCL2/CXCL10/CCL5/CXCL13/CXCL12/CXCL2/CCL23/CCL11/CXCL11/CCL3L3/CCL21/CXCL8/CCL19/CXCL1/CCL20/CCL25/CXCL6/CCL1/PF4V1	30
GO:00051261	MF	GO:0005126	cytokine receptor binding	79/1936	286/20488	7.15868e-19	7.4166e-17	5.72583e-17	ECM1/IL11/CLCF1/CCL7/INHBA/CCL3/CCL4/CCL18/ITGA5/TGFB3/PXDN/GREM1/CCL8/IL10/STAT1/CXCL5/CD70/TNFSF4/CCL13/ITGB3/CCL26/TNFSF13B/TNFSF14/TGFB2/CD300LF/CCL24/IL6/CXCL9/GDF5/IL27/NTRK1/GDF1/CXCL3/IL12RB1/CCL2/PRL/CXCL10/CCL5/LTA/OSM/CXCL13/TNFSF9/TNFSF8/STAP1/CCR2/EBI3/IFNG/CXCL12/CXCL2/CCL23/GDF10/CCL11/CXCL11/CSF2/TNF/NGF/IL1F10/IFNK/CCL3L3/IFNL1/FASLG/CSF3/DEFB103A/CCL21/CXCL8/CCL19/IL36RN/LEFTY1/…	79
GO:00026831	BP	GO:0002683	negative regulation of immune system process	107/1936	463/20488	1.09969e-18	1.12279e-16	8.66831e-17	IL27RA/LOXL3/PDCD1LG2/PTPRJ/FSTL3/IL7R/TLR6/ADORA1/SAMHD1/TMEM176B/SLAMF8/FBN1/C5AR2/C1QC/INHBA/CD80/TMEM176A/LAG3/CD14/DTX1/FCER1G/CCL3/PADI2/AXL/VSIG4/LILRB3/COL3A1/ANXA1/TGFB3/LILRB4/CD300A/TYROBP/LILRB2/GREM1/PLCL2/ADA/MAFB/CD86/SAMSN1/IL2RA/HAVCR2/IL10/CST7/CDK6/SOX9/TNFSF4/BTK/GAL/MNDA/PTPN22/CD84/IL31RA/RUNX3/CD274/HLA-DOB/FCGR2B/CLEC4G/CR1/PRNP/TGFB2/CD300LF/TBX21/GBP1/PTPRC/PDCD1/TNFAIP8…	107
GO:00052011	MF	GO:0005201	extracellular matrix structural constituent	56/1936	163/20488	1.82766e-18	1.83941e-16	1.42008e-16	FN1/ECM1/TGFBI/CTHRC1/TNC/CHI3L1/COL6A1/LTBP2/COL6A2/COL5A1/EFEMP1/FBN1/COL16A1/COL5A2/COL8A2/COL1A1/COL1A2/MFAP2/COL6A3/COL3A1/LAMA1/PXDN/COL5A3/AEBP1/ANOS1/COL12A1/FMOD/POSTN/MFAP5/SPARC/COL10A1/BGN/DPT/FBLN2/VCAN/DCN/THBS1/EMILIN1/COL6A6/LUM/FGL2/THBS2/CILP/COL11A1/FBN2/LAMC2/HMCN1/TFPI2/ASPN/SPON1/LAMA3/OGN/COMP/FBN3/ADIPOQ/MUC4	56
GO:00024311	BP	GO:0002431	Fc receptor mediated stimulatory signaling pathway	52/1936	145/20488	3.58304e-18	3.55529e-16	2.74479e-16	PTPRJ/FCGR2A/FCGR3A/WIPF1/HCK/MYO1G/FCER1G/CD226/FCGR1A/PLPP4/NCKAP1L/FCGR2B/WIPF3/PTPRC/IGLV6-57/IGLV1-47/IGHV4-39/IGHG3/IGHV4-34/IGHG1/IGLV3-1/IGHV4-59/IGLV1-40/IGLV1-51/IGLV3-19/IGLV2-8/IGHV3-30/IGLV3-25/IGLC1/IGLV2-23/IGLV3-21/IGHV3-53/IGHV3-23/IGLC2/IGLV2-14/IGHG4/IGHV3-11/IGLV2-11/IGHV1-69/IGLC3/IGLV1-44/IGHG2/IGHV3-7/IGLV7-43/IGHV2-70/IGHV3-48/IGHV1OR15-1/IGLC6/IGHV3-13/IGHV3-33/IGHV2-5/IG…	52
GO:00423791	MF	GO:0042379	chemokine receptor binding	34/1936	66/20488	3.79948e-18	3.71768e-16	2.87016e-16	CCL7/CCL3/CCL4/CCL18/CCL8/STAT1/CXCL5/CCL13/CCL26/CCL24/CXCL9/CXCL3/CCL2/CXCL10/CCL5/CXCL13/CCR2/CXCL12/CXCL2/CCL23/CCL11/CXCL11/CCL3L3/DEFB103A/CCL21/CXCL8/CCL19/CXCL1/CCL20/CCL25/DEFB103B/CXCL6/CCL1/PF4V1	34
GO:00466511	BP	GO:0046651	lymphocyte proliferation	75/1936	272/20488	6.18218e-18	5.96623e-16	4.60611e-16	PDCD1LG2/IL7R/CD209/SLC11A1/CLCF1/CD80/P2RX7/DOCK2/VSIG4/ANXA1/CD300A/TYROBP/LILRB2/PLCL2/ADA/CD86/IL2RA/HAVCR2/IL10/CD180/AIF1/CD70/TNFSF4/BTK/GAL/MNDA/PTPN22/MSN/CD274/NCKAP1L/FCGR2B/CLEC4G/TNFSF13B/TNFSF14/PRNP/SASH3/IL6/PTPRC/CR2/IL27/CD38/CD6/IL12RB1/LMO1/GPR183/CD28/PRKCQ/LILRB1/CTLA4/CCL5/TNFSF9/CD3E/TNFSF8/HLA-DMB/SFTPD/FCRL3/CCR2/EBI3/CD22/IGF1/IDO1/IFNK/CD19/MS4A1/CD79A/CCL19/MZB1/LGALS…	75
GO:00329431	BP	GO:0032943	mononuclear cell proliferation	75/1936	274/20488	9.71001e-18	9.2442e-16	7.13679e-16	PDCD1LG2/IL7R/CD209/SLC11A1/CLCF1/CD80/P2RX7/DOCK2/VSIG4/ANXA1/CD300A/TYROBP/LILRB2/PLCL2/ADA/CD86/IL2RA/HAVCR2/IL10/CD180/AIF1/CD70/TNFSF4/BTK/GAL/MNDA/PTPN22/MSN/CD274/NCKAP1L/FCGR2B/CLEC4G/TNFSF13B/TNFSF14/PRNP/SASH3/IL6/PTPRC/CR2/IL27/CD38/CD6/IL12RB1/LMO1/GPR183/CD28/PRKCQ/LILRB1/CTLA4/CCL5/TNFSF9/CD3E/TNFSF8/HLA-DMB/SFTPD/FCRL3/CCR2/EBI3/CD22/IGF1/IDO1/IFNK/CD19/MS4A1/CD79A/CCL19/MZB1/LGALS…	75
GO:00706611	BP	GO:0070661	leukocyte proliferation	79/1936	298/20488	1.00512e-17	9.44145e-16	7.28908e-16	PDCD1LG2/IL7R/CD209/SLC11A1/CLCF1/CD80/P2RX7/DOCK2/VSIG4/ANXA1/CD300A/TYROBP/LILRB2/GREM1/PLCL2/ADA/CD86/IL2RA/HAVCR2/CCL8/IL10/CSF1R/CD180/AIF1/CD70/TNFSF4/BTK/TREM2/GAL/MNDA/PTPN22/MSN/CD274/NCKAP1L/FCGR2B/CLEC4G/TNFSF13B/TNFSF14/PRNP/SASH3/IL6/PTPRC/CR2/IL27/CD38/CD6/IL12RB1/LMO1/GPR183/CD28/PRKCQ/LILRB1/CTLA4/CCL5/TNFSF9/CD3E/TNFSF8/HLA-DMB/SFTPD/FCRL3/CCR2/EBI3/CD22/IGF1/IDO1/IFNK/CD19/MS4A1…	79
GO:00024331	BP	GO:0002433	immune response-regulating cell surface receptor signaling pathway involved in phagocytosis	50/1936	139/20488	1.36534e-17	1.24919e-15	9.64415e-16	PTPRJ/FCGR2A/FCGR3A/WIPF1/HCK/MYO1G/FCGR1A/PLPP4/NCKAP1L/FCGR2B/WIPF3/PTPRC/IGLV6-57/IGLV1-47/IGHV4-39/IGHG3/IGHV4-34/IGHG1/IGLV3-1/IGHV4-59/IGLV1-40/IGLV1-51/IGLV3-19/IGLV2-8/IGHV3-30/IGLV3-25/IGLC1/IGLV2-23/IGLV3-21/IGHV3-53/IGHV3-23/IGLC2/IGLV2-14/IGHG4/IGHV3-11/IGLV2-11/IGHV1-69/IGLC3/IGLV1-44/IGHG2/IGHV3-7/IGLV7-43/IGHV2-70/IGHV3-48/IGHV1OR15-1/IGLC6/IGHV3-13/IGHV3-33/IGHV2-5/IGLV3-27	50
GO:00380961	BP	GO:0038096	Fc-gamma receptor signaling pathway involved in phagocytosis	50/1936	139/20488	1.36534e-17	1.24919e-15	9.64415e-16	PTPRJ/FCGR2A/FCGR3A/WIPF1/HCK/MYO1G/FCGR1A/PLPP4/NCKAP1L/FCGR2B/WIPF3/PTPRC/IGLV6-57/IGLV1-47/IGHV4-39/IGHG3/IGHV4-34/IGHG1/IGLV3-1/IGHV4-59/IGLV1-40/IGLV1-51/IGLV3-19/IGLV2-8/IGHV3-30/IGLV3-25/IGLC1/IGLV2-23/IGLV3-21/IGHV3-53/IGHV3-23/IGLC2/IGLV2-14/IGHG4/IGHV3-11/IGLV2-11/IGHV1-69/IGLC3/IGLV1-44/IGHG2/IGHV3-7/IGLV7-43/IGHV2-70/IGHV3-48/IGHV1OR15-1/IGLC6/IGHV3-13/IGHV3-33/IGHV2-5/IGLV3-27	50
GO:00702681	BP	GO:0070268	cornification	44/1936	112/20488	2.51246e-17	2.26926e-15	1.75194e-15	CYP26B1/KLK5/KRT81/DSC2/TCHH/DSP/PI3/SPINK6/TGM1/KRT6B/KRT6A/KRT14/KRT34/FLG/SPRR2G/DSG3/KRT3/LIPN/DSC1/KRT86/KRT9/KRT1/KRT32/KLK12/KLK14/LCE3D/SPRR2D/KRT75/LOR/SPRR2B/SPRR2F/KRT6C/SPRR2E/SPRR2A/KRT72/KRT16/CDSN/KRT5/KRT79/KLK13/SPRR1B/DSC3/DSG1/CASP14	44
GO:00022371	BP	GO:0002237	response to molecule of bacterial origin	85/1936	343/20488	5.0818e-17	4.53181e-15	3.49869e-15	PDCD1LG2/C5AR1/TLR6/SLC11A1/HCK/CD80/SPON2/CD14/NOD2/P2RX7/CCL3/AXL/FMO1/IRF8/TLR1/LILRB2/CD86/HAVCR2/ICAM1/IL10/IL12RB2/MRC1/IL10RA/SSC5D/CD180/CXCL5/TNFSF4/PDE4B/TREM2/LY86/PTPN22/AKAP12/CCR5/SPARC/CD274/FCGR2B/PLSCR4/GFI1/IL24/MAOB/IL6/CXCL9/PTGFR/DCN/CSF2RB/CD6/CXCL3/LY96/CCL2/LILRB1/CXCL10/C4B/CCL5/LTA/CXCL13/CEBPE/TNIP3/STAP1/CXCL2/MPO/CXCL11/S100A8/CSF2/TNF/IL1F10/IDO1/BPI/HAMP/FASLG/AICDA…	85
GO:00055391	MF	GO:0005539	glycosaminoglycan binding	66/1936	229/20488	5.26577e-17	4.63717e-15	3.58003e-15	FN1/SULF2/LTBP2/COL5A1/CRISPLD2/TNFAIP6/CCL7/FBN1/CCDC80/NOD2/HAPLN3/SULF1/FSTL1/ADGRE2/DPYSL3/ANXA6/COL5A3/ANOS1/CCL8/NAV2/POSTN/FGFR1/TREM2/RSPO3/PRNP/BGN/ADAMTS3/PTPRC/VCAN/DCN/THBS1/LIPG/SAA1/CD44/THBS2/CXCL10/FGF7/COL11A1/CXCL13/FGF2/HAPLN4/PCOLCE2/EPYC/LAMC2/AZU1/MPO/CCL23/PLA2G5/CXCL11/ADAMTS15/NELL2/SLIT2/RSPO2/THBS4/IGHM/COMP/VIT/FGFBP1/MMP7/FGF10/RSPO1/SOST/PLA2G2D/RNASE7/CXCL6/PF4V1	66
GO:00224071	BP	GO:0022407	regulation of cell-cell adhesion	94/1936	403/20488	7.74186e-17	6.73351e-15	5.19847e-15	ADAM19/LOXL3/PDCD1LG2/DPP4/FSTL3/IL7R/MYADM/CD209/CAV1/CD80/LAG3/TENM3/NOD2/DTX1/C1QTNF1/VSIG4/ANXA1/ITGB2/LILRB4/CD300A/LILRB2/ADA/CD86/IL2RA/HAVCR2/ICAM1/IL10/PDPN/ITGA4/PIK3R6/LGALS1/AIF1/EGR3/CD70/TNFSF4/PTPN22/RUNX3/CD274/NCKAP1L/FCGR2B/CLEC4G/GLI2/TNFSF13B/TNFSF14/PRNP/SASH3/IL6/TBX21/PTPRC/PDCD1/TNFAIP8L2/CD6/IL12RB1/CCL2/FGL2/TIGIT/CD28/CD44/PRKCQ/LILRB1/CD5/CTLA4/CCL5/ICOS/CXCL13/TNFSF9/…	94
GO:00726761	BP	GO:0072676	lymphocyte migration	43/1936	111/20488	1.06694e-16	9.16658e-15	7.07687e-15	IL27RA/ECM1/PIK3CD/CCL7/MYO1G/CCL3/PADI2/CCL4/CCL18/ICAM1/CCL8/ITGA4/AIF1/MSN/CCL13/CCL26/TNFSF14/GAS6/CCL24/TBX21/CCL2/GPR183/SAA1/CXCL10/CCL5/CXCL13/CXCR3/CCR2/CXCL12/CCL23/CCL11/CXCL11/ADTRP/CCL3L3/GCSAML/S100A7/CCL21/CCL19/CCR6/CCL20/CCL25/CCL1/DEFA1B	43
GO:00068981	BP	GO:0006898	receptor-mediated endocytosis	80/1936	316/20488	1.14338e-16	9.70495e-15	7.49251e-15	DNM1/RAB31/CAV1/PCSK9/LDLRAD3/CD14/CD163/FCER1G/RAMP1/ITGB2/GREM1/ITGAM/MSR1/MRC1/ITGA4/FCGR1A/FPR2/CAV2/COLEC12/SYT11/SPARC/FCGR1B/FCGR2B/FOLR2/ITGB3/SGIP1/SH3GL3/MARCO/DNAJC6/SAA1/SNAP25/LILRB1/SFTPD/NECAB2/IGLV6-57/IGLV1-47/IGHV4-39/IGHV4-34/IGLV3-1/CACNG8/IGHV4-59/IGLV1-40/IGLV1-51/IGLV3-19/DRD2/IGLV2-8/IGHV3-30/IGLV3-25/IGLC1/IGLV2-23/IGLV3-21/CCL21/IGHV3-53/IGHV3-23/CXCL8/CACNG7/IGLC2/CCL19…	80
GO:00025481	BP	GO:0002548	monocyte chemotaxis	32/1936	65/20488	2.06322e-16	1.7304e-14	1.33592e-14	SLAMF8/CCL7/CCL3/CCL4/CCL18/ANXA1/GREM1/CCR1/CCL8/PLA2G7/FPR2/AIF1/CCL13/CCL26/CCL24/IL6/CCL2/CXCL10/CCL5/CCR2/CXCL12/CCL23/CCL11/SLIT2/CCL3L3/S100A7/CCL21/CCL19/CCL20/CCL25/CCL1/CALCA	32
GO:00716741	BP	GO:0071674	mononuclear cell migration	38/1936	90/20488	2.13382e-16	1.76856e-14	1.36538e-14	C5AR1/SLAMF8/CCL7/CCL3/CCL4/CCL18/C3AR1/ANXA1/GREM1/CMKLR1/CCR1/CCL8/PLA2G7/FPR2/AIF1/CCL13/CCL26/CCL24/IL6/THBS1/CCL2/CXCL10/CCL5/RARRES2/CCR2/CXCL12/CCL23/CCL11/SLIT2/TNF/CCL3L3/S100A7/CCL21/CCL19/CCL20/CCL25/CCL1/CALCA	38
GO:00506701	BP	GO:0050670	regulation of lymphocyte proliferation	61/1936	208/20488	3.25342e-16	2.66516e-14	2.05758e-14	PDCD1LG2/CD209/CLCF1/CD80/VSIG4/ANXA1/CD300A/TYROBP/LILRB2/ADA/CD86/IL2RA/HAVCR2/IL10/AIF1/CD70/TNFSF4/BTK/GAL/MNDA/PTPN22/CD274/NCKAP1L/FCGR2B/CLEC4G/TNFSF13B/PRNP/SASH3/IL6/PTPRC/IL27/CD38/CD6/IL12RB1/LMO1/GPR183/CD28/PRKCQ/LILRB1/CTLA4/CCL5/TNFSF9/CD3E/TNFSF8/HLA-DMB/SFTPD/FCRL3/CCR2/EBI3/CD22/IGF1/IDO1/CCL19/MZB1/LGALS9B/CLC/SPTA1/FGF10/TNFRSF13B/PLA2G2D/LGALS9C	61
GO:00329441	BP	GO:0032944	regulation of mononuclear cell proliferation	61/1936	209/20488	4.17855e-16	3.38367e-14	2.61229e-14	PDCD1LG2/CD209/CLCF1/CD80/VSIG4/ANXA1/CD300A/TYROBP/LILRB2/ADA/CD86/IL2RA/HAVCR2/IL10/AIF1/CD70/TNFSF4/BTK/GAL/MNDA/PTPN22/CD274/NCKAP1L/FCGR2B/CLEC4G/TNFSF13B/PRNP/SASH3/IL6/PTPRC/IL27/CD38/CD6/IL12RB1/LMO1/GPR183/CD28/PRKCQ/LILRB1/CTLA4/CCL5/TNFSF9/CD3E/TNFSF8/HLA-DMB/SFTPD/FCRL3/CCR2/EBI3/CD22/IGF1/IDO1/CCL19/MZB1/LGALS9B/CLC/SPTA1/FGF10/TNFRSF13B/PLA2G2D/LGALS9C	61
GO:00706631	BP	GO:0070663	regulation of leukocyte proliferation	63/1936	222/20488	6.14877e-16	4.92251e-14	3.80032e-14	PDCD1LG2/CD209/CLCF1/CD80/VSIG4/ANXA1/CD300A/TYROBP/LILRB2/GREM1/ADA/CD86/IL2RA/HAVCR2/CCL8/IL10/AIF1/CD70/TNFSF4/BTK/GAL/MNDA/PTPN22/CD274/NCKAP1L/FCGR2B/CLEC4G/TNFSF13B/PRNP/SASH3/IL6/PTPRC/IL27/CD38/CD6/IL12RB1/LMO1/GPR183/CD28/PRKCQ/LILRB1/CTLA4/CCL5/TNFSF9/CD3E/TNFSF8/HLA-DMB/SFTPD/FCRL3/CCR2/EBI3/CD22/IGF1/IDO1/CCL19/MZB1/LGALS9B/CLC/SPTA1/FGF10/TNFRSF13B/PLA2G2D/LGALS9C	63
GO:00712191	BP	GO:0071219	cellular response to molecule of bacterial origin	61/1936	212/20488	8.75009e-16	6.92634e-14	5.34733e-14	PDCD1LG2/TLR6/HCK/CD80/SPON2/CD14/NOD2/CCL3/AXL/IRF8/TLR1/LILRB2/CD86/HAVCR2/ICAM1/IL10/MRC1/CD180/CXCL5/TNFSF4/PDE4B/TREM2/LY86/PTPN22/CCR5/CD274/FCGR2B/PLSCR4/GFI1/IL24/IL6/CXCL9/CD6/CXCL3/LY96/CCL2/LILRB1/CXCL10/CCL5/CXCL13/CEBPE/TNIP3/STAP1/CXCL2/CXCL11/CSF2/TNF/IL1F10/BPI/HAMP/AICDA/CSF3/ANKRD1/CXCL8/IL36RN/CXCL1/IRGM/CARD17/CXCL6/DEFA1B/PF4V1	61
GO:00482471	BP	GO:0048247	lymphocyte chemotaxis	31/1936	64/20488	1.09291e-15	8.55505e-14	6.60475e-14	PIK3CD/CCL7/CCL3/PADI2/CCL4/CCL18/CCL8/CCL13/CCL26/TNFSF14/GAS6/CCL24/CCL2/GPR183/SAA1/CXCL10/CCL5/CXCL13/CXCR3/CCR2/CCL23/CCL11/CXCL11/CCL3L3/S100A7/CCL21/CCL19/CCL20/CCL25/CCL1/DEFA1B	31
GO:00324961	BP	GO:0032496	response to lipopolysaccharide	80/1936	330/20488	1.62041e-15	1.25449e-13	9.685e-14	PDCD1LG2/C5AR1/SLC11A1/HCK/CD80/SPON2/CD14/NOD2/P2RX7/CCL3/AXL/FMO1/IRF8/LILRB2/CD86/HAVCR2/ICAM1/IL10/IL12RB2/MRC1/IL10RA/CD180/CXCL5/TNFSF4/PDE4B/TREM2/LY86/PTPN22/AKAP12/CCR5/SPARC/CD274/PLSCR4/GFI1/IL24/MAOB/IL6/CXCL9/PTGFR/DCN/CSF2RB/CD6/CXCL3/LY96/CCL2/LILRB1/CXCL10/CCL5/LTA/CXCL13/CEBPE/TNIP3/STAP1/CXCL2/MPO/CXCL11/S100A8/CSF2/TNF/IL1F10/IDO1/BPI/HAMP/FASLG/AICDA/CSF3/ANKRD1/S100A7/CXCL8/I…	80
GO:00712161	BP	GO:0071216	cellular response to biotic stimulus	64/1936	236/20488	3.98648e-15	3.05269e-13	2.35677e-13	PDCD1LG2/TLR6/HCK/CD80/SPON2/CD14/NOD2/CCL3/AXL/IRF8/TLR1/LILRB2/CD86/HAVCR2/ICAM1/IL10/MRC1/CD180/CXCL5/TNFSF4/BTK/PDE4B/TREM2/LY86/PTPN22/CCR5/CD274/FCGR2B/PLSCR4/GFI1/IL24/IGFBPL1/IL6/CXCL9/CD6/CXCL3/LY96/CCL2/LILRB1/CXCL10/CCL5/CXCL13/CEBPE/TNIP3/STAP1/CXCL2/CLEC7A/CXCL11/CSF2/TNF/IL1F10/BPI/HAMP/AICDA/CSF3/ANKRD1/CXCL8/IL36RN/CXCL1/IRGM/CARD17/CXCL6/DEFA1B/PF4V1	64
GO:00026851	BP	GO:0002685	regulation of leukocyte migration	57/1936	196/20488	4.58774e-15	3.44848e-13	2.66233e-13	IL27RA/ECM1/C5AR1/MPP1/ADORA1/SLAMF8/CCL7/C5AR2/CCL3/PADI2/CCL4/C3AR1/ANXA1/CD300A/GREM1/CMKLR1/ADA/CCR1/ICAM1/CCL8/PLA2G7/ITGA4/FPR2/AIF1/TREM2/MSN/NCKAP1L/TNFSF14/GAS6/CCL24/IL6/THBS1/EMILIN1/CCL2/CXCL10/CCL5/CXCL13/RARRES2/CXCR3/TNFRSF18/STAP1/CCR2/CXCL12/SLIT2/ADTRP/TNF/THBS4/GCSAML/S100A7/CCL21/CXCL8/CCL19/CCR6/CCL20/F7/CCL25/CCL1	57
GO:00321031	BP	GO:0032103	positive regulation of response to external stimulus	78/1936	323/20488	4.60124e-15	3.44848e-13	2.66233e-13	C5AR1/F3/KLK5/TLR6/KLK7/CCL7/TGM2/NOD2/FCER1G/CCL3/OSMR/CCL4/CCL18/C3AR1/CMKLR1/HAVCR2/CCR1/PLA2G7/FPR2/TUBB2B/FGFR1/CD180/AIF1/GBP5/TNFSF4/BTK/TREM2/LY86/NCKAP1L/LILRA5/CCL26/TNFSF14/GAS6/CCL24/SCG2/MMP8/IL6/THBS1/CD6/LY96/DDX60/DSCAM/LRRK2/CD28/CXCL10/CCL5/LTA/OSM/CXCL13/FGF2/RARRES2/STAP1/SUCNR1/CCR2/PTGER3/CXCL12/AZU1/CLEC7A/SLIT2/TRIM15/S100A8/FGF16/TNF/IDO1/FFAR3/CCL3L3/THBS4/S100A9/CCR4/S1…	78
GO:00024401	BP	GO:0002440	production of molecular mediator of immune response	72/1936	286/20488	5.33109e-15	3.95342e-13	3.05216e-13	IL27RA/KLK5/IL7R/KLK7/SAMHD1/SLC11A1/CLCF1/SPON2/NOD2/FCER1G/DDX58/TGFB3/CD226/IL10/TNFSF4/BTK/FCGR2B/TNFSF13B/TGFB2/GAS6/SASH3/IL6/TBX21/PTPRC/CHGA/RSAD2/FGL2/CD28/LILRB1/FCRL3/CCR2/IGLV6-57/IGLV1-47/LAX1/CD22/IGLV3-1/TNF/FFAR3/IGLV1-40/IGLV1-51/IGLV3-19/IGLV2-8/AICDA/IGLV3-25/RBP4/IGLV2-23/IGLV3-21/IGLV5-45/TRDV1/IGLV8-61/KIR2DL4/IGLV2-14/MZB1/IGLV2-11/IGLV1-36/CCR6/IGLV1-44/CLC/IGLV3-10/IGLV2-…	72
GO:00457851	BP	GO:0045785	positive regulation of cell adhesion	89/1936	403/20488	1.69061e-14	1.24066e-12	9.57824e-13	FN1/ADAM19/PDCD1LG2/DPP4/PTPRJ/FSTL3/S100A10/IL7R/MYADM/CD209/CAV1/FLNA/CCDC80/CD80/COL16A1/TPM1/TGM2/NOD2/RHOD/ITGA5/ANXA1/ITGB2/LILRB4/LILRB2/ADA/CD86/IL2RA/HAVCR2/ICAM1/IL10/CDK6/PDPN/ITGA4/PIK3R6/LGALS1/AIF1/EGR3/CD70/TNFSF4/FMN1/RUNX3/CD274/NCKAP1L/GLI2/TNFSF13B/TNFSF14/TGFB2/SASH3/IL6/PTPRC/PDCD1/FBLN2/CD6/IL12RB1/EMILIN1/CCL2/SAA1/CD28/CD44/PRKCQ/LILRB1/CD5/CTLA4/CCL5/ICOS/CXCL13/TNFSF9/CD…	89
GO:00016641	MF	GO:0001664	G protein-coupled receptor binding	70/1936	280/20488	1.85724e-14	1.34889e-12	1.04139e-12	DNM1/CTHRC1/WNT11/ADORA1/ROR2/FLNA/CCL7/REEP2/GNAO1/CCL3/CCL4/CCL18/CCL8/WNT10B/STAT1/WNT5B/FPR1/CXCL5/GAL/POMC/CCL13/CCL26/RSPO3/PRNP/UCHL1/CCL24/TUB/CXCL9/MARCO/CXCL3/CCL2/SAA1/NPW/WNT2/CXCL10/CCL5/CXCL13/SHANK1/REEP1/CCR2/CXCL12/CXCL2/NECAB2/CCL23/CCL11/CXCL11/RSPO2/NMU/CCL3L3/PNOC/DEFB103A/CCL21/CXCL8/CCL19/CXCL1/PENK/RSPO1/CCL20/RTP5/PROK2/WNT7A/CCL25/DEFB103B/CCKBR/CXCL6/CCL1/PPY/CALCA/NPY/…	70
GO:00435881	BP	GO:0043588	skin development	91/1936	419/20488	2.45534e-14	1.76509e-12	1.3627e-12	CLIC4/CYP26B1/CTSV/CD109/CTSL/SNAI1/KLK5/ADAMTS2/MYO5A/COL5A1/HPSE/INHBA/COL5A2/COL1A1/COL1A2/KRT81/COL3A1/ANXA1/PALLD/DSC2/COL5A3/WNT10B/TNFRSF19/SOX9/GAL/CTSK/TCHH/TGFB2/LHX2/DSP/PI3/FGF7/SPINK6/TGM1/KRTAP2-3/EREG/KRT6B/SCEL/KRT6A/PAX6/KRTAP5-1/KRT14/KRT34/TGM3/FLG/SPRR2G/DSG3/TNF/KRT3/LIPN/DSC1/KRT86/KRT9/FOXE1/IGFBP5/RYR1/KRT1/COMP/ABCA12/HRNR/KRT32/C1orf68/KLK12/PRR9/S100A7/KLK14/LCE3D/SPRR2…	91
GO:00301991	BP	GO:0030199	collagen fibril organization	27/1936	54/20488	2.81511e-14	2.00328e-12	1.54659e-12	LOX/LOXL3/ADAMTS2/COL5A1/LOXL2/COL5A2/ADAMTS14/COL1A1/COL1A2/COL3A1/PXDN/GREM1/COL5A3/AEBP1/COL12A1/FMOD/TGFB2/ADAMTS3/DDR2/DPT/MMP11/EMILIN1/LUM/COL11A1/CYP1B1/COMP/FOXC2	27
GO:00421191	BP	GO:0042119	neutrophil activation	102/1936	498/20488	3.6128e-14	2.54522e-12	1.96498e-12	DEGS1/CDA/ATP11A/PLAUR/C5AR1/TIMP2/CHI3L1/PTPRJ/FCGR2A/RAB31/SLC11A1/MMP9/OSCAR/CRISPLD2/TNFAIP6/HPSE/CD14/RHOF/SLC2A3/DOCK2/HK3/FCER1G/GLIPR1/PADI2/C3AR1/CYBB/LILRB3/ITGAX/SIGLEC9/ITGB2/CD300A/TYROBP/LILRB2/NFAM1/MMP25/CLEC5A/BIN2/LAIR1/ITGAM/FPR2/ANPEP/CD53/FPR1/MNDA/NCKAP1L/FCGR2B/FCAR/CR1/RNASE2/LYZ/MMP8/GPR84/PTPRC/CD177/ADGRG3/ARHGAP9/DSP/CD33/PTX3/SLC2A5/ANXA3/PLAC8/FGL2/CD44/SNAP25/CLEC4D…	102
GO:00712221	BP	GO:0071222	cellular response to lipopolysaccharide	57/1936	205/20488	3.93211e-14	2.74275e-12	2.11748e-12	PDCD1LG2/HCK/CD80/SPON2/CD14/NOD2/CCL3/AXL/IRF8/LILRB2/CD86/HAVCR2/ICAM1/IL10/MRC1/CD180/CXCL5/TNFSF4/PDE4B/LY86/PTPN22/CCR5/CD274/PLSCR4/GFI1/IL24/IL6/CXCL9/CD6/CXCL3/LY96/CCL2/LILRB1/CXCL10/CCL5/CXCL13/CEBPE/TNIP3/STAP1/CXCL2/CXCL11/CSF2/TNF/IL1F10/BPI/HAMP/AICDA/CSF3/ANKRD1/CXCL8/IL36RN/CXCL1/IRGM/CARD17/CXCL6/DEFA1B/PF4V1	57
GO:00516041	BP	GO:0051604	protein maturation	87/1936	397/20488	5.34604e-14	3.69244e-12	2.85067e-12	C5AR1/GAS1/F3/KLK6/BAG2/C1R/ADAMTS2/PCSK9/C5AR2/C1QC/LDLRAD3/P2RX7/PCSK1/C1QA/C1QB/VSIG4/C3AR1/C1S/AEBP1/CST7/CPXM1/CR1/PRNP/KLK1/ADAMTS3/CR2/IL1R2/BIRC3/BIRC7/THBS1/PCSK5/LRRK2/CCBE1/SRGN/C4B/C4A/CPXM2/IGLV6-57/IGLV1-47/SPON1/IGHV4-39/IGHG3/IGHV4-34/MME/IGHG1/IGLV3-1/NGF/PRSS3/IGHV4-59/CPA3/IGLV1-40/IGLV1-51/IGLV3-19/CD19/IGLV2-8/COMP/IGHV3-30/IGLV3-25/IGLC1/IGLV2-23/IGLV3-21/IGHV3-53/IGHV3-23/I…	87
GO:00018181	BP	GO:0001818	negative regulation of cytokine production	71/1936	296/20488	1.11781e-13	7.64563e-12	5.90265e-12	ADCY7/IL27RA/FN1/PDCD1LG2/WNT11/TLR6/SLC11A1/C5AR2/INHBA/LAG3/AXL/VSIG4/DDX58/ANXA1/TGFB3/TYROBP/TWIST1/CMKLR1/HAVCR2/IL10/TLR8/FGFR1/SSC5D/MEFV/HERC5/TNFSF4/BTK/TREM2/POMC/PTPN22/CD84/SYT11/CD274/NCKAP1L/LILRA5/FCGR2B/PRNP/TGFB2/GAS6/MMP8/IL6/TBX21/GBP1/PTPRC/IL1R2/THBS1/CD33/HDAC9/GATA6/TIGIT/LILRB1/SRGN/NAV3/SFTPD/IFNG/SLAMF1/TNF/HGF/IGF1/IDO1/BPI/IFNL1/ABCD2/IL36RN/LGALS9B/ADIPOQ/LILRA4/LGALS…	71
GO:00026951	BP	GO:0002695	negative regulation of leukocyte activation	51/1936	175/20488	1.14567e-13	7.76082e-12	5.99158e-12	LOXL3/PDCD1LG2/INHBA/CD80/LAG3/DTX1/AXL/VSIG4/ANXA1/CD300A/TYROBP/LILRB2/CD86/SAMSN1/IL2RA/HAVCR2/IL10/CST7/TNFSF4/BTK/GAL/MNDA/PTPN22/CD84/IL31RA/RUNX3/CD274/FCGR2B/CLEC4G/PRNP/CD300LF/TBX21/PTPRC/TNFAIP8L2/FGL2/TIGIT/LILRB1/SLA2/CTLA4/SFTPD/CCR2/LAX1/IDO1/BPI/IFNL1/LRFN5/LGALS9B/TNFRSF13B/PLA2G2D/LGALS9C/FGL1	51
GO:00055811	CC	GO:0005581	collagen trimer	34/1936	87/20488	1.24489e-13	8.35262e-12	6.44847e-12	LOX/CTHRC1/COL6A1/COL6A2/COL5A1/C1QC/COL16A1/COL5A2/C1QTNF1/COL8A2/COL1A1/C1QA/COL1A2/C1QB/COL6A3/COL3A1/COL5A3/COL12A1/MSR1/C1QL4/COLEC12/COL10A1/MARCO/DCN/C1QL1/EMILIN1/COL6A6/LUM/CCBE1/COL11A1/SFTPD/COL20A1/ADIPOQ/COL26A1	34
GO:00015331	CC	GO:0001533	cornified envelope	29/1936	65/20488	1.34508e-13	8.93969e-12	6.90171e-12	ANXA1/DSC2/TCHH/DSP/PI3/TGM1/SCEL/FLG/SPRR2G/DSG3/CST6/DSC1/KRT1/HRNR/C1orf68/PRR9/LCE3D/SPRR2D/LOR/SPRR2B/SPRR2F/SPRR2E/SPRR2A/CDSN/SPRR1B/SPRR4/LCE3E/DSC3/DSG1	29
GO:00023771	BP	GO:0002377	immunoglobulin production	54/1936	193/20488	1.38879e-13	9.14392e-12	7.05938e-12	IL27RA/IL7R/SAMHD1/CLCF1/IL10/TNFSF4/BTK/FCGR2B/TNFSF13B/SASH3/IL6/TBX21/PTPRC/FGL2/CD28/FCRL3/IGLV6-57/IGLV1-47/LAX1/CD22/IGLV3-1/TNF/IGLV1-40/IGLV1-51/IGLV3-19/IGLV2-8/AICDA/IGLV3-25/RBP4/IGLV2-23/IGLV3-21/IGLV5-45/TRDV1/IGLV8-61/IGLV2-14/MZB1/IGLV2-11/IGLV1-36/CCR6/IGLV1-44/IGLV3-10/IGLV2-18/TRAV14DV4/IGLV4-69/IGLV9-49/IGLV7-43/IGLV3-9/TRAV9-2/TRAV19/TRAV2/TRAV38-1/IGLV7-46/IGLV3-27/IGLV4-60	54
GO:19021051	BP	GO:1902105	regulation of leukocyte differentiation	67/1936	272/20488	1.44251e-13	9.40967e-12	7.26455e-12	CYP26B1/LOXL3/FSTL3/IL7R/ROR2/DCSTAMP/TMEM176B/SLAMF8/FBN1/C1QC/INHBA/CD80/TMEM176A/LAG3/DTX1/CCL3/AXL/LILRB3/ANXA1/LILRB4/TYROBP/LILRB2/NFAM1/ADA/MAFB/CD86/IL2RA/CCR1/CDK6/PIK3R6/EGR3/TNFSF4/BTK/TREM2/RUNX3/NCKAP1L/FCGR2B/GLI2/CR1/TOX/GAS6/SASH3/EVI2B/TBX21/PTPRC/IL27/MYC/IL12RB1/FGL2/CD28/LILRB1/CTLA4/CD2/TNFSF9/TNFRSF18/FCRL3/CCR2/IFNG/GPR55/IRF4/TNF/VNN1/IFNL1/CCL19/ZNF683/ADIPOQ/POU4F1	67
GO:00380931	BP	GO:0038093	Fc receptor signaling pathway	62/1936	241/20488	1.45918e-13	9.43112e-12	7.2811e-12	PTPRJ/FCGR2A/FCGR3A/WIPF1/HCK/MYO1G/LAT2/FCER1G/FCGR1A/PLPP4/BTK/LCP2/NCKAP1L/FCGR1B/FCGR2B/WIPF3/PTPRC/PSMB9/PRKCQ/CLEC4D/CLEC4E/ITK/IGLV6-57/IGLV1-47/IGHV4-39/IGHG3/IGHV4-34/IGHG1/IGLV3-1/IGHV4-59/IGLV1-40/IGLV1-51/IGLV3-19/IGLV2-8/IGHV3-30/IGLV3-25/IGLC1/IGLV2-23/IGLV3-21/IGHV3-53/IGHV3-23/IGLC2/IGLV2-14/IGHG4/IGHV3-11/IGLV2-11/IGHV1-69/IGLC3/IGLV1-44/IGHG2/LILRA4/IGHV3-7/IGLV7-43/IGHV2-70/IGH…	62
GO:19030391	BP	GO:1903039	positive regulation of leukocyte cell-cell adhesion	58/1936	218/20488	1.89088e-13	1.21102e-11	9.34946e-12	PDCD1LG2/DPP4/IL7R/CD209/CAV1/CD80/NOD2/ANXA1/ITGB2/LILRB4/LILRB2/ADA/CD86/IL2RA/HAVCR2/ICAM1/ITGA4/PIK3R6/LGALS1/AIF1/EGR3/CD70/TNFSF4/RUNX3/CD274/NCKAP1L/GLI2/TNFSF13B/TNFSF14/SASH3/IL6/PTPRC/PDCD1/CD6/IL12RB1/CCL2/CD28/CD44/PRKCQ/LILRB1/CD5/CTLA4/CCL5/ICOS/TNFSF9/CD3E/HLA-DMB/CCR2/EBI3/IFNG/TNF/IGF1/VNN1/BTLA/HAS2/CCL21/CCL19/SPTA1	58
GO:00024461	BP	GO:0002446	neutrophil mediated immunity	100/1936	499/20488	2.66484e-13	1.69134e-11	1.30576e-11	DEGS1/CDA/ATP11A/PLAUR/C5AR1/TIMP2/CHI3L1/PTPRJ/FCGR2A/RAB31/SLC11A1/MMP9/OSCAR/CRISPLD2/TNFAIP6/HPSE/CD14/RHOF/SLC2A3/DOCK2/HK3/FCER1G/GLIPR1/PADI2/C3AR1/CYBB/LILRB3/ITGAX/SIGLEC9/ITGB2/CD300A/TYROBP/LILRB2/NFAM1/MMP25/CLEC5A/BIN2/LAIR1/ITGAM/FPR2/ANPEP/CD53/FPR1/MNDA/NCKAP1L/FCAR/CR1/RNASE2/LYZ/MMP8/IL6/GPR84/PTPRC/CD177/ADGRG3/ARHGAP9/DSP/CD33/PTX3/SLC2A5/ANXA3/PLAC8/FGL2/CD44/SNAP25/CLEC4D/DN…	100
GO:00509211	BP	GO:0050921	positive regulation of chemotaxis	43/1936	135/20488	3.34228e-13	2.10235e-11	1.62308e-11	C5AR1/F3/CCL7/CCL3/CCL4/C3AR1/CMKLR1/CCR1/PLA2G7/FPR2/TUBB2B/FGFR1/AIF1/TREM2/NCKAP1L/CCL26/TNFSF14/GAS6/SCG2/IL6/THBS1/DSCAM/CXCL10/CCL5/CXCL13/FGF2/RARRES2/SUCNR1/CCR2/CXCL12/AZU1/SLIT2/FGF16/THBS4/CCR4/S100A7/CCL21/CXCL8/CCL19/CCR6/FGF10/F7/CCL1	43
GO:00480201	MF	GO:0048020	CCR chemokine receptor binding	23/1936	43/20488	3.55749e-13	2.21792e-11	1.7123e-11	CCL7/CCL3/CCL4/CCL18/CCL8/STAT1/CCL13/CCL26/CCL24/CCL2/CCL5/CXCL13/CCR2/CCL23/CCL11/CCL3L3/DEFB103A/CCL21/CCL19/CCL20/CCL25/DEFB103B/CCL1	23
GO:00022831	BP	GO:0002283	neutrophil activation involved in immune response	98/1936	488/20488	4.06536e-13	2.49991e-11	1.93e-11	DEGS1/CDA/ATP11A/PLAUR/C5AR1/TIMP2/CHI3L1/PTPRJ/FCGR2A/RAB31/SLC11A1/MMP9/OSCAR/CRISPLD2/TNFAIP6/HPSE/CD14/RHOF/SLC2A3/DOCK2/HK3/FCER1G/GLIPR1/PADI2/C3AR1/CYBB/LILRB3/ITGAX/SIGLEC9/ITGB2/CD300A/TYROBP/LILRB2/NFAM1/MMP25/CLEC5A/BIN2/LAIR1/ITGAM/FPR2/ANPEP/CD53/FPR1/MNDA/NCKAP1L/FCAR/CR1/RNASE2/LYZ/MMP8/GPR84/PTPRC/CD177/ADGRG3/ARHGAP9/DSP/CD33/PTX3/SLC2A5/ANXA3/PLAC8/FGL2/CD44/SNAP25/CLEC4D/DNASE1…	98
GO:00302171	BP	GO:0030217	T cell differentiation	61/1936	240/20488	4.08076e-13	2.49991e-11	1.93e-11	CYP26B1/LOXL3/PIK3CD/RUNX2/IL7R/CD80/LAG3/DTX1/DOCK2/FCER1G/ANXA1/LILRB4/LILRB2/ADA/MAFB/CD86/IL2RA/CDK6/PIK3R6/EGR3/TNFSF4/EOMES/PTPN22/CD8A/RHOH/RUNX3/NCKAP1L/GLI2/CR1/EGR1/SASH3/IL6/TBX21/PTPRC/IL27/IL12RB1/FUT7/GPR183/RSAD2/FGL2/CD28/CLEC4D/CTLA4/CD2/CLEC4E/TNFSF9/CD3E/TNFSF8/SLAMF6/THEMIS/TNFRSF18/CCR2/IFNG/ITK/IRF4/VNN1/IFNL1/CCL19/CCR6/ZNF683/PLA2G2D	61
GO:00507071	BP	GO:0050707	regulation of cytokine secretion	56/1936	210/20488	4.43599e-13	2.6941e-11	2.07993e-11	IL27RA/FN1/TLR6/C5AR2/CD14/NOD2/P2RX7/CCL3/DDX58/ANXA1/TLR1/TWIST1/HAVCR2/CLEC5A/IL10/CSF1R/POSTN/TLR8/SSC5D/AIF1/PTPN22/SYT11/AKAP12/CD274/LILRA5/FCGR2B/GAS6/MMP8/GBP1/IL1R2/CRTAM/PAEP/HDAC9/LRRK2/SAA1/LILRB1/SRGN/OSM/CD2/CLEC4E/IFNG/MMP12/TNF/DRD2/CLEC6A/CCL19/IL36RN/LGALS9B/CRLF2/PYDC1/LGALS9C/CARD17/CCL1/IGHD/CARD18/ORM1	56
GO:00224091	BP	GO:0022409	positive regulation of cell-cell adhesion	63/1936	255/20488	6.66851e-13	4.01536e-11	3.09997e-11	ADAM19/PDCD1LG2/DPP4/FSTL3/IL7R/CD209/CAV1/CD80/NOD2/ANXA1/ITGB2/LILRB4/LILRB2/ADA/CD86/IL2RA/HAVCR2/ICAM1/IL10/PDPN/ITGA4/PIK3R6/LGALS1/AIF1/EGR3/CD70/TNFSF4/RUNX3/CD274/NCKAP1L/GLI2/TNFSF13B/TNFSF14/SASH3/IL6/PTPRC/PDCD1/CD6/IL12RB1/CCL2/CD28/CD44/PRKCQ/LILRB1/CD5/CTLA4/CCL5/ICOS/CXCL13/TNFSF9/CD3E/HLA-DMB/CCR2/EBI3/IFNG/TNF/IGF1/VNN1/BTLA/HAS2/CCL21/CCL19/SPTA1	63
GO:00433121	BP	GO:0043312	neutrophil degranulation	97/1936	485/20488	6.92637e-13	4.13528e-11	3.19256e-11	DEGS1/CDA/ATP11A/PLAUR/C5AR1/TIMP2/CHI3L1/PTPRJ/FCGR2A/RAB31/SLC11A1/MMP9/OSCAR/CRISPLD2/TNFAIP6/HPSE/CD14/RHOF/SLC2A3/DOCK2/HK3/FCER1G/GLIPR1/PADI2/C3AR1/CYBB/LILRB3/ITGAX/SIGLEC9/ITGB2/CD300A/TYROBP/LILRB2/NFAM1/MMP25/CLEC5A/BIN2/LAIR1/ITGAM/FPR2/ANPEP/CD53/FPR1/MNDA/NCKAP1L/FCAR/CR1/RNASE2/LYZ/MMP8/GPR84/PTPRC/CD177/ADGRG3/ARHGAP9/DSP/CD33/PTX3/SLC2A5/ANXA3/PLAC8/FGL2/CD44/SNAP25/CLEC4D/ITGAL/…	97
GO:00703741	BP	GO:0070374	positive regulation of ERK1 and ERK2 cascade	56/1936	215/20488	1.26903e-12	7.51288e-11	5.80017e-11	GLIPR2/TNFAIP8L3/C5AR1/CHI3L1/CCL7/C5AR2/NOD2/CCL3/CCL4/CCL18/HAVCR2/CCR1/ICAM1/CCL8/CSF1R/FPR2/P2RY6/TREM2/PTPN22/AKAP12/CCL13/CCL26/GAS6/PDGFC/CCL24/MARCO/PTPRC/NTRK1/SCIMP/THPO/CCL2/GPR183/CD44/CCL5/FGF2/HTR2A/NECAB2/GPR55/CCL23/PLA2G5/CCL11/BMPER/HAND2/SLAMF1/TNF/CCL3L3/DRD2/S100A7/CCL21/CCL19/MT3/FGF10/CCL20/FGF19/CCL25/CCL1	56
GO:00085441	BP	GO:0008544	epidermis development	93/1936	464/20488	1.83116e-12	1.07504e-10	8.29965e-11	CLIC4/CYP26B1/CTSV/CD109/CTSL/SNAI1/KLK5/KLK7/MYO5A/HPSE/INHBA/KRT81/ANXA1/PALLD/DSC2/WNT10B/TNFRSF19/FGFR1/SOX9/GAL/CTSK/TCHH/TGFB2/BNC1/LHX2/DSP/PI3/SULT2B1/FGF7/SPINK6/TGM1/MCOLN3/KRTAP2-3/LAMC2/EREG/KRT6B/PTHLH/SCEL/KRT6A/PAX6/KRTAP5-1/KRT14/LAMA3/KRT34/TGM3/FLG/SPRR2G/DSG3/TNF/KRT3/LIPN/CST6/DSC1/KRT86/KRT9/FOXE1/IGFBP5/KRT1/ABCA12/HRNR/KRT32/C1orf68/KLK12/PRR9/S100A7/KLK14/LCE3D/SPRR2D/KRT7…	93
GO:00508661	BP	GO:0050866	negative regulation of cell activation	53/1936	199/20488	1.97309e-12	1.14879e-10	8.86902e-11	LOXL3/PDCD1LG2/INHBA/CD80/LAG3/DTX1/C1QTNF1/AXL/VSIG4/ANXA1/CD300A/TYROBP/LILRB2/CD86/SAMSN1/IL2RA/HAVCR2/IL10/CST7/TNFSF4/BTK/GAL/MNDA/PTPN22/CD84/IL31RA/RUNX3/CD274/FCGR2B/CLEC4G/PRNP/CD300LF/TBX21/PTPRC/TNFAIP8L2/EMILIN1/FGL2/TIGIT/LILRB1/SLA2/CTLA4/SFTPD/CCR2/LAX1/IDO1/BPI/IFNL1/LRFN5/LGALS9B/TNFRSF13B/PLA2G2D/LGALS9C/FGL1	53
GO:00197301	BP	GO:0019730	antimicrobial humoral response	39/1936	122/20488	3.66653e-12	2.10547e-10	1.62549e-10	KLK5/KLK7/SLC11A1/SPON2/RNASE6/CXCL5/CCL13/LYZ/CXCL9/CXCL3/PI3/CHGA/CXCL10/CXCL13/RARRES2/GNLY/SFTPD/AZU1/CXCL2/KRT6A/CXCL11/S100A8/BPI/PRSS3/S100A9/IGHM/DEFB103A/S100A7/CXCL8/IL36RN/CXCL1/IGHA1/RNASE7/RNASE3/DEFB103B/SLPI/CXCL6/DEFA1B/PF4V1	39
GO:00420981	BP	GO:0042098	T cell proliferation	50/1936	184/20488	3.67599e-12	2.10547e-10	1.62549e-10	PDCD1LG2/CD209/SLC11A1/CD80/P2RX7/DOCK2/VSIG4/ANXA1/LILRB2/CD86/IL2RA/HAVCR2/IL10/AIF1/CD70/TNFSF4/MSN/CD274/NCKAP1L/CLEC4G/TNFSF13B/TNFSF14/PRNP/SASH3/IL6/PTPRC/IL27/CD6/IL12RB1/LMO1/CD28/PRKCQ/LILRB1/CTLA4/CCL5/TNFSF9/CD3E/TNFSF8/HLA-DMB/SFTPD/CCR2/EBI3/IGF1/IDO1/CCL19/LGALS9B/CLC/SPTA1/PLA2G2D/LGALS9C	50
GO:00306671	CC	GO:0030667	secretory granule membrane	68/1936	298/20488	4.42676e-12	2.51467e-10	1.9414e-10	DEGS1/ATP11A/PLAUR/CD109/C5AR1/PTPRJ/FCGR2A/RAB31/SLC11A1/CAV1/CD14/RHOF/SLC2A3/FCER1G/GLIPR1/C3AR1/CYBB/LILRB3/ITGAX/SIGLEC9/ITGB2/CD300A/TYROBP/LILRB2/NFAM1/MMP25/CLEC5A/LAIR1/ITGAM/FPR2/ANPEP/CD53/FPR1/CAV2/SPARC/NCKAP1L/ITGB3/FCAR/CR1/GPR84/PTPRC/CD177/ADGRG3/CD38/DSP/CD33/SLC2A5/CD44/SNAP25/CLEC4D/ITGAL/OLR1/MOXD1/AZU1/MCEMP1/CEACAM3/MME/P2RX1/VNN1/DSC1/CLEC4C/FCGR3B/PCDH7/ADGRE3/SIGLEC14/SY…	68
GO:00506631	BP	GO:0050663	cytokine secretion	59/1936	240/20488	4.47821e-12	2.51467e-10	1.9414e-10	IL27RA/FN1/CHI3L1/TLR6/C5AR2/CD14/NOD2/P2RX7/CCL3/DDX58/ANXA1/TLR1/TWIST1/HAVCR2/CLEC5A/IL10/CSF1R/POSTN/TLR8/SSC5D/AIF1/GBP5/PTPN22/SYT11/AKAP12/LCP2/CD274/LILRA5/FCGR2B/GAS6/MMP8/GBP1/IL1R2/CRTAM/PAEP/HDAC9/LRRK2/SAA1/LILRB1/SRGN/OSM/CD2/CLEC4E/IFNG/MMP12/TNF/DRD2/CLEC6A/CCL19/IL36RN/LGALS9B/CRLF2/PYDC1/LGALS9C/CARD17/CCL1/IGHD/CARD18/ORM1	59
GO:00512161	BP	GO:0051216	cartilage development	54/1936	209/20488	4.49749e-12	2.51467e-10	1.9414e-10	CHST11/ECM1/SULF2/TGFBI/BMP1/CHI3L1/SHOX2/RUNX2/SNAI1/WNT11/COL6A1/PRRX1/ROR2/COL6A2/EFEMP1/LOXL2/COL1A1/ADAMTS12/SULF1/COL6A3/ANXA6/GREM1/COL12A1/WNT10B/HMGA2/WNT5B/FGFR1/SOX9/RUNX3/CTSK/GLI2/COCH/GDF5/CHRDL2/OSR2/LUM/CD44/COL11A1/FGF2/NOG/BMPR1B/PTHLH/RSPO2/HAND2/PKDCC/BARX2/COMP/VIT/DLX2/COL20A1/WNT7A/MMP13/ALX1/HAND1	54
GO:00421291	BP	GO:0042129	regulation of T cell proliferation	45/1936	156/20488	4.67201e-12	2.59168e-10	2.00085e-10	PDCD1LG2/CD209/CD80/VSIG4/ANXA1/LILRB2/CD86/IL2RA/HAVCR2/IL10/AIF1/CD70/TNFSF4/CD274/NCKAP1L/CLEC4G/TNFSF13B/PRNP/SASH3/IL6/PTPRC/IL27/CD6/IL12RB1/LMO1/CD28/PRKCQ/LILRB1/CTLA4/CCL5/TNFSF9/CD3E/TNFSF8/HLA-DMB/SFTPD/CCR2/EBI3/IGF1/IDO1/CCL19/LGALS9B/CLC/SPTA1/PLA2G2D/LGALS9C	45
GO:00181491	BP	GO:0018149	peptide cross-linking	26/1936	60/20488	5.62655e-12	3.0968e-10	2.39082e-10	FN1/TGM2/COL3A1/ANXA1/BGN/DCN/THBS1/DSP/PI3/F13A1/TGM1/TGM3/FLG/KRT1/C1orf68/PRR9/LCE3D/SPRR2D/LOR/SPRR2B/SPRR2F/SPRR2E/SPRR2A/SPRR1B/SPRR4/LCE3E	26
GO:19035551	BP	GO:1903555	regulation of tumor necrosis factor superfamily cytokine production	46/1936	163/20488	6.33101e-12	3.45752e-10	2.66931e-10	IL27RA/PTPRJ/C5AR2/SPON2/CD14/NOD2/FCER1G/CCL3/AXL/DDX58/CYBB/TYROBP/TLR1/TWIST1/CD86/HAVCR2/IL10/TNFRSF8/TREM2/POMC/PTPN22/SYT11/AKAP12/CD274/LILRA5/GAS6/SASH3/MMP8/PTPRC/THBS1/LY96/CD33/LRRK2/LILRB1/CD2/CCR2/IFNG/AZU1/CLEC7A/SLAMF1/IGF1/BPI/CCL19/ADIPOQ/LILRA4/ORM1	46
GO:00512501	BP	GO:0051250	negative regulation of lymphocyte activation	43/1936	146/20488	6.47079e-12	3.50667e-10	2.70725e-10	LOXL3/PDCD1LG2/INHBA/CD80/LAG3/DTX1/AXL/VSIG4/ANXA1/CD300A/TYROBP/LILRB2/CD86/SAMSN1/IL2RA/HAVCR2/IL10/TNFSF4/BTK/GAL/MNDA/PTPN22/RUNX3/CD274/FCGR2B/CLEC4G/PRNP/TBX21/TNFAIP8L2/FGL2/TIGIT/LILRB1/SLA2/CTLA4/SFTPD/LAX1/IDO1/IFNL1/LGALS9B/TNFRSF13B/PLA2G2D/LGALS9C/FGL1	43
GO:00082011	MF	GO:0008201	heparin binding	47/1936	169/20488	6.63137e-12	3.56626e-10	2.75326e-10	FN1/LTBP2/COL5A1/CRISPLD2/CCL7/FBN1/CCDC80/FSTL1/COL5A3/ANOS1/CCL8/NAV2/POSTN/FGFR1/RSPO3/ADAMTS3/PTPRC/THBS1/LIPG/SAA1/THBS2/CXCL10/FGF7/COL11A1/CXCL13/FGF2/PCOLCE2/LAMC2/AZU1/MPO/CCL23/PLA2G5/CXCL11/ADAMTS15/NELL2/SLIT2/RSPO2/THBS4/COMP/FGFBP1/MMP7/FGF10/RSPO1/SOST/PLA2G2D/CXCL6/PF4V1	47
GO:00026881	BP	GO:0002688	regulation of leukocyte chemotaxis	37/1936	114/20488	7.8265e-12	4.1771e-10	3.22484e-10	C5AR1/MPP1/SLAMF8/CCL7/C5AR2/CCL3/PADI2/CCL4/C3AR1/GREM1/CMKLR1/CCR1/PLA2G7/FPR2/AIF1/NCKAP1L/TNFSF14/GAS6/IL6/THBS1/CCL2/CXCL10/CCL5/CXCL13/RARRES2/STAP1/CCR2/CXCL12/SLIT2/THBS4/S100A7/CCL21/CXCL8/CCL19/CCR6/F7/CCL1	37
GO:00508701	BP	GO:0050870	positive regulation of T cell activation	52/1936	202/20488	1.29656e-11	6.8323e-10	5.27474e-10	PDCD1LG2/DPP4/IL7R/CD209/CAV1/CD80/NOD2/ANXA1/LILRB4/LILRB2/ADA/CD86/IL2RA/HAVCR2/PIK3R6/LGALS1/AIF1/EGR3/CD70/TNFSF4/RUNX3/CD274/NCKAP1L/GLI2/TNFSF13B/TNFSF14/SASH3/IL6/PTPRC/PDCD1/CD6/IL12RB1/CCL2/CD28/PRKCQ/LILRB1/CD5/CTLA4/CCL5/ICOS/TNFSF9/CD3E/HLA-DMB/CCR2/EBI3/IFNG/IGF1/VNN1/BTLA/CCL21/CCL19/SPTA1	52
GO:00421161	BP	GO:0042116	macrophage activation	33/1936	95/20488	1.29954e-11	6.8323e-10	5.27474e-10	SPHK1/C5AR1/TLR6/SLC11A1/CCL3/C1QA/VSIG4/ITGB2/TYROBP/TLR1/HAVCR2/IL10/ITGAM/CST7/FPR2/TLR8/AIF1/TREM2/IL31RA/FCGR2B/MMP8/IL6/PTPRC/THBS1/LRRK2/STAP1/SUCNR1/IFNG/AZU1/CSF2/TNF/BPI/LRFN5	33
GO:00326491	BP	GO:0032649	regulation of interferon-gamma production	34/1936	101/20488	1.7407e-11	9.08389e-10	7.01303e-10	IL27RA/PDCD1LG2/SLC11A1/INHBA/CD14/AXL/IRF8/CD226/HAVCR2/IL10/IL12RB2/TLR8/TNFSF4/PDE4B/PTPN22/CD274/PRNP/GAS6/SASH3/IL27/IL12RB1/LILRB1/LTA/CD2/CD3E/SLAMF6/CCR2/EBI3/CLEC7A/TNF/IFNL1/IL36RN/LGALS9B/LGALS9C	34
GO:00717061	BP	GO:0071706	tumor necrosis factor superfamily cytokine production	46/1936	168/20488	1.99764e-11	1.0348e-09	7.989e-10	IL27RA/PTPRJ/C5AR2/SPON2/CD14/NOD2/FCER1G/CCL3/AXL/DDX58/CYBB/TYROBP/TLR1/TWIST1/CD86/HAVCR2/IL10/TNFRSF8/TREM2/POMC/PTPN22/SYT11/AKAP12/CD274/LILRA5/GAS6/SASH3/MMP8/PTPRC/THBS1/LY96/CD33/LRRK2/LILRB1/CD2/CCR2/IFNG/AZU1/CLEC7A/SLAMF1/IGF1/BPI/CCL19/ADIPOQ/LILRA4/ORM1	46
GO:00326091	BP	GO:0032609	interferon-gamma production	36/1936	113/20488	2.74329e-11	1.41069e-09	1.0891e-09	IL27RA/PDCD1LG2/SLC11A1/INHBA/CD14/AXL/IRF8/CD226/HAVCR2/IL10/IL12RB2/TLR8/TNFSF4/PDE4B/EOMES/PTPN22/CD274/PRNP/GAS6/SASH3/IL27/IL12RB1/LILRB1/LTA/CD2/CD3E/SLAMF6/CCR2/EBI3/ITK/CLEC7A/TNF/IFNL1/IL36RN/LGALS9B/LGALS9C	36
GO:00708201	CC	GO:0070820	tertiary granule	45/1936	164/20488	3.0478e-11	1.54519e-09	1.19293e-09	CDA/ATP11A/TIMP2/SLC11A1/MMP9/OSCAR/TNFAIP6/SLC2A3/FCER1G/CYBB/ITGAX/ITGB2/CD300A/LILRB2/CLEC5A/LAIR1/ITGAM/FPR2/CD53/FPR1/NCKAP1L/FCAR/CR1/LYZ/MMP8/GPR84/CD177/DSP/CD33/PTX3/SNAP25/CLEC4D/OLR1/MCEMP1/FOLR3/PRSS3/DSC1/CLEC4C/ADGRE3/CXCL1/SIGLEC14/OLFM4/HP/DSG1/ORM1	45
GO:00703711	BP	GO:0070371	ERK1 and ERK2 cascade	69/1936	317/20488	3.0487e-11	1.54519e-09	1.19293e-09	FN1/GLIPR2/TNFAIP8L3/EPHB2/C5AR1/CHI3L1/CCL7/C5AR2/FAM83D/NOD2/CCL3/CCL4/CCL18/HAVCR2/CCR1/ICAM1/CCL8/CSF1R/FPR2/CHRNA9/C1QL4/P2RY6/SOX9/TREM2/PTPN22/AKAP12/CCL13/CCL26/GAS6/PDGFC/CCL24/GBP1/MARCO/PTPRC/NTRK1/SCIMP/THPO/MYC/EMILIN1/CCL2/GPR183/CD44/CCL5/FGF2/HTR2A/NECAB2/GPR55/CCL23/PLA2G5/CCL11/ROS1/BMPER/HAND2/SLAMF1/TNF/IGF1/CCL3L3/DRD2/S100A7/CCL21/CCL19/EGF/MT3/FGF10/CCL20/ADIPOQ/FGF19/CCL25…	69
GO:00326801	BP	GO:0032680	regulation of tumor necrosis factor production	44/1936	160/20488	4.64859e-11	2.32265e-09	1.79315e-09	IL27RA/PTPRJ/C5AR2/SPON2/CD14/NOD2/FCER1G/CCL3/AXL/DDX58/CYBB/TYROBP/TLR1/TWIST1/HAVCR2/IL10/TNFRSF8/TREM2/POMC/PTPN22/SYT11/AKAP12/LILRA5/GAS6/SASH3/MMP8/PTPRC/THBS1/LY96/CD33/LRRK2/LILRB1/CD2/CCR2/IFNG/AZU1/CLEC7A/SLAMF1/IGF1/BPI/CCL19/ADIPOQ/LILRA4/ORM1	44
GO:00425811	CC	GO:0042581	specific granule	44/1936	160/20488	4.64859e-11	2.32265e-09	1.79315e-09	DEGS1/ATP11A/PLAUR/TIMP2/CHI3L1/PTPRJ/OSCAR/HPSE/SLC2A3/DOCK2/C3AR1/CYBB/ITGB2/MMP25/CLEC5A/LAIR1/ITGAM/FPR2/CD53/FCAR/LYZ/MMP8/GPR84/CD177/ADGRG3/CD33/PTX3/SLC2A5/ANXA3/SNAP25/CLEC4D/ITGAL/OLR1/MCEMP1/FOLR3/CEACAM3/P2RX1/BPI/RETN/CXCL1/OLFM4/SLPI/HP/ORM1	44
GO:00614481	BP	GO:0061448	connective tissue development	62/1936	273/20488	4.79145e-11	2.37716e-09	1.83524e-09	CHST11/LOX/ECM1/SULF2/TGFBI/BMP1/CHI3L1/SHOX2/RUNX2/SNAI1/WNT11/COL6A1/PRRX1/ROR2/COL6A2/FOXD1/COL5A1/EFEMP1/LOXL2/COL1A1/ADAMTS12/SULF1/COL6A3/ANXA6/GREM1/COL12A1/WNT10B/HMGA2/WNT5B/FGFR1/SOX9/OXCT1/CRIP1/RUNX3/CTSK/GLI2/COCH/WT1/EGR1/GDF5/CHRDL2/OSR2/LUM/CD44/COL11A1/FGF2/NOG/BMPR1B/PTHLH/RSPO2/HAND2/PKDCC/BARX2/COMP/VIT/DLX2/COL20A1/FOXC2/WNT7A/MMP13/ALX1/HAND1	62
GO:00015031	BP	GO:0001503	ossification	80/1936	398/20488	5.68441e-11	2.80047e-09	2.16204e-09	LOX/ECM1/BMP1/CTHRC1/TNC/FAM20C/SHOX2/RUNX2/FSTL3/SNAI1/WNT11/COL6A1/KREMEN2/ROR2/MN1/P2RX7/COL5A2/ANKH/CCL3/COL1A1/COL1A2/IFITM1/TGFB3/GREM1/TWIST1/EGR2/CLEC5A/CCR1/GLIS1/CDK6/WNT10B/MRC2/SOX9/SPARC/CTSK/GLI2/CDH11/TGFB2/IL6/GDF5/DDR2/VCAN/CHRDL2/OSR2/TWIST2/OMD/ASGR2/AREG/SPP1/SRGN/ITGA11/COL11A1/NOG/ENPP1/FBN2/CREB3L1/BMPR1B/ASPN/PTHLH/TNN/GDF10/SMOC1/RSPO2/HAND2/PKDCC/TNF/HGF/IGF1/IGFBP5/RYR1…	80
GO:00181081	BP	GO:0018108	peptidyl-tyrosine phosphorylation	75/1936	363/20488	5.91149e-11	2.89211e-09	2.2328e-09	EPHB2/IL11/PTPRJ/ADORA1/ROR2/MELK/CLCF1/EFEMP1/CAV1/HCK/CD80/AXL/ITGA5/ITGB2/CD300A/GREM1/SAMSN1/ICAM1/CSF1R/IL12RB2/FCGR1A/FGFR1/BTK/TREM2/ROR1/IL31RA/MATK/LILRA5/SLA/ITGB3/PRNP/IL24/GAS6/PDGFC/IL6/DDR2/PTPRC/NTRK1/INSRR/NCF1/CD44/AREG/FGF7/CCL5/OSM/CD3E/TNFRSF18/STAP1/HTR2A/EREG/IFNG/ITK/ROS1/NEURL1/NRG1/PKDCC/CNTN1/CSF2/TNF/HGF/IGF1/THBS4/IFNL1/RELN/CSF3/NTRK2/GATA1/EGF/IL22RA2/EPHA6/FGF10/EPG…	75
[truncated: 2,234 more rows]
